# Supplementary material for: Extracellular Vesicles Derived From Adult and Fetal Bone Marrow Mesenchymal Stromal Cells Differentially Promote ex vivo Expansion of Hematopoietic Stem and Progenitor Cells
Source: Front Bioeng Biotechnol. 2021 Feb 25;9:640419. doi: 10.3389/fbioe.2021.640419 (PMC7947881; doi:10.3389/fbioe.2021.640419)
Supplement: Supplementary Table 1 — Proteomics data. Proteomics identification of all proteins present in aEVs and fEVs (n = 3 each). Proteins identified in both (1) aEVs and fEVS (2283 proteins), proteins that were identified only in aEVs (2) or fEVs (3), proteins that were overrepresented in aEVs (4), or in fEVs (5), comparison of the top100 Exocarta (6) proteins identified in fEVs and aEVs. [file Table_1.XLSX]

## Sheet: (1) 2283 identified proteins
LFQ intensity aEV_donor 1	LFQ intensity aEV donor 2	LFQ intensity aEV donor 3	LFQ intensity aEV donor 4	LFQ intensity fEV donor 1	LFQ intensity fEV donor 2	LFQ intensity fEV donor 3	Majority protein IDs	Protein names	Gene names
26.4217	26.8406	27.0312	26.8224	26.8277	26.8235	26.691	A0A024QZX5;A0A087X1N8;P35237;A0A2R8YD12;A0A2R8Y6A7	Serpin B6	SERPINB6
27.1566	26.0608	NaN	25.5375	27.255	26.0817	26.1518	A0A024R442;E7ETB3;Q9ULA0;E7EMB6	Aspartyl aminopeptidase	DNPEP
28.8629	28.4873	28.8753	29.3061	28.0356	27.7254	27.9804	A0A024R4E5;Q00341;H0Y394	Vigilin	HDLBP
31.6082	30.0116	28.8167	29.8269	32.6476	31.5651	31.7124	A0A024R4M0;P46781;B5MCT8;C9JM19	40S ribosomal protein S9	RPS9
28.2829	26.8141	27.1506	27.3978	29.4406	28.5893	28.4032	A0A024RA52;P25787	Proteasome subunit alpha type;Proteasome subunit alpha type-2	PSMA2
25.6512	24.6765	26.1073	25.2502	25.5917	24.0008	24.3006	A0A0G2JL47;A0A024RCR6;A0A0G2JK23;P46379	Large proline-rich protein BAG6	BAT3;BAG6
NaN	24.0992	NaN	23.8178	23.7871	24.2531	24.707	A0A067XG54;Q8NB49	Phospholipid-transporting ATPase;Phospholipid-transporting ATPase IG	ATP11C
25.953	NaN	NaN	NaN	25.1717	26.4523	26.4504	A0A075B7B5;B7ZM87;O75044;A0A286YEY3;P0DMP2;P0DJJ0;Q5VZB4	SLIT-ROBO Rho GTPase-activating protein 2;SLIT-ROBO Rho GTPase-activating protein 2B;SLIT-ROBO Rho GTPase-activating protein 2C	SRGAP2;SRGAP2B;SRGAP2C
29.4932	28.9679	27.0714	27.8188	27.1199	27.6705	27.1846	E9PKG6;A0A087WSV8;P80303;Q2L696;E9PLR0;E9PLE9;A0A2R8Y6G7	Nucleobindin-2;Nesfatin-1	NUCB2;Nucb2
25.6642	25.3862	NaN	25.7921	24.5426	25.4646	25.9	E9PIR7;F8W809;A0A087WSW9;A0A182DWI3;A0A087WSY9;Q16881;E2QRB9	Thioredoxin reductase 1, cytoplasmic	TXNRD1
23.9063	23.7602	NaN	NaN	24.016	23.4828	23.055	K7ERP4;A0A087X2I2;A0A087WT12;P36969;K7EKX7;R4GNE4;K7ENB4;K7EJ20	Glutathione peroxidase;Phospholipid hydroperoxide glutathione peroxidase, mitochondrial	GPX4
23.7979	25.841	NaN	24.3054	22.5667	23.7388	23.7838	I3L159;I3L1F5;A0A087WT44;P30519	Heme oxygenase 2	HMOX2
24.6598	23.6639	NaN	NaN	25.6636	24.1336	23.5594	A0A087WTA5;E7ERK9;Q9UI10	Translation initiation factor eIF-2B subunit delta	EIF2B4
32.6093	30.3822	31.9517	31.1565	33.0148	33.7139	34.3372	A0A087WTA8;P08123	Collagen alpha-2(I) chain	COL1A2
NaN	NaN	NaN	NaN	24.2971	24.2212	24.1887	A0A087WTM1;Q9Y6N7;A0A087WZ85;A0A0A0MSX4	Roundabout homolog 1	ROBO1
26.2458	26.8081	25.5207	25.7064	28.099	25.4663	26.3039	A0A087WTP3;Q92945;M0R0I5	Far upstream element-binding protein 2	KHSRP
NaN	22.3882	NaN	22.8159	22.8916	22.8186	23.4037	A0A087WU03	Heterogeneous nuclear ribonucleoprotein D-like	HNRNPDL
23.8457	25.9755	26.4684	26.847	NaN	23.4945	23.7838	E9PL01;A0A087WUC6;E9PI68;Q15005;E9PRB9	Signal peptidase complex subunit 2	SPCS2
24.9878	25.1572	NaN	24.2544	25.1308	25.4377	25.877	A0A0A0MQV6;A0A087WUF6;P09038	Fibroblast growth factor;Fibroblast growth factor 2	FGF2
26.2824	26.873	25.8087	26.1474	27.6358	26.0444	27.3636	A0A087WUK2;O14979	Heterogeneous nuclear ribonucleoprotein D-like	HNRNPDL
26.3303	26.34	26.7713	26.9022	NaN	NaN	NaN	A0A087WUQ6;P07203;A0A2R8Y6B6	Glutathione peroxidase;Glutathione peroxidase 1	GPX1
28.468	27.8383	26.9917	27.4478	30.3359	28.5452	28.7895	E7ETK0;A0A2R8Y849;A0A087WUS0;A0A2R8YD14;P62847;A0A2R8Y8A0	40S ribosomal protein S24	RPS24
25.4019	24.8275	23.7458	26.2097	27.6165	26.4647	27.1024	A0A087WUT6;O60841	Eukaryotic translation initiation factor 5B	EIF5B
26.3045	21.5971	22.2801	22.4419	27.6267	29.1892	28.6175	A0A087WVP1;Q14517	Protocadherin Fat 1;Protocadherin Fat 1, nuclear form	FAT1
31.9662	32.1077	31.6334	31.8242	33.5834	31.4001	31.3368	A0A087WVQ6;Q00610	Clathrin heavy chain;Clathrin heavy chain 1	CLTC
26.1029	25.7622	24.6915	25.5006	25.4351	23.8407	24.9761	A0A087WWM0;O43617;A0A087WYS5	Trafficking protein particle complex subunit 3	TRAPPC3
25.8672	24.9818	NaN	23.4908	25.0815	27.2941	28.9271	A0A087WWR8;Q8IWU6	Extracellular sulfatase Sulf-1	SULF1
NaN	NaN	NaN	NaN	23.686	24.4203	26.0053	A0A087X235;A0A087WWT4;Q9H1Z9;Q6PJ65	Tetraspanin;Tetraspanin-10	TSPAN10
26.4386	26.0564	26.2908	25.437	NaN	NaN	25.3934	A0A087WX29;Q13148;B1AKP7;G3V162;A0A087X260;A0A087WYY0;K7EJM5;A0A0A0N0M3;K7EN94;A0A087WXQ5;A0A087WV68	TAR DNA-binding protein 43	TARDBP;TDP43
25.0672	25.4203	25.3964	24.9559	25.4052	24.9488	24.4548	B7Z879;A0A087WXL6;Q9H270;A0A0G2JS92	Vacuolar protein sorting-associated protein 11 homolog	VPS11
29.8812	28.7942	28.5124	28.7464	31.4459	29.6628	29.3175	A0A087WXM6;J3QQT2;J3KRX5;A0A0A6YYL6;P18621;J3QLC8;A0A0A0MRF8;J3KRB3;A0A087WWH0;J3QS96	60S ribosomal protein L17	RPL17;RPL17-C18orf32
25.5305	26.2839	26.9602	26.5736	26.6277	25.0714	24.9285	A0A087WXS7;O43681;K7ERW9	ATPase ASNA1	ASNA1
26.0664	26.0874	23.7455	25.5355	27.0879	24.6737	24.7768	A0A087WY00;G3V394;F8WE88;F8W6H6;Q9Y4I1	Unconventional myosin-Va	MYO5A
25.7815	25.0017	25.8648	26.0929	27.1315	27.5436	27.7121	A0A087WY55;Q9NP79;Q5TGM0	Vacuolar protein sorting-associated protein VTA1 homolog	VTA1
27.0795	27.2455	27.5914	27.7003	28.8873	27.6875	27.6572	A0A087WY71;E9PFW3;Q96CW1	AP-2 complex subunit mu	AP2M1
23.2454	23.3196	NaN	NaN	24.6827	23.0359	22.9535	A0A087WYN9;Q7Z478	ATP-dependent RNA helicase DHX29	DHX29
23.9036	24.1632	NaN	NaN	24.4648	23.4576	24.2081	A0A087WYR0;P09132	Signal recognition particle 19 kDa protein	SRP19
NaN	NaN	NaN	24.9551	26.3876	27.585	30.0632	A0A087WYV8;P35556;D6RJI3	Fibrillin-2	FBN2
25.3272	25.2657	24.9812	25.1289	24.9069	23.6673	23.9616	J3KPF9;A0A087X011;E9PES4;Q9Y496	Kinesin-like protein;Kinesin-like protein KIF3A	KIF3A
28.4814	29.9464	29.946	30.0892	29.4989	27.6417	27.2692	A0A087X054;Q9Y4L1;E9PJ21;A0A087WWI4;K7EQK2	Hypoxia up-regulated protein 1	HYOU1
28.3107	24.5112	24.2228	26.049	22.2377	26.9174	27.0324	A0A087X0K0;P39059	Collagen alpha-1(XV) chain;Restin;Restin-2;Restin-3;Restin-4	COL15A1
NaN	NaN	NaN	NaN	23.0958	24.8741	25.1209	A0A087X0K1;Q9Y376	Calcium-binding protein 39	CAB39
25.4189	26.0432	NaN	26.5873	27.1454	27.3394	27.4887	A0A087X0K9;G5E9E7;G3V1L9;Q07157	Tight junction protein ZO-1	TJP1
NaN	NaN	NaN	NaN	21.5281	23.8322	24.1225	A0A087X0R6;Q9UMY4	Sorting nexin-12	SNX12
34.189	30.4713	29.7281	30.799	33.4366	35.306	34.3951	A0A087X0S5;P12109	Collagen alpha-1(VI) chain	COL6A1
24.7116	24.6213	NaN	NaN	25.3856	24.4556	24.5321	Q2TAM5;A0A087X0W8;Q04206;E9PKH5;E9PI38;E9PQS6;E9PKV4;A0A087WVP0	Transcription factor p65	RELA
NaN	NaN	NaN	NaN	23.9805	24.9963	27.1423	A0A087X0X2;Q6KF10;A0PK22	Growth/differentiation factor 6	GDF6
26.799	27.3469	28.6019	28.0804	26.1661	27.2247	26.362	A0A087X0X3;P52272	Heterogeneous nuclear ribonucleoprotein M	HNRNPM
24.8695	24.9146	24.8793	25.3473	24.5262	24.2153	25.4663	A0A087X142;A6NMH6;A6NFQ9;F8W8I8;Q92599	Septin-8	SEPT8
32.7331	29.0232	30.9575	29.3221	28.1256	31.1426	31.8395	A0A087X1T7;H0YMF1;P16112;Q6PID9	Aggrecan core protein;Aggrecan core protein 2	ACAN
26.6701	23.253	24.418	24.0024	23.0073	26.7494	28.3289	A0A087X232;P09871;F8WCZ6	Complement C1s subcomponent;Complement C1s subcomponent heavy chain;Complement C1s subcomponent light chain	C1S
26.8571	26.2528	25.2391	26.0703	26.0731	25.0125	25.5242	A0A087X256;Q2M389	WASH complex subunit 7	KIAA1033
25.5197	25.8157	26.1465	25.7259	24.9708	24.5627	25.5315	A0A087X2D8;O60271	C-Jun-amino-terminal kinase-interacting protein 4	SPAG9
28.1379	27.6779	27.6736	27.4714	29.5956	27.7752	28.24	F1T0B3;A0A087X2G1;Q92499	ATP-dependent RNA helicase DDX1	DDX1
23.8986	24.3631	NaN	24.4854	24.768	23.5078	23.3919	A0A087X2H1;Q9ULT8;H0YJP0;G3V4V5	E3 ubiquitin-protein ligase HECTD1	HECTD1
29.9027	29.2922	28.786	29.3273	30.325	28.2325	28.1984	A0A087X2I1;P62333;H0YJC0	26S protease regulatory subunit 10B	PSMC6
NaN	25.0422	NaN	NaN	25.5552	25.2445	24.9907	A0A096LNH6;Q14185	Dedicator of cytokinesis protein 1	DOCK1
22.9284	23.1188	NaN	NaN	24.4586	23.5811	23.3809	A0A096LNZ9;A0A096LPJ4;P05161	Ubiquitin-like protein ISG15	ISG15
NaN	23.6234	NaN	NaN	23.214	24.1246	23.6422	A0A096LP25;Q6ZSR9;A0A096LNZ0	Uncharacterized protein FLJ45252	AAK1
22.1898	NaN	NaN	NaN	21.227	23.2061	22.3805	A0A096LP69;A8MQT7	CD99 antigen	CD99
30.7942	24.2333	23.0311	25.1102	30.0162	32.5528	31.1587	A0A0A0MTC7;A0A0A0MQS9;Q16363	Laminin subunit alpha-4	LAMA4
25.2084	24.9773	NaN	NaN	25.4582	26.21	24.8007	U3KQC1;A0A0A0MQU0;Q9BV38;K7EIR0	WD repeat-containing protein 18	WDR18
25.8588	26.9504	25.1328	26.4212	24.0178	NaN	NaN	C9JP00;A0A0A0MQX8;Q9NR56;H7C4T5	Muscleblind-like protein 1	MBNL1
26.8232	27.3679	26.7682	26.9523	28.4558	26.1458	25.8744	M0R3F1;A0A0A0MRA5;B7Z4B8;Q9BUJ2;M0QYZ0	Heterogeneous nuclear ribonucleoprotein U-like protein 1	HNRNPUL1
NaN	NaN	NaN	NaN	24.396	26.3782	25.7342	A0A0A0MRA8;Q9Y2J2;A0A0A0MSA4;A0A1B0GTF8	Band 4.1-like protein 3;Band 4.1-like protein 3, N-terminally processed	EPB41L3
NaN	24.2775	NaN	NaN	23.9362	23.5738	24.1011	A0A0A0MRG2;E9PG40;P05067;H7C0V9	Amyloid beta A4 protein;N-APP;Soluble APP-alpha;Soluble APP-beta;C99;Beta-amyloid protein 42;Beta-amyloid protein 40;C83;P3(42);P3(40);C80;Gamma-secretase C-terminal fragment 59;Gamma-secretase C-terminal fragment 57;Gamma-secretase C-terminal fragment 50;C31	APP
25.7802	25.2962	NaN	24.5601	25.2163	25.0873	25.0563	A0A0A0MRJ0;Q5VT25;H0Y5V1;A0A0A0MRJ1;H0Y7V8	Non-specific serine/threonine protein kinase;Serine/threonine-protein kinase MRCK alpha	CDC42BPA
26.3666	26.1389	26.7389	26.9416	24.9077	26.0417	26.8165	A0A0A0MRJ6;H7BY58;P22061;F6S8N6;A0A3F2YNX8	Protein-L-isoaspartate O-methyltransferase;Protein-L-isoaspartate(D-aspartate) O-methyltransferase	PCMT1
27.7414	28.3933	27.5444	27.792	28.0648	26.1766	26.1432	A0A0A0MRM8;A0A0D9SGC1;E7EW20;Q9UM54	Unconventional myosin-VI	MYO6
22.6731	22.2973	NaN	NaN	25.1286	21.7746	22.4555	A0A0A0MRP6;B7ZLQ5;P28370	Probable global transcription activator SNF2L1	SMARCA1
24.8873	25.1873	25.8975	25.4247	26.6861	26.9633	26.7462	B6VEX4;A0A0A0MRT6;Q8IZP0	Abl interactor 1	ABI1
24.7319	25.7299	25.1981	26.0535	25.1347	25.1648	24.6862	A0A0A0MRX2;Q96HY6	DDRGK domain-containing protein 1	DDRGK1
22.9758	28.567	28.4867	28.7832	21.7234	NaN	NaN	A0A0A0MS41;Q9BWM7;A0A1P0AYU5;S4R3N9	Sideroflexin;Sideroflexin-3	SFXN3
23.8185	22.9946	NaN	NaN	23.2302	23.1735	23.2866	A0A0A0MSA7;A0A0U1RQK7;O43432	Eukaryotic translation initiation factor 4 gamma 3	EIF4G3
28.2892	28.3054	28.5842	28.7843	28.3125	26.0751	26.804	J3KNW4;A0A0A0MSG2;Q14192	Four and a half LIM domains protein 2	FHL2
NaN	NaN	NaN	25.2787	23.0562	23.922	23.6579	A0A0A0MSJ0;Q86XP3	ATP-dependent RNA helicase DDX42	DDX42
23.5345	23.61	NaN	22.8621	23.4176	24.7976	23.7112	A0A0A0MSU4;O94911;A0A075B774	ATP-binding cassette sub-family A member 8	ABCA8
NaN	24.0837	NaN	24.2049	24.546	26.3868	26.0035	A0A0A0MSW4;P48739;B3KYB6	Phosphatidylinositol transfer protein beta isoform	PITPNB
NaN	28.1404	25.5954	26.1083	23.7976	23.7206	23.6068	A0A0A0MTR6;A0A0C4DFN8;A0A0A0MSZ4;A0A0A0MT64;P22570;A0A0A0MTN9;J3QQX3;A0A0C4DGN7	NADPH:adrenodoxin oxidoreductase, mitochondrial	FDXR
24.5446	24.605	NaN	NaN	23.1954	24.689	24.122	A0A0A0MT60;Q5T1M5	Peptidyl-prolyl cis-trans isomerase;FK506-binding protein 15	FKBP15
26.9345	26.1914	25.184	25.7241	25.1481	24.7479	25.1078	A0A0A0MTR7;A0A0A0MTC1;Q63HN8	E3 ubiquitin-protein ligase RNF213	RNF213
28.8687	28.3862	28.5595	28.6443	28.7001	27.9089	27.8579	A0A0A0MTH3;Q13418	Integrin-linked protein kinase	ILK
23.6246	26.6748	25.398	25.8276	23.5943	23.9771	22.8045	A0A0R4J2G3;A0A0A0MTJ9;Q6PIU2	Neutral cholesterol ester hydrolase 1	NCEH1
NaN	24.9197	NaN	NaN	25.7868	23.4464	23.0678	A0A0A0MTN0;Q13617;Q5T2B5	Cullin-2	CUL2
27.3382	27.272	26.0472	27.0946	25.2544	25.8934	25.6712	A0A0A6YYA0;Q9Y3B3	Transmembrane emp24 domain-containing protein 7	TMED7-TICAM2;TMED7
26.3807	26.4547	27.1822	26.9982	27.4718	26.6193	26.1953	A0A0A6YYG9;F8WDD7;F8WCF6;P59998;H7C0A3	Actin-related protein 2/3 complex subunit 4	ARPC4-TTLL3;ARPC4
23.9555	23.2469	NaN	NaN	24.2691	23.4691	23.2016	A0A0B4J220	Uncharacterized protein C11orf98	C11orf98
23.2176	NaN	NaN	NaN	22.5119	24.2783	24.1999	F8WF49;A0A0B4J2C2;Q9Y2H0	Disks large-associated protein 4	DLGAP4
24.5868	25.6476	26.2009	26.6629	27.0318	26.9744	26.8648	Q5W0H4;A0A0B4J2C3;P13693	Translationally-controlled tumor protein	TPT1
26.1534	26.5789	NaN	25.127	26.5123	24.779	24.9092	A0A0C4DFM1;Q92544	Transmembrane 9 superfamily member 4	TM9SF4
26.2762	24.9131	23.2466	23.7625	26.2888	28.0206	28.996	A0A0C4DFT3;Q12959;E7EQD7	Disks large homolog 1	DLG1
31.9316	30.73	30.1616	30.3718	32.1886	31.3391	30.8979	C9J9K3;A0A0C4DG17;P08865;F8WD59	40S ribosomal protein SA	RPSA
26.0202	25.2476	25.2022	25.8208	25.0279	27.4687	26.3845	A0A0C4DG49;A0A0A0MSA9;P15151	Poliovirus receptor	PVR
25.884	24.9938	NaN	26.7188	27.4449	25.6724	24.347	A0A0C4DG89;Q7L014;D6RJA6	Probable ATP-dependent RNA helicase DDX46	DDX46
NaN	NaN	NaN	NaN	22.3565	22.7452	23.4873	E9PD56;H7BYG4;W5RWE6;A0A0C4DG95;Q7Z7A4;H7C529;H7C4W2;U3KQS4;H7C4V0	PX domain-containing protein kinase-like protein	PXK
25.3689	25.9503	24.8597	25.0721	23.9415	26.8236	27.1582	A0A0C4DGB5;E7ES10;E9PCH5;B7Z574;P20810;E7EVY3;E9PDE4;H0Y7F0;H0Y9H6;E7EQ12;E7EQA0	Calpastatin	CAST
26.411	26.0207	NaN	25.4943	26.0355	27.2287	27.807	A0A0C4DGH0;Q5ZPR3;H0YL10	CD276 antigen	CD276
NaN	NaN	NaN	NaN	23.3844	23.612	23.7131	A0A0C4DGH3;Q9Y6R0;M0R0Q4;M0QZV7;M0QYC2	Numb-like protein	NUMBL
23.7229	29.7891	29.4778	29.2862	26.534	25.1735	25.609	A0A0C4DGI3;B4DJV2;O75390	Citrate synthase;Citrate synthase, mitochondrial	CS
NaN	23.0368	NaN	NaN	23.5894	22.6127	22.9479	J3QRU8;A0A0C4DGN6;Q9Y2X7	ARF GTPase-activating protein GIT1	GIT1
27.6792	27.9331	28.0906	28.1024	27.4192	26.932	27.5876	A0A0C4DGQ5;P04632;U3KQE2;K7EM73;K7EIV0;A0A075B7C0;K7EKD8;K7ELJ7	Calpain small subunit 1	CAPNS1
24.0198	25.0591	25.0523	25.4135	NaN	NaN	NaN	A0A0C4DGQ8;Q6IAN0;J3KRS1	Dehydrogenase/reductase SDR family member 7B	DHRS7B
26.2815	28.0322	28.0298	28.6585	23.0649	24.1323	23.6875	A0A0C4DGS1;P39656;U3KQ84	Dolichyl-diphosphooligosaccharide--protein glycosyltransferase 48 kDa subunit	DDOST
25.965	25.4007	25.5281	25.8249	25.5805	25.4859	25.5606	R4GMU8;E9PLX3;A0A0C4DGV4;O43504	Ragulator complex protein LAMTOR5	LAMTOR5
23.3999	NaN	NaN	NaN	23.3556	25.8388	28.7959	A0A0C4DGV8;Q13214	Semaphorin-3B	SEMA3B
23.3389	25.1828	NaN	NaN	25.9398	24.5092	24.3211	A0A0C4DGX4;Q13616	Cullin-1	CUL1
28.0899	27.4901	27.3947	27.1588	27.0828	28.3734	28.6369	B4DLR2;A0A0D9SEN1;Q12884	Prolyl endopeptidase FAP;Antiplasmin-cleaving enzyme FAP, soluble form	FAP
23.6665	26.3215	NaN	25.167	24.1246	23.3737	22.8159	A0A0D9SFK2;Q92614	Unconventional myosin-XVIIIa	MYO18A
26.4068	27.1413	26.984	27.9877	26.9859	27.0486	27.0207	A0A0D9SFZ9;Q5JXH8;Q5JXH7;Q5JXI3;Q5JXI8;Q13642;A0A0D9SFI6;A0A0D9SFB0;Q5JXH9;A0A0D9SGB2;Q5JXI0;Q5JXI2;A0A0D9SG53;A0A0D9SGD1	Four and a half LIM domains protein 1	FHL1
26.2515	25.3069	24.709	25.2366	25.6198	27.5385	27.2136	A0A0D9SG72;P61764;A0A1B0GWF2;A0A1B0GVQ5;A0A2R8Y5D4;A0A1B0GTP9;A0A1B0GW76	Syntaxin-binding protein 1	STXBP1
28.4937	28.3383	28.4525	28.5469	29.4402	28.7276	29.444	A0A0G2JIW1;P0DMV9;P0DMV8;V9GZ37	Heat shock 70 kDa protein 1B;Heat shock 70 kDa protein 1A	HSPA1B;HSPA1A
25.8019	26.7235	27.1564	28.6107	25.1101	25.5025	24.9186	A0A0G2JNZ5;A0A0G2JLB3;P04062;A0A0G2JNZ0	Glucosylceramidase	GBA
NaN	28.7764	27.8454	28.3756	27.1134	24.7436	25.3952	A0A0G2JLD8;E7EUY5;Q04837;C9K0U8	Single-stranded DNA-binding protein, mitochondrial	SSBP1
24.9402	24.2666	24.4646	25.1381	26.0848	26.6524	26.5968	A0A0G2JNZ2;A0A0G2JPP5;Q14160;A0A0G2JMS7	Protein scribble homolog	SCRIB
NaN	23.6681	NaN	NaN	23.1812	22.901	23.0712	B7Z683;A0A0G2JQ41;A0A1C7CYZ0;Q12979	Active breakpoint cluster region-related protein	ABR
22.7052	21.8504	NaN	NaN	21.8953	25.5601	24.516	F6RP06;A0A0J9YW18;Q12983	BCL2/adenovirus E1B 19 kDa protein-interacting protein 3	BNIP3
27.2365	28.4712	28.2138	28.4387	27.6898	28.4152	28.2719	A0A0R4J2E8;A8MXP9;P43243;D6REM6;D6R991	Matrin-3	MATR3
NaN	NaN	NaN	NaN	23.435	25.4244	25.3217	D6RIU2;D6RDP6;H0Y8T9;D6RHU6;D6RDY1;D6RA76;D6RC11;D6R9S8;D6RCE6;D6RFX6;D6RDI6;D6RCR8;A0A0R4J2F2;Q9NY35	Claudin domain-containing protein 1	CLDND1
25.7246	30.1017	28.2751	28.0984	25.9086	24.4133	24.2996	A0A0S2Z4G6;P09493;H0YKP3	Tropomyosin alpha-1 chain	TPM1
24.5092	22.0241	NaN	24.0312	24.807	26.7218	27.0776	A0A0U1RQT8;Q8TCZ2	CD99 antigen-like protein 2	CD99L2
23.2521	22.5514	NaN	NaN	23.009	25.3361	25.1671	A0A0U1RQW6;Q9Y2E4;E7EPU2	Disco-interacting protein 2 homolog C	DIP2C
NaN	NaN	NaN	NaN	22.6457	23.0335	24.7869	A0A0U1RR20;Q92954	Proteoglycan 4;Proteoglycan 4 C-terminal part	PRG4
25.3504	25.5119	NaN	24.9781	24.5913	24.0095	23.9957	A0A0U1RRB6;Q9Y2D4;J3QT38	Exocyst complex component 6B	EXOC6B
26.4334	26.7309	26.9226	27.1114	25.8864	26.8404	26.7352	A0A0U1RRM6;Q8N8S7;A0A075B6E5;A0A0U1RQP7	Protein enabled homolog	ENAH
24.4031	NaN	24.1568	24.7898	23.2534	23.6695	24.2552	A0A1B0GTF3;O43301	Heat shock 70 kDa protein 12A	HSPA12A
25.9655	27.0932	27.9842	27.9756	26.9318	25.7513	25.8468	A0A1B0GTG2;A0A1B0GW77;P49419;A0A1B0GTY9;A0A1B0GTJ4;A0A1B0GUA1;A0A1B0GW82;A0A1B0GV49	Alpha-aminoadipic semialdehyde dehydrogenase	ALDH7A1
25.1799	25.4992	25.6905	25.9679	27.8982	25.7587	25.2396	A0A1B0GWJ0;A0A1B0GTJ7;P30566;A0A0A6YY92;A0A1B0GWF8;A0A096LNY6;A0A1B0GTG9	Adenylosuccinate lyase	ADSL
27.0204	28.4432	28.2076	28.7313	25.0884	26.0715	24.6974	A0A1B0GTP7;E7EMM4;A0A1B0GW68;A0A1B0GUA4;A0A1B0GTM3;A0A1B0GTZ5;Q13510;A0A1B0GUE3;A0A1B0GUW4;A0A1B0GUH5;A0A1B0GV06;A0A1B0GUG1	Acid ceramidase;Acid ceramidase subunit alpha;Acid ceramidase subunit beta	ASAH1
24.4733	24.655	24.9178	24.7827	24.5882	25.6964	25.6908	A0A1B0GUZ7;Q14156	Protein EFR3 homolog A	EFR3A
31.9139	32.4533	32.7941	32.98	28.6397	29.2255	28.0842	A0A1B0GV23;A0A1B0GVD5;A0A1B0GWE8;P07339;A0A1B0GW44;A0A1B0GU92;A0A1B0GU03;A0A1B0GVP3;C9JH19;F8WD96;H7C469	Cathepsin D;Cathepsin D light chain;Cathepsin D heavy chain	CTSD
30.6472	30.8189	30.6906	30.7411	30.8396	30.6938	31.2741	A0A1C7CYX9;Q16555	Dihydropyrimidinase-related protein 2	DPYSL2
22.5491	23.127	NaN	NaN	21.6735	22.0356	23.1016	A0A1W2PNW1;P42226	Signal transducer and activator of transcription 6	STAT6
NaN	NaN	NaN	NaN	24.2718	23.5439	24.6416	A0A1W2PNW4;P17948	Vascular endothelial growth factor receptor 1	FLT1
26.5254	26.4776	26.4133	26.8112	27.6565	25.7875	26.0297	A0A1W2PNX8;Q9H3U1	Protein unc-45 homolog A	UNC45A
24.9754	25.1231	22.9968	23.1902	23.0403	24.1561	23.2708	A0A1W2PR23;A0A1W2PPW8;A0A1W2PQ77;A0A1W2PR02;A0A1W2PRP7;A0A1W2PPG5;A0A1W2PPP5;I3L4Z6;A0A1W2PPG1;A0A1W2PRC2;A0A1W2PQM3;A0A1W2PS81;E7EQ34;I3NI02;O14653;A0A1W2PQ38;A0A1W2PQ06;I3L1K7;A0A1W2PQE0;A0A1W2PNV3;A0A1W2PS12;A0A1W2PRL0;A0A1X7SBU8;A0A1W2PRV0;A0A1W2PQP2	Golgi SNAP receptor complex member 2	GOSR2
25.25	25.083	NaN	24.7796	24.5019	25.3857	25.4164	A0A1W2PPI7;O75382	Tripartite motif-containing protein 3	TRIM3
30.2138	30.2941	30.6343	30.3638	28.2421	29.9401	29.3832	A0A1W2PPX5;A0A1W2PQR6;A0A1W2PQB7;A0A1W2PS43;A0A1W2PRS1;Q14108;A0A1W2PPU6;A0A1W2PRF6	Lysosome membrane protein 2	SCARB2
28.3611	28.4609	26.9149	27.6205	31.1383	27.9951	28.2928	A0A1X7SBZ2;A0A1W2PQ51;Q92841	Probable ATP-dependent RNA helicase DDX17	DDX17
NaN	23.5168	NaN	23.6309	24.2698	23.6283	23.4152	A0A1W2PR85;O15056;E7ER60	Synaptojanin-2	SYNJ2
23.0297	NaN	NaN	NaN	24.6072	23.4832	24.7583	A0A1W2PRB8;A0A1W2PS69;E9PM72;A0A1W2PNW7;A0A1W2PS27;Q9NVC6;A0A1W2PQ48;A0A1W2PRX4;A0A1W2PNF3;E9PKQ4;A0A1W2PPP8;A0A1W2PR99	Mediator of RNA polymerase II transcription subunit 17	MED17
30.7324	31.0599	31.3431	30.9738	30.5706	29.806	30.5306	A0A286YF22;O43175;A0A2C9F2M7;A0A286YFA2;A0A286YFL2;A0A286YFM8;A0A286YER3;A0A286YFC8;A0A286YFB2	D-3-phosphoglycerate dehydrogenase	PHGDH
24.23	25.2434	24.468	25.2643	24.8952	24.6556	NaN	A0A2C9F2P4;A0A286YFF7;P50897;Q5T0S4;A0A286YFE3;A0A286YFL8	Palmitoyl-protein thioesterase 1	PPT1
25.9755	24.9055	NaN	24.5979	25.8965	24.3245	23.7924	A0A286YFF8;Q7Z3U7;F8VZV1	Protein MON2 homolog	MON2
24.739	24.8799	24.9846	24.929	23.6827	NaN	NaN	A0A2Q2TH77;Q08379;A0A1W2PQY5	Golgin subfamily A member 2	GOLGA2
22.5578	28.0477	24.6569	25.3341	27.1402	22.8583	22.8574	A0A2R8Y3X5;E5KLJ9;O60313;A0A2R8YDM2;A0A2R8YE78;C9JMB8;A0A2R8YFD1;A0A2R8YGE5	Dynamin-like 120 kDa protein, mitochondrial;Dynamin-like 120 kDa protein, form S1	OPA1
24.0293	25.3208	25.6738	25.3408	23.864	24.8591	24.7591	A0A2R8Y430;P48637;A0A2R8YF34;A0A2R8Y5T7	Glutathione synthetase	GSS
27.4443	23.6258	NaN	22.4131	30.9766	31.6624	31.6508	A6NNI4;A0A2R8Y478;G8JLH6;P21926;A0A087WU13	Tetraspanin;CD9 antigen	CD9
27.439	27.6986	27.3988	28.0469	27.507	28.9335	28.7387	A0A2R8Y484;Q08722	Leukocyte surface antigen CD47	CD47
NaN	NaN	NaN	NaN	23.7208	26.1543	26.3022	E9PEH6;A0A2R8Y5H7;A0A2R8Y821;A0A2R8Y6V3;A0A2R8Y5P8;A0A2R8Y4X1;A0A2R8Y4E3;A0A2R8Y5X5;A0A2R8Y4P8;B7Z2R4;A0A2R8YGQ3;A0A2R8Y638;A0A2R8Y5R7;A0A2R8Y5M2;A0A2R8Y504;O43556;A0A2R8YCT2;A0A2R8Y6S4;A0A2R8Y6Y5;A0A2R8Y7Q5;A0A2R8Y6G8;A0A2R8Y448;A0A2R8Y6D4;A0A2R8YE16;A0A2R8YE99;A0A2R8Y416;A0A2R8Y628;C9JR67;A0A2U3TZN7;A0A2R8Y621;A0A2R8Y7J1;A0A2R8Y2R1;A0A2R8Y5Q3;A0A2R8Y6U6;A0A2R8YH84;A0A2R8Y5J3;A0A2R8YD68;A0A2R8Y6…	Epsilon-sarcoglycan	SGCE
NaN	NaN	NaN	NaN	22.9381	22.6574	24.1564	A0A2R8Y4I8;A0A2U3TZR0;Q9UBP0;A0A2R8Y7K2;A0A2R8Y481;A0A2R8YGN6;A0A2R8YCL5	Spastin	SPAST
24.1588	25.2306	25.9324	26.3524	NaN	25.1136	25.0688	A0A2R8Y4T1;E9PGF5;Q9HBL0;E9PF55;A0A087WWW7;H0Y4U1	Tensin-1	TNS1
NaN	NaN	NaN	NaN	24.8916	24.9832	24.8069	A0A2R8YFL3;A0A2R8Y7R1;A0A2R8Y4U4;P15260	Interferon gamma receptor 1	IFNGR1
24.0741	23.7934	23.8658	23.7215	26.2248	25.1341	25.506	A0A2R8Y4W2;A0A2R8YE63;Q12929	Epidermal growth factor receptor kinase substrate 8	EPS8
28.1969	27.5828	27.4931	27.6953	27.6535	29.7292	29.3628	A0A2R8Y804;A0A2R8Y543;A0A2R8YCH5;A0A2R8Y5A3;P35222;A0A2R8Y5Z1;B4DGU4;A0A2R8Y7Z0;A0A2R8Y750;A0A2R8Y5C3;A0A2R8Y6G0	Catenin beta-1	CTNNB1
23.5966	23.3624	NaN	23.028	22.7509	23.6739	23.6238	H0YH87;A0A2R8Y7P6;A0A2R8YDM9;F8VQP2;F8WB06;V9GY86;A0A2R8Y5A6;Q99700;F8VRK6	Ataxin-2	ATXN2
26.6794	26.0122	25.9834	26.7753	26.4925	28.0223	28.4644	A0A2R8Y5S7;P35241;A0A2R8Y7M3	Radixin	RDX
NaN	NaN	24.131	NaN	23.3657	25.1239	23.5312	A0A2R8Y635;A0A2R8YDN7;Q9H7F0;A0A087WYY3	Probable cation-transporting ATPase 13A3	ATP13A3
25.9945	25.9792	25.8125	25.9094	26.3211	24.2981	24.2638	B1ALA9;A0A2R8Y7H4;P60891;A0A0B4J207;P21108	Ribose-phosphate pyrophosphokinase 1;Ribose-phosphate pyrophosphokinase 3	PRPS1;PRPS1L1
23.7146	23.3919	NaN	NaN	23.691	24.0651	23.7976	A0A2R8Y7R9;Q13136	Liprin-alpha-1	PPFIA1
30.3746	29.4611	28.8706	28.7763	31.2102	29.5251	29.7649	A0A2R8Y811;P62263;E5RH77	40S ribosomal protein S14	RPS14
25.8518	25.8825	23.8927	25.2463	27.7997	24.376	24.0951	A0A2R8Y891;P08237;F8VZI0	ATP-dependent 6-phosphofructokinase, muscle type	PFKM
26.1856	26.2639	25.8838	26.9272	25.6549	NaN	25.2302	A0A2R8YD45;O14773;A0A2R8Y7U1;A0A2R8YGD1	Tripeptidyl-peptidase 1	TPP1
26.4776	28.7857	27.9093	28.3071	24.9838	24.7725	24.4319	A0A2R8YD50;P51659;E7EWE5;E7ER27;G5E9S2;E7ET17;A0A2R8Y7L2;E7EPL9	Peroxisomal multifunctional enzyme type 2;(3R)-hydroxyacyl-CoA dehydrogenase;Enoyl-CoA hydratase 2	HSD17B4
NaN	25.5979	NaN	25.5451	25.5173	25.6304	25.5036	A0A2R8YF43;A0A2R8YD58;E7EU96;P68400;A0A2R8Y5A0;Q8NEV1;A0A2R8YDP2;A0A2R8YFU2	Casein kinase II subunit alpha;Casein kinase II subunit alpha 3	CSNK2A1;CSNK2A3
24.1626	23.541	NaN	24.2323	25.3042	24.9415	23.554	A0A2R8YD85;Q96BY6	Dedicator of cytokinesis protein 10	DOCK10
24.7077	24.5632	24.7268	25.2796	24.8831	24.3114	24.0716	A0A2R8YDQ0;Q9H267;F5H008	Vacuolar protein sorting-associated protein 33B	VPS33B
25.7805	24.4417	24.0098	24.7296	25.2005	27.3777	27.5406	A0A2U3TZN6;A0A2U3TZM4;A0A2U3TZM1;A0A2R8YE77;O14936;A0A2R8Y6F8;A0A2R8YFN5;A0A2R8YEK3;Q5JS74;A0A2R8Y3B3	Peripheral plasma membrane protein CASK	CASK
25.3689	25.2312	24.8523	25.3347	26.2779	NaN	24.2786	A0A2R8YEY5;O15160;E7EQB9;A0A2R8YEZ4;A0A2R8Y5D3;D6RDJ3	DNA-directed RNA polymerases I and III subunit RPAC1	POLR1C
24.2857	23.9574	NaN	24.6425	24.8162	24.3313	24.3531	B1ALK7;A0A2R8YG42;Q14155;E9PDQ5	Rho guanine nucleotide exchange factor 7	ARHGEF7
24.4944	24.418	NaN	NaN	23.6707	23.684	24.2898	A0A2R8YGH5;H7C1E4;P61966	AP-1 complex subunit sigma-1A	AP1S1
33.1704	32.5698	31.5758	31.6205	32.144	33.4275	33.1598	E9PNW4;A0A2U3TZL5;E9PR17;P13987;H0YET2	CD59 glycoprotein	CD59
NaN	NaN	NaN	23.563	23.1975	23.2356	23.2784	A0A3B3IRV3;Q9ULC4	Malignant T-cell-amplified sequence 1	MCTS1
NaN	21.8431	NaN	22.4435	26.2263	22.1495	22.671	A0A3B3IS06;J3KQ96;E7ETY2;Q13428	Treacle protein	TCOF1
NaN	NaN	NaN	NaN	22.2137	25.2034	25.3798	A0A3B3IS79;F5H527;Q76I76	Protein phosphatase Slingshot homolog 2	SSH2
23.2401	NaN	NaN	NaN	24.0914	25.2165	25.9139	E7EU09;A0A3B3ISD1;P11362	Fibroblast growth factor receptor;Fibroblast growth factor receptor 1	FGFR1
25.43	26.3496	NaN	NaN	26.6921	26.2164	24.76	A0A3B3ISF9;P42892;B4DKB2	Endothelin-converting enzyme 1	ECE1
23.1528	24.5069	24.461	24.5051	26.2731	24.0993	24.2894	A0A3B3ISG5;P14735	Insulin-degrading enzyme	IDE
NaN	23.348	NaN	NaN	28.2721	22.2512	21.362	A0A3B3ISQ4;Q9H6S3	Epidermal growth factor receptor kinase substrate 8-like protein 2	EPS8L2
26.8023	23.8355	24.6389	24.4887	22.9549	26.99	27.9906	A0A3B3ISR2;B4DPQ0;P00736;F5H2D0;A0A3B3ITU4	Complement C1r subcomponent;Complement C1r subcomponent heavy chain;Complement C1r subcomponent light chain	C1R
28.981	28.2444	29.0668	28.6999	28.0458	27.5058	27.9293	A0A3B3ISS6;Q14956	Transmembrane glycoprotein NMB	GPNMB
NaN	NaN	NaN	NaN	25.3308	25.1246	25.4501	A0A3B3IST1;B5MD23;O75954	Tetraspanin;Tetraspanin-9	TSPAN9
23.2069	23.745	NaN	NaN	25.3472	25.1805	24.6181	H3BSW0;A0A3B3ISV5;Q8N9N7	Leucine-rich repeat-containing protein 57	LRRC57
NaN	NaN	NaN	24.7635	26.8491	27.283	27.2437	A0A3B3IT31;Q9NUN5;A0A3B3IRS7;A0A3B3IU68;A0A3F2YP66;A0A3B3ITP2	Probable lysosomal cobalamin transporter	LMBRD1
29.2808	26.0724	27.2606	27.6114	29.2108	29.0065	29.3726	A0A3B3ITK0;P35442	Thrombospondin-2	THBS2
25.8308	25.3737	26.0856	25.638	24.9881	25.8521	25.4736	A0A3B3ITT1;Q6IQ22	Ras-related protein Rab-12	RAB12
28.4886	27.1691	26.4296	26.5357	28.6438	27.6208	27.4331	A0A3B3ITT5;P47914	60S ribosomal protein L29	RPL29
23.0611	23.1077	NaN	NaN	24.6556	23.5011	22.8513	A0A3B3IUB1;Q13144;A0A3B3ITQ2;A0A3B3IUF2;A0A3B3ISM8;A0A3B3ISX3;A0A3B3ITG6;A0A3B3ISS1;A0A3B3IS56;A0A3B3IRP4	Translation initiation factor eIF-2B subunit epsilon	EIF2B5
24.1327	26.4983	NaN	25.7618	25.0935	24.2432	24.295	A0A3B3IUB5;Q8TCT9;A0A075B6F6;A0A0S2Z6F0;A0A3B3IT72;A0A0C4DGU3	Minor histocompatibility antigen H13	HM13
24.8232	23.6932	NaN	24.0588	26.4469	24.3277	22.9554	X6RGP5;A0A3F2YNX0;A0A3F2YNZ0;F1T0I1;O15027;A0A0C4DH09	Protein transport protein Sec16A	SEC16A
24.7924	26.4051	24.9296	25.5445	29.1913	24.5575	25.1648	A0A3F2YNY6;O75400	Pre-mRNA-processing factor 40 homolog A	PRPF40A
27.572	27.2582	27.7828	27.2566	26.7771	25.7736	25.8844	A0AVT1	Ubiquitin-like modifier-activating enzyme 6	UBA6
NaN	NaN	NaN	NaN	24.5416	22.5954	22.4057	A1A4S6	Rho GTPase-activating protein 10	ARHGAP10
24.2277	24.8691	25.5559	25.0667	23.7379	23.1174	NaN	M0R026;A1L0T0	Acetolactate synthase-like protein	ILVBL
28.2757	23.4709	25.0446	23.4804	28.1882	30.5274	31.1966	A1L4H1	Soluble scavenger receptor cysteine-rich domain-containing protein SSC5D	SSC5D
24.5104	24.7658	25.1435	24.9874	24.1524	25.3157	25.3914	A1X283	SH3 and PX domain-containing protein 2B	SH3PXD2B
NaN	29.6632	28.3717	28.4649	25.7	24.6206	25.2213	A2A274;Q99798	Aconitate hydratase, mitochondrial	ACO2
28.4522	27.0625	24.1384	26.8673	25.7225	28.5141	28.888	A2A2V1;P04156;X6RKS3	Major prion protein	PRNP
NaN	22.1803	NaN	NaN	24.4798	25.9302	25.5206	F5H4Q5;A5D8V6	Vacuolar protein sorting-associated protein 37C	VPS37C
25.8728	25.5664	NaN	25.1351	26.3671	24.7224	24.7135	A5YKK6	CCR4-NOT transcription complex subunit 1	CNOT1
26.8213	27.5038	28.3127	27.5229	27.0116	28.0718	28.208	A6NC48;Q10588;H0Y984;H0Y9Q9;H0Y8G4	ADP-ribosyl cyclase/cyclic ADP-ribose hydrolase 2	BST1
NaN	NaN	NaN	NaN	24.4521	24.9187	24.8992	H3BTL1;Q9GZQ8;A6NCE7	Microtubule-associated proteins 1A/1B light chain 3B;Microtubule-associated proteins 1A/1B light chain 3 beta 2	MAP1LC3B;MAP1LC3B2
23.0827	23.7808	NaN	22.6287	26.4131	22.3	23.7401	A6NEM2;P51610	Host cell factor 1;HCF N-terminal chain 1;HCF N-terminal chain 2;HCF N-terminal chain 3;HCF N-terminal chain 4;HCF N-terminal chain 5;HCF N-terminal chain 6;HCF C-terminal chain 1;HCF C-terminal chain 2;HCF C-terminal chain 3;HCF C-terminal chain 4;HCF C-terminal chain 5;HCF C-terminal chain 6	HCFC1
NaN	24.6425	NaN	NaN	23.7273	24.8761	25.0301	A6NFX8;Q9UKK9;H0YEY4;A6NCQ0;A6NJU6	ADP-sugar pyrophosphatase	NUDT5
NaN	NaN	NaN	NaN	23.0065	25.2394	24.5234	K7EIN1;K7ESN4;K7EIJ0;K7ENL2;A6NG10;K7EMC9;Q969T9;K7EIK1	WW domain-binding protein 2	WBP2
NaN	NaN	NaN	NaN	23.7685	24.6458	24.7936	H3BMT0;H3BTV5;H3BU16;A6NGP5;H3BMV3;Q9H910	Hematological and neurological expressed 1-like protein	HN1L
23.6546	22.8799	NaN	22.5507	21.9979	23.2671	23.9887	A6NGW1;O95070;E9PS11;E9PIZ0;C9JST7	Protein YIF1A	YIF1A
22.8651	NaN	NaN	NaN	25.1747	24.277	23.9676	A6NIW2;Q5JSL3;A0A0J9YW64	Dedicator of cytokinesis protein 11	DOCK11
25.4687	25.3915	26.3597	26.8696	25.9492	25.0311	26.052	A6NKB8;Q9H4A4	Aminopeptidase B	RNPEP
27.6072	24.0688	NaN	25.124	29.2287	30.6669	30.7569	E9PJK1;E9PRJ8;H0YDL9;H0YDJ9;E9PIF1;A6NMH8;P60033	Tetraspanin;CD81 antigen	CD81
27.5463	28.1096	27.514	28.2435	26.7903	30.3515	32.6497	A6XND1;A6XND0;P17936;B3KWK7;H0Y5K2;H0Y485;C9JMX4	Insulin-like growth factor-binding protein 3	IGFBP3
23.5845	28.5162	26.1327	26.7057	23.6112	22.7504	NaN	A8K878;P55145	Mesencephalic astrocyte-derived neurotrophic factor	MANF
23.8469	23.1592	23.9627	24.1136	23.0656	NaN	NaN	A8MY26;A8MTY9;O14972	Down syndrome critical region protein 3	DSCR3
25.4038	NaN	NaN	NaN	24.1443	28.3821	28.7684	E9PSH3;E9PN41;E9PPX8;A8MVV6;J3KQ42;O14817	Tetraspanin;Tetraspanin-4	TSPAN4
NaN	23.6268	NaN	NaN	23.9809	23.3218	24.8854	Q49AN9;F5H013;P62308;A8MWD9	Small nuclear ribonucleoprotein G;Putative small nuclear ribonucleoprotein G-like protein 15	SNRPG;SNRPGP15
25.2588	25.4624	NaN	25.0703	25.8133	24.8998	25.5437	A8MZF9;P55039;J3QKW7;J3QR71;J3QRI9;J3QL90;J3KRL5;J3QKV7	Developmentally-regulated GTP-binding protein 2	DRG2
27.6861	27.6053	26.5395	26.9381	28.8486	27.5831	27.1525	B0QY89;Q9Y262;B0QY90	Eukaryotic translation initiation factor 3 subunit L	EIF3L
24.9919	25.2632	NaN	NaN	26.9263	26.9579	27.8306	B0QYK0;Q01844;A0A0D9SFL3;C9JGE3;H7BY36	RNA-binding protein EWS	EWSR1
29.3206	27.8729	28.3524	26.4567	27.7104	28.7595	28.4202	B0QZ18;Q99829;A6PVH9;F2Z2V0;E7ENH5;Q5JX58;Q5JX59;Q5JX60;Q5JX44;Q5JX56;Q5JX45	Copine-1	CPNE1
26.9555	26.0331	NaN	NaN	26.7793	28.2288	26.5972	B0YIW2;P02656	Apolipoprotein C-III	APOC3
26.9421	26.9058	25.5488	26.2985	27.3862	26.8832	27.5179	B0YIW6;P48444	Coatomer subunit delta	ARCN1
29.2919	26.6044	27.9605	26.4483	NaN	27.7082	28.6548	B1AHL2	Fibulin-1	FBLN1
25.7914	25.1236	NaN	25.0486	25.5671	24.6532	24.1836	B1AJY7;O75832;B1AJY5	26S proteasome non-ATPase regulatory subunit 10	PSMD10
26.9844	26.9431	26.2713	26.3985	23.7986	26.4913	26.2135	B1AKZ5;Q15121	Astrocytic phosphoprotein PEA-15	PEA15
25.1537	NaN	NaN	24.0728	23.362	26.8242	26.5201	B1ALD9	Periostin	POSTN
23.9367	24.9078	25.524	25.9495	23.4648	23.707	23.5148	B1ANH5;B1ANH6;Q16774;B1ANH0;B1ANG9;B1ANH2;B1ANH3	Guanylate kinase	GUK1
26.3811	27.4523	24.685	26.3892	24.5978	25.8958	25.8154	B1ANR0;Q13310;H0Y5F5	Polyadenylate-binding protein;Polyadenylate-binding protein 4	PABPC4
24.3019	25.0722	NaN	24.8599	26.7624	25.3232	25.5181	B3KS98;O15372;A0A087WZK9	Eukaryotic translation initiation factor 3 subunit H	EIF3H
24.6009	24.4738	24.5264	23.2117	24.327	24.8709	24.313	B3KXX3;Q9UHW9;H0YMQ9;H0YKQ8	Solute carrier family 12 member 6	SLC12A6
26.0225	27.2354	28.5039	28.098	26.7808	26.3211	26.7343	B4DDF4;B4DUT8;Q99439;A0A087X271;K7ES69;H3BVI6;A0A087X1X5	Calponin;Calponin-2	CNN2
24.5683	24.8438	25.0022	25.4168	NaN	NaN	24.1009	B4DHR0;Q9H5N1	Rab GTPase-binding effector protein 2	RABEP2
21.8316	22.7297	22.2994	24.1796	26.5211	22.3236	23.05	B4DJ62;G3XAH0;Q99719;C9JM82;E7EPG2;E7EX32	Septin-5	SEPT5
22.456	27.8417	26.7303	27.6623	NaN	NaN	NaN	B4DJ81;P28331	NADH-ubiquinone oxidoreductase 75 kDa subunit, mitochondrial	NDUFS1
28.3215	27.8464	28.1123	27.9328	27.7446	26.0376	26.9896	B4DLR8;P15559;H3BNV2;H3BRK3	NAD(P)H dehydrogenase [quinone] 1	NQO1
22.1351	27.1278	26.6546	26.7509	NaN	22.2778	21.0106	B4DR61;P61619;F8W776;Q8TC24;Q9H9S3	Protein transport protein Sec61 subunit alpha isoform 1;Protein transport protein Sec61 subunit alpha isoform 2	SEC61A1;SEC61A2
24.6765	NaN	NaN	NaN	25.152	25.2525	24.9849	B4DR80;Q9Y6E0;H0Y630	Serine/threonine-protein kinase 24;Serine/threonine-protein kinase 24 36 kDa subunit;Serine/threonine-protein kinase 24 12 kDa subunit	STK24
24.8737	24.2263	NaN	NaN	24.9846	25.4836	25.146	B4DRN8;Q5W0Z9	Palmitoyltransferase;Probable palmitoyltransferase ZDHHC20	ZDHHC20
NaN	24.319	25.4402	25.4049	24.6596	25.533	26.1591	B4DUC8;Q13126;J3QSB7	S-methyl-5-thioadenosine phosphorylase;Purine nucleoside phosphorylase	MTAP
25.3259	24.0866	NaN	23.7541	24.3211	26.2106	26.0682	C9JEN3;C9IYT2;F8WDY4;C9IZ27;C9JW19;C9JWV9;B4DUD2;Q969X1	Protein lifeguard 3	TMBIM1
22.6563	25.2074	NaN	24.8351	24.8147	24.4927	24.9772	B4DWR3;P61758	Prefoldin subunit 3	VBP1
25.7229	25.0767	25.9127	24.5472	25.0342	25.409	25.2746	E7EU85;E9PFF5;B4DXZ6;P51114	Fragile X mental retardation syndrome-related protein 1	FXR1
26.8559	27.6369	25.359	26.6048	27.6092	27.1971	27.5321	B4DY09;Q12905;X6R6Z1	Interleukin enhancer-binding factor 2	ILF2
24.7127	NaN	NaN	NaN	24.6954	26.6238	26.7213	B4DY26;P36897	Receptor protein serine/threonine kinase;TGF-beta receptor type-1	TGFBR1
NaN	NaN	NaN	24.2687	23.2353	23.1945	23.3621	B4E0K5;Q16539	Mitogen-activated protein kinase 14	MAPK14
26.0691	24.7567	24.412	24.5453	25.7437	NaN	24.3095	H0Y9V7;B4E2Q0;P98194;H0Y9S7;H0Y8X9	Calcium-transporting ATPase;Calcium-transporting ATPase type 2C member 1	ATP2C1
NaN	23.8092	22.9075	23.873	26.8823	22.169	22.9331	B5MCF9;O00541;B3KXD6	Pescadillo homolog	PES1
24.474	24.0302	NaN	NaN	23.0535	23.4184	23.9985	B5MD46;Q9BXI6;H7C1Q1;H7C471;H0Y5R9;H0Y2U5;F8WCD1	TBC1 domain family member 10A	TBC1D10A
28.6979	27.9886	28.1404	28.224	31.6105	29.3383	29.7041	B5MDF5;P62826;J3KQE5;F5H018	GTP-binding nuclear protein Ran	RAN
NaN	24.2954	NaN	24.7212	25.3244	24.6053	25.5061	E7EW69;E7EX04;B5ME97;Q9P0V9	Septin-10	SEPT10
23.222	23.555	NaN	24.26	24.1007	22.5304	22.7148	B7WPE2;Q32P44;G3V195	Echinoderm microtubule-associated protein-like 3	EML3
25.2847	24.9421	NaN	24.9946	25.7896	25.0031	24.5625	B7Z524;H0YDX7;J3QT46;Q9Y450;H0YES5	HBS1-like protein	HBS1L
NaN	25.3986	24.306	24.2975	28.1711	23.3628	24.2491	B7Z6D5;Q96GQ7	Probable ATP-dependent RNA helicase DDX27	DDX27
NaN	26.6544	25.1354	25.4656	23.4082	23.0756	23.087	B7Z9I1;Q5T4U5;P11310	Medium-chain specific acyl-CoA dehydrogenase, mitochondrial	ACADM
NaN	NaN	NaN	NaN	25.9129	26.1413	25.5454	B7ZL14;H0Y7W6;Q96RU3	Formin-binding protein 1	FNBP1
23.5687	NaN	NaN	NaN	23.6178	25.9788	25.2253	B8ZZD4;Q86VP1	Tax1-binding protein 1	TAX1BP1
22.1283	22.9427	NaN	23.9695	23.7636	23.215	23.5416	B8ZZF8;Q9Y4Y9	U6 snRNA-associated Sm-like protein LSm5	LSM5
25.8551	25.1015	25.6794	25.7149	25.4729	27.0798	26.9698	B8ZZG1;Q9NZW5;C9J4Q3	MAGUK p55 subfamily member 6	MPP6
NaN	NaN	NaN	NaN	26.7899	25.4385	26.0037	B9A018;Q53GS9;A0A087X1B2	U4/U6.U5 tri-snRNP-associated protein 2	USP39
21.386	30.9104	30.2975	29.8201	24.6444	22.8687	23.5545	B9A067;Q16891;C9J406;H7C463	MICOS complex subunit MIC60	IMMT
24.2773	NaN	NaN	24.8561	24.0442	24.0784	24.7033	C4AMC7;Q6VEQ5;Q9NQA3;A8K0Z3	Putative WAS protein family homolog 3;WAS protein family homolog 2;WAS protein family homolog 6;WAS protein family homolog 1	WASH3P;WASH2P;WASH6P;WASH1
NaN	NaN	NaN	NaN	24.8398	24.8637	25.3258	C9J0A7;Q9UQN3;A0A087WW88	Charged multivesicular body protein 2b	CHMP2B
NaN	NaN	22.5184	23.8857	24.406	22.8279	23.3663	C9J0J7;G5E9Q6;C9JQ45	Profilin	PFN2
29.3662	26.4234	26.3133	26.9861	27.7112	28.8322	28.6695	C9J0K6;P30626	Sorcin	SRI
27.4452	24.7585	25.7412	24.34	24.6925	NaN	23.7758	G5E9D8;C9J2H1;Q86UX2;A0A096LP62	Inter-alpha-trypsin inhibitor heavy chain H5	ITIH5
25.2178	24.8846	NaN	24.0914	28.0669	22.8958	22.4752	C9J2Y9;P30876;A0A1W2PPT5;C9J4M6	DNA-directed RNA polymerase;DNA-directed RNA polymerase II subunit RPB2	POLR2B
27.3607	26.7725	NaN	26.6472	28.4044	27.1504	26.0526	C9J4Z3;P61513;M0R0A1;Q6P4E4;E9PEL3;M0R2L6;G5E9R3	60S ribosomal protein L37a	RPL37A
23.3239	NaN	NaN	NaN	26.2477	24.9804	24.7695	C9J5D1;E7EQ69;Q9GZZ1;A0A087WWJ2;B0AZT5	N-alpha-acetyltransferase 50	NAA50
24.2034	26.0335	27.0412	26.0686	24.8751	25.9816	25.9889	C9JJV6;C9JZL8;C9J5M0;C9JC07;Q96S97	Myeloid-associated differentiation marker	MYADM
24.379	NaN	24.2142	24.1713	24.5971	24.0786	24.147	C9J8E1;Q16644;P49137	MAP kinase-activated protein kinase 3;MAP kinase-activated protein kinase 2	MAPKAPK3;MAPKAPK2
23.4343	NaN	NaN	NaN	25.7476	25.2345	24.4121	C9J8T4;C9JYN7;O43567;C9JRV0;F8WDJ5;C9J383	E3 ubiquitin-protein ligase RNF13	RNF13
26.6064	25.2667	25.8254	25.6369	24.8175	26.057	25.3103	C9J931;Q15382	GTP-binding protein Rheb	RHEB
24.245	24.3018	24.0091	25.0857	27.1362	23.4747	24.5968	C9JFE4;Q13098;A0A096LP07;A0A096LPJ3;A8K070;J3QLT0;J3KSA5;J3KRJ4	COP9 signalosome complex subunit 1	GPS1
24.0995	24.9683	NaN	24.235	25.722	26.0775	25.0355	C9JFV4;Q8IZL8;E7EV54	Proline-, glutamic acid- and leucine-rich protein 1	PELP1
NaN	NaN	NaN	NaN	26.1376	26.6132	25.8232	C9JG41;Q9NQX7	Integral membrane protein 2C;CT-BRI3	ITM2C
24.8955	24.3681	NaN	24.9538	25.9663	25.5187	25.5109	C9JIF9;P13798;H7C393;H7C1U0	Acylamino-acid-releasing enzyme	APEH
27.702	29.9081	29.9647	30.9792	27.6802	27.0934	25.7154	C9JIZ6;P07602;Q5BJH1	Prosaposin;Saposin-A;Saposin-B-Val;Saposin-B;Saposin-C;Saposin-D	PSAP
23.5258	NaN	NaN	NaN	22.9018	24.3949	24.6754	C9JJX6;E9PDC3;O00192	Armadillo repeat protein deleted in velo-cardio-facial syndrome	ARVCF
24.7235	28.4367	27.3172	26.861	27.1755	25.1736	24.7919	C9JKI3	Caveolin	CAV1
30.8271	30.2615	28.6725	29.2532	31.3754	30.3839	30.3069	C9JNW5;P83731;C9JXB8	60S ribosomal protein L24	RPL24
24.8572	27.9633	26.7017	27.7543	25.5528	25.5608	25.2379	C9JP16;O75718	Cartilage-associated protein	CRTAP
29.2796	30.7984	NaN	27.7834	28.7014	27.9707	28.3814	C9JRR5;F8WCG5;Q3SYG4	Protein PTHB1	BBS9
23.2407	30.0504	27.9681	28.5467	NaN	21.9305	21.8803	C9JRZ6;Q9NX63;F8WAR4;A0A286YEX5	MICOS complex subunit MIC19	CHCHD3
25.2275	25.4215	24.8437	24.8497	28.3011	25.5908	26.215	C9JW69;P18754;C9JRH2;C9J3R0;C9JMJ4;C9JQZ4	Regulator of chromosome condensation	RCC1
NaN	NaN	NaN	NaN	27.0212	24.4603	25.4157	C9JYQ9;H0Y8C2;Q6P5R6	60S ribosomal protein L22-like 1	RPL22L1
28.3959	27.92	28.1274	28.2044	27.7526	29.6448	29.1778	C9JZR2;O60716	Catenin delta-1	CTNND1
NaN	NaN	NaN	29.9261	29.1606	28.262	28.2737	C9K0J5;Q70E73	Ras-associated and pleckstrin homology domains-containing protein 1	RAPH1
NaN	24.4942	25.02	25.7994	22.5808	22.5226	22.2503	D3DTX6;Q96SB3	Neurabin-2	PPP1R9B
NaN	NaN	NaN	NaN	22.3851	22.0203	22.1745	F6U1T9;D3YTA9;H7BYZ3;P63098	Calcineurin subunit B type 1	PPP3R1
27.8566	26.6288	25.6797	26.1797	28.8495	26.6899	25.8876	D3YTB1;F8W727;P62910	60S ribosomal protein L32	RPL32
30.9729	27.9726	27.1216	26.882	29.851	29.4635	30.1142	D3YTG3;Q7Z7G0;H0Y897	Target of Nesh-SH3	ABI3BP
29.2695	29.1851	29.9691	29.775	29.1217	28.5962	29.0679	D6R938;Q13557;E9PBG7;E9PF82;H0Y9J2	Calcium/calmodulin-dependent protein kinase type II subunit delta	CAMK2D
24.8884	25.7484	25.3606	25.264	27.0649	26.0886	26.6874	D6R9P3;D6RD18;D6RBZ0;Q99729	Heterogeneous nuclear ribonucleoprotein A/B	HNRNPAB
29.1899	28.2535	28.1316	28.7517	29.5269	27.7108	28.6045	D6RAN4;P32969;E7ESE0;A0A2R8Y5Y7	60S ribosomal protein L9	RPL9
NaN	26.1253	NaN	NaN	24.2765	23.6545	23.3936	D6RDK6;D6RBN5;Q9NX40;D6RI08;D6RDK1;D6RIV2;D6R9T5;D6RG39;D6RIT9	OCIA domain-containing protein 1	OCIAD1
22.3297	22.599	NaN	NaN	24.3382	23.3766	24.4137	D6RBQ9	Heterogeneous nuclear ribonucleoprotein D0	HNRNPD
27.7383	26.5545	28.3546	26.8501	28.2012	29.7973	29.4381	D6RBW1;P06730	Eukaryotic translation initiation factor 4E	EIF4E
28.5879	29.5865	29.2109	29.6349	27.1399	28.4089	28.7516	D6RGI3;D6RER5;Q9NVA2;D6RDU5;H0Y961	Septin-11	SEPT11
27.7955	28.0905	28.279	28.2145	28.4163	27.8595	27.6574	D6REX3;O94979;H7BXG7;D6RHZ5	Protein transport protein Sec31A	SEC31A
NaN	22.3008	NaN	NaN	22.192	23.531	22.8306	D6RGE2;Q96CN7	Isochorismatase domain-containing protein 1	ISOC1
33.3029	29.2149	31.5763	31.7549	32.2068	35.0335	35.7311	D6RGG3;Q99715;A0A087X0A8	Collagen alpha-1(XII) chain	COL12A1
22.8354	23.4176	NaN	NaN	21.8671	22.9692	22.5696	D6RJA0;Q8WTS6	Histone-lysine N-methyltransferase SETD7	SETD7
24.575	23.8487	NaN	25.382	24.6436	25.3092	25.1421	E5RGS4;O60925	Prefoldin subunit 1	PFDN1
26.4099	26.0712	26.4341	26.6982	26.5623	26.2531	26.5533	E5RHG8;Q15369;R4GMY8	Transcription elongation factor B polypeptide 1	TCEB1
25.8318	25.3395	26.3329	24.9118	25.3461	26.3852	26.5035	E5RIW3;E5RJD8;O75347;E5RHG6	Tubulin-specific chaperone A	TBCA
25.1118	24.2383	NaN	23.5284	24.6636	25.0095	24.278	E5RJ29;Q9NYI0;B4DKF8	PH and SEC7 domain-containing protein 3	PSD3
NaN	24.1196	NaN	NaN	24.3351	23.6921	22.7417	E5RJR5;P63208;E5RGM3;E7ERH2;F8W8N3	S-phase kinase-associated protein 1	SKP1
28.0455	25.8629	NaN	26.1995	26.904	27.4297	26.4531	E5RK69	Annexin	ANXA6
27.2111	27.2184	27.7699	27.6932	27.1709	27.6899	27.5192	E7END7;P62820	Ras-related protein Rab-1A	RAB1A
24.3564	25.3032	25.3278	25.4465	24.6302	24.9546	24.6854	K7EJL1;E7ENJ6;Q9BXS5	AP-1 complex subunit mu-1	AP1M1
NaN	NaN	NaN	NaN	20.4323	24.1592	23.9248	E7ENV7;Q86YQ8	Copine-8	CPNE8
27.2037	26.4908	26.7001	26.6983	25.635	26.9302	27.1922	E7EV99;E7ENY0;P35611;H0Y9H2	Alpha-adducin	ADD1
28.6194	29.3511	28.6195	29.1585	28.5275	28.6843	29.4697	E7ES33;E7EPK1;Q16181;G3V1Q4	Septin-7	SEPT7
27.5254	27.4278	28.1797	28.4845	25.5855	26.5218	25.6513	E7EQ29;P16278	Beta-galactosidase	GLB1
27.5543	26.5629	26.461	27.4855	27.8703	29.3254	29.9702	E7EQR4;P15311	Ezrin	EZR
26.7778	24.4183	24.9113	25.4835	27.2152	29.5597	29.4744	E7ESK6;E9PBI9;P34741	Syndecan;Syndecan-2	SDC2
NaN	NaN	NaN	NaN	24.8712	25.0111	24.7169	E7ET40;P00749	Urokinase-type plasminogen activator;Urokinase-type plasminogen activator long chain A;Urokinase-type plasminogen activator short chain A;Urokinase-type plasminogen activator chain B	PLAU
NaN	NaN	NaN	NaN	24.5744	24.2009	24.0988	E7ET49;Q8NCG7	Sn1-specific diacylglycerol lipase beta	DAGLB
26.5871	26.4255	25.5662	26.4526	25.6331	26.6169	26.5504	E7EX73;E9PGM1;E7EUU4;Q04637;C9JF13	Eukaryotic translation initiation factor 4 gamma 1	EIF4G1
NaN	NaN	NaN	NaN	24.0362	26.2252	25.5962	E7EV01;O15484;A0A3B3IRX8	Calpain-5	CAPN5
27.6275	28.3049	28.5268	28.5668	27.1117	28.7996	28.9975	E7EVA0;P27816	Microtubule-associated protein;Microtubule-associated protein 4	MAP4
NaN	22.7222	NaN	22.838	24.8267	22.8295	23.2582	E7EWK3;Q9H2U1	ATP-dependent RNA helicase DHX36	DHX36
23.8665	24.964	NaN	23.3034	24.7136	24.3593	23.834	E7EWP2;O75962;F5H228;E7EPJ7	Triple functional domain protein	TRIO
NaN	NaN	NaN	NaN	23.5489	25.8101	25.7933	E7EX17;P23588	Eukaryotic translation initiation factor 4B	EIF4B
29.3919	29.2751	29.4703	29.2596	28.2108	28.0973	28.3043	E7EX90;Q14203;Q6AWB1	Dynactin subunit 1	DCTN1;DKFZp686E0752
26.3405	26.9218	25.6549	26.3998	26.6513	27.5307	27.8646	E9PAV3;F8VZJ2;H0YHX9;Q13765;F8W1N5;F8VNW4;F8W0W4	Nascent polypeptide-associated complex subunit alpha, muscle-specific form;Nascent polypeptide-associated complex subunit alpha	NACA
25.7236	26.1146	25.5795	25.8861	NaN	NaN	NaN	E9PB90;P52789	Hexokinase;Hexokinase-2	HK2
NaN	NaN	NaN	NaN	24.5239	23.321	22.8323	E9PC52;Q16576	Histone-binding protein RBBP7	RBBP7
NaN	26.3818	25.8263	NaN	24.5289	25.0281	25.5594	E9PCY7;G8JLB6;P31943;D6RIT2;D6RIU0;D6RBM0;H0YB39	Heterogeneous nuclear ribonucleoprotein H;Heterogeneous nuclear ribonucleoprotein H, N-terminally processed	HNRNPH1
24.3073	24.4715	NaN	NaN	24.2616	23.5933	23.3795	E9PD53;Q9NTJ3	Structural maintenance of chromosomes protein;Structural maintenance of chromosomes protein 4	SMC4
29.9044	30.1047	29.8831	29.8569	28.4312	29.941	29.6188	E9PDF6;O43795	Unconventional myosin-Ib	MYO1B
24.7518	25.7373	24.7387	24.8735	25.1035	24.4289	25.3047	E9PEB5;Q96AE4	Far upstream element-binding protein 1	FUBP1
27.4348	25.4087	24.9808	26.0112	26.6779	29.4583	28.4997	E9PEP6;O14786;E7EX60;Q5T7F0;Q5JWQ4;Q5JWQ6	Neuropilin-1	NRP1
24.0848	24.6695	25.0857	24.4223	23.9552	NaN	NaN	E9PF10;O75694	Nuclear pore complex protein Nup155	NUP155
24.899	27.3467	26.3883	25.8826	25.1807	23.81	23.2148	E9PF19;Q9Y4P3;Q96E41	Transducin beta-like protein 2	TBL2
NaN	23.6647	23.4989	24.4943	22.7601	24.044	23.3147	E9PFK9;Q9UJ41;A0A0A0MSJ3;Q3HKR1	Rab5 GDP/GTP exchange factor	RABGEF1
25.6677	28.8746	27.5862	27.6047	25.5742	24.8502	NaN	E9PFN5;Q9Y2Q3;C9JNT3	Glutathione S-transferase kappa 1	GSTK1
24.1531	24.9359	NaN	25.187	25.8725	24.3	24.7024	E9PFR3;Q14738;H0Y8C4	Serine/threonine-protein phosphatase 2A 56 kDa regulatory subunit delta isoform	PPP2R5D
24.8116	24.2781	24.7614	25.9214	23.3839	23.4687	23.9762	E9PGC0;P20936	Ras GTPase-activating protein 1	RASA1
29.3069	28.6634	28.1455	28.7117	27.7905	27.9233	28.1036	E9PGC8;P78559	Microtubule-associated protein 1A;MAP1A heavy chain;MAP1 light chain LC2	MAP1A
24.8491	24.5946	24.9422	24.9209	24.7012	25.0267	25.1814	E9PGT1;Q15631;H7C1D4	Translin	TSN
25.0728	26.0437	25.6745	26.137	27.9317	25.2937	25.3093	E9PGT6;Q99627;H7C3S9	COP9 signalosome complex subunit 8	COPS8
25.7969	26.8292	27.0066	27.0205	NaN	25.8119	NaN	E9PGZ1;C9J813	Caldesmon	CALD1
25.7309	23.9282	24.6141	NaN	26.426	25.5537	25.8466	E9PH82;Q8NCA5	Protein FAM98A	FAM98A
26.168	27.6613	27.426	27.219	23.1039	25.4704	25.0138	E9PN66;E9PKN9;E9PS55;E9PMW4;E9PQ46;E9PIN5;E9PIK4;U3KQ32;E9PKZ4;E9PPM1;O14683;E9PNB3;E9PMY0	Tumor protein p53-inducible protein 11	TP53I11
29.9993	28.9112	28.5189	28.9581	26.4448	31.5028	31.4884	E9PIM6;E9PNQ8;P04216;J3QRJ3	Thy-1 membrane glycoprotein	THY1
27.9375	28.782	28.8253	28.7353	29.3046	28.7923	29.0739	E9PK01;P29692;E9PPR1;E9PL12;E9PQ49;E9PI39;A0A087X1X7;E9PRY8;E9PMW7;E9PL71;E9PN91;E9PIZ1;H0YCK7;E9PQZ1	Elongation factor 1-delta	EEF1D
NaN	25.6043	NaN	24.7106	27.4603	23.1484	23.6553	E9PK09;E9PQN2;E9PKI6;E9PK91;Q9NYF8;A0A1W2PQ43;E9PJA7	Bcl-2-associated transcription factor 1	BCLAF1
24.4317	24.6785	24.6134	22.99	25.6642	24.3817	24.2113	E9PS17;E9PK59;Q96KG9;E9PPN3	N-terminal kinase-like protein	SCYL1
31.0044	30.0795	29.2814	28.927	32.8844	30.7195	30.4344	E9PKZ0;P62917;G3V1A1;E9PKU4	60S ribosomal protein L8	RPL8
25.3314	23.7782	24.7442	25.5513	24.1856	25.3595	25.7768	F8VSA6;E9PS38;S4R3E9;E9PL57;Q15843	NEDD8	NEDD8;NEDD8-MDP1
27.3148	28.214	27.0447	27.1564	26.5053	27.7494	26.9679	E9PLD0;Q9H0U4;Q92928	Ras-related protein Rab-1B;Putative Ras-related protein Rab-1C	RAB1B;RAB1C
27.4978	27.7029	28.1394	28.1552	27.807	27.5823	28.0057	E9PLK3;P55786;A6NEC2	Puromycin-sensitive aminopeptidase;Puromycin-sensitive aminopeptidase-like protein	NPEPPS;NPEPPSL1
30.5678	29.7183	28.7251	28.7718	31.9967	30.1466	29.7311	E9PLL6;P46776;E9PJD9	60S ribosomal protein L27a	RPL27A
NaN	NaN	NaN	NaN	25.4832	24.744	24.4769	E9PQA6;Q96EY5;E9PLL0;M0QZK6;E9PLZ8	Multivesicular body subunit 12A	MVB12A
28.9464	28.0354	25.46	25.9526	26.9084	27.562	27.581	E9PR30;P62861	40S ribosomal protein S30	FAU
25.6357	24.1092	25.3667	NaN	24.7507	27.071	26.7062	E9PRU1;O95967;H0YET5	EGF-containing fibulin-like extracellular matrix protein 2	EFEMP2
22.7917	24.269	25.0008	24.5354	23.4865	23.9638	25.2399	F2Z3J9;Q14914;Q5JVP2	Prostaglandin reductase 1	PTGR1
NaN	22.1808	21.9159	21.6841	25.1954	22.194	21.775	F5GWT4;Q9H4A3;F6UYG0	Serine/threonine-protein kinase WNK1	WNK1
NaN	NaN	NaN	24.4955	25.2924	23.9228	24.0681	F5GX77;Q9UI30;F5GYQ2	Multifunctional methyltransferase subunit TRM112-like protein	TRMT112
23.7234	25.2403	28.7859	27.3122	NaN	23.7129	23.4501	F5GXX5;P61803;F5H895;A0A0B4J239	Dolichyl-diphosphooligosaccharide--protein glycosyltransferase subunit DAD1	DAD1
22.7606	24.3653	NaN	25.0139	25.2055	23.6034	23.908	F5GYF7;F5H248;Q9UBW8;F5H7C6;F5H4U8	COP9 signalosome complex subunit 7a	COPS7A
24.4118	25.266	25.3568	26.9029	24.5577	25.6457	26.6006	H0YG54;H0YGR4;F5GYG5;Q9Y3B8	Oligoribonuclease, mitochondrial	REXO2
25.3673	25.3207	25.7613	26.0341	27.1365	25.6517	25.8333	F5GYN4;J3KR44;Q96FW1;F5H6Q1;F5GYJ8	Ubiquitin thioesterase OTUB1	OTUB1
27.0315	27.7363	27.041	27.5649	27.0569	26.9639	26.6934	J3QL14;R4GN72;F5GYQ1;P61421	V-type proton ATPase subunit d 1	ATP6V0D1
29.2806	28.8591	28.3588	28.7398	30.7655	31.333	31.7037	F5GZS6;J3KPF3;P08195	4F2 cell-surface antigen heavy chain	SLC3A2
22.7449	NaN	NaN	22.6404	24.894	22.9878	23.1146	F5H039;Q9NQX3	Gephyrin;Molybdopterin adenylyltransferase;Molybdopterin molybdenumtransferase	GPHN
25.6228	25.5661	26.2765	25.7714	25.2314	27.2339	26.651	F5H157;Q15286	Ras-related protein Rab-35	RAB35
27.3756	27.0585	27.7092	27.4535	27.7923	27.3501	27.3586	F5H365;Q15436	Protein transport protein Sec23A	SEC23A
26.4197	23.3322	23.5503	22.7852	26.3363	27.7966	28.2448	F5H4Z8;P49746	Thrombospondin-3	THBS3
24.8333	25.8446	23.9111	24.0461	23.377	NaN	22.5906	F5H5D3;Q9BQE3;A0A1W2PQM2	Tubulin alpha-1C chain	TUBA1C
30.889	31.143	30.8927	30.8128	30.3262	30.8754	30.9109	F5H6E2;O00159	Unconventional myosin-Ic	MYO1C
22.8848	25.5738	25.12	25.1445	NaN	NaN	NaN	F5H7F6;F5H6X2;P10620	Microsomal glutathione S-transferase 1	MGST1
25.1119	27.4868	27.0862	27.3383	26.6531	25.4287	24.8341	H7C3P4;F6S8M0;P15586;F5H4C6;H0YFA9	N-acetylglucosamine-6-sulfatase	GNS
24.4298	24.2435	NaN	24.4596	23.4087	24.1327	23.6711	F6SFZ6;Q99571	P2X purinoceptor;P2X purinoceptor 4	P2RX4
24.8	24.4237	NaN	24.5638	23.9958	25.1284	25.4952	F6TLX2;Q9HC38;I3L3Q4	Glyoxalase domain-containing protein 4	GLOD4
28.8741	27.7321	27.3862	27.5857	27.5508	27.8904	27.8192	F8VPD4;P27708	CAD protein;Glutamine-dependent carbamoyl-phosphate synthase;Aspartate carbamoyltransferase;Dihydroorotase	CAD
26.3738	25.0576	NaN	NaN	25.3335	28.4056	28.243	F8VQD4;Q8TAD7	Overexpressed in colon carcinoma 1 protein	C12orf75;OCC1
NaN	24.9265	NaN	NaN	26.077	24.8022	24.6927	F8VR84;Q9HB07;F8VQQ3	UPF0160 protein MYG1, mitochondrial	C12orf10
24.5231	27.0121	27.0827	26.8614	23.1343	NaN	NaN	F8VU90;Q9NYL4;H0YHM7	Peptidyl-prolyl cis-trans isomerase;Peptidyl-prolyl cis-trans isomerase FKBP11	FKBP11
30.7145	28.2424	26.9698	28.3937	29.7758	31.3485	30.6021	F8VV56;F8W022;F8VWK8;P08962;F8VNT9	Tetraspanin;CD63 antigen	CD63
22.8145	23.3677	NaN	22.1984	22.6425	23.6112	24.1073	F8VV64;Q63HR2	Tensin-2	TNS2
25.4233	24.7011	NaN	24.8843	27.1559	26.0125	25.8043	F8VVA7;P61923;F8VXB1;F8VUC5;F8W156;F8VYZ4;F8W651;F8VXR1	Coatomer subunit zeta-1	COPZ1
26.2998	29.0558	29.5448	30.0142	NaN	NaN	26.6773	F8VVM2;Q00325;F8VZL5;F8VWR4;F8VWQ0	Phosphate carrier protein, mitochondrial	SLC25A3
25.7196	24.6389	25.9855	26.1242	26.1493	26.7195	26.565	F8VVT7;Q9HD42;F8VUA2;F5H875	Charged multivesicular body protein 1a	CHMP1A
23.9265	24.3922	25.6847	26.3867	25.3548	23.9824	24.9299	F8VW96;Q16527;F8VQR7	Cysteine and glycine-rich protein 2	CSRP2
23.5787	25.65	NaN	25.5148	25.7857	23.9027	25.2153	F8VXC8;Q8TAQ2	SWI/SNF complex subunit SMARCC2	SMARCC2
24.9854	24.4369	NaN	25.0306	25.5828	24.8902	24.5219	F8VXU5;Q9UBQ0	Vacuolar protein sorting-associated protein 29	VPS29
25.3974	26.2723	26.6154	25.9065	27.8941	26.6324	26.7966	F8VYE8;P36873;F8W0W8;F8VR82;A0A087WYY5	Serine/threonine-protein phosphatase;Serine/threonine-protein phosphatase PP1-gamma catalytic subunit	PPP1CC
22.5349	27.2848	22.597	23.9508	24.7701	23.7208	23.853	F8W1A4;P54819;G3V213;F8VZG5	Adenylate kinase 2, mitochondrial;Adenylate kinase 2, mitochondrial;Adenylate kinase 2, mitochondrial, N-terminally processed	AK2
24.8363	23.6904	24.5888	24.8425	23.1573	24.5791	24.5256	F8W726;Q14157;Q5VU77	Ubiquitin-associated protein 2-like	UBAP2L
24.8954	25.622	24.6296	NaN	24.4642	24.2064	24.0076	F8W8H5;Q969Q5	Ras-related protein Rab-24	RAB24
27.2923	27.1061	26.605	26.325	22.414	24.8258	25.2255	F8W930;Q9Y6M1	Insulin-like growth factor 2 mRNA-binding protein 2	IGF2BP2
26.8704	26.9134	26.3849	27.1802	27.4214	26.1005	26.1371	F8W9X7;Q567U6	Coiled-coil domain-containing protein 93	CCDC93
26.4992	28.1937	26.5459	27.1222	NaN	25.815	NaN	F8WF48;Q99442;F8WCJ7	Translocation protein SEC62	SEC62
29.0383	29.2444	28.2467	28.4464	29.626	28.1387	27.6176	F8WF69;P09496;C9J8P9	Clathrin light chain A	CLTA
25.9846	24.8595	24.7691	24.8389	27.1413	25.6215	26.6213	F8WJN3;Q16630	Cleavage and polyadenylation specificity factor subunit 6	CPSF6
25.1163	26.0836	24.8758	26.7883	NaN	23.5385	NaN	G0XQ39;Q13586;E9PNJ4;H0YDB2	Stromal interaction molecule 1	STIM1
NaN	23.1412	NaN	NaN	23.5701	24.5939	25.1202	G3V1C3;Q9BZZ5;H0YER7	Apoptosis inhibitor 5	API5
30.8457	30.0765	29.1189	28.8147	33.0138	29.9915	30.1016	G3V203;J3QQ67;Q07020;H0YHA7;F8VUA6;F8VYV2;A0A075B7A0	60S ribosomal protein L18	RPL18
24.5556	24.5764	24.6036	25.8256	NaN	25.8288	24.3783	G3V4R8;G3V2J9;Q6EMB2	Tubulin polyglutamylase TTLL5	TTLL5
24.7894	24.1022	24.8934	24.6072	25.897	25.0485	25.0522	G3V2S6;Q9Y5K8;H0YJS0;H0YJH8;G3V559	V-type proton ATPase subunit D	ATP6V1D
28.1066	27.0919	25.6282	26.8347	28.7212	31.316	32.7115	G3V3X5;Q14767;G3V511	Latent-transforming growth factor beta-binding protein 2	LTBP2
23.9973	24.2947	24.4551	24.8405	24.7094	25.3859	25.2669	G3V4P8;P60983	Glia maturation factor beta	GMFB
NaN	23.6111	21.3646	NaN	26.9537	23.1551	21.4627	G3V529;Q9GZR7;F5GYL3;A0A087WXU8;A0A1W2PRR2	ATP-dependent RNA helicase DDX24	DDX24
28.9071	28.6072	27.7925	28.5447	29.4684	27.4563	27.9021	G3V5R9;G3V2E7;G3V3H3;E7EVH7;Q07866;G5E9S8;F8W6L3	Kinesin light chain 1	KLC1
25.8746	24.5417	NaN	25.3407	23.9456	23.3191	23.9938	G3V5V3;O60524	Nuclear export mediator factor NEMF	NEMF
28.5995	27.2765	27.1652	27.8373	29.3205	28.452	28.0139	G3V5Z7;P60900;G3V3I1;G3V295;G3V3U4	Proteasome subunit alpha type;Proteasome subunit alpha type-6	PSMA6
26.7719	26.8213	25.1952	26.7461	29.0937	25.6532	26.6393	G3XAC6;Q14498;A0A0U1RQH7;H0Y4X3;Q5QP23	RNA-binding protein 39	RBM39
30.4873	28.3391	24.6487	25.5847	31.0114	32.4779	30.8323	G3XAI2;P07942	Laminin subunit beta-1	LAMB1
24.3394	26.9745	24.2197	26.7914	24.2865	24.458	23.4394	G5E972;P42167;H0YJH7;P42166	Lamina-associated polypeptide 2, isoforms beta/gamma;Thymopoietin;Thymopentin;Lamina-associated polypeptide 2, isoform alpha;Thymopoietin;Thymopentin	TMPO
NaN	NaN	NaN	24.092	23.169	23.3867	23.0654	G5E9C5;O76074	cGMP-specific 3,5-cyclic phosphodiesterase	PDE5A
26.6432	NaN	NaN	NaN	28.764	29.6026	29.8287	G5EA09	Syndecan binding protein	SDCBP
23.963	24.2407	NaN	24.1628	24.9118	23.9809	24.1723	G5EA31;P53992	Protein transport protein Sec24C	SEC24C
23.7312	24.4481	24.4678	25.1638	23.7464	24.0384	24.5467	G8JLD3;X6RLX0;Q8IUD2;X6RM00	ELKS/Rab6-interacting/CAST family member 1	ERC1
27.1506	27.3027	27.5362	27.3076	28.129	26.5031	26.5876	G8JLD5;O00429	Dynamin-1-like protein	DNM1L
NaN	NaN	NaN	NaN	22.9252	23.6524	23.3374	H0Y2W5;Q5T1B5;Q14642;Q5T1B3	Type I inositol 1,4,5-trisphosphate 5-phosphatase	INPP5A
25.7168	25.5009	NaN	25.9385	26.4732	25.1649	25.2554	H0Y360;Q01433	AMP deaminase 2	AMPD2
24.5321	23.9066	NaN	NaN	22.9939	22.9075	22.3133	H0Y362;Q8NEW0	Zinc transporter 7	SLC30A7
NaN	NaN	NaN	NaN	22.1541	22.4181	24.4743	H0Y3H2;Q99758	ATP-binding cassette sub-family A member 3	ABCA3
27.4118	27.8763	27.8602	27.804	28.745	26.8861	27.1456	H0Y4R1;P12268	Inosine-5-monophosphate dehydrogenase 2	IMPDH2
29.1767	28.8346	28.3165	27.8844	28.7429	30.4274	29.9507	P0DP25;P0DP24;P0DP23;H0Y7A7;E7ETZ0;E7EMB3;Q96HY3;G3V361;G3V226	Calmodulin-2; Calmodulin-1	CALM2;CALM1
27.3249	26.6403	26.6209	26.8915	25.6334	25.4225	25.5476	H0Y8B3;Q96HN2;O43865	Adenosylhomocysteinase;Putative adenosylhomocysteinase 3;Putative adenosylhomocysteinase 2	AHCYL2;AHCYL1
25.4749	26.7437	27.0901	27.0448	NaN	24.6069	25.1572	H0Y9Y3;Q9UMS6	Synaptopodin-2	SYNPO2
23.5374	23.4918	23.9207	23.52	NaN	NaN	23.8346	H0YAN8;O15013	Rho guanine nucleotide exchange factor 10	ARHGEF10
NaN	22.3208	NaN	22.1302	22.2361	24.2229	24.2241	H0YBC7;O60238	BCL2/adenovirus E1B 19 kDa protein-interacting protein 3-like	BNIP3L
22.2366	NaN	NaN	NaN	21.9066	23.0075	22.93	H0YBN0;Q8NEZ2	Vacuolar protein sorting-associated protein 37A	VPS37A
NaN	27.5919	25.6255	27.8434	23.0587	24.4878	23.7028	H0YDD4;P10515;E9PEJ4	Acetyltransferase component of pyruvate dehydrogenase complex;Dihydrolipoyllysine-residue acetyltransferase component of pyruvate dehydrogenase complex, mitochondrial	DLAT
24.0176	23.7914	23.5005	22.9216	26.8206	24.0196	24.1978	H0YDU8;P53041;A8MU39	Serine/threonine-protein phosphatase;Serine/threonine-protein phosphatase 5	PPP5C
26.4053	25.7962	27.2813	27.5564	26.3382	26.497	27.3923	H0YFA4;P52943	Cysteine-rich protein 2	CRIP2
22.9084	31.4206	31.2595	30.8609	23.5929	25.4932	23.1377	H0YFD6;P40939;A0A2R8Y4F5;A0A2R8YG21	Trifunctional enzyme subunit alpha, mitochondrial;Long-chain enoyl-CoA hydratase;Long chain 3-hydroxyacyl-CoA dehydrogenase	HADHA
27.0142	26.5293	25.919	25.8929	27.6235	25.9708	26.3179	H0YGW7;Q8NE71	ATP-binding cassette sub-family F member 1	ABCF1
28.6936	27.956	28.0014	27.7042	28.9468	28.7789	28.3503	H0YMF4;H0YKD8;P46779;H0YLP6	60S ribosomal protein L28	RPL28
24.2842	26.6503	25.8149	25.65	NaN	23.0568	23.0661	H0YL72;P50213;H0YMU3	Isocitrate dehydrogenase [NAD] subunit alpha, mitochondrial	IDH3A
28.1999	28.1579	27.7379	27.0651	29.2156	26.8941	26.8469	H0YMV8;Q71UM5;C9JLI6	40S ribosomal protein S27;40S ribosomal protein S27-like	RPS27L
25.6835	24.1178	26.047	25.389	25.9388	25.7253	24.3187	H0YN81;Q9GZS3;H0YMF9;H0YL19;H0YM76	WD repeat-containing protein 61;WD repeat-containing protein 61, N-terminally processed	WDR61
25.8702	25.6179	NaN	25.8481	26.6687	25.3938	25.6297	H3BLU7;O43488	Aflatoxin B1 aldehyde reductase member 2	AKR7A2
NaN	NaN	NaN	NaN	26.5067	20.4472	20.6957	H3BLV9;Q96SB4	SRSF protein kinase 1	SRPK1
NaN	NaN	NaN	24.8503	26.9192	24.6826	24.9462	H3BV80;H3BMM9;H3BTC0;Q15287;H3BMS0	RNA-binding protein with serine-rich domain 1	RNPS1
24.1765	NaN	NaN	23.177	23.7803	25.1802	24.2754	H3BUQ9;H3BN50;H3BQS0;Q15599	Na(+)/H(+) exchange regulatory cofactor NHE-RF2	SLC9A3R2
30.4216	29.7797	29.4165	29.6382	31.3937	30.0496	30.1501	H3BNC9;P08708;H0YN88;A0A075B716	40S ribosomal protein S17	RPS17
24.0687	24.285	25.0395	24.8559	23.0644	NaN	NaN	H3BPB8;P34949;H3BPU7;H3BPM5;H3BN01;H3BNY8;H3BT46;H3BMZ9;H3BPP3;H3BP57;H3BT48;H3BUZ9;F5GX71;H3BUG1;H3BU66;H3BQX0;B4DYB8	Mannose-6-phosphate isomerase	MPI
24.0091	24.7699	NaN	NaN	23.271	25.5013	26.0731	H3BPE7;P35637	RNA-binding protein FUS	FUS
29.2315	29.2902	29.1329	28.9885	28.8244	30.0341	29.7417	H3BSC1;P62491;H3BMH2;Q15907	Ras-related protein Rab-11A;Ras-related protein Rab-11B	RAB11A;RAB11B
23.0773	NaN	NaN	NaN	22.4689	25.3302	23.9895	H3BSM5;P60520;H3BU36	Gamma-aminobutyric acid receptor-associated protein-like 2	GABARAPL2
26.9895	25.5005	27.4372	25.918	NaN	25.2132	27.1156	H3BTH8;Q96S86	Hyaluronan and proteoglycan link protein 3	HAPLN3
27.9388	28.7376	28.7641	28.6755	25.911	26.6443	26.6499	H7BXI1;A0A087WXU3;A0FGR8	Extended synaptotagmin-2	ESYT2
24.0447	24.442	24.9493	NaN	23.754	24.4991	23.9071	H7BXK9;Q9NP58	ATP-binding cassette sub-family B member 6, mitochondrial	ABCB6
25.5097	25.7094	24.2539	24.7586	26.7895	24.6989	24.7712	H7BXY3;Q7L2E3	Putative ATP-dependent RNA helicase DHX30	DHX30
NaN	NaN	NaN	NaN	27.1221	26.7297	27.4454	H7BY55;H3BLV0;B1AP13;P08174;B1AP15	Complement decay-accelerating factor	CD55
24.5497	26.3385	25.11	25.6306	22.8714	NaN	22.6406	H7BZ20;P23919;H7C312	Thymidylate kinase	DTYMK
26.6926	30.9848	28.798	29.4467	27.8457	27.0921	26.3857	H7BZJ3	Protein disulfide-isomerase A3	PDIA3
NaN	NaN	NaN	24.0604	24.6874	23.8219	23.7172	H7C0E5;H7BZM7;O75312	Zinc finger protein ZPR1	ZPR1
24.1246	24.8858	NaN	23.7459	26.215	22.9986	21.6517	H7BZW6;X6RAL5;O00422	Histone deacetylase complex subunit SAP18	SAP18
NaN	NaN	NaN	NaN	24.8621	25.0338	25.2396	H7C1U3;Q5T0F9;H0Y517	Coiled-coil and C2 domain-containing protein 1B	CC2D1B
23.0302	22.8799	25.3436	NaN	24.27	25.3996	24.8857	H7C3C4	Anion exchange protein	SLC4A7
NaN	24.1877	24.4898	23.9147	23.414	23.1335	23.8611	H7C3D2;Q9NZU5;C9IYS1;B4DEY6	LIM and cysteine-rich domains protein 1	LMCD1
NaN	NaN	NaN	NaN	24.666	25.597	25.2074	H7C3Q6;Q8WV92;B8ZZL5	MIT domain-containing protein 1	MITD1
NaN	22.7848	NaN	23.4864	22.5886	23.5586	24.0798	H7C5G1;Q2TAA2	Isoamyl acetate-hydrolyzing esterase 1 homolog	IAH1
29.1944	29.3065	29.1126	29.0569	28.3994	28.048	27.7589	I3L0N3;P46459	Vesicle-fusing ATPase	NSF
NaN	NaN	NaN	NaN	22.8796	24.7967	24.5949	I3L1J9;Q9NP84	Tumor necrosis factor receptor superfamily member 12A	TNFRSF12A
23.3056	22.6457	NaN	NaN	23.3229	22.9384	22.4674	I3L2B0;K7EIG1;O75153	Clustered mitochondria protein homolog	CLUH
27.5017	27.9658	27.8989	28.3069	29.1194	27.6354	27.9179	I3L397;I3L504;P63241;Q6IS14	Eukaryotic translation initiation factor 5A;Eukaryotic translation initiation factor 5A-1;Eukaryotic translation initiation factor 5A-1-like	EIF5A;EIF5AL1
28.5678	27.6059	26.9021	25.9103	28.437	27.7766	27.9319	I3L3P7;P62244;H3BVC7	40S ribosomal protein S15a	RPS15A
25.1541	26.7142	26.1694	27.2083	24.9488	24.483	NaN	J3KMY5;G3V2V8;G3V3E8;E7EMS2;G3V3D1;P61916;H0YIZ1	Epididymal secretory protein E1	NPC2
NaN	NaN	NaN	NaN	26.1391	25.4539	25.3319	J3KMZ9;P01130;H0YMD1	Low-density lipoprotein receptor	LDLR
25.4184	25.4258	25.6	25.586	25.0356	24.1709	24.2088	J3KN29;O00233;F5H5V4;F5GX23;F5H169	26S proteasome non-ATPase regulatory subunit 9	PSMD9
24.7543	26.5777	25.0919	26.4079	26.0859	27.3509	27.2523	J3KNQ4;Q9NVD7;E9PS97	Alpha-parvin	PARVA
27.5387	27.2961	24.5541	25.079	NaN	28.072	28.8783	J3KNV4;Q13683	Integrin alpha-7;Integrin alpha-7 heavy chain;Integrin alpha-7 light chain;Integrin alpha-7 70 kDa form	ITGA7
23.6898	26.5064	24.3451	24.6348	28.5244	25.6608	26.6756	J3KP15;Q01130;J3QL05	Serine/arginine-rich splicing factor 2	SRSF2
24.899	24.103	21.8763	24.0274	23.6562	25.0782	26.7389	J3KPY9;P58335	Anthrax toxin receptor 2	ANTXR2
26.8987	27.1818	25.8549	27.5064	27.9048	26.673	27.3927	J3KQ32;Q9NTK5	Obg-like ATPase 1	OLA1
24.0918	26.599	26.5501	26.8236	22.6956	22.4691	22.1847	J3KQJ1;Q8NBJ7;C9JL30;A8MXB9;C9J660;E9PBT8;H7C3B2;F8WA42;J3QT17;F8WEX5;E9PG02	Sulfatase-modifying factor 2	SUMF2
27.8144	27.5251	27.2279	26.8687	25.9046	25.1543	23.9863	J3KQL8;Q9BQE5	Apolipoprotein L2	APOL2
25.8275	25.6431	25.629	25.5634	27.2804	25.0474	24.7422	J3KR97;Q9BTW9	Tubulin-specific chaperone D	TBCD
30.6034	30.1209	28.4562	28.4278	32.032	30.6528	30.1347	J3QR09;J3KTE4;P84098	Ribosomal protein L19;60S ribosomal protein L19	RPL19
26.7843	28.0582	27.0809	27.9534	31.4165	28.9203	29.3895	J3KTL2;Q07955	Serine/arginine-rich splicing factor 1	SRSF1
23.1834	23.768	NaN	23.671	24.7657	24.4229	25.5788	J3QLE5;P63162;P14678	Small nuclear ribonucleoprotein-associated protein N;Small nuclear ribonucleoprotein-associated proteins B and B	SNRPN;SNRPB
25.8668	25.1294	NaN	23.7501	23.6169	23.68	23.0631	J3QQJ5;Q9Y2L5;J3KSL8;J3QSA1	Trafficking protein particle complex subunit 8	TRAPPC8
NaN	NaN	NaN	NaN	22.2594	21.8993	21.7953	J3QR07;Q96MU7	YTH domain-containing protein 1	YTHDC1
26.118	27.5759	26.9171	27.5297	24.3654	24.7463	25.1247	J3QRD1;P51648;I3L1M4	Fatty aldehyde dehydrogenase	ALDH3A2
27.917	31.4732	31.8482	31.2334	29.6162	28.753	28.8224	J3QRS3;P19105;O14950	Myosin regulatory light chain 12A;Myosin regulatory light chain 12B	MYL12A;MYL12B
25.9108	25.1988	NaN	NaN	24.7575	26.3836	26.4498	J3QRU1;P07947	Non-specific protein-tyrosine kinase;Tyrosine-protein kinase Yes	YES1
22.742	24.8292	25.1151	23.6235	27.4925	NaN	23.4047	J3QT28;O43684	Mitotic checkpoint protein BUB3	BUB3
28.3038	26.1007	25.83	26.1931	27.2906	29.0434	29.1642	K4DIA7;P48509;E9PMR4;E9PRJ3	CD151 antigen;Tetraspanin	CD151
NaN	28.8985	27.3716	28.8244	24.0781	21.5367	22.6973	K7EJE8;K7EKE6;P36776	Lon protease homolog, mitochondrial	LONP1
NaN	24.8334	23.4723	21.8933	23.1083	24.17	26.3333	K7EKI8;O60437;K7EQ71	Periplakin	PPL
24.8472	24.8841	24.8933	25.1525	25.4374	26.2907	26.6471	K7ER90;K7EL20;O75821	Eukaryotic translation initiation factor 3 subunit G	EIF3G
28.6029	27.527	27.238	27.0917	28.8842	28.1089	28.0166	K7EQJ5;K7ELC2;P62841;K7EM56;A0A0B4J2B4;K7EJ78;S4R417;S4R456	40S ribosomal protein S15	RPS15
27.2188	30.0256	29.9007	29.683	25.2403	25.5886	25.9798	K7ELL7;P14314	Glucosidase 2 subunit beta	PRKCSH
22.9825	NaN	NaN	NaN	25.2449	23.478	22.9723	K7EP06;O43148	mRNA cap guanine-N7 methyltransferase	RNMT
24.375	24.0273	24.9363	24.6664	NaN	24.0195	23.9359	K7EP32;Q9BZV1	UBX domain-containing protein 6	UBXN6
22.8595	NaN	NaN	NaN	22.8747	24.6127	24.099	K7EPJ5;O60291;B4DR12;K7EIM7;K7ERA1	E3 ubiquitin-protein ligase MGRN1	MGRN1
24.7847	25.3794	NaN	25.3292	26.2153	25.1674	25.1025	K7ERF1;Q9UBQ5;K7ES31	Eukaryotic translation initiation factor 3 subunit K	EIF3K
NaN	NaN	NaN	NaN	23.6465	25.4385	26.9488	K7ES70;P55083	Microfibril-associated glycoprotein 4	MFAP4
NaN	24.7836	NaN	24.7953	26.6497	24.7737	24.9671	K9J957;P61289;K7ENH2;K7ESG5;B3KQ25;K7EMD0;K7EPX6;K7EKR3;A0A087WTV2	Proteasome activator complex subunit 3	PSME3
25.7203	27.9894	28.1356	27.84	NaN	25.6511	24.3807	M0QXF7;M0QYN0;Q969H8	Myeloid-derived growth factor	MYDGF
24.1045	24.7341	NaN	NaN	24.5314	25.0209	25.3343	M0QZR4;Q92888;M0QYS3;M0QYC1	Rho guanine nucleotide exchange factor 1	ARHGEF1
23.6074	23.0626	NaN	23.851	23.6637	23.8228	24.0303	M0R0K7;M0R0A9;P55899;M0R0H0	IgG receptor FcRn large subunit p51	FCGRT
30.095	29.7593	28.6085	28.6312	30.645	29.4009	29.2749	M0R0F0;P46782;M0R0R2;M0QZN2	40S ribosomal protein S5;40S ribosomal protein S5, N-terminally processed	RPS5
24.618	24.7691	NaN	23.8766	23.7707	24.3951	23.3001	M0R300;M0R0P8;Q13459	Unconventional myosin-IXb	MYO9B
29.6447	28.8302	27.9934	28.308	29.9471	28.7093	28.4191	M0R3D6;M0R1A7;M0R117;Q02543;M0R0P7	60S ribosomal protein L18a	RPL18A
NaN	24.6633	NaN	24.1582	23.5863	24.3793	24.0407	M0R165;Q9UBC2;M0R2S2	Epidermal growth factor receptor substrate 15-like 1	EPS15L1
NaN	NaN	NaN	NaN	26.9768	28.169	26.627	M0R1T5;O43633	Charged multivesicular body protein 2a	CHMP2A
21.9295	27.5037	25.0652	24.0596	NaN	20.902	21.1921	O00116;A0A1B0GWA2;A0A2R8YEL0	Alkyldihydroxyacetonephosphate synthase, peroxisomal	AGPS
25.1979	25.1383	25.3597	25.1263	24.1815	24.4927	24.0705	O00139	Kinesin-like protein KIF2A	KIF2A
26.0714	26.8358	25.935	26.6168	26.5234	25.443	24.8937	O00151	PDZ and LIM domain protein 1	PDLIM1
24.762	25.7038	NaN	25.4083	26.5016	24.8341	24.9301	O00154;K7EKP8	Cytosolic acyl coenzyme A thioester hydrolase	ACOT7
25.8792	25.0964	NaN	25.3534	26.681	28.2915	27.6498	O00161;H3BNE1;H3BR18;H3BM38;H3BPJ0	Synaptosomal-associated protein 23;Synaptosomal-associated protein	SNAP23
24.4357	25.0957	24.9792	24.8686	25.1394	24.2994	24.1987	O00170;E9PMH2	AH receptor-interacting protein	AIP
23.0758	NaN	NaN	NaN	26.8258	22.8886	23.1389	O00178;B0QY59	GTP-binding protein 1	GTPBP1
26.6665	26.4251	25.1248	26.1514	27.7341	28.2798	28.1062	O00186	Syntaxin-binding protein 3	STXBP3
NaN	NaN	NaN	NaN	24.5471	24.5133	24.0803	O00194;K7ES41	Ras-related protein Rab-27B	RAB27B
28.8295	28.1099	27.3023	28.274	29.163	27.4693	27.3342	O00203	AP-3 complex subunit beta-1	AP3B1
22.6534	NaN	NaN	NaN	23.1519	23.7822	22.7377	O00214;B1ANM0;H7BXD8;Q5T3P9;E9PN19;F6V2D4	Galectin-8;Galectin	LGALS8
29.7643	29.3646	28.5273	29.0269	31.0689	28.4395	28.6484	O00231	26S proteasome non-ATPase regulatory subunit 11	PSMD11
27.9555	27.5531	27.3058	27.517	29.0459	26.5693	26.2626	O00232	26S proteasome non-ATPase regulatory subunit 12	PSMD12
26.8865	28.7435	25.5692	27.5298	24.8022	25.2298	25.9935	O00264	Membrane-associated progesterone receptor component 1	PGRMC1
NaN	NaN	24.9389	NaN	23.7183	24.2887	23.7727	O00273;K7ERT1	DNA fragmentation factor subunit alpha	DFFA
30.314	30.7192	30.2947	30.9306	31.1785	30.5118	30.5729	O00299	Chloride intracellular channel protein 1	CLIC1
26.7304	26.4844	24.3326	26.3299	28.0899	27.1948	27.0413	O00303	Eukaryotic translation initiation factor 3 subunit F	EIF3F
24.2437	24.1822	NaN	23.9671	24.9242	28.2564	27.7353	O00391	Sulfhydryl oxidase 1	QSOX1
26.0772	27.2223	27.0552	27.3326	28.7216	26.5488	26.7542	O00410;H0Y8C6	Importin-5	IPO5
NaN	25.7507	NaN	25.9467	24.9674	25.939	25.5953	O00425	Insulin-like growth factor 2 mRNA-binding protein 3	IGF2BP3
NaN	NaN	NaN	NaN	25.7389	22.309	22.5428	O00458;C9JA65	Interferon-related developmental regulator 1	IFRD1
26.8461	27.4177	23.7752	26.0774	26.5506	25.2941	25.3696	O00461;F8W785	Golgi integral membrane protein 4	GOLIM4
24.232	23.2467	23.8418	23.5407	28.9414	30.3865	30.755	O00468;A0A087X208	Agrin;Agrin N-terminal 110 kDa subunit;Agrin C-terminal 110 kDa subunit;Agrin C-terminal 90 kDa fragment;Agrin C-terminal 22 kDa fragment	AGRN
26.2712	25.8118	NaN	24.9768	25.347	25.3993	24.7704	O00471;A0A0A0MSI8;F8W9B8	Exocyst complex component 5	EXOC5
28.5883	27.0527	28.1381	28.193	28.6135	27.2309	26.8179	O00487	26S proteasome non-ATPase regulatory subunit 14	PSMD14
24.0641	24.4516	NaN	NaN	25.2021	25.1247	25.6546	O00499	Myc box-dependent-interacting protein 1	BIN1
24.0884	23.4805	24.4557	NaN	23.0853	24.1905	26.9691	O00534;B4DHS6	von Willebrand factor A domain-containing protein 5A	VWA5A
29.8647	24.6568	25.8174	25.0377	30.9941	31.7993	31.9688	O00560;B4DHN5;E9PBU7	Syntenin-1	SDCBP
27.5359	28.3782	27.7513	28.261	31.2304	27.9458	27.598	O00567	Nucleolar protein 56	NOP56
26.1479	25.9506	25.0553	26.334	28.2216	27.1681	27.1939	O00622	Protein CYR61	CYR61
NaN	24.5248	NaN	23.5123	24.6131	24.2377	23.7942	O00629;H7C4F6	Importin subunit alpha-3	KPNA4
25.2845	26.5033	26.5694	26.8832	24.787	25.902	25.5729	O00754	Lysosomal alpha-mannosidase;Lysosomal alpha-mannosidase A peptide;Lysosomal alpha-mannosidase B peptide;Lysosomal alpha-mannosidase C peptide;Lysosomal alpha-mannosidase D peptide;Lysosomal alpha-mannosidase E peptide	MAN2B1
24.8495	25.1766	24.9668	25.5729	27.2902	26.3739	27.2321	O00764;F2Z2Y4	Pyridoxal kinase	PDXK
28.8467	27.9765	26.9142	27.3546	26.0726	29.9025	29.3346	O14495	Lipid phosphate phosphohydrolase 3	PPAP2B
24.1236	23.5433	NaN	23.9159	25.3291	24.4331	25.0844	O14498;H0YN67;H0YL90	Immunoglobulin superfamily containing leucine-rich repeat protein	ISLR
27.0057	27.4646	27.4539	27.8887	25.5102	27.5835	27.4485	O14558;A0A1X7SC65;K7EP04	Heat shock protein beta-6	HSPB6
26.4351	25.741	24.7782	25.6925	26.3811	25.6543	25.7151	O14579;M0QXB4;M0R061	Coatomer subunit epsilon	COPE
26.2575	26.4251	NaN	25.9773	27.5432	26.1855	25.8691	O14617;A0A2R8Y611	AP-3 complex subunit delta-1	AP3D1
24.4522	25.8185	25.3374	25.8372	23.1655	24.0627	22.7963	O14657	Torsin-1B	TOR1B
26.3755	24.008	NaN	NaN	27.5017	27.9361	28.1609	O14672	Disintegrin and metalloproteinase domain-containing protein 10	ADAM10
25.9133	27.95	28.5404	28.0789	NaN	NaN	NaN	O14684	Prostaglandin E synthase	PTGES
25.3513	25.487	NaN	25.1114	25.9353	25.3992	25.884	O14737;K7EQA1;K7ESJ4	Programmed cell death protein 5	PDCD5
26.431	26.1921	24.3327	25.9166	28.3912	24.5674	25.0361	O14744;G3V580	Protein arginine N-methyltransferase 5;Protein arginine N-methyltransferase 5, N-terminally processed	PRMT5
25.3819	NaN	NaN	NaN	25.361	26.5207	25.4622	O14763	Tumor necrosis factor receptor superfamily member 10B	TNFRSF10B
23.6316	NaN	NaN	NaN	22.4877	24.6805	24.2197	O14807	Ras-related protein M-Ras	MRAS
28.6769	27.5716	27.2797	27.7505	29.7021	28.6018	28.4231	O14818;H0Y586	Proteasome subunit alpha type-7	PSMA7
26.3878	26.558	26.6195	26.4224	27.171	27.4415	26.9819	O14828	Secretory carrier-associated membrane protein 3	SCAMP3
22.9516	23.0431	NaN	NaN	24.6966	21.4837	22.835	O14841	5-oxoprolinase	OPLAH
24.444	25.9184	NaN	25.9862	24.8451	25.9195	25.883	O14907;A0A087X282	Tax1-binding protein 3	TAX1BP3
24.7712	24.8321	NaN	NaN	24.5827	26.6667	26.2836	O14908;K7EM11	PDZ domain-containing protein GIPC1	GIPC1
26.3371	26.1597	24.4243	25.2105	24.3614	27.234	27.2453	O14964;I3L1P5	Hepatocyte growth factor-regulated tyrosine kinase substrate	HGS
26.4848	26.9918	26.4459	26.7261	26.9312	26.9475	27.6065	O14974;F8VZN8	Protein phosphatase 1 regulatory subunit 12A	PPP1R12A
23.5705	23.5784	23.6289	23.2744	23.4386	23.5681	23.5221	O14976	Cyclin-G-associated kinase	GAK
25.4899	25.2827	NaN	25.8674	29.2562	25.1555	26.1899	O14980	Exportin-1	XPO1
28.7394	28.4464	28.3708	28.155	28.0993	30.3024	30.0732	O15031	Plexin-B2	PLXNB2
22.9755	23.8586	NaN	22.872	22.7799	21.9566	22.2226	O15066	Kinesin-like protein KIF3B;Kinesin-like protein KIF3B, N-terminally processed	KIF3B
23.6068	23.8303	24.2447	24.5628	26.8081	22.8804	23.8937	O15067	Phosphoribosylformylglycinamidine synthase	PFAS
23.1281	24.8804	24.6972	25.571	NaN	24.429	24.9979	O15075;Q5VZY9	Serine/threonine-protein kinase DCLK1	DCLK1
NaN	NaN	NaN	NaN	23.1158	23.1353	24.0143	O15116;E5RJ47;E5RH18	U6 snRNA-associated Sm-like protein LSm1	LSM1
27.3871	26.6252	26.085	26.1082	25.6628	27.5983	27.782	O15118;K7EQ23	Niemann-Pick C1 protein	NPC1
26.7689	26.6849	26.111	26.528	26.089	26.4224	25.9463	O15126;A0A087WXB0	Secretory carrier-associated membrane protein 1	SCAMP1
25.2305	25.4056	25.393	25.1233	25.9347	25.2739	25.6751	O15127;H3BV04;H3BN93;H3BUB6;H3BPL9	Secretory carrier-associated membrane protein 2	SCAMP2
26.6585	26.3797	26.6595	26.9139	27.3078	27.1746	26.9573	O15144	Actin-related protein 2/3 complex subunit 2	ARPC2
27.8429	28.3402	28.5492	28.0727	28.5788	27.2944	27.1588	O15145;C9JZD1	Actin-related protein 2/3 complex subunit 3	ARPC3
28.418	30.0368	28.9679	29.4283	26.7204	27.2931	27.0504	O15173	Membrane-associated progesterone receptor component 2	PGRMC2
24.5329	24.003	NaN	NaN	24.0093	24.9314	25.2363	O15212	Prefoldin subunit 6	PFDN6
21.6514	22.8577	22.1371	22.2943	30.5858	30.2396	28.503	O15230	Laminin subunit alpha-5	LAMA5
27.0333	27.9695	28.6292	27.978	24.4759	27.7958	26.8265	Q5T8U5;O15260	Surfeit locus protein 4	SURF4
25.1674	25.794	25.0037	25.7822	27.2013	23.844	24.5071	O15294	UDP-N-acetylglucosamine--peptide N-acetylglucosaminyltransferase 110 kDa subunit	OGT
24.1774	23.1007	NaN	NaN	25.8296	23.5177	23.4401	O15305;H3BRM0;H3BV55;H3BPH4	Phosphomannomutase 2;Phosphomannomutase	PMM2
23.936	23.4415	23.732	24.3182	24.8662	23.7119	22.8035	O15344;A0A087X0X0;C9J453;A0A087X255	E3 ubiquitin-protein ligase Midline-1	MID1
28.217	27.7943	28.9992	28.1983	29.106	27.8674	27.9778	O15371;B0QYA5	Eukaryotic translation initiation factor 3 subunit D	EIF3D
28.2771	27.5577	26.2353	27.1357	25.9452	27.5589	27.5706	O15400	Syntaxin-7	STX7
26.4357	26.347	26.3202	25.8367	25.1311	27.2934	26.2785	O15427	Monocarboxylate transporter 4	SLC16A3
27.0779	30.3509	29.2306	29.6487	27.6806	26.93	26.4936	O15460	Prolyl 4-hydroxylase subunit alpha-2	P4HA2
22.7532	NaN	NaN	NaN	23.4837	25.1179	24.6943	O15498	Synaptobrevin homolog YKT6	YKT6
26.892	27.5711	NaN	27.9355	29.0252	27.9367	28.3204	O15511;B1ALC0	Actin-related protein 2/3 complex subunit 5	ARPC5
24.904	24.9345	24.5929	25.0637	29.5183	25.6404	26.8364	O43143	Pre-mRNA-splicing factor ATP-dependent RNA helicase DHX15	DHX15
24.2358	22.9966	NaN	NaN	25.7228	22.1656	22.7183	O43149	Zinc finger ZZ-type and EF-hand domain-containing protein 1	ZZEF1
NaN	NaN	NaN	23.1653	24.0281	24.2841	26.832	O43155	Leucine-rich repeat transmembrane protein FLRT2	FLRT2
NaN	NaN	NaN	NaN	23.6919	25.6246	25.2441	O43157	Plexin-B1	PLXNB1
25.8557	25.5629	25.5323	26.4834	26.1242	25.7088	25.3352	O43237;J3KRI4	Cytoplasmic dynein 1 light intermediate chain 2	DYNC1LI2
29.0909	28.6327	28.4597	28.6349	30.2268	28.0842	28.0482	O43242	26S proteasome non-ATPase regulatory subunit 3	PSMD3
25.4791	25.8979	NaN	24.024	28.2297	25.4734	25.5203	O43252	Bifunctional 3-phosphoadenosine 5-phosphosulfate synthase 1;Sulfate adenylyltransferase;Adenylyl-sulfate kinase	PAPSS1
25.4858	25.5353	NaN	24.5201	25.3544	24.3294	23.2338	O43264	Centromere/kinetochore protein zw10 homolog	ZW10
27.6115	26.2405	26.799	26.4535	28.4392	26.2467	26.0885	O43324;D6RBD7;C9J1V9;H0YAL7	Eukaryotic translation elongation factor 1 epsilon-1	EEF1E1;EEF1E1-BLOC1S5
28.4667	28.6723	27.513	27.7354	29.8133	28.1756	28.495	O43390;B4DT28	Heterogeneous nuclear ribonucleoprotein R	HNRNPR
23.3987	22.3248	NaN	NaN	24.465	23.0019	23.2131	O43395	U4/U6 small nuclear ribonucleoprotein Prp3	PRPF3
26.0289	26.2894	26.4088	26.2493	26.5703	25.0741	25.6308	O43396;K7ER96	Thioredoxin-like protein 1	TXNL1
25.9977	25.8599	25.931	27.0251	26.3591	27.4431	27.1076	O43399;A0A087WYR3	Tumor protein D54	TPD52L2
24.8979	24.8314	NaN	NaN	25.2125	24.552	23.2455	O43493	Trans-Golgi network integral membrane protein 2	TGOLN2
24.7983	24.7503	25.7389	26.1393	26.5789	24.2733	24.756	O43592	Exportin-T	XPOT
24.2084	27.8251	25.4061	25.6568	22.9835	22.4318	22.1574	O43615;M0QXU7	Mitochondrial import inner membrane translocase subunit TIM44	TIMM44
24.1351	22.4417	NaN	22.9061	25.5717	26.4764	25.2067	O43657;A0A087WYV6;A0A087WZU5	Tetraspanin-6	TSPAN6
29.677	31.2113	30.5954	30.9133	30.4178	29.9048	30.4784	O43707;F5GXS2	Alpha-actinin-4	ACTN4
NaN	NaN	NaN	NaN	22.3579	23.0812	22.6914	O43747	AP-1 complex subunit gamma-1	AP1G1
23.4328	NaN	NaN	23.932	24.1816	26.2858	25.1638	O43752	Syntaxin-6	STX6
23.8455	24.3224	NaN	24.4633	24.5743	24.0388	23.8638	O43765	Small glutamine-rich tetratricopeptide repeat-containing protein alpha	SGTA
27.1139	26.6693	25.4271	27.4071	30.3423	27.3915	27.9506	O43776	Asparagine--tRNA ligase, cytoplasmic	NARS
25.2347	26.3034	NaN	24.7456	25.5502	25.0571	25.2894	O43809	Cleavage and polyadenylation specificity factor subunit 5	NUDT21
25.3623	25.9689	NaN	25.7782	27.6968	26.1986	26.4197	O43813;E9PHS0;F8WDS9	LanC-like protein 1	LANCL1
29.3632	31.8221	31.143	30.6597	27.7583	29.2859	28.4512	O43852;H0Y875	Calumenin	CALU
32.7612	29.8573	31.2046	31.4234	32.2635	33.7675	33.4347	O43854	EGF-like repeat and discoidin I-like domain-containing protein 3	EDIL3
25.4887	24.5277	25.2405	24.7617	24.2215	NaN	24.6353	O43896	Kinesin-like protein KIF1C	KIF1C
NaN	NaN	NaN	23.9632	25.8902	24.3441	24.5399	O60256;E7EPA1;C9JJS3;C9K0K7;I3L0S1;C9JDU5	Phosphoribosyl pyrophosphate synthase-associated protein 2	PRPSAP2
23.4201	23.7979	NaN	23.7457	23.218	23.5655	22.8639	O60331	Phosphatidylinositol 4-phosphate 5-kinase type-1 gamma	PIP5K1C
23.3715	NaN	NaN	NaN	22.9972	26.284	25.6963	O60462	Neuropilin-2	NRP2
25.1989	25.1417	NaN	NaN	23.6723	25.0824	25.1116	O60488	Long-chain-fatty-acid--CoA ligase 4	ACSL4
27.7705	27.2815	27.4098	27.7795	26.7086	27.6903	27.3967	O60493	Sorting nexin-3	SNX3
NaN	NaN	NaN	NaN	22.4788	23.5574	23.7867	X6R2W0;Q5U8S2;O60499;K7EJ05;K7EPP9;K7ELY2;K7EIY4	Syntaxin-10	STX10
23.5055	25.0824	25.2994	25.3892	25.2756	23.6424	24.2546	O60502	Protein O-GlcNAcase	MGEA5
23.4178	25.6281	NaN	25.6846	26.3119	25.8657	26.1548	O60506	Heterogeneous nuclear ribonucleoprotein Q	SYNCRIP
25.1057	25.1765	25.3242	NaN	25.5786	25.5982	26.0581	O60547	GDP-mannose 4,6 dehydratase	GMDS
NaN	NaN	NaN	NaN	27.3629	28.2295	28.282	O60565	Gremlin-1	GREM1
25.9561	28.1427	27.5249	27.2791	24.9764	25.7712	24.9287	O60568;H7C2V1	Procollagen-lysine,2-oxoglutarate 5-dioxygenase 3	PLOD3
25.4874	25.0898	NaN	25.2983	24.3683	24.6105	24.6325	O60645;D6RB59	Exocyst complex component 3	EXOC3
27.8598	28.3093	27.9835	28.0363	25.8654	28.7493	28.9365	O60664;K7ERZ3;K7EL96	Perilipin-3	PLIN3
NaN	23.7431	NaN	NaN	23.9657	26.5766	25.4537	O60669	Monocarboxylate transporter 2	SLC16A7
31.9668	31.3728	30.9719	31.5385	32.3186	30.374	31.1255	O60701	UDP-glucose 6-dehydrogenase	UGDH
26.6893	26.8162	27.1796	27.6887	27.8826	26.37	26.6309	O60749;D6RC15	Sorting nexin-2	SNX2
27.7998	28.0898	25.5537	27.5097	29.3953	26.6207	27.1008	O60763	General vesicular transport factor p115	USO1
25.6204	25.1176	25.5701	26.3004	25.1413	26.2355	26.3233	O60784	Target of Myb protein 1	TOM1
26.3381	25.5395	25.8306	25.5819	26.3365	25.1186	25.4375	O60826	Coiled-coil domain-containing protein 22	CCDC22
26.0265	27.5097	27.0897	27.5192	24.7484	26.4535	NaN	O60831;A6NP52;A6NM71	PRA1 family protein 2	PRAF2
24.589	25.5597	26.1732	25.2104	26.4267	24.2956	25.2448	O60832;C9IYT0;H7C0M1	H/ACA ribonucleoprotein complex subunit 4	DKC1
24.6862	24.2364	24.4608	NaN	24.3813	25.1601	25.4747	O60869	Endothelial differentiation-related factor 1	EDF1
27.1424	26.6255	27.3995	26.7094	27.7631	26.5094	27.0524	O60884	DnaJ homolog subfamily A member 2	DNAJA2
30.3444	30.2724	30.5288	30.6008	32.2451	30.7534	30.6639	O75083;D6RD66	WD repeat-containing protein 1	WDR1
27.5498	24.4127	25.1693	25.8991	27.0704	29.0205	30.2906	O75094;A0A0A0MSC8	Slit homolog 3 protein	SLIT3
23.6842	23.4774	NaN	NaN	26.0127	23.7291	25.3249	O75095;H7C557	Multiple epidermal growth factor-like domains protein 6	MEGF6
22.9005	23.0753	NaN	23.0679	23.2019	23.1829	23.3494	O75110;A0A0A0MR22	Probable phospholipid-transporting ATPase IIA;Phospholipid-transporting ATPase	ATP9A
26.041	27.523	25.474	26.5148	28.917	27.4027	27.4622	O75116;E9PF63	Rho-associated protein kinase 2	ROCK2
29.2938	26.8073	27.7723	27.4938	27.9436	28.4712	28.3344	O75131;A0A087WYQ3	Copine-3	CPNE3
26.7903	26.7966	27.1433	27.2618	28.4032	26.9095	26.9891	O75165	DnaJ homolog subfamily C member 13	DNAJC13
29.2874	26.6657	NaN	27.3094	29.0001	29.6078	29.6412	O75340;A0A024QZ42	Programmed cell death protein 6	PDCD6
26.4714	26.6535	26.9389	26.7272	27.3123	26.9325	26.6538	O75348	V-type proton ATPase subunit G 1	ATP6V1G1
25.3812	25.6854	NaN	25.4029	27.2706	26.1863	26.5728	O75351	Vacuolar protein sorting-associated protein 4B	VPS4B
24.2424	28.3436	28.5417	28.3972	29.3811	27.236	28.6775	O75367;B4DJC3	Core histone macro-H2A.1;Histone H2A	H2AFY
31.2622	32.1479	32.0632	32.244	31.799	29.373	29.7921	O75369;E7EN95	Filamin-B	FLNB
29.6	29.6403	29.8009	29.5482	27.9642	29.0299	28.3474	O75396	Vesicle-trafficking protein SEC22b	SEC22B
24.9914	25.6488	24.1758	25.9868	27.0538	25.3919	25.3793	O75436;S4R3Q6	Vacuolar protein sorting-associated protein 26A	VPS26A
24.2652	27.7503	27.0416	26.5932	22.4369	23.8515	22.7723	O75477;B0QZ43	Erlin-1	ERLIN1
25.4667	25.1426	24.2718	24.4407	28.2967	23.8504	24.3439	O75494;Q5JRI1	Serine/arginine-rich splicing factor 10	SRSF10
21.7318	NaN	NaN	NaN	25.0121	28.3014	26.7036	O75508;B4DFI2	Claudin-11;Claudin	CLDN11
28.1253	25.4417	27.5254	27.3376	29.0793	29.3815	29.1814	O75531	Barrier-to-autointegration factor;Barrier-to-autointegration factor, N-terminally processed	BANF1
23.5862	27.0773	24.8147	25.0316	30.2008	25.342	24.4677	O75533	Splicing factor 3B subunit 1	SF3B1
26.4264	26.3044	26.527	26.4452	25.1419	25.3881	25.6246	O75534;E9PLT0	Cold shock domain-containing protein E1	CSDE1
26.751	26.3786	26.0155	27.1604	23.3248	25.0501	NaN	O75569;G5E9Q4;F8WEG8;C9JMM3	Interferon-inducible double-stranded RNA-dependent protein kinase activator A	PRKRA
26.6745	25.8793	24.5524	25.3005	25.0074	25.5413	25.5685	O75592	E3 ubiquitin-protein ligase MYCBP2	MYCBP2
25.2977	25.9421	23.6099	24.632	29.8891	24.2136	24.7827	O75643	U5 small nuclear ribonucleoprotein 200 kDa helicase	SNRNP200
NaN	NaN	NaN	NaN	23.3352	23.1654	22.8917	O75663	TIP41-like protein	TIPRL
25.797	24.6682	NaN	25.2918	24.3056	25.9808	26.0523	O75695	Protein XRP2	RP2
26.6791	25.8984	27.2803	27.2799	25.1148	27.4719	27.3332	O75781	Paralemmin-1	PALM
NaN	24.7134	NaN	24.4461	23.9512	24.9808	25.047	O75822	Eukaryotic translation initiation factor 3 subunit J	EIF3J
25.9445	25.758	NaN	25.7275	26.4081	25.3984	25.9779	O75828	Carbonyl reductase [NADPH] 3	CBR3
24.7994	26.3068	24.3007	25.0727	23.5185	23.7068	23.169	O75844	CAAX prenyl protease 1 homolog	ZMPSTE24
27.1793	26.7396	27.9364	27.6576	29.4641	27.7774	27.7865	O75874	Isocitrate dehydrogenase [NADP] cytoplasmic	IDH1
NaN	22.5003	NaN	23.4028	22.7796	24.058	23.694	O75882	Attractin	ATRN
24.7386	24.3467	25.1442	24.6292	23.9236	26.2081	26.0706	O75886	Signal transducing adapter molecule 2	STAM2
28.2501	29.4571	28.9883	29.3901	26.3165	27.2298	27.2107	O75915;F8WF90;C9JQU6;F8WF33	PRA1 family protein 3	ARL6IP5
NaN	NaN	NaN	NaN	26.1965	24.7971	23.823	O75934	Pre-mRNA-splicing factor SPF27	BCAS2
NaN	NaN	NaN	NaN	24.2967	24.6044	25.3333	O75937	DnaJ homolog subfamily C member 8	DNAJC8
26.8651	26.9098	27.4776	26.8644	26.181	27.9881	27.4432	O75955;A0A140T9R1;A0A140T9W4	Flotillin-1	FLOT1
24.2453	23.4553	NaN	NaN	25.0717	24.6899	24.038	O75976	Carboxypeptidase D	CPD
26.3064	27.4628	25.6884	27.2142	31.5667	26.8086	26.9493	O76021;J3QSV6	Ribosomal L1 domain-containing protein 1	RSL1D1
23.6536	25.9305	24.2804	24.3336	NaN	NaN	NaN	O76031	ATP-dependent Clp protease ATP-binding subunit clpX-like, mitochondrial	CLPX
26.9616	25.8722	26.9093	26.3488	28.9396	26.4765	26.406	O76094	Signal recognition particle subunit SRP72	SRP72
23.5409	23.3384	NaN	23.181	22.8084	27.298	28.2702	O94760;B4DYP1	N(G),N(G)-dimethylarginine dimethylaminohydrolase 1	DDAH1
NaN	25.0939	NaN	NaN	26.9801	24.4656	24.831	O94776	Metastasis-associated protein MTA2	MTA2
24.722	23.7181	24.8287	24.9311	24.2209	25.5906	26.1539	O94804	Serine/threonine-protein kinase 10	STK10
22.1704	21.6844	22.1787	21.4907	23.8942	28.1678	28.8158	X6R3P0;O94813;A0A087WYV5	Slit homolog 2 protein;Slit homolog 2 protein N-product;Slit homolog 2 protein C-product	SLIT2
27.2765	27.5815	27.1639	27.5241	NaN	26.5156	28.3371	O94832;K7EIG7;J3QRN6	Unconventional myosin-Id	MYO1D
26.0068	26.1929	24.6557	25.411	27.0311	25.187	25.1836	O94855;E9PDM8	Protein transport protein Sec24D	SEC24D
26.46	26.6381	26.4106	27.0073	28.2445	24.6641	24.8541	O94874	E3 UFM1-protein ligase 1	UFL1
NaN	NaN	NaN	24.8504	23.8003	24.5677	24.7449	O94903;E5RFX7;E5RG77	Proline synthase co-transcribed bacterial homolog protein	PROSC
24.7381	28.6294	26.971	28.2882	22.9491	24.1211	23.9128	O94905;E5RHW4	Erlin-2	ERLIN2
24.0299	27.552	24.938	24.7891	26.2396	NaN	23.6811	O94906	Pre-mRNA-processing factor 6	PRPF6
NaN	NaN	NaN	NaN	24.4682	23.95	23.8479	O94915;H0Y9X0;F2Z2S2;A0A2C9F2R7	Protein furry homolog-like	FRYL
28.2746	28.0118	27.7641	28.0246	26.4595	26.165	25.4691	O94919	Endonuclease domain-containing 1 protein	ENDOD1
24.3473	24.3637	24.5673	25.2657	27.3613	25.2443	25.2667	O94973;A0A0G2JS82;A0A0G2JQM1	AP-2 complex subunit alpha-2	AP2A2
NaN	NaN	NaN	NaN	22.4665	23.699	23.1048	O95025;C9JYT6	Semaphorin-3D	SEMA3D
26.7196	25.3158	25.5467	27.2837	27.833	27.7977	28.5956	O95084	Serine protease 23	PRSS23
24.6996	25.5771	24.7601	25.0564	23.8075	26.8952	26.7807	O95183	Vesicle-associated membrane protein 5	VAMP5
26.6607	26.8482	25.8282	26.9821	26.4064	26.6682	25.6968	O95197	Reticulon-3	RTN3
NaN	NaN	NaN	NaN	26.7841	23.9299	24.3033	O95232;J3KPP4	Luc7-like protein 3	LUC7L3
26.0014	26.4208	24.4386	25.7069	26.0023	24.9808	24.1476	O95248	Myotubularin-related protein 5	SBF1
25.4842	26.0128	26.1579	25.6238	26.2567	25.3385	24.5782	O95292	Vesicle-associated membrane protein-associated protein B/C	VAPB
23.5485	23.7284	NaN	23.5586	24.5358	23.6117	23.2557	O95295	SNARE-associated protein Snapin	SNAPIN
25.148	26.1905	NaN	NaN	27.0001	28.2667	27.2646	O95297	Myelin protein zero-like protein 1	MPZL1
24.4627	30.0225	29.5903	29.288	23.5909	24.9561	25.0892	O95302	Peptidyl-prolyl cis-trans isomerase FKBP9	FKBP9
27.0434	26.6962	26.5556	27.3526	26.6454	27.3287	27.5142	O95336;M0R261;M0R1L2;M0R0U3	6-phosphogluconolactonase	PGLS
27.0055	26.0987	25.3463	26.2055	25.9372	26.179	25.0043	O95340	Bifunctional 3-phosphoadenosine 5-phosphosulfate synthase 2;Sulfate adenylyltransferase;Adenylyl-sulfate kinase	PAPSS2
24.0613	23.5541	NaN	23.7745	26.7037	23.9994	24.1482	O95352	Ubiquitin-like modifier-activating enzyme ATG7	ATG7
24.7903	25.1657	24.8551	25.9802	26.5379	25.3109	25.0749	O95373	Importin-7	IPO7
26.9364	26.125	27.0688	27.1325	26.5589	26.4124	26.2991	O95394;A0A087WT27;J3KN95	Phosphoacetylglucosamine mutase	PGM3
NaN	22.6639	23.7525	23.1834	22.8621	23.0804	22.9589	O95425;A0A0J9YWY6	Supervillin	SVIL
NaN	24.7668	NaN	NaN	25.7478	25.5057	25.3742	O95433;H0YJ63;G3V438;H0YJG7	Activator of 90 kDa heat shock protein ATPase homolog 1	AHSA1
NaN	24.5355	NaN	NaN	23.1361	24.8319	24.3722	O95450;A0A1B0GTY3	A disintegrin and metalloproteinase with thrombospondin motifs 2	ADAMTS2
NaN	NaN	NaN	NaN	25.5212	23.7539	23.975	O95456	Proteasome assembly chaperone 1	PSMG1
NaN	22.893	NaN	23.1842	23.4005	26.7657	25.2786	O95477	ATP-binding cassette sub-family A member 1	ABCA1
25.3556	26.9824	26.4651	26.5617	24.7875	24.9697	22.9726	O95573	Long-chain-fatty-acid--CoA ligase 3	ACSL3
NaN	NaN	NaN	NaN	29.6872	25.5214	27.3703	O95631	Netrin-1	NTN1
NaN	25.3639	NaN	NaN	25.5298	26.0168	26.2588	O95721;C9JAF7	Synaptosomal-associated protein 29;Synaptosomal-associated protein	SNAP29
25.2439	25.601	26.0746	25.6628	25.004	25.0358	25.2494	O95747;C9JIG9	Serine/threonine-protein kinase OSR1	OXSR1
27.4237	27.3509	27.8599	27.8559	28.4226	27.5345	27.7228	O95782	AP-2 complex subunit alpha-1	AP2A1
26.206	26.4065	25.2856	25.5075	26.8334	25.3536	25.8303	Q5JW30;O95793;A0A087X1A5	Double-stranded RNA-binding protein Staufen homolog 1	STAU1
NaN	NaN	NaN	NaN	24.9678	23.9178	23.3953	O95810	Serum deprivation-response protein	SDPR
28.4443	27.925	27.4667	28.5886	28.0654	27.482	27.4438	O95816	BAG family molecular chaperone regulator 2	BAG2
24.2021	24.615	NaN	24.8514	23.5115	25.0752	25.3198	O95817	BAG family molecular chaperone regulator 3	BAG3
23.5356	24.5012	NaN	23.1968	23.1653	24.2383	25.0474	O95819;E7EX83;E7ENQ1;H7C360;E7EN19;A0A0D9SEY1;C9J840;A0A0D9SG62;G3XAA2;G5E948;H7C0P6	Mitogen-activated protein kinase kinase kinase kinase 4	MAP4K4
NaN	27.8123	25.613	26.431	27.4175	22.666	23.1298	O95831;E9PMA0	Apoptosis-inducing factor 1, mitochondrial	AIFM1
23.1357	23.5942	NaN	NaN	21.8407	23.897	23.4057	O95837	Guanine nucleotide-binding protein subunit alpha-14	GNA14
23.703	23.7942	24.2907	24.2084	23.437	25.0458	23.9666	O95861;A6NF51;F8VZG4;F8W1J0	3(2),5-bisphosphate nucleotidase 1	BPNT1
26.7129	25.4077	25.9486	26.0057	25.2516	27.7734	28.2893	O95865;A0A140T971;Q5SSV3;Q5SRR8;H0Y7N1	N(G),N(G)-dimethylarginine dimethylaminohydrolase 2	DDAH2
27.2015	24.6307	NaN	26.527	25.3277	28.6803	29.2987	O95980	Reversion-inducing cysteine-rich protein with Kazal motifs	RECK
25.2098	26.3979	NaN	25.6283	23.9504	23.6326	23.0658	O96011	Peroxisomal membrane protein 11B	PEX11B
26.0309	26.9745	26.5098	25.5558	25.3853	25.1165	24.3696	P00167	Cytochrome b5	CYB5A
31.7179	31.8236	31.8394	31.9572	30.5068	31.9854	31.7995	P00338;F5GXY2;F5GYU2	L-lactate dehydrogenase A chain	LDHA
24.5698	30.942	30.7543	30.4932	24.6893	25.9757	26.5866	P00367;P49448	Glutamate dehydrogenase 1, mitochondrial;Glutamate dehydrogenase 2, mitochondrial	GLUD1;GLUD2
30.4962	31.9002	31.6315	31.5675	28.0832	28.5688	28.0385	P00387;B1AHF3	NADH-cytochrome b5 reductase 3;NADH-cytochrome b5 reductase 3 membrane-bound form;NADH-cytochrome b5 reductase 3 soluble form	CYB5R3
24.6253	24.9645	24.3315	25.5957	23.4149	24.7114	24.389	P00390	Glutathione reductase, mitochondrial	GSR
28.0567	27.9623	28.8424	28.54	26.9606	28.3263	28.13	P00441;H7BYH4	Superoxide dismutase [Cu-Zn]	SOD1
25.2056	23.5792	NaN	24.6827	22.3578	24.4327	24.8602	P00491	Purine nucleoside phosphorylase	PNP
25.0143	24.9904	NaN	NaN	25.8895	25.5108	25.2227	P00492	Hypoxanthine-guanine phosphoribosyltransferase	HPRT1
22.2991	29.1515	27.4213	27.7935	25.3704	23.5304	24.6351	P00505	Aspartate aminotransferase, mitochondrial	GOT2
27.252	26.7647	NaN	25.2919	28.7227	29.4039	29.0772	P00533;E9PFD7;Q504U8	Epidermal growth factor receptor;Receptor protein-tyrosine kinase	EGFR
31.4419	31.584	32.1336	32.0845	31.5863	31.3445	30.8599	P00558	Phosphoglycerate kinase 1	PGK1
28.3693	28.8186	30.0772	30.4418	27.9977	28.1308	29.0889	Q5T9B7;P00568	Adenylate kinase isoenzyme 1	AK1
25.7097	24.5681	24.9202	NaN	25.0273	26.7813	26.1815	P00750;B4DNJ1;B4DN26;E7ESF4	Tissue-type plasminogen activator;Tissue-type plasminogen activator chain A;Tissue-type plasminogen activator chain B	PLAT
NaN	NaN	NaN	23.5547	24.0581	23.9031	23.8079	P00813;F5GWI4	Adenosine deaminase	ADA
25.7946	25.5234	25.8972	26.9906	29.4563	26.8328	27.1861	P00966;Q5T6L6	Argininosuccinate synthase	ASS1
26.6952	26.6092	27.5254	28.3402	25.02	26.7704	26.3967	Q5H9A7;P01033;H0Y789	Metalloproteinase inhibitor 1	TIMP1
24.3889	26.3315	NaN	25.8777	22.9352	24.2229	23.807	P01034	Cystatin-C	CST3
25.2675	24.2601	NaN	NaN	23.9126	25.426	26.4243	P01112	GTPase HRas;GTPase HRas, N-terminally processed	HRAS
23.8826	23.196	NaN	23.2909	23.8655	25.3767	25.8137	P01116	GTPase KRas;GTPase KRas, N-terminally processed	KRAS
26.3568	25.6458	NaN	NaN	27.1837	27.3654	27.6804	P01137	Transforming growth factor beta-1;Latency-associated peptide	TGFB1
33.3564	30.7257	31.8696	31.2876	34.3834	34.4702	34.7912	P02452	Collagen alpha-1(I) chain	COL1A1
28.6245	26.3335	25.6314	25.1733	31.242	30.0215	29.9249	P02461	Collagen alpha-1(III) chain	COL3A1
31.5527	30.6688	31.5791	31.9736	27.2153	27.5208	28.1267	P02511;E9PR44;A0A024R3B9;E9PJL7;E9PNH7;E9PRA8	Alpha-crystallin B chain	CRYAB
29.5797	26.0363	22.7691	23.2518	30.9931	28.0711	24.8166	P02649;H0Y7L5;E9PEV4;E7ERP7	Apolipoprotein E	APOE
36.294	32.1095	31.8534	32.5679	35.4164	36.242	36.2506	P02751	Fibronectin;Anastellin;Ugl-Y1;Ugl-Y2;Ugl-Y3	FN1
27.5457	28.1663	27.642	28.2865	29.574	29.1714	28.0607	P02786;G3V0E5	Transferrin receptor protein 1;Transferrin receptor protein 1, serum form	TFRC
30.4463	27.7131	28.4928	28.8143	28.5367	29.3963	29.2305	P02792	Ferritin light chain	FTL
32.3549	29.2311	28.8965	29.9478	30.16	30.9971	30.7186	P02794;G3V192;G3V1D1	Ferritin heavy chain;Ferritin heavy chain, N-terminally processed;Ferritin	FTH1
26.9789	28.4645	26.9664	27.8527	24.9255	25.403	23.792	P04040	Catalase	CAT
31.5568	32.3653	31.8042	31.7647	30.6233	31.8206	31.5248	P04075;J3KPS3;H3BQN4;H3BUH7;H3BPS8	Fructose-bisphosphate aldolase A;Fructose-bisphosphate aldolase	ALDOA
26.0246	23.3269	NaN	NaN	24.8619	24.9858	25.5851	P04080;A0A1W2PS52	Cystatin-B	CSTB
35.314	34.2343	34.4597	34.332	33.0443	34.6435	34.565	P04083;Q5T3N1	Annexin A1;Annexin	ANXA1
25.6938	23.2249	24.1	22.7277	24.8078	27.1756	26.1107	P04114	Apolipoprotein B-100;Apolipoprotein B-48	APOB
NaN	27.7846	26.7425	26.7473	22.4776	26.4119	24.3242	P04179;F5H3C5;F5H4R2;F5GYZ5;G8JLJ2	Superoxide dismutase [Mn], mitochondrial	SOD2
34.0483	33.7627	34.0132	34.1942	34.3633	33.8295	33.7003	P04406;E7EUT5	Glyceraldehyde-3-phosphate dehydrogenase	GAPDH
23.2895	23.1234	24.3054	NaN	23.0371	23.6006	23.9667	P04424;F8W943	Argininosuccinate lyase	ASL
32.2993	32.0404	33.1289	33.135	30.1817	30.4132	30.223	P04792	Heat shock protein beta-1	HSPB1
28.0331	30.9603	30.8168	31.0193	26.5483	27.2037	26.1976	P04843;B7Z4L4	Dolichyl-diphosphooligosaccharide--protein glycosyltransferase subunit 1	RPN1
24.3721	28.9162	28.1783	28.2802	25.3519	NaN	NaN	P04844	Dolichyl-diphosphooligosaccharide--protein glycosyltransferase subunit 2	RPN2
28.702	29.1297	29.5946	28.8223	28.6971	30.6776	30.065	P04899	Guanine nucleotide-binding protein G(i) subunit alpha-2	GNAI2
26.5718	29.6116	29.05	28.3718	30.3276	29.9265	30.2899	Q7L7L0;P04908;Q93077	Histone H2A type 3;Histone H2A type 1-B/E;Histone H2A type 1-C	HIST3H2A;HIST1H2AB;HIST1H2AC
NaN	NaN	NaN	NaN	22.9211	24.5308	23.8517	P04921	Glycophorin-C	GYPC
30.1012	30.9201	30.5814	30.4413	29.2333	30.5767	30.1447	P05023	Sodium/potassium-transporting ATPase subunit alpha-1	ATP1A1
25.363	26.2834	26.1067	25.4388	24.9092	25.8411	24.874	P05026;V9GYR2	Sodium/potassium-transporting ATPase subunit beta-1	ATP1B1
26.4788	24.1803	21.0579	23.6085	24.4415	26.6784	26.8709	P05106;H3BM21	Integrin beta-3;Integrin beta	ITGB3
27.8744	27.8663	27.3503	27.3579	26.9504	28.3794	27.7112	P05121	Plasminogen activator inhibitor 1	SERPINE1
29.0327	27.3961	23.4839	24.7021	20.5104	29.0982	28.0886	P05186	Alkaline phosphatase, tissue-nonspecific isozyme	ALPL
27.5392	27.1918	27.1899	27.3649	29.2534	27.5016	27.6034	P05198;H0YJS4;G3V4T5	Eukaryotic translation initiation factor 2 subunit 1	EIF2S1
23.4532	22.0666	NaN	22.9071	28.2626	27.129	26.6375	P05362;E7ESS4	Intercellular adhesion molecule 1	ICAM1
31.1226	30.0017	29.1184	28.5004	30.8869	31.0062	29.8079	P05386	60S acidic ribosomal protein P1	RPLP1
31.6509	30.5159	29.4738	29.9387	32.9585	31.201	30.5587	P05387	60S acidic ribosomal protein P2	RPLP2
31.2664	29.5357	29.3067	29.2438	31.2161	30.1814	29.5978	P05388;F8VWS0;F8VU65;G3V210;F8VW21;F8VQY6;F8VRK7;Q8NHW5;F8VPE8;F8VZS0;F8VS58	60S acidic ribosomal protein P0;60S acidic ribosomal protein P0-like	RPLP0;RPLP0P6
26.8237	27.4035	25.3024	26.3358	29.8379	25.6687	25.5288	P05455	Lupus La protein	SSB
31.1952	30.7557	30.2034	30.2996	31.5175	32.3293	32.1104	P05556	Integrin beta-1	ITGB1
23.6209	23.204	NaN	24.2955	29.8916	26.4993	23.4565	P05783;F8VZY9	Keratin, type I cytoskeletal 18	KRT18
26.6907	25.8784	23.8929	24.4881	28.6739	28.1149	28.9581	P05997;A0A087WYX9	Collagen alpha-2(V) chain	COL5A2
NaN	NaN	NaN	NaN	23.4413	24.8971	25.1182	P06241	Tyrosine-protein kinase Fyn	FYN
29.1952	29.3956	29.8921	29.995	25.6176	28.0645	27.8776	P06396;A0A0A0MS51;A0A0A0MT01	Gelsolin	GSN
26.6161	32.8241	32.8923	32.9632	27.0705	27.9575	26.9492	P06576;H0YH81;F8W079	ATP synthase subunit beta, mitochondrial;ATP synthase subunit beta	ATP5B
NaN	NaN	NaN	NaN	22.872	25.2164	23.8886	P06702	Protein S100-A9	S100A9
34.3837	34.1986	33.9001	33.5095	33.1602	32.8368	32.7498	P06703;R4GN98	Protein S100-A6;Protein S100	S100A6
32.1495	32.4585	32.3161	32.4191	31.9965	33.1655	33.2586	P06733;A0A2R8Y6G6	Alpha-enolase	ENO1
27.1363	26.7159	27.714	27.6536	27.4894	26.6182	27.0365	P06737;E9PK47	Glycogen phosphorylase, liver form;Alpha-1,4 glucan phosphorylase	PYGL
29.0081	29.0333	29.5142	29.6042	27.9331	29.4573	29.6883	P06744;A0A0A0MTS2;A0A2U3TZU2;A0A0J9YXP8;A0A2R8Y6C7;K7EQ48;A0A0J9YYH3;A0A0J9YX90	Glucose-6-phosphate isomerase	GPI
28.6838	30.0385	29.0676	29.6326	30.8896	29.7588	30.0828	P06748	Nucleophosmin	NPM1
30.113	30.111	29.8704	30.2977	29.7204	30.9312	30.387	P06756	Integrin alpha-V;Integrin alpha-V heavy chain;Integrin alpha-V light chain	ITGAV
30.3528	28.9598	29.829	30.4037	28.0117	30.107	31.2522	P07093	Glia-derived nexin	SERPINE2
30.2276	30.4379	30.4765	30.738	25.0536	27.66	26.2492	P07099	Epoxide hydrolase 1	EPHX1
24.5626	NaN	NaN	NaN	23.8478	25.7076	25.8332	P07108;B8ZWD1;A0A0A0MTI5	Acyl-CoA-binding protein	DBI
28.8837	29.4476	29.29	29.8354	29.4709	30.5413	30.3011	P07195;A0A3B3IS95;A8MW50	L-lactate dehydrogenase B chain;L-lactate dehydrogenase	LDHB
30.755	33.7539	33.2333	33.4062	30.4968	30.3736	29.7824	P07237;H7BZ94;H0Y3Z3;I3L398	Protein disulfide-isomerase	P4HB
27.3956	28.1837	29.1522	28.8503	29.2204	26.4216	26.9927	P07305	Histone H1.0;Histone H1.0, N-terminally processed	H1F0
34.7072	34.3207	34.8386	34.8828	33.7062	35.4836	35.1234	P07355;H0YN42;H0YMD0;H0YMU9;H0YM50;A6NMY6;H0YKS4;H0YNP5	Annexin A2;Annexin;Putative annexin A2-like protein	ANXA2;ANXA2P2
26.2536	26.1909	25.8527	25.937	26.3205	26.2533	26.1405	P07384	Calpain-1 catalytic subunit	CAPN1
32.846	32.4804	31.8522	32.6002	30.345	30.8941	30.834	Q5JP53;P07437;Q5ST81	Tubulin beta chain	TUBB
26.9828	27.143	27.7174	27.4485	24.1634	26.7226	27.2611	P07585;F8VXZ8;F8VUF6;F8VWU0	Decorin	DCN
26.7703	28.3878	27.9403	28.5457	26.7694	27.4857	26.5225	P07686;Q5URX0;H0YA83;H0Y9B6	Beta-hexosaminidase subunit beta;Beta-hexosaminidase subunit beta chain B;Beta-hexosaminidase subunit beta chain A	HEXB
29.5824	30.2899	30.3185	30.0672	30.7988	30.7829	30.9425	P07737;K7EJ44	Profilin-1	PFN1
25.4261	25.9392	25.8316	25.2511	23.5543	24.0825	23.9501	P07738	Bisphosphoglycerate mutase	BPGM
28.7037	27.8022	28.6379	28.5175	28.3186	27.3274	27.6184	P07741;H3BQZ9;H3BQB1;H3BQF1;H3BSW3	Adenine phosphoribosyltransferase	APRT
30.8522	30.1737	29.7436	30.0941	31.3463	29.7805	30.0558	P07814;V9GYZ6	Bifunctional glutamate/proline--tRNA ligase;Glutamate--tRNA ligase;Proline--tRNA ligase	EPRS
28.878	29.3	29.5971	30.0706	26.8723	27.8431	26.4326	P07858	Cathepsin B;Cathepsin B light chain;Cathepsin B heavy chain	CTSB
30.1004	30.5056	29.9248	30.2384	31.2207	29.9871	29.9166	P07900	Heat shock protein HSP 90-alpha	HSP90AA1
NaN	27.5576	26.2378	27.6556	25.0976	25	25.7114	P07954	Fumarate hydratase, mitochondrial	FH
30.6066	27.5627	29.2521	29.1825	30.239	32.2582	32.1824	P07996	Thrombospondin-1	THBS1
32.6244	29.9931	30.9349	30.945	32.3165	32.8092	32.1612	P08133;E7EMC6	Annexin A6;Annexin	ANXA6
30.3738	30.0864	30.4813	30.4863	32.673	30.178	30.3335	P08238	Heat shock protein HSP 90-beta	HSP90AB1
27.2673	26.5979	25.7436	25.5116	26.0102	23.4704	24.574	P08240	Signal recognition particle receptor subunit alpha	SRPR
27.5804	27.1727	27.7781	27.8886	26.2079	26.9595	27.1311	P08243	Asparagine synthetase [glutamine-hydrolyzing]	ASNS
29.3304	26.7158	27.4023	27.3763	25.8112	28.9527	29.6898	P08253	72 kDa type IV collagenase;PEX	MMP2
26.7131	25.7397	24.942	25.9677	27.0799	31.3459	31.1055	P08473	Neprilysin	MME
25.2511	26.1977	25.8348	27.2693	26.2581	28.2249	29.5811	P08493	Matrix Gla protein	MGP
25.5472	25.2886	NaN	25.0527	25.1584	26.3217	24.4963	P08572	Collagen alpha-2(IV) chain;Canstatin	COL4A2
24.6688	24.0371	NaN	NaN	23.8855	26.3163	25.4028	P08582	Melanotransferrin	MFI2
25.3009	25.7276	23.5218	24.2163	28.2227	25.4231	26.6598	P08621;M0QYR1	U1 small nuclear ribonucleoprotein 70 kDa	SNRNP70
28.194	28.9412	28.5468	28.1077	28.3798	30.3175	29.8236	P08648	Integrin alpha-5;Integrin alpha-5 heavy chain;Integrin alpha-5 light chain	ITGA5
34.1278	35.3209	35.0518	35.2704	32.864	34.643	34.8165	P08670;B0YJC4	Vimentin	VIM
26.1684	26.8178	26.7011	26.7251	27.0312	27.4789	27.0444	P08754	Guanine nucleotide-binding protein G(k) subunit alpha	GNAI3
36.468	35.132	34.7412	35.113	32.6697	35.8447	35.323	P08758;D6RBL5;E9PHT9;D6RBE9	Annexin A5;Annexin	ANXA5
27.0119	28.1294	27.237	27.5967	25.1873	27.0029	28.2534	P09104;F5H0C8	Gamma-enolase;Enolase	ENO2
24.8395	28.4514	26.706	27.8277	NaN	NaN	23.0736	P09110;C9JDE9;H7C131;H0Y4D4	3-ketoacyl-CoA thiolase, peroxisomal	ACAA1
29.3642	29.2637	28.9418	30.1582	30.2415	30.0349	30.2456	P09211;A8MX94	Glutathione S-transferase P	GSTP1
31.6974	31.6966	31.6387	31.9516	31.982	31.2547	31.7739	P09382	Galectin-1	LGALS1
24.898	25.8516	NaN	26.0851	29.2171	25.9542	26.1526	P09429;Q5T7C4;B2RPK0	High mobility group protein B1;Putative high mobility group protein B1-like 1	HMGB1;HMGB1P1
27.6733	28.5535	30.3431	30.3473	27.6948	27.4485	26.9017	P09486;F5GY03	SPARC	SPARC
26.3924	26.8013	26.821	26.0338	25.6775	25.4854	26.0849	P09497	Clathrin light chain B	CLTB
31.9416	29.7107	30.6372	30.4986	29.9275	31.9563	31.6881	P09525;Q6P452	Annexin A4;Annexin	ANXA4
28.2436	27.7754	27.0542	27.4927	28.2029	29.1895	29.1249	P09543	2,3-cyclic-nucleotide 3-phosphodiesterase	CNP
27.4016	26.3121	27.2697	27.2944	24.7038	25.815	24.9736	P09601;B1AHA8	Heme oxygenase 1	HMOX1
29.9478	29.4727	29.5387	28.6907	28.9522	29.8632	30.1464	P09619	Platelet-derived growth factor receptor beta	PDGFRB
26.7655	27.8891	27.5237	27.0111	28.4058	29.1226	29.7268	P09651;F8W6I7;F8VZ49;F8VTQ5;Q32P51	Heterogeneous nuclear ribonucleoprotein A1;Heterogeneous nuclear ribonucleoprotein A1, N-terminally processed;Heterogeneous nuclear ribonucleoprotein A1-like 2	HNRNPA1;HNRNPA1L2
23.8806	24.024	NaN	22.8632	28.3661	26.5785	27.1096	P09874	Poly [ADP-ribose] polymerase 1	PARP1
27.2775	26.9783	26.7389	27.5297	27.5369	28.5125	28.0403	P09936;D6RE83;D6R956;D6R974	Ubiquitin carboxyl-terminal hydrolase isozyme L1;Ubiquitin carboxyl-terminal hydrolase	UCHL1
25.4058	25.4732	24.8224	25.7634	25.0152	26.2771	26.66	P09960	Leukotriene A-4 hydrolase	LTA4H
26.409	27.1994	27.0488	27.097	25.5491	27.2288	26.6611	P09972;A8MVZ9;J3KSV6;J3QKP5;C9J8F3	Fructose-bisphosphate aldolase C;Fructose-bisphosphate aldolase	ALDOC
27.9997	28.0261	30.2099	28.8443	29.9397	28.4298	29.7312	Q71UI9;P0C0S5;C9J0D1;C9J386	Histone H2A.V;Histone H2A.Z;Histone H2A	H2AFV;H2AFZ
27.7113	26.9896	NaN	NaN	29.6055	26.4911	26.3454	P0DN76;Q01081	Splicing factor U2AF 35 kDa subunit	U2AF1
NaN	24.5823	NaN	NaN	25.6081	24.209	24.8486	P0DN79;P35520	Cystathionine beta-synthase	CBS
24.8629	25.408	NaN	25.5437	26.4833	24.9047	25.5214	P10155	60 kDa SS-A/Ro ribonucleoprotein	TROVE2
26.6102	27.5866	28.3904	28.5418	24.2921	26.2965	25.8345	P10253	Lysosomal alpha-glucosidase;76 kDa lysosomal alpha-glucosidase;70 kDa lysosomal alpha-glucosidase	GAA
28.5128	28.461	28.3885	28.6633	27.4612	29.6294	29.6841	P10301	Ras-related protein R-Ras	RRAS
26.5787	29.1351	30.687	28.8495	29.3486	26.2191	27.0387	P10412	Histone H1.4	HIST1H1E
NaN	NaN	NaN	NaN	25.1993	25.3539	25.7129	P10586;H0Y6Z7;H0Y4H1;H0Y7Z9;H0Y380	Receptor-type tyrosine-protein phosphatase F	PTPRF
28.9468	28.6313	28.8435	28.757	28.1755	29.115	29.1901	P10599	Thioredoxin	TXN
26.6242	28.0552	27.378	28.3158	25.9288	26.5519	26.1522	X6R5C5;X6R8A1;P10619	Carboxypeptidase;Lysosomal protective protein;Lysosomal protective protein 32 kDa chain;Lysosomal protective protein 20 kDa chain	CTSA
27.6919	26.5861	26.5493	26.9498	27.2284	27.172	26.8417	P10644;K7EPB2;K7EM13	cAMP-dependent protein kinase type I-alpha regulatory subunit;cAMP-dependent protein kinase type I-alpha regulatory subunit, N-terminally processed	PRKAR1A
NaN	24.1939	24.205	23.4252	25.0364	24.5769	24.4901	P10646	Tissue factor pathway inhibitor	TFPI
27.2837	27.3979	26.9376	27.4231	28.7914	27.2452	27.2888	P10768;X6RA14;H7BZT7	S-formylglutathione hydrolase	ESD
26.9438	31.8133	31.9066	31.604	27.9343	28.5251	28.0247	P10809	60 kDa heat shock protein, mitochondrial	HSPD1
22.0634	NaN	22.4522	21.3141	30.9605	30.3092	30.1969	P10909;H0YLK8;E7ERK6;E7ETB4;H0YC35	Clusterin;Clusterin beta chain;Clusterin alpha chain;Clusterin	CLU
27.926	NaN	NaN	24.0984	23.7148	28.5223	29.8121	P10915;D6RBS1;D6RC59;D6RAK7;D6RBX9;D6RG04;D6RFI7	Hyaluronan and proteoglycan link protein 1	HAPLN1
31.4964	34.1032	33.4948	33.5108	32.6279	30.7497	30.3011	P11021	78 kDa glucose-regulated protein	HSPA5
31.1333	29.7561	28.6548	29.0594	31.8019	33.0461	31.9521	P11047	Laminin subunit gamma-1	LAMC1
26.7299	27.1967	NaN	25.9333	28.7617	28.808	26.8787	P11166	Solute carrier family 2, facilitated glucose transporter member 1	SLC2A1
25.0807	24.5183	24.4059	25.2967	NaN	23.7421	23.4931	P11172;E9PFD2	Uridine 5-monophosphate synthase;Orotate phosphoribosyltransferase;Orotidine 5-phosphate decarboxylase	UMPS
29.1724	29.4078	29.4839	29.5074	30.4505	28.5424	28.628	P11216	Glycogen phosphorylase, brain form	PYGB
27.0354	26.7428	26.8403	26.1845	27.1515	28.5303	28.5589	P11233;H7C3P7	Ras-related protein Ral-A	RALA
25.3336	25.3013	NaN	NaN	24.5001	26.7806	27.3038	P11234;C9J6B1;C9JQB3	Ras-related protein Ral-B	RALB
31.1777	31.2159	30.4599	31.4159	30.6192	32.1858	32.0057	P11279	Lysosome-associated membrane glycoprotein 1	LAMP1
26.0842	26.2594	24.3993	24.4796	29.7361	25.3537	25.5529	P11387	DNA topoisomerase 1	TOP1
27.3943	27.4252	28.2504	28.0571	28.3455	27.1278	27.3471	P11413;E9PD92	Glucose-6-phosphate 1-dehydrogenase	G6PD
23.297	28.4243	26.1811	26.7934	NaN	NaN	NaN	P11498	Pyruvate carboxylase, mitochondrial	PC
29.0239	28.8738	28.9723	28.8948	30.6271	27.9084	28.3943	P11586;F5H2F4	C-1-tetrahydrofolate synthase, cytoplasmic;Methylenetetrahydrofolate dehydrogenase;Methenyltetrahydrofolate cyclohydrolase;Formyltetrahydrofolate synthetase;C-1-tetrahydrofolate synthase, cytoplasmic, N-terminally processed	MTHFD1
26.1322	26.5773	25.5583	25.9826	29.7523	27.0256	25.9141	P11717	Cation-independent mannose-6-phosphate receptor	IGF2R
26.0534	25.4848	26.9824	26.4736	26.3196	26.6914	26.5842	P11766	Alcohol dehydrogenase class-3	ADH5
28.802	28.7963	27.633	27.9438	28.0674	27.8799	28.1676	P11940;A0A087WTT1;E7EQV3;E7ERJ7;H0YAR2	Polyadenylate-binding protein 1;Polyadenylate-binding protein	PABPC1
25.7292	25.5518	25.251	26.1543	28.2579	25.0578	24.8218	P12004	Proliferating cell nuclear antigen	PCNA
NaN	NaN	NaN	24.1703	24.4468	24.6575	24.8715	P12081;E7ETE2;B4DDD8;B3KWE1;B4E1C5	Histidine--tRNA ligase, cytoplasmic	HARS
23.2304	NaN	NaN	25.3744	27.8869	27.5472	28.0961	P12107	Collagen alpha-1(XI) chain	COL11A1
34.3881	30.0743	29.8164	30.4159	33.435	35.4355	34.3548	P12110	Collagen alpha-2(VI) chain	COL6A2
31.8742	26.2797	26.5454	26.9442	30.7507	33.1117	31.1874	P12111	Collagen alpha-3(VI) chain	COL6A3
24.257	28.7566	25.755	26.7774	28.1375	23.3336	24.4354	P12270	Nucleoprotein TPR	TPR
25.8682	26.4079	26.7336	27.3198	23.9044	24.7391	25.4953	P12277;G3V4N7	Creatine kinase B-type	CKB
NaN	22.0052	NaN	NaN	28.9432	26.4915	27.4802	P12429;D6RA82;D6RFG5	Annexin A3;Annexin	ANXA3
25.7845	27.0042	28.1317	27.7485	26.0435	25.5157	26.2653	P12814	Alpha-actinin-1	ACTN1
24.5884	24.9149	NaN	24.7019	24.7746	24.4881	25.3746	P12955	Xaa-Pro dipeptidase	PEPD
28.8971	28.9135	29.2475	29.3133	30.9131	27.9163	28.2441	P12956;B1AHC9	X-ray repair cross-complementing protein 6	XRCC6
28.4932	28.8318	27.6375	27.9536	30.0677	27.0169	26.9937	P13010	X-ray repair cross-complementing protein 5	XRCC5
27.9386	27.0394	NaN	24.9183	28.0074	29.0229	28.1337	P13473	Lysosome-associated membrane glycoprotein 2	LAMP2
30.1918	30.3927	31.0061	31.0531	31.2607	29.1941	29.6161	P13489	Ribonuclease inhibitor	RNH1
22.5996	22.5104	22.3642	21.5496	26.7069	27.6795	29.1193	P13497	Bone morphogenetic protein 1	BMP1
34.3052	31.4131	33.1697	32.2202	29.8731	32.3191	32.7353	P13611;E9PF17	Versican core protein	VCAN
NaN	NaN	NaN	NaN	26.4358	27.39	28.1102	P13612;E7EP60	Integrin alpha-4	ITGA4
30.9535	30.5182	30.7401	30.982	33.2999	31.3187	31.1982	P13639	Elongation factor 2	EEF2
27.6697	31.1589	30.4458	30.4609	28.8993	27.3422	26.7206	P13667	Protein disulfide-isomerase A4	PDIA4
28.6909	31.7171	31.0947	31.2383	27.6312	28.1658	27.6718	P13674	Prolyl 4-hydroxylase subunit alpha-1	P4HA1
28.3996	29.3771	29.5778	29.5847	29.0638	29.1445	29.0962	P13797;A0A0A0MSQ0	Plastin-3	PLS3
NaN	27.9513	28.0189	27.5727	24.5578	24.4928	25.159	P13804;H0YLU7;H0YK49;H0YL12;H0YNX6;H0YKF0	Electron transfer flavoprotein subunit alpha, mitochondrial	ETFA
31.3006	28.4559	27.61	28.4963	26.9204	29.5059	28.3801	P13807	Glycogen [starch] synthase, muscle	GYS1
26.9574	26.3174	26.5942	26.3737	26.2373	26.5102	26.7265	P13861	cAMP-dependent protein kinase type II-alpha regulatory subunit	PRKAR2A
27.77	NaN	27.8664	27.0254	26.2567	28.1721	28.0051	P14174	Macrophage migration inhibitory factor	MIF
27.4713	25.3369	26.3064	26.7459	25.6691	27.5155	27.5896	P14209	CD99 antigen	CD99
25.4137	25.1823	26.142	26.3071	27.6365	25.317	24.5446	P14324;A0A087X1D8;A0A087WVN4	Farnesyl pyrophosphate synthase	FDPS
27.7078	22.3127	NaN	NaN	27.9164	30.1809	29.5601	P14543	Nidogen-1	NID1
27.1704	26.865	27.543	27.9888	27.2215	26.5459	26.9765	P14550	Alcohol dehydrogenase [NADP(+)]	AKR1A1
26.5515	25.6398	27.0241	26.4705	28.3748	26.8433	26.7157	P14618;B4DNK4	Pyruvate kinase PKM;Pyruvate kinase	PKM
31.1822	34.2456	33.5642	33.7711	32.5732	30.465	29.9356	P14625	Endoplasmin	HSP90B1
26.873	27.029	25.5972	25.0904	28.1057	24.5776	25.4123	P14866;M0QXS5;A0A3B3ITJ4	Heterogeneous nuclear ribonucleoprotein L	HNRNPL
30.0347	28.8613	27.4682	28.3978	30.8321	28.1561	28.3267	P14868	Aspartate--tRNA ligase, cytoplasmic	DARS
26.1421	25.5632	28.1133	26.1192	28.2486	28.1177	26.9123	P14923	Junction plakoglobin	JUP
NaN	NaN	NaN	NaN	25.2921	24.2847	24.7091	P15104;A0A2R8YDT1	Glutamine synthetase	GLUL
32.9041	32.2449	31.7808	31.9395	29.3779	33.4257	32.875	P15144	Aminopeptidase N	ANPEP
25.3881	24.7648	24.5933	25.9373	24.6085	25.016	25.1252	P15374;A0A087WTB8;Q5TBK7	Ubiquitin carboxyl-terminal hydrolase isozyme L3;Ubiquitin carboxyl-terminal hydrolase	UCHL3
24.5246	25.0499	NaN	23.5406	25.0165	25.7911	25.6143	P15529	Membrane cofactor protein	CD46
NaN	22.7058	NaN	24.0371	23.2703	24.2034	24.143	P15531	Nucleoside diphosphate kinase A	NME1
NaN	26.9274	24.2457	25.4017	23.6474	24.1448	23.7064	P15848;A0A2U3U034	Arylsulfatase B	ARSB
31.8255	30.4851	29.7188	29.9217	33.2686	31.2402	31.4407	P15880;H0YEN5;E9PQD7;E9PMM9	40S ribosomal protein S2	RPS2
28.9395	28.6727	30.107	29.1577	29.0107	28.7569	27.8577	P15924	Desmoplakin	DSP
26.9393	25.4214	26.2663	25.2363	25.3831	27.2467	27.7796	P16035;B4DFW2	Metalloproteinase inhibitor 2	TIMP2
30.5786	30.3502	29.9506	29.8199	29.0887	31.952	31.7552	P16070;H0YD13;H0Y2P0;H0YE40	CD44 antigen	CD44
26.0633	25.976	27.4717	27.5198	26.7778	26.6725	26.9469	P16152	Carbonyl reductase [NADPH] 1	CBR1
22.9697	21.6753	NaN	NaN	23.7509	27.0871	26.9156	P16234	Platelet-derived growth factor receptor alpha	PDGFRA
29.0157	30.2517	30.78	30.6163	32.3494	28.9984	30.9408	P16401	Histone H1.5	HIST1H1B
22.7518	22.4542	NaN	NaN	28.7841	23.5722	24.9527	P16402	Histone H1.3	HIST1H1D
26.6003	28.1193	NaN	26.9446	29.1926	26.0009	27.191	P16403	Histone H1.2	HIST1H1C
25.3128	26.4916	25.9747	27.0382	25.0907	25.148	24.451	P16435;H0Y4R2;E7EMD0	NADPH--cytochrome P450 reductase	POR
26.9076	28.5021	28.7523	28.297	25.4911	26.0714	25.3955	P16615;H7C5W9	Sarcoplasmic/endoplasmic reticulum calcium ATPase 2	ATP2A2
NaN	22.2884	NaN	NaN	23.0427	25.2239	24.0581	P16930	Fumarylacetoacetase	FAH
27.1789	26.7374	NaN	26.5367	26.7674	28.0173	28.419	P16949;A2A2D0	Stathmin	STMN1
NaN	25.2063	NaN	NaN	24.8846	25.7414	25.8162	P16989	Y-box-binding protein 3	YBX3
31.7907	30.9101	NaN	31.7271	31.8097	31.8963	31.354	P17066	Heat shock 70 kDa protein 6	HSPA6
24.2717	25.8153	24.9896	24.2288	28.0477	26.3213	27.0867	P17096	High mobility group protein HMG-I/HMG-Y	HMGA1
25.7379	26.1812	26.4359	26.2644	25.309	26.4108	26.9099	P17174	Aspartate aminotransferase, cytoplasmic	GOT1
26.714	26.6417	26.1615	26.5095	25.3666	26.2479	25.9657	P17252	Protein kinase C alpha type	PRKCA
25.9297	24.9946	NaN	25.2368	24.927	27.5014	24.9967	P17301	Integrin alpha-2	ITGA2
27.3745	26.3917	NaN	26.4064	27.5471	29.3485	28.7687	P17302	Gap junction alpha-1 protein	GJA1
25.6565	25.6582	26.2635	25.5108	24.0571	25.4524	25.009	P17342	Atrial natriuretic peptide receptor 3	NPR3
28.6635	28.7869	28.7401	29.0177	29.1015	27.5915	27.6285	P17655	Calpain-2 catalytic subunit	CAPN2
NaN	NaN	NaN	NaN	23.6354	26.41	24.4105	P17661	Desmin	DES
26.6808	26.9816	27.1027	27.4221	28.5677	26.1319	25.5245	P17812;A0A3B3IRI2;B4E1E0;A0A3B3IRQ8;A0A3B3ITF6;A0A3B3ITB8	CTP synthase 1;CTP synthase	CTPS1
29.5931	29.2925	28.1084	27.7814	27.5216	29.0828	28.7892	P17813;F5GX88	Endoglin	ENG
27.3359	27.4812	25.61	26.2125	28.7585	27.1734	27.1743	P17844;J3KTA4	Probable ATP-dependent RNA helicase DDX5	DDX5
29.5321	28.9906	29.0141	28.8043	28.7616	27.6778	27.431	P17858	ATP-dependent 6-phosphofructokinase, liver type	PFKL
28.4078	26.7148	26.9995	27.0166	26.827	27.9384	28.9597	P17931	Galectin-3	LGALS3
29.6525	29.2589	28.9596	28.9865	31.5259	28.9605	28.7435	P17987;E7ERF2;E7EQR6;F5H282	T-complex protein 1 subunit alpha	TCP1
NaN	22.6587	NaN	23.1111	25.4762	23.0159	22.3613	P18031;B4DSN5	Tyrosine-protein phosphatase non-receptor type 1;Tyrosine-protein phosphatase non-receptor type	PTPN1
25.5424	24.0641	NaN	25.9315	23.9222	24.4867	24.048	P18065;C9JMY1	Insulin-like growth factor-binding protein 2	IGFBP2
29.9351	28.4551	27.7001	27.9895	30.2775	29.8512	29.4314	P18077;C9K025;F8WBS5;F8WB72	60S ribosomal protein L35a	RPL35A
27.4988	27.8314	28.03	27.7874	25.2339	26.8904	27.469	P18084;V9GZ57	Integrin beta-5;Integrin beta	ITGB5
31.7951	30.8728	30.2502	30.1785	33.4444	31.7548	31.808	P18124;A8MUD9	60S ribosomal protein L7	RPL7
30.8728	31.0548	31.2001	30.8431	30.2167	31.2756	31.2137	P18206	Vinculin	VCL
NaN	22.5445	NaN	NaN	23.6805	25.9581	25.7453	P18433	Receptor-type tyrosine-protein phosphatase alpha	PTPRA
29.4675	29.6614	28.9855	29.6415	28.6962	29.7631	29.9732	P18669	Phosphoglycerate mutase 1	PGAM1
25.9211	25.2306	NaN	NaN	26.1064	27.4436	26.709	P19022	Cadherin-2	CDH2
22.0919	22.1985	NaN	NaN	25.1876	21.5578	22.3237	P19174	1-phosphatidylinositol 4,5-bisphosphate phosphodiesterase gamma-1	PLCG1
27.5735	26.4642	26.004	26.5829	24.0721	28.0886	28.3031	P19320;E9PDD2	Vascular cell adhesion protein 1	VCAM1
29.4031	30.1237	28.4092	28.3112	30.6087	29.6489	29.9542	P19338	Nucleolin	NCL
21.6273	27.4522	28.8579	29.9438	23.3765	23.6484	22.0071	P19367	Hexokinase-1	HK1
25.5064	25.089	NaN	24.6912	24.9206	23.5648	23.0439	P19525	Interferon-induced, double-stranded RNA-activated protein kinase	EIF2AK2
25.7355	25.9183	26.8076	26.3797	25.094	25.7221	25.4889	P19623	Spermidine synthase	SRM
23.2296	23.6427	NaN	NaN	24.6694	23.7983	23.8214	P19784;H3BSA1;H3BV19	Casein kinase II subunit alpha	CSNK2A2
24.0146	24.3057	23.7479	23.5045	24.295	22.7545	23.2117	P19838;D6RH30	Nuclear factor NF-kappa-B p105 subunit;Nuclear factor NF-kappa-B p50 subunit	NFKB1
27.2581	27.6266	27.1662	27.191	25.7867	28.0975	27.7239	P20020;E7ERY9	Plasma membrane calcium-transporting ATPase 1;Calcium-transporting ATPase	ATP2B1
28.7748	28.3253	27.5587	27.8552	30.5098	27.9138	28.2575	P20042	Eukaryotic translation initiation factor 2 subunit 2	EIF2S2
30.7956	28.6597	29.665	29.643	29.334	30.4596	30.3038	P20073	Annexin A7	ANXA7
NaN	23.2839	NaN	24.1794	23.4209	24.7601	23.852	P20338;A0A087WYT5	Ras-related protein Rab-4A	RAB4A
24.5423	NaN	NaN	25.8906	25.1503	25.1702	24.9622	P20340	Ras-related protein Rab-6A	RAB6A
28.4937	27.5423	27.6968	27.694	29.4641	28.2105	28.0832	P20618	Proteasome subunit beta type-1	PSMB1
25.8601	25.1634	NaN	25.7833	27.5424	25.8888	25.2046	P20645;F5GX30;F5GXU0;F5H883	Cation-dependent mannose-6-phosphate receptor	M6PR
24.8105	29.6221	29.8572	29.1871	26.9649	26.1257	25.8416	P20700;E9PBF6;A0A0D9SFE5	Lamin-B1	LMNB1
27.2568	26.3555	27.3997	27.4375	27.0264	28.2979	28.8429	P20908	Collagen alpha-1(V) chain	COL5A1
23.6436	26.0796	NaN	24.9338	24.2645	24.6321	24.7131	P20962	Parathymosin	PTMS
24.7003	23.8369	NaN	25.5561	23.8835	24.2035	25.1997	P21266;A0A0A0MTN3	Glutathione S-transferase Mu 3	GSTM3
26.9828	27.0795	26.6301	27.2136	28.0203	27.2997	27.016	P21281;H0YC04	V-type proton ATPase subunit B, brain isoform	ATP6V1B2
24.9066	25.6487	25.1417	25.475	26.4238	25.5421	25.2634	P21283;E7EV59	V-type proton ATPase subunit C 1	ATP6V1C1
27.5694	27.8034	27.4324	28.1917	26.5861	27.6558	27.2827	P21291;E9PP21;E9PND2;E9PS42	Cysteine and glycine-rich protein 1	CSRP1
27.4608	28.497	27.4027	27.7033	NaN	25.7774	NaN	P21333	Filamin-A	FLNA
23.831	22.4104	23.2205	23.2631	23.6631	23.0711	22.4615	P21359;J3KSB5;H0Y465	Neurofibromin;Neurofibromin truncated	NF1
25.888	25.3656	27.4862	26.6335	26.6935	26.1564	25.4003	P21399	Cytoplasmic aconitate hydratase	ACO1
31.5527	30.794	29.3461	29.6955	30.6622	32.2192	31.6098	P21589	5-nucleotidase	NT5E
27.1012	30.8182	31.1371	30.9642	26.3881	28.3407	26.8875	P21796;C9JI87	Voltage-dependent anion-selective channel protein 1	VDAC1
27.3687	26.9058	NaN	27.3595	28.5793	27.4257	27.4033	P21810	Biglycan	BGN
26.6326	28.8328	27.8916	28.8155	24.5777	22.1455	25.451	P21964;E7EMS6;E7EUU8	Catechol O-methyltransferase	COMT
30.5977	30.4028	30.0402	31.8503	27.6432	28.6929	28.6007	P21980	Protein-glutamine gamma-glutamyltransferase 2	TGM2
25.025	24.9726	25.6425	25.1154	26.7826	24.6288	24.6003	P22059	Oxysterol-binding protein 1	OSBP
26.182	27.5339	27.0172	27.2953	30.3828	27.1236	27.5475	P22087;M0R299;M0QXL5;M0R2Q4;M0R0P1	rRNA 2-O-methyltransferase fibrillarin	FBL
26.4511	26.7141	26.6934	26.5116	27.0016	25.7388	25.8417	P22102	Trifunctional purine biosynthetic protein adenosine-3;Phosphoribosylamine--glycine ligase;Phosphoribosylformylglycinamidine cyclo-ligase;Phosphoribosylglycinamide formyltransferase	GART
26.6559	27.3058	27.3342	27.1198	28.8459	27.2186	27.0814	P22234;E9PBS1;D6RF62	Multifunctional protein ADE2;Phosphoribosylaminoimidazole-succinocarboxamide synthase;Phosphoribosylaminoimidazole carboxylase	PAICS
26.7729	30.1208	28.9558	28.5029	24.1103	25.6216	25.4183	P22307;H0YF61	Non-specific lipid-transfer protein	SCP2
30.5655	30.5955	30.6364	30.8893	32.3155	30.0641	30.6338	P22314	Ubiquitin-like modifier-activating enzyme 1	UBA1
25.765	25.4124	NaN	24.8895	24.1653	27.6718	26.4755	P22413	Ectonucleotide pyrophosphatase/phosphodiesterase family member 1;Alkaline phosphodiesterase I;Nucleotide pyrophosphatase	ENPP1
27.8897	28.0789	28.0046	28.2739	29.4813	29.8518	30.6246	P22626;A0A087WUI2	Heterogeneous nuclear ribonucleoproteins A2/B1	HNRNPA2B1
26.0479	26.0854	26.4217	26.7029	24.3424	25.1502	25.4553	P22692	Insulin-like growth factor-binding protein 4	IGFBP4
26.8076	28.5944	27.0437	25.7444	NaN	NaN	23.6964	P23141	Liver carboxylesterase 1	CES1
24.274	22.4668	22.0502	22.2481	24.3245	27.2606	27.5382	P23229	Integrin alpha-6;Integrin alpha-6 heavy chain;Integrin alpha-6 light chain;Processed integrin alpha-6	ITGA6
27.8633	28.472	28.1144	28.2349	29.9041	28.8032	29.4719	P23246	Splicing factor, proline- and glutamine-rich	SFPQ
26.9961	25.6613	NaN	25.9496	26.9824	24.6929	24.9718	P23258;Q9NRH3;K7EIS0	Tubulin gamma-1 chain;Tubulin gamma-2 chain;Tubulin gamma chain	TUBG1;TUBG2
30.71	32.9984	33.2187	32.8502	29.1549	29.7688	28.9127	P23284	Peptidyl-prolyl cis-trans isomerase B	PPIB
28.2005	28.5382	28.9876	29.8951	28.7066	28.9056	28.855	P23381	Tryptophan--tRNA ligase, cytoplasmic;T1-TrpRS;T2-TrpRS	WARS
31.2565	30.2564	29.6228	29.9211	32.3478	30.9263	30.7162	P23396;E9PL09;E9PPU1;F2Z2S8;H0YCJ7;H0YEU2	40S ribosomal protein S3	RPS3
24.2161	21.5852	NaN	NaN	26.6237	27.3314	27.6175	P23458	Tyrosine-protein kinase JAK1	JAK1
25.4871	23.6902	NaN	NaN	24.6298	26.3117	26.8772	P23470	Receptor-type tyrosine-protein phosphatase gamma	PTPRG
27.9613	27.9313	28.1306	27.7201	29.9863	27.865	27.832	P23526	Adenosylhomocysteinase	AHCY
28.9321	28.6505	29.4429	29.5665	30.0061	30.0579	29.8244	P23528;G3V1A4;E9PP50;E9PK25;E9PQB7;E9PLJ3;E9PS23	Cofilin-1	CFL1
28.7347	29.5178	29.3167	28.5979	27.248	31.1066	30.5605	P23634	Plasma membrane calcium-transporting ATPase 4	ATP2B4
24.7804	23.9809	24.3075	24.6673	24.6597	24.1268	24.0367	P23743;G3V4E1	Diacylglycerol kinase alpha;Diacylglycerol kinase	DGKA
NaN	22.9603	NaN	NaN	24.8491	23.2802	23.3839	P23921;E9PL69	Ribonucleoside-diphosphate reductase large subunit	RRM1
22.6164	NaN	19.998	20.2398	27.9904	28.2773	28.9104	P24043;A0A087WYF1;A0A087WX80	Laminin subunit alpha-2	LAMA2
NaN	25.3638	NaN	25.4843	27.5381	26.3366	25.9569	P24534;C9JZW3;F8WF65;F2Z2G2	Elongation factor 1-beta	EEF1B2
27.438	29.0243	30.761	29.6484	26.4014	31.56	32.0683	P24593;C9JXX4	Insulin-like growth factor-binding protein 5	IGFBP5
25.0432	25.1431	25.8459	25.4846	25.6791	24.2843	24.3828	P24666;G5E9R5;F2Z2Q9	Low molecular weight phosphotyrosine protein phosphatase	ACP1
26.7031	29.3598	28.2728	28.7618	28.5445	26.8007	26.3163	P24844	Myosin regulatory light polypeptide 9	MYL9
22.7578	24.2443	22.7586	21.7496	28.534	NaN	23.9204	P24928	DNA-directed RNA polymerase II subunit RPB1	POLR2A
NaN	NaN	NaN	NaN	23.2995	23.7657	25.3837	P25106;A0A140T9K6	Atypical chemokine receptor 3	ACKR3
23.9823	NaN	NaN	NaN	22.9368	25.8045	23.2577	P25116	Proteinase-activated receptor 1	F2R
25.1621	25.887	25.1902	25.333	25.7367	24.4649	25.2116	P25325;B1AH49	3-mercaptopyruvate sulfurtransferase;Sulfurtransferase	MPST
30.2651	29.1104	28.6658	28.3684	30.4631	29.2803	29.181	P25398	40S ribosomal protein S12	RPS12
27.1189	26.7796	NaN	25.6697	25.3661	28.1045	28.1148	P25445	Tumor necrosis factor receptor superfamily member 6	FAS
25.8215	26.4144	26.161	25.9062	27.0938	27.2211	26.8388	P25685;M0R080	DnaJ homolog subfamily B member 1	DNAJB1
23.5846	23.5158	24.2634	24.8348	22.9591	25.3679	25.1307	P25686;C9JRD2;C9JXB9;C9J1G2;E7ETU0;C9JX00	DnaJ homolog subfamily B member 2	DNAJB2
26.8822	33.0052	32.5564	32.4898	27.3994	28.068	27.6193	P25705;K7EK77	ATP synthase subunit alpha, mitochondrial	ATP5A1
29.078	28.1452	28.3173	27.7988	29.403	28.4365	28.1204	P25786;F5GX11	Proteasome subunit alpha type-1	PSMA1
28.4133	27.5678	27.5141	27.6712	29.3358	28.3946	28.4119	P25788	Proteasome subunit alpha type-3	PSMA3
28.1462	25.9126	26.7874	27.2092	28.9816	28.0384	27.9686	P25789;H0YN18;H0YMZ1;H0YL69;H0YMA1;H0YKT8	Proteasome subunit alpha type-4;Proteasome subunit alpha type;Proteasome subunit beta type	PSMA4
28.9078	27.1638	25.7944	25.5221	30.9937	30.3411	30.1203	P26006	Integrin alpha-3;Integrin alpha-3 heavy chain;Integrin alpha-3 light chain	ITGA3
35.4352	34.6955	35.709	34.6569	26.2299	31.0493	30.676	P26022	Pentraxin-related protein PTX3	PTX3
31.1303	30.7287	31.0839	31.1374	30.4341	32.3339	32.5846	P26038	Moesin	MSN
25.1934	25.1741	NaN	23.851	26.5654	24.115	24.8139	P26196	Probable ATP-dependent RNA helicase DDX6	DDX6
23.9602	24.462	NaN	22.7136	26.3888	24.013	24.098	P26368;K7ENG2	Splicing factor U2AF 65 kDa subunit	U2AF2
32.2603	31.0037	29.5057	30.3129	32.7372	31.6971	31.6089	P26373;J3KS98	60S ribosomal protein L13	RPL13
26.159	27.3208	25.4688	25.8327	28.8736	28.5431	29.7108	P26447	Protein S100-A4	S100A4
NaN	24.9161	NaN	NaN	23.9332	23.95	23.405	P26572	Alpha-1,3-mannosyl-glycoprotein 2-beta-N-acetylglucosaminyltransferase	MGAT1
26.473	27.0972	25.3938	26.461	26.3487	26.0821	27.027	P26599;A6NLN1;A0A0U1RRM4;A0A0D9SF20	Polypyrimidine tract-binding protein 1	PTBP1
27.4699	27.5444	28.3724	28.5443	29.5397	27.5491	27.6939	P26639	Threonine--tRNA ligase, cytoplasmic	TARS
29.3264	28.7357	28.4602	28.2429	30.5755	27.9436	27.7345	P26640;A0A140T936	Valine--tRNA ligase	VARS
29.5149	29.5367	29.0699	29.7678	31.4107	29.513	29.7273	P26641	Elongation factor 1-gamma	EEF1G
25.8736	28.208	27.0734	27.4398	NaN	NaN	NaN	P26885;F5H0N4	Peptidyl-prolyl cis-trans isomerase FKBP2;Peptidyl-prolyl cis-trans isomerase	FKBP2
30.6722	29.6968	30.9185	30.2505	29.4791	31.9433	32.1059	P27105	Erythrocyte band 7 integral membrane protein	STOM
NaN	28.3935	26.9715	27.1613	25.0043	23.683	23.1021	P27144;D3DQ64	Adenylate kinase 4, mitochondrial	AK4
28.8659	28.8808	29.0332	29.1705	29.217	29.7109	29.8066	P27348;E9PG15	14-3-3 protein theta	YWHAQ
26.8959	26.8588	27.2243	27.1457	26.6982	25.5299	25.3454	P27361;E9PJF0;E9PQW4;E9PBK7;B3KR49	Mitogen-activated protein kinase 3;Mitogen-activated protein kinase	MAPK3
25.0077	24.4586	25.2286	27.4198	27.4269	28.3919	29.0642	P27658	Collagen alpha-1(VIII) chain;Vastatin	COL8A1
23.0278	23.6992	NaN	NaN	25.6874	22.9899	23.1706	P27694;I3L4R8	Replication protein A 70 kDa DNA-binding subunit;Replication protein A 70 kDa DNA-binding subunit, N-terminally processed	RPA1
NaN	24.1469	NaN	NaN	26.7317	24.0016	25.4482	P27695;G3V3C7;G3V3M6;A0A0C4DGK8;G3V5Q1;G3V5D9;G3V5M0;G3V359	DNA-(apurinic or apyrimidinic site) lyase;DNA-(apurinic or apyrimidinic site) lyase, mitochondrial	APEX1
25.1342	NaN	NaN	NaN	25.8223	26.8033	25.7523	P27701	CD82 antigen	CD82
29.8433	32.5709	31.6623	32.0298	29.9195	29.1064	28.6549	P27797;K7EJB9	Calreticulin	CALR
28.7991	30.8344	30.0789	30.8346	27.8059	28.1969	27.2475	P27824;H0Y9Q7;D6RB85;D6RDP7	Calnexin	CANX
26.4667	25.2566	NaN	24.4517	26.6294	25.3898	25.1969	X5D2R7;P28062;Q5JNW7;A0A140T998	Proteasome subunit beta type;Proteasome subunit beta type-8	PSM8;PSMB8
28.803	28.3916	27.8349	28.1536	29.5971	28.8535	28.5441	P28066	Proteasome subunit alpha type-5	PSMA5
27.0262	26.2172	27.0161	26.4218	28.0719	27.6594	27.3897	P28070	Proteasome subunit beta type-4	PSMB4
28.7591	27.5974	27.3581	27.4991	28.9757	28.3581	27.5288	P28072	Proteasome subunit beta type-6	PSMB6
28.175	26.693	26.8347	27.2848	28.3743	28.1999	28.2679	P28074;H0YJM8	Proteasome subunit beta type-5	PSMB5
26.3681	26.122	NaN	25.672	25.7175	28.2453	29.7769	P28300	Protein-lysine 6-oxidase	LOX
26.1912	26.024	24.6972	26.061	27.8817	25.6221	25.9451	P28482	Mitogen-activated protein kinase 1	MAPK1
27.8301	27.6362	26.6632	27.7173	27.415	27.1841	27.0561	P28838	Cytosol aminopeptidase	LAP3
27.3966	28.6186	28.1626	28.7054	27.7553	27.753	27.6621	P29279	Connective tissue growth factor	CTGF
26.6516	25.5974	NaN	24.5342	28.112	29.1977	28.6507	P29317	Ephrin type-A receptor 2	EPHA2
NaN	NaN	NaN	NaN	26.8029	28.0468	27.4608	P29323;B1AKC9	Ephrin type-B receptor 2;Receptor protein-tyrosine kinase	EPHB2
NaN	NaN	NaN	NaN	23.8874	24.2486	24.7201	P29353;X6R6D0	SHC-transforming protein 1	SHC1
28.2242	29.1636	28.5406	27.9454	29.3076	28.7331	29.3067	P29401;A0A0B4J1R6	Transketolase	TKT
23.7737	24.1353	24.9156	24.5733	NaN	24.8133	NaN	P29536	Leiomodin-1	LMOD1
25.613	29.0932	26.2262	27.9864	28.0427	23.2151	24.2363	P29590;H3BT57;H3BT29;H3BUJ5	Protein PML	PML
29.7326	27.5317	27.858	27.7007	27.64	30.2299	29.6461	P29966	Myristoylated alanine-rich C-kinase substrate	MARCKS
26.8916	25.4083	26.5604	26.7562	26.3209	27.9276	28.1161	P29992	Guanine nucleotide-binding protein subunit alpha-11	GNA11
26.5997	29.4988	29.1989	29.4451	25.6347	25.9955	25.6552	P30040;F8VY02	Endoplasmic reticulum resident protein 29	ERP29
28.7621	28.5737	29.1618	29.7077	29.274	29.304	29.0145	P30041	Peroxiredoxin-6	PRDX6
25.8149	26.7574	27.0462	27.6274	24.2127	24.9859	25.7112	P30043;A0A2R8Y7Y9;M0QZL1;M0R192;A0A2R8YEP4	Flavin reductase (NADPH)	BLVRB
27.7794	29.068	28.7798	29.2727	28.5842	27.9504	28.3809	P30044	Peroxiredoxin-5, mitochondrial	PRDX5
26.1195	25.475	NaN	25.5604	24.1065	25.5289	25.3952	P30046;J3KQ18;B5MC82;A6NHG4	D-dopachrome decarboxylase;D-dopachrome decarboxylase-like protein	DDT;DDTL
25.1446	29.0594	28.8859	29.4214	23.3108	24.115	23.457	P30048	Thioredoxin-dependent peroxide reductase, mitochondrial	PRDX3
30.5251	29.0099	27.6602	27.7879	31.8794	29.7095	29.1504	P30050	60S ribosomal protein L12	RPL12
24.3902	28.4769	28.5743	28.4769	24.3128	24.3241	24.3514	P30084	Enoyl-CoA hydratase, mitochondrial	ECHS1
26.1944	27.2552	27.4732	27.8658	27.2269	26.1585	26.6516	P30085;Q5T0D2	UMP-CMP kinase	CMPK1
28.2216	27.936	28.0937	28.6064	28.3467	28.8878	28.9384	P30086	Phosphatidylethanolamine-binding protein 1;Hippocampal cholinergic neurostimulating peptide	PEBP1
30.6993	33.2835	32.1858	32.5708	30.644	29.7614	29.2625	P30101	Protein disulfide-isomerase A3	PDIA3
28.422	28.6411	28.8838	28.8552	29.8341	28.106	28.3167	P30153;B3KQV6;C9J9C1	Serine/threonine-protein phosphatase 2A 65 kDa regulatory subunit A alpha isoform	PPP2R1A
23.3054	24.4303	23.8782	24.0433	27.1937	24.9812	25.8704	P30419;K7EN82	Glycylpeptide N-tetradecanoyltransferase 1	NMT1
23.3058	25.3734	25.5818	25.7726	25.615	25.0299	25.284	P30520	Adenylosuccinate synthetase isozyme 2	ADSS
25.4775	NaN	NaN	NaN	25.5266	26.1716	25.5695	P30530;M0R0W6	Tyrosine-protein kinase receptor UFO;Receptor protein-tyrosine kinase	AXL
26.0999	28.6473	27.1886	27.2162	25.1232	25.6183	25.4485	P30533;A0A3B3IRQ7	Alpha-2-macroglobulin receptor-associated protein	LRPAP1
24.2698	25.9813	NaN	24.4886	23.8137	24.7679	25.1098	P30622;J3KP58;F5H0N7;A0A3B3ITA2;F5H6A0	CAP-Gly domain-containing linker protein 1	CLIP1
NaN	NaN	NaN	NaN	25.2855	25.3912	25.435	P30825	High affinity cationic amino acid transporter 1	SLC7A1
NaN	28.9982	27.6901	27.8165	22.9354	22.4956	21.8875	P31040;A0A087X1I3;D6RFM5	Succinate dehydrogenase [ubiquinone] flavoprotein subunit, mitochondrial	SDHA
26.7505	26.6777	27.2081	27.1215	25.7045	27.3048	26.8439	P31150	Rab GDP dissociation inhibitor alpha	GDI1
26.1302	26.3676	25.4419	26.5184	25.7766	25.7539	26.1026	P31153	S-adenosylmethionine synthase isoform type-2	MAT2A
NaN	NaN	NaN	NaN	25.6515	28.5122	28.7184	P31431	Syndecan-4	SDC4
25.5865	27.2803	26.6686	26.4499	NaN	NaN	NaN	P31513	Dimethylaniline monooxygenase [N-oxide-forming] 3	FMO3
26.9567	27.1142	25.4465	26.638	27.8272	26.8932	27.5686	P31689	DnaJ homolog subfamily A member 1	DNAJA1
28.987	28.458	28.4703	28.6499	30.524	28.0557	28.1117	P31939	Bifunctional purine biosynthesis protein PURH;Phosphoribosylaminoimidazolecarboxamide formyltransferase;IMP cyclohydrolase	ATIC
27.26	27.7543	28.7651	27.8318	25.666	27.7043	27.6816	P31942	Heterogeneous nuclear ribonucleoprotein H3	HNRNPH3
29.0602	29.0186	28.6289	28.8508	28.4885	30.4544	30.3039	P31946	14-3-3 protein beta/alpha;14-3-3 protein beta/alpha, N-terminally processed	YWHAB
27.9224	28.0332	27.6932	28.2389	30.2014	28.0524	28.286	P31948	Stress-induced-phosphoprotein 1	STIP1
32.9218	31.0818	30.8845	31.9807	31.1456	32.3532	32.3759	P31949	Protein S100-A11;Protein S100-A11, N-terminally processed	S100A11
27.5642	27.9657	27.9879	27.9225	28.3223	28.8774	28.8437	P32119;A6NIW5	Peroxiredoxin-2	PRDX2
29.2673	29.8842	28.4808	28.724	28.5762	30.1493	30.1733	P32455	Interferon-induced guanylate-binding protein 1	GBP1
24.3815	24.8725	NaN	NaN	23.3262	26.0083	24.3935	P32856	Syntaxin-2	STX2
30.0456	29.8867	29.4652	29.7792	31.289	29.1634	29.4428	P33176	Kinesin-1 heavy chain	KIF5B
NaN	25.4569	25.3023	26.0003	21.9699	22.543	23.1598	P33316;A0A0C4DGL3;H0YNW5;H0YKC5;H0YKI0;H0YMM5;H0YNJ9	Deoxyuridine 5-triphosphate nucleotidohydrolase, mitochondrial	DUT
26.416	26.8479	24.9423	26.7354	25.827	28.2801	27.182	P33527;I3L4X2;A0A0A0MS99	Multidrug resistance-associated protein 1	ABCC1
NaN	24.1481	24.9876	26.0264	22.0459	23.4871	22.4042	P34059;H3BP66	N-acetylgalactosamine-6-sulfatase	GALNS
22.555	28.7401	28.0701	27.8148	26.822	24.9427	25.9481	P34897;H0YIZ0	Serine hydroxymethyltransferase, mitochondrial;Serine hydroxymethyltransferase	SHMT2
26.1669	27.1295	26.2374	27.5287	27.456	27.2018	27.3633	P34932;A0A087WYC1;A0A087WTS8	Heat shock 70 kDa protein 4	HSPA4
25.9311	23.2395	26.5945	26.4888	25.6887	28.353	28.7757	P35052;H7C410;H7C024	Glypican-1;Secreted glypican-1	GPC1
29.1909	27.9308	27.2158	27.9873	29.7492	30.8521	30.4575	P35221;G3XAM7	Catenin alpha-1	CTNNA1
21.9261	30.3257	30.3788	30.0385	21.7224	24.4908	23.3848	P35232;C9JW96;E9PCW0;C9JZ20;E7ESE2	Prohibitin	PHB
NaN	20.5419	NaN	NaN	22.5355	24.4871	24.429	P35240	Merlin	NF2
23.5725	24.3872	24.5068	25.3362	NaN	23.5616	23.7535	P35270	Sepiapterin reductase	SPR
28.9078	29.0845	28.8462	28.8664	28.5867	31.5984	33.0094	P35555	Fibrillin-1	FBN1
27.8347	26.576	25.0989	26.5531	25.9892	25.4169	25.371	P35573	Glycogen debranching enzyme;4-alpha-glucanotransferase;Amylo-alpha-1,6-glucosidase	AGL
33.0214	36.2235	36.1366	35.9432	33.9827	33.5034	33.7551	P35579	Myosin-9	MYH9
26.4195	30.9721	30.8836	31.4516	29.4031	29.7675	29.6066	P35580	Myosin-10	MYH10
28.9451	28.274	28.6999	28.644	29.7333	27.9588	28.3083	P35606	Coatomer subunit beta	COPB2
28.6939	29.129	29.0846	28.4884	28.1186	30.8383	30.4015	P35613;A0A087WUV8;A0A087X2B5	Basigin	BSG
23.5544	25.0702	24.1449	23.9995	NaN	23.0389	NaN	P35658;A0A0A0MSW3	Nuclear pore complex protein Nup214	NUP214
25.6751	24.8367	25.6585	25.295	28.3463	24.9516	26.3316	P35659;B4DFG0;H0Y993	Protein DEK	DEK
22.2922	30.8895	27.5501	29.8357	21.0627	27.5924	21.7164	P35749	Myosin-11	MYH11
30.426	29.403	29.7878	29.6711	30.9977	29.0064	28.9174	P35998;A0A1W2PQS1	26S protease regulatory subunit 7	PSMC2
22.5409	24.0916	23.9756	NaN	23.0514	30.5071	29.2926	P36222	Chitinase-3-like protein 1	CHI3L1
28.115	28.6363	27.9255	27.5058	25.9053	28.1323	25.9452	P36269	Gamma-glutamyltransferase 5;Gamma-glutamyltransferase 5 heavy chain;Gamma-glutamyltransferase 5 light chain	GGT5
NaN	24.6928	NaN	25.5108	25.6971	25.4767	25.0836	P36405	ADP-ribosylation factor-like protein 3	ARL3
26.1757	25.6085	26.5745	26.2848	25.6099	25.0726	25.1519	P36507;G5E9C7	Dual specificity mitogen-activated protein kinase kinase 2	MAP2K2
25.1076	26.3063	27.3135	28.3454	NaN	NaN	NaN	P36542	ATP synthase subunit gamma, mitochondrial	ATP5C1
26.885	26.5559	26.4138	27.2498	27.895	27.099	27.6801	P36543;C9J8H1	V-type proton ATPase subunit E 1	ATP6V1E1
NaN	26.3327	23.4018	23.2426	22.9294	20.6962	22.8298	P36551	Oxygen-dependent coproporphyrinogen-III oxidase, mitochondrial	CPOX
32.1143	31.4081	30.2516	30.6381	33.6963	31.9636	31.6171	P36578;H3BM89	60S ribosomal protein L4	RPL4
28.84	28.5498	29.1594	29.2258	27.3954	28.587	28.4059	P36871;A0A3B3ITK7	Phosphoglucomutase-1	PGM1
NaN	NaN	NaN	NaN	24.6162	25.0732	25.2135	P36894	Bone morphogenetic protein receptor type-1A	BMPR1A
23.9792	23.1347	24.1395	24.3599	26.086	24.1634	24.3281	P36915;A2AB27;A0A140T8Y2	Guanine nucleotide-binding protein-like 1	GNL1
NaN	22.6001	NaN	NaN	21.408	22.8674	25.4387	P36955	Pigment epithelium-derived factor	SERPINF1
23.0544	29.3736	28.4719	29.7618	NaN	23.8017	23.5815	P36957	Dihydrolipoyllysine-residue succinyltransferase component of 2-oxoglutarate dehydrogenase complex, mitochondrial	DLST
26.4192	25.8332	23.9675	26.1817	28.7745	26.4158	27.112	P37108;H0YLA2	Signal recognition particle 14 kDa protein	SRP14
25.4627	23.2823	NaN	22.6793	24.2956	27.5871	27.8398	P37173	TGF-beta receptor type-2	TGFBR2
25.3408	24.8984	23.4519	24.6185	23.4707	23.1635	23.9831	P84074;P37235;E9PC71;P61601	Neuron-specific calcium-binding protein hippocalcin;Hippocalcin-like protein 1;Neurocalcin-delta	HPCA;HPCAL1;NCALD
29.5875	29.5681	30.6322	30.5937	30.9076	29.7316	30.4305	P37802;X6RJP6	Transgelin-2	TAGLN2
26.8163	27.3274	27.2606	26.9008	28.3467	26.7482	26.7595	P37837;F2Z393	Transaldolase	TALDO1
24.8814	27.6221	22.5647	NaN	25.2034	26.5423	28.2838	P38159;H3BT71;H0Y6E7	RNA-binding motif protein, X chromosome;RNA-binding motif protein, X chromosome, N-terminally processed	RBMX
28.0132	27.4976	27.8269	28.2859	28.5685	27.5525	27.2896	P38606	V-type proton ATPase catalytic subunit A	ATP6V1A
26.5399	32.2458	31.2423	31.521	28.8279	28.3642	28.9528	P38646	Stress-70 protein, mitochondrial	HSPA9
NaN	NaN	NaN	24.197	27.264	23.129	23.8591	P38919;I3L3H2	Eukaryotic initiation factor 4A-III;Eukaryotic initiation factor 4A-III, N-terminally processed	EIF4A3
31.2984	29.9058	28.6541	28.8026	31.0412	30.6613	30.7131	P39019	40S ribosomal protein S19	RPS19
31.4937	30.4772	29.8692	29.3821	32.9118	31.4129	30.8726	P39023;G5E9G0;B5MCW2;H7C422	60S ribosomal protein L3	RPL3
25.8986	24.738	24.8419	24.3821	27.074	28.8335	27.6368	P39060;H7BXV5	Collagen alpha-1(XVIII) chain;Endostatin	COL18A1
23.0487	22.2699	NaN	NaN	24.4947	23.3328	24.7903	P39748;I3L3E9	Flap endonuclease 1	FEN1
24.5753	24.6265	23.2078	24.6637	27.2214	27.2646	28.2167	P40121;E7ENU9	Macrophage-capping protein	CAPG
24.6675	24.919	NaN	24.8825	24.5626	24.0845	24.9115	P40123;A0A087X0J3;A0A087WZ15;E9PDI2;B7Z385	Adenylyl cyclase-associated protein 2;Adenylyl cyclase-associated protein	CAP2
22.4075	21.6333	NaN	NaN	23.6688	27.8351	25.7587	P40189	Interleukin-6 receptor subunit beta	IL6ST
24.642	24.9544	23.8739	23.7501	25.5658	24.1409	24.4728	P40222	Alpha-taxilin	TXLNA
30.3607	29.4588	29.697	29.3766	31.8507	29.8098	29.29	P40227	T-complex protein 1 subunit zeta	CCT6A
28.7834	27.9455	29.541	30.1649	24.6775	28.719	28.5357	P40261	Nicotinamide N-methyltransferase	NNMT
29.6552	29.0256	28.5687	28.2032	30.9826	29.2418	29.5663	P40429;Q8J015;M0QYS1	60S ribosomal protein L13a	RPL13A;RPL13a
26.0263	26.1133	27.4667	26.9041	26.8077	25.7283	25.5686	P40763;G8JLH9	Signal transducer and activator of transcription 3;Signal transducer and activator of transcription	STAT3
NaN	NaN	NaN	NaN	24.3467	24.1768	24.4473	P40818	Ubiquitin carboxyl-terminal hydrolase 8	USP8
28.0338	27.4898	28.2235	28.6378	26.9205	28.8338	28.6476	P40925;B9A041;B8ZZ51	Malate dehydrogenase, cytoplasmic	MDH1
25.0589	31.0223	30.1988	30.5388	26.13	27.6868	28.0633	P40926;G3XAL0	Malate dehydrogenase, mitochondrial;Malate dehydrogenase	MDH2
27.9091	28.3396	27.7157	27.7275	30.0679	27.9824	28.3552	P41091;Q2VIR3	Eukaryotic translation initiation factor 2 subunit 3;Putative eukaryotic translation initiation factor 2 subunit 3-like protein	EIF2S3;EIF2S3L
24.6859	NaN	NaN	NaN	23.9107	26.0117	25.6878	P41221;C9J8I8	Protein Wnt-5a;Protein Wnt	WNT5A
23.9683	23.8106	25.0244	24.1178	24.0913	23.778	23.0553	P41226	Ubiquitin-like modifier-activating enzyme 7	UBA7
23.001	24.2646	NaN	23.5821	27.9508	23.4762	23.5617	P41227;C9JN83;F8W808;A8MWP7	N-alpha-acetyltransferase 10	NAA10
25.2842	24.5727	NaN	25.7211	24.5444	24.4304	24.3272	P41240;H3BUM9	Tyrosine-protein kinase CSK	CSK
30.3156	30.1802	30.3539	30.4062	31.5235	29.4321	29.5371	P41250	Glycine--tRNA ligase	GARS
29.8145	28.7027	28.6202	28.7629	31.3008	29.0431	29.063	P41252;A0A0A0MSX9;J3KR24	Isoleucine--tRNA ligase, cytoplasmic	IARS
24.8429	24.8024	24.8995	24.7469	24.7513	23.7051	23.8787	P42025	Beta-centractin	ACTR1B
30.6337	30.158	30.1431	30.1283	28.5948	29.1888	29.0932	P42224;J3KPM9	Signal transducer and activator of transcription 1-alpha/beta;Signal transducer and activator of transcription	STAT1
21.8899	23.3604	NaN	22.6388	27.6366	22.5807	22.6891	P42285	Superkiller viralicidic activity 2-like 2	SKIV2L2
25.9995	26.0059	25.3231	25.886	24.9492	24.4573	NaN	P42345	Serine/threonine-protein kinase mTOR	MTOR
26.7396	25.2106	25.1352	26.0739	26.5575	26.6976	26.6094	P42356	Phosphatidylinositol 4-kinase alpha	PI4KA
23.57	23.0888	23.4795	23.3623	22.1878	23.0563	23.0035	P42566;B1AUU8	Epidermal growth factor receptor substrate 15	EPS15
27.2771	26.8193	NaN	25.6264	27.9114	25.7107	25.9548	P42677	40S ribosomal protein S27	RPS27
NaN	28.5945	28.0586	28.0771	24.4818	22.8634	24.28	P42704	Leucine-rich PPR motif-containing protein, mitochondrial	LRPPRC
29.2807	28.6347	27.6729	27.6815	31.4342	29.1746	29.8622	P42766;F2Z388	60S ribosomal protein L35	RPL35
24.6416	26.7095	26.5321	26.6822	24.2436	25.24	24.059	P42785;E9PNF7;E9PQB5;E9PL85;E9PQN3;E9PKN6;E9PIG4	Lysosomal Pro-X carboxypeptidase	PRCP
26.0947	NaN	NaN	NaN	27.7102	28.3649	29.3757	P43007	Neutral amino acid transporter A	SLC1A4
21.8034	NaN	NaN	NaN	23.5676	27.9539	28.4079	P43026	Growth/differentiation factor 5	GDF5
25.2349	25.3779	26.6346	25.8835	25.194	24.8809	24.9138	P43034;I3L495	Platelet-activating factor acetylhydrolase IB subunit alpha	PAFAH1B1
26.3925	25.6661	25.3473	26.0774	25.8303	26.6523	25.6916	P43121	Cell surface glycoprotein MUC18	MCAM
26.7397	26.7082	27.3088	27.5657	28.9324	27.2638	27.0729	P43487;F6WQW2	Ran-specific GTPase-activating protein	RANBP1
NaN	NaN	NaN	NaN	26.3124	26.0989	26.0254	P43490;A0A0C4DFS8	Nicotinamide phosphoribosyltransferase	NAMPT
29.3661	28.9385	28.7077	29.1291	30.2404	27.4963	27.6239	P43686	26S protease regulatory subunit 6B	PSMC4
26.8822	30.5526	30.3397	30.3763	25.6494	26.987	26.6278	P45880;A0A0A0MR02;Q5JSD2;Q5JSD1	Voltage-dependent anion-selective channel protein 2	VDAC2
26.9337	27.1389	28.0772	27.7948	28.4122	26.7612	26.9375	P45974	Ubiquitin carboxyl-terminal hydrolase 5	USP5
23.4815	24.3951	23.5655	22.4918	27.9974	24.9611	24.7246	P46060	Ran GTPase-activating protein 1	RANGAP1
NaN	23.4169	24.8754	24.829	25.5829	22.9481	24.4327	P46063	ATP-dependent DNA helicase Q1	RECQL
23.5897	25.2458	NaN	23.6917	28.4713	24.3485	24.7019	P46087	Probable 28S rRNA (cytosine(4447)-C(5))-methyltransferase	NOP2
24.2347	24.2338	NaN	23.3652	25.4372	22.8303	22.5519	P46736;X6RJS7;A0A087WZR3;H9KVA9;A0A0D9SF50	Lys-63-specific deubiquitinase BRCC36	BRCC3
29.4189	28.9642	28.7274	27.9903	31.0169	29.4979	30.1272	P46777;A0A2R8Y6J3	60S ribosomal protein L5	RPL5
30.3845	29.1659	26.8056	28.0416	30.8423	28.9128	29.3874	P46778;G3V1B3;M0R181	60S ribosomal protein L21	RPL21
29.3006	27.8194	26.3723	28.4382	29.6964	29.2583	29.6173	P46783;F6U211;A0A2R8Y7H1;A0A2R8YFH6;A0A1W2PQS6;A0A2R8Y6L3;S4R435;Q9NQ39	40S ribosomal protein S10;Putative 40S ribosomal protein S10-like	RPS10;RPS10-NUDT3;RPS10P5
29.1014	29.8437	29.5609	29.8039	27.6847	30.289	30.5101	P46821	Microtubule-associated protein 1B;MAP1B heavy chain;MAP1 light chain LC1	MAP1B
24.2763	23.907	NaN	NaN	24.9284	25.2295	25.4188	P46934;H0Y8X6	E3 ubiquitin-protein ligase NEDD4	NEDD4
28.7406	29.0229	28.9857	28.5754	27.764	29.0154	29.3083	P46939	Utrophin	UTRN
29.961	30.687	30.6136	30.9047	31.8741	30.9756	31.4885	P46940;A0A0J9YXZ5;H0YLE8	Ras GTPase-activating-like protein IQGAP1	IQGAP1
31.2622	28.1565	27.4816	27.3529	26.1332	31.2308	31.2249	P46976;C9JQ42;G5E9W8	Glycogenin-1	GYG1
24.7563	27.7149	26.9402	27.5924	NaN	NaN	NaN	P46977	Dolichyl-diphosphooligosaccharide--protein glycosyltransferase subunit STT3A	STT3A
25.746	26.7304	26.8754	27.0822	26.4468	27.1783	27.1015	P47755;C9JUG7;F8W9N7	F-actin-capping protein subunit alpha-2	CAPZA2
24.6492	23.775	NaN	25.7028	28.7981	26.5652	27.5948	P47813;O14602;A6NJH9;X6RAC9	Eukaryotic translation initiation factor 1A, X-chromosomal;Eukaryotic translation initiation factor 1A, Y-chromosomal	EIF1AX;EIF1AY
23.0657	30.4257	30.4749	29.8557	NaN	23.1334	22.5232	P48047;H7C0C1	ATP synthase subunit O, mitochondrial	ATP5O
25.9788	25.4291	25.4589	25.6608	26.5941	25.1891	24.7586	P48147	Prolyl endopeptidase	PREP
24.4088	24.2081	NaN	NaN	24.7528	25.8609	26.1716	P48426;H7BXS3	Phosphatidylinositol 5-phosphate 4-kinase type-2 alpha	PIP4K2A
25.2845	26.2959	26.4397	25.1951	27.2914	25.6716	25.0031	P48449;A0A0G2JQD0	Lanosterol synthase	LSS
23.9678	23.379	23.0205	23.9711	23.7435	24.1902	24.5658	P48507	Glutamate--cysteine ligase regulatory subunit	GCLM
27.2101	26.7083	26.3147	26.0276	28.0242	25.8223	25.5524	R4GMR5;P48556;K7EJR3;K7EJC1	26S proteasome non-ATPase regulatory subunit 8	PSMD8
30.4455	29.6582	29.3824	29.5589	31.6203	29.5077	29.322	P48643;B7ZAR1;E9PCA1;E7ENZ3	T-complex protein 1 subunit epsilon	CCT5
23.2887	22.92	24.2487	23.4057	NaN	23.0724	NaN	P48681	Nestin	NES
NaN	25.0875	23.8886	25.1543	24.3368	23.4363	23.8423	P48723	Heat shock 70 kDa protein 13	HSPA13
NaN	28.5771	28.647	28.7248	25.5285	25.4272	25.5062	P48735	Isocitrate dehydrogenase [NADP], mitochondrial	IDH2
26.4349	26.9287	26.3414	25.7545	25.749	25.8391	27.1052	P48960	CD97 antigen;CD97 antigen subunit alpha;CD97 antigen subunit beta	CD97
27.1708	27.4803	27.1125	27.9442	28.1481	27.0319	26.9143	P49189	4-trimethylaminobutyraldehyde dehydrogenase	ALDH9A1
30.3315	29.4028	28.5741	28.518	31.0085	29.946	29.8474	P49207	60S ribosomal protein L34	RPL34
29.2532	29.5248	28.8199	28.688	27.7961	28.4129	27.4914	P49257	Protein ERGIC-53	LMAN1
29.8304	29.3176	28.3383	28.5098	32.753	29.0387	28.9188	P49327;A0A0U1RQF0	Fatty acid synthase;[Acyl-carrier-protein] S-acetyltransferase;[Acyl-carrier-protein] S-malonyltransferase;3-oxoacyl-[acyl-carrier-protein] synthase;3-oxoacyl-[acyl-carrier-protein] reductase;3-hydroxyacyl-[acyl-carrier-protein] dehydratase;Enoyl-[acyl-carrier-protein] reductase;Oleoyl-[acyl-carrier-protein] hydrolase	FASN
30.463	29.6637	29.513	29.8119	32.2583	29.5228	29.4919	P49368;B4DUR8	T-complex protein 1 subunit gamma	CCT3
24.4871	30.0321	29.8515	29.6563	25.9934	26.4157	26.49	P49411	Elongation factor Tu, mitochondrial	TUFM
29.11	28.9996	29.262	29.3708	30.6214	28.7517	29.0773	P49588	Alanine--tRNA ligase, cytoplasmic	AARS
26.8164	26.7	26.8834	27.1726	27.3511	26.8199	26.7813	P49589;B4DKY1	Cysteine--tRNA ligase, cytoplasmic	CARS
29.0039	28.2556	28.3896	28.847	30.3504	28.0745	28.4845	Q5T5C7;P49591	Serine--tRNA ligase, cytoplasmic	SARS
26.6409	25.6924	26.6875	25.7733	26.9686	26.8298	26.7489	P49720;A0A087WXQ8;A0A087WY10;A0A087WUL2	Proteasome subunit beta type-3	PSMB3
27.8962	26.443	27.0031	26.7705	28.0336	27.5969	27.0665	P49721	Proteasome subunit beta type-2	PSMB2
NaN	29.0848	28.3746	29.2187	23.272	23.4759	25.315	P49748	Very long-chain specific acyl-CoA dehydrogenase, mitochondrial	ACADVL
30.4196	30.2831	29.8147	29.7615	28.4071	29.0896	28.6125	P49755	Transmembrane emp24 domain-containing protein 10	TMED10
23.8448	24.7537	22.7773	22.4158	28.1123	22.7501	22.4907	P49756	RNA-binding protein 25	RBM25
NaN	NaN	NaN	NaN	23.2647	23.9936	23.3889	P49757;G3V4S6;G3V433;G3V3R1;G3V3Z8	Protein numb homolog	NUMB
NaN	24.3521	NaN	NaN	24.7695	26.1493	25.8769	P49768;E7ES96;G3V3Z0;G3V499;G3V2G7	Presenilin-1;Presenilin-1 NTF subunit;Presenilin-1 CTF subunit;Presenilin-1 CTF12;Presenilin	PSEN1
25.6407	25.5472	25.2215	25.4384	26.956	24.8789	25.1069	P49770;H0YJJ8;G3V5E5	Translation initiation factor eIF-2B subunit beta	EIF2B2
NaN	NaN	NaN	24.4749	26.9442	24.9912	25.2215	P49773;D6REP8;D6RE99;D6RD60	Histidine triad nucleotide-binding protein 1	HINT1
22.7484	24.5268	NaN	23.9835	25.8705	23.4175	22.6711	P49792	E3 SUMO-protein ligase RanBP2	RANBP2
NaN	NaN	NaN	NaN	22.4992	24.4434	23.6557	P49795	Regulator of G-protein signaling 19	RGS19
NaN	23.6087	NaN	NaN	25.0634	23.67	23.7614	P49902;Q5JUV4	Cytosolic purine 5-nucleotidase	NT5C2
23.688	24.7675	NaN	24.9018	27.7272	23.6549	24.0014	P49915	GMP synthase [glutamine-hydrolyzing]	GMPS
25.0719	24.9924	25.3795	24.3282	26.2041	23.8942	25.0236	P49959;F8W7U8	Double-strand break repair protein MRE11A	MRE11A
27.5481	28.2988	26.1366	26.8103	NaN	24.4374	NaN	P49961	Ectonucleoside triphosphate diphosphohydrolase 1	ENTPD1
27.6962	27.7403	27.3639	27.535	26.6046	28.9064	28.6301	P50148;B1AM21	Guanine nucleotide-binding protein G(q) subunit alpha	GNAQ
26.83	25.3603	26.7372	26.7475	29.2156	29.2893	29.5117	P50281	Matrix metalloproteinase-14	MMP14
28.4437	28.3914	28.607	28.7917	28.3505	30.1739	30.2425	P50395;Q5SX87	Rab GDP dissociation inhibitor beta	GDI2
24.686	27.9904	27.6533	28.4055	NaN	24.8904	NaN	P50402;Q5HY57	Emerin	EMD
23.2083	26.8573	26.3299	26.4652	NaN	NaN	22.0739	P50416	Carnitine O-palmitoyltransferase 1, liver isoform	CPT1A
30.4556	32.713	32.8029	32.4857	30.2158	30.5176	30.2094	P50454;E9PPV6;E9PR70;E9PK86;E9PMI5	Serpin H1	SERPINH1
25.9333	26.6488	27.0323	26.9673	24.9432	24.6324	24.894	P50479	PDZ and LIM domain protein 4	PDLIM4
25.782	26.4319	26.8423	26.5683	27.4995	26.729	26.0318	P50552	Vasodilator-stimulated phosphoprotein	VASP
26.8706	27.0482	27.59	27.8267	27.6893	26.8238	27.2258	P50570	Dynamin-2	DNM2
NaN	NaN	NaN	NaN	24.5264	22.7705	22.6346	P50579;G3V1U3;F8VSC4	Methionine aminopeptidase 2	METAP2
30.3548	29.1458	28.8652	29.5059	31.1907	30.53	30.2627	P50914;E7EPB3	60S ribosomal protein L14	RPL14
31.1693	30.3185	30.3709	30.3435	32.5804	30.1859	30.218	P50990	T-complex protein 1 subunit theta	CCT8
30.1271	29.8909	29.5167	29.6337	31.9189	29.2888	29.4505	P50991	T-complex protein 1 subunit delta	CCT4
31.9771	29.0981	29.2603	29.744	30.8423	31.7342	31.9628	P50995	Annexin A11	ANXA11
26.7904	26.9722	27.9508	27.4887	27.4572	27.3244	27.0452	P51148;K7ERI8;K7ERQ8;F8VVK3;K7ENY4	Ras-related protein Rab-5C	RAB5C
30.4814	29.4007	29.4492	29.7363	30.3112	30.937	30.9219	P51149;C9J592;C9J8S3;C9IZZ0;C9J4V0	Ras-related protein Rab-7a	RAB7A
25.8103	25.201	25.4479	25.7189	25.4019	26.1333	26.0824	P51151	Ras-related protein Rab-9A	RAB9A
25.1922	25.4415	NaN	25.197	25.4239	26.1654	25.8222	P51153;A0A087WWB9	Ras-related protein Rab-13	RAB13
26.4466	26.9144	27.4601	28.0373	27.2284	28.6814	29.4484	P51178	1-phosphatidylinositol 4,5-bisphosphate phosphodiesterase delta-1	PLCD1
24.428	NaN	NaN	NaN	25.5948	24.4085	24.1879	P51452;K7ES89	Dual specificity protein phosphatase 3	DUSP3
26.9935	27.4006	26.7882	26.8377	26.5018	24.7746	25.3273	P51570	Galactokinase	GALK1
25.4114	28.3903	28.1748	28.6664	24.6933	25.7628	24.865	P51571;A6NLM8	Translocon-associated protein subunit delta	SSR4
29.3572	30.0624	29.7749	29.3304	26.7389	27.5784	26.419	P51572;A0A2R8Y5M6;C9JSP1;C9JQ75;C9J0M4	B-cell receptor-associated protein 31	BCAP31
28.6901	28.2372	28.1794	27.8277	29.4203	27.3103	27.4499	P51665;H3BNT7;H3BTM8	26S proteasome non-ATPase regulatory subunit 7	PSMD7
23.5801	27.435	27.4526	27.4815	24.0449	25.2861	24.8015	P51688;I3NI22	N-sulphoglucosamine sulphohydrolase	SGSH
25.4208	24.9397	NaN	25.343	25.8149	26.4355	25.7852	P51798;H0Y2M6	H(+)/Cl(-) exchange transporter 7	CLCN7
NaN	25.5795	NaN	NaN	25.0515	26.4052	26.2226	P51809	Vesicle-associated membrane protein 7	VAMP7
23.3498	24.5416	25.5052	24.604	25.0357	23.455	24.2835	P51858	Hepatoma-derived growth factor	HDGF
26.2974	25.9717	27.3932	26.2637	22.8715	26.0608	26.2974	P51884	Lumican	LUM
22.8213	24.5784	24.1449	24.1393	23.5602	27.0852	29.7436	P51888	Prolargin	PRELP
24.0018	26.4966	28.1911	27.6749	24.4727	27.753	26.3329	P51911;B7Z7E1;K7ER02;K7EQ72	Calponin-1;Calponin	CNN1
28.2835	28.3481	27.7305	28.1044	28.0306	28.201	28.5825	P51991	Heterogeneous nuclear ribonucleoprotein A3	HNRNPA3
28.2516	28.5235	28.5887	28.7279	29.7943	28.6115	27.9625	P52209;K7EM49;K7EMN2;K7EPF6	6-phosphogluconate dehydrogenase, decarboxylating	PGD
NaN	23.4801	NaN	NaN	25.0934	23.9726	23.7923	P52292	Importin subunit alpha-1	KPNA2
26.1037	25.9166	24.8545	26.1143	27.2845	25.7515	25.8526	P52306	Rap1 GTPase-GDP dissociation stimulator 1	RAP1GDS1
28.9426	29.014	28.8124	29.0384	28.0628	29.8728	30.2173	P52565;J3KRE2;J3KTF8;J3QQX2	Rho GDP-dissociation inhibitor 1	ARHGDIA
24.975	25.0909	25.8299	25.7229	25.7489	24.9968	24.9859	P52597	Heterogeneous nuclear ribonucleoprotein F;Heterogeneous nuclear ribonucleoprotein F, N-terminally processed	HNRNPF
26.4805	25.5472	27.318	26.6048	24.8206	24.8636	24.9703	P52630;B4DLC8	Signal transducer and activator of transcription 2	STAT2
25.2718	25.5939	24.6082	24.6444	26.6767	25.0129	24.0434	P52788;H7C2R7	Spermine synthase	SMS
NaN	NaN	NaN	NaN	23.9751	25.246	26.0458	P52799	Ephrin-B2	EFNB2
27.245	27.087	27.3047	27.7759	28.0178	28.1184	28.016	P52907	F-actin-capping protein subunit alpha-1	CAPZA1
NaN	22.5818	NaN	NaN	27.2304	25.4011	25.9644	P52926;F5H2U8;F5H2A4;F5H6H0	High mobility group protein HMGI-C	HMGA2
25.9994	25.6865	26.3888	26.7854	26.9079	25.8838	25.9235	P53004	Biliverdin reductase A	BLVRA
24.8425	NaN	25.1386	25.2686	24.6254	24.3091	24.0643	P53367	Arfaptin-1	ARFIP1
30.3921	29.5652	29.7802	30.4632	32.0061	29.3464	29.28	P53396	ATP-citrate synthase	ACLY
24.4113	26.6628	26.3403	26.5234	NaN	NaN	NaN	P53597	Succinyl-CoA ligase [ADP/GDP-forming] subunit alpha, mitochondrial	SUCLG1
29.0445	28.5268	27.7437	28.5873	30.1861	28.179	28.4104	P53618	Coatomer subunit beta	COPB1
30.1629	29.6846	29.5014	29.6289	30.9189	29.2613	29.4186	P53621;A0A3B3IT15;A0A3B3IS84;A0A3B3ISC6;A0A3B3IU89	Coatomer subunit alpha;Xenin;Proxenin	COPA
NaN	NaN	NaN	NaN	24.4368	24.8076	24.3376	P53794	Sodium/myo-inositol cotransporter	SLC5A3
27.1838	24.3088	25.7705	26.4605	26.382	26.6498	26.6603	P53801;A8MZH8;A8MXQ1	Pituitary tumor-transforming gene 1 protein-interacting protein	PTTG1IP
26.9017	26.6812	24.8562	25.7215	27.4049	29.2887	29.5786	P53985;Q5T8R3;Q5T8R5	Monocarboxylate transporter 1	SLC16A1
27.0461	NaN	25.216	25.922	27.0212	28.5726	29.1811	P53990;H3BMU1;H3BUI0;H3BQF7;F5GXM3;H3BPP6;H3BRE2	IST1 homolog	IST1
25.326	25.714	NaN	25.521	28.0076	26.6553	28.0002	P53999	Activated RNA polymerase II transcriptional coactivator p15	SUB1
30.2472	29.4414	29.2512	29.4376	31.3504	29.266	29.3385	P54136	Arginine--tRNA ligase, cytoplasmic	RARS
30.72	29.6437	29.0288	28.6433	28.0323	30.6356	29.4048	P54289	Voltage-dependent calcium channel subunit alpha-2/delta-1;Voltage-dependent calcium channel subunit alpha-2-1;Voltage-dependent calcium channel subunit delta-1	CACNA2D1
27.9192	28.1362	29.0552	28.7238	29.0464	27.8821	28.2137	P54577;A0A0C4DGZ5	Tyrosine--tRNA ligase, cytoplasmic;Tyrosine--tRNA ligase, cytoplasmic, N-terminally processed;Tyrosine--tRNA ligase	YARS
25.1072	25.2965	NaN	25.214	27.8857	25.5114	25.2765	P54578;A6NJA2	Ubiquitin carboxyl-terminal hydrolase 14;Ubiquitin carboxyl-terminal hydrolase	USP14
24.4983	24.2664	NaN	NaN	26.0076	26.8181	26.6505	P54652	Heat shock-related 70 kDa protein 2	HSPA2
NaN	24.7613	NaN	NaN	25.4586	26.2978	26.0405	P54687;F5H2F2	Branched-chain-amino-acid aminotransferase, cytosolic	BCAT1
28.4857	29.0784	28.1093	27.9756	26.8955	29.2647	28.577	P54709;C9JA36	Sodium/potassium-transporting ATPase subunit beta-3	ATP1B3
26.6373	26.2029	25.2591	25.654	25.9283	25.8526	26.4797	P54727;Q5W0S5	UV excision repair protein RAD23 homolog B	RAD23B
23.8304	24.0281	NaN	23.8619	24.1594	26.2129	26.1005	Q96L35;P54760	Receptor protein-tyrosine kinase;Ephrin type-B receptor 4	EPHB4
27.4046	27.1966	25.979	26.6377	28.0415	27.8352	27.4225	P54920;M0R0Y2;M0R2M1	Alpha-soluble NSF attachment protein	NAPA
25.9802	26.865	NaN	26.8736	28.3242	26.4797	26.844	P55010	Eukaryotic translation initiation factor 5	EIF5
24.4624	24.8254	22.4467	22.6538	26.1751	27.6836	27.5916	P55011;G3XAL9	Solute carrier family 12 member 2	SLC12A2
26.47	26.1172	25.5892	25.9961	28.113	25.571	25.8759	Q5VWC4;P55036;A6PVX3	26S proteasome non-ATPase regulatory subunit 4	PSMD4
24.1102	NaN	NaN	NaN	22.8228	24.1674	24.8103	P55058	Phospholipid transfer protein	PLTP
26.9309	27.2348	27.8095	28.2348	30.0761	26.9488	27.3289	P55060	Exportin-2	CSE1L
31.3749	30.986	30.4651	30.5891	32.4489	31.7254	31.1727	P55072	Transitional endoplasmic reticulum ATPase	VCP
22.6007	30.7881	30.193	29.9772	23.8934	23.8509	23.7273	P55084;F5GZQ3;B5MD38	Trifunctional enzyme subunit beta, mitochondrial;3-ketoacyl-CoA thiolase	HADHB
24.2616	25.15	24.7956	25.218	25.3455	24.3739	24.3852	P55265;A0A3B3IRQ9;H0YCK3;A0A3B3ISX1	Double-stranded RNA-specific adenosine deaminase	ADAR
29.2169	27.7869	26.4531	27.6256	29.6745	31.4751	31.2316	P55268	Laminin subunit beta-2	LAMB2
NaN	23.1187	NaN	NaN	25.1325	25.7427	23.5177	P55285;D6RF86	Cadherin-6	CDH6
27.545	25.9842	25.1786	26.3182	26.4865	28.4209	28.9081	P55287;H3BUU9	Cadherin-11	CDH11
30.1595	30.995	30.0347	29.9299	27.7574	29.4129	29.8074	P55290	Cadherin-13	CDH13
27.727	26.795	25.9182	26.308	28.06	25.5572	25.8302	P55735;A8MXL6	Protein SEC13 homolog	SEC13
25.52	27.3611	27.3052	26.4319	23.8813	25.0193	26.0312	P55795	Heterogeneous nuclear ribonucleoprotein H2	HNRNPH2
26.061	25.7697	24.845	25.7364	26.8486	26.3987	26.4325	P55884	Eukaryotic translation initiation factor 3 subunit B	EIF3B
28.9563	27.7682	27.2931	27.8367	30.4181	27.6654	28.0767	P56192	Methionine--tRNA ligase, cytoplasmic	MARS
27.5126	27.4236	26.7071	26.6815	26.1006	28.4124	28.8589	P56199	Integrin alpha-1	ITGA1
22.966	NaN	NaN	NaN	24.3732	23.5509	24.2307	P56377;H7BZG6;H0Y673;F6SFB5;A6NH01	AP-1 complex subunit sigma-2	AP1S2
26.1323	26.8995	26.9053	25.9974	28.104	26.4433	25.8496	P56537;B7ZBH1	Eukaryotic translation initiation factor 6	EIF6
22.6844	NaN	NaN	NaN	23.0055	26.4556	27.2551	P56730	Neurotrypsin	PRSS12
NaN	NaN	NaN	NaN	23.6021	25.7077	23.4411	P58215;E7END4;B8ZZT6;B9A025;C9J5M1	Lysyl oxidase homolog 3	LOXL3
25.9007	26.6024	27.7797	26.9702	27.0486	26.3334	26.9121	P58546;C9JL85	Myotrophin	MTPN
23.8013	26.4064	25.3805	26.5161	21.6618	22.3773	NaN	P60059	Protein transport protein Sec61 subunit gamma	SEC61G
31.2473	31.477	31.4906	31.6224	30.7093	31.7587	31.3892	P60174;U3KPZ0	Triosephosphate isomerase	TPI1
26.6951	26.3508	25.9048	26.0027	27.1701	26.4588	26.5315	P60228;E5RGA2	Eukaryotic translation initiation factor 3 subunit E	EIF3E
25.4265	29.1245	28.5928	28.6538	NaN	24.3226	NaN	P60468	Protein transport protein Sec61 subunit beta	SEC61B
NaN	27.6802	28.3923	28.2035	24.821	24.061	23.9468	P60660;F8W1R7;G3V1V0;J3KND3;B7Z6Z4;G3V1Y7;F8VPF3	Myosin light polypeptide 6	MYL6
27.2003	27.3483	28.3626	28.3277	27.6768	27.1612	26.9569	P60842;J3KT12;J3KTB5;J3QS69;J3KSZ0;J3QL43	Eukaryotic initiation factor 4A-I	EIF4A1
30.7899	29.8479	29.1885	28.9782	30.7929	29.8245	29.7543	P60866;E5RJX2	40S ribosomal protein S20	RPS20
30.9874	31.1442	32.092	31.0013	28.2613	30.6759	30.7126	P60903	Protein S100-A10	S100A10
28.7308	28.371	29.2365	29.7264	28.47	30.0778	30.2158	P60953	Cell division control protein 42 homolog	CDC42
28.1467	27.5231	27.7146	28.3517	27.4655	27.6953	27.3654	P60981;F6RFD5	Destrin	DSTN
24.8607	25.2777	25.6262	25.7213	24.7102	25.7564	26.0748	P61006	Ras-related protein Rab-8A	RAB8A
25.7122	26.4997	24.3722	23.9044	28.1625	24.9799	25.4121	P61011;G3V4F7	Signal recognition particle 54 kDa protein	SRP54
NaN	23.2925	NaN	23.8018	23.0032	24.1087	23.2364	P61018;M0R0X1	Ras-related protein Rab-4B	RAB4B
28.2646	28.8928	28.3492	28.1808	28.7339	28.8016	28.9764	P61019;H7C125	Ras-related protein Rab-2A	RAB2A
25.0054	24.9314	27.0353	26.1621	25.3625	26.2338	26.3492	P61020;F8VVZ0;F8VUA5	Ras-related protein Rab-5B	RAB5B
27.7634	28.2921	28.5291	27.9754	27.8777	29.5004	29.0112	P61026	Ras-related protein Rab-10	RAB10
26.4751	25.9929	25.2932	25.8269	27.6408	26.4912	26.1899	P61081	NEDD8-conjugating enzyme Ubc12	UBE2M
26.2717	25.1483	26.0584	26.6213	25.6883	26.861	26.9676	P61088;F8VZ29;F8VSD4;F8VV71;Q5JXB2	Ubiquitin-conjugating enzyme E2 N;Putative ubiquitin-conjugating enzyme E2 N-like	UBE2N;UBE2NL
27.6615	28.6243	29.1767	28.2869	28.5317	28.7535	28.8266	P61106;X6RFL8	Ras-related protein Rab-14	RAB14
29.2309	29.7542	30.3493	30.3361	30.752	29.321	29.5634	P61158;B4DXW1	Actin-related protein 3	ACTR3
26.903	27.5674	26.9677	27.2839	28.1647	26.7052	26.3574	P61160	Actin-related protein 2	ACTR2
28.0844	27.3771	27.7728	28.0227	27.573	26.2741	26.3685	P61163;R4GMT0;A0A1B0GVS3	Alpha-centractin	ACTR1A
26.4563	26.1704	24.2101	26.439	28.2993	25.7694	25.5035	P61201;B4DIH5;H0YKU5	COP9 signalosome complex subunit 2	COPS2
25.7705	24.6892	NaN	25.5273	26.8188	27.9113	27.4297	P84077;P61204;F5H423	ADP-ribosylation factor 1;ADP-ribosylation factor 3	ARF1;ARF3
27.2862	26.3404	25.507	25.954	28.9519	26.8564	27.0167	P61221;D6R9I9	ATP-binding cassette sub-family E member 1	ABCE1
26.6321	26.2088	26.106	26.8313	27.4112	28.2533	28.3198	P61224;F5GX62;E7ESV4;F5H7Y6;A6NIZ1;F5H823;B7ZB78;F5GZG1;F5H004;F5H6R7	Ras-related protein Rap-1b;Ras-related protein Rap-1b-like protein	RAP1B
25.8251	25.3221	NaN	25.49	26.6196	27.3598	27.5433	P61225	Ras-related protein Rap-2b	RAP2B
32.3168	31.2627	30.5427	30.5863	33.4232	31.8909	31.864	P61247;D6RAT0;D6RG13;E9PFI5;H0Y9Y4;D6RB09;H0Y8L7;D6R9B6	40S ribosomal protein S3a	RPS3A
28.2982	27.2538	24.3525	24.5524	28.3364	27.185	27.2176	P61254;J3QRI7;J3QQQ9;J3QQV1;J3QRC4	60S ribosomal protein L26	RPL26
30.3512	29.3672	27.8007	29.0714	31.9235	30.3444	30.0971	P61313;E7EQV9;A0A2R8YEM3;E7ENU7;E7EX53;A0A2R8Y738	60S ribosomal protein L15;Ribosomal protein L15	RPL15
30.5956	29.7664	28.3883	28.4065	32.7033	31.0666	30.9908	P61353;K7ELC7	60S ribosomal protein L27	RPL27
26.5678	27.3033	26.9032	27.0234	26.507	27.4139	27.8039	P61586;C9JNR4;C9JX21	Transforming protein RhoA	RHOA
23.0313	29.0735	28.693	29.0707	23.1874	25.2439	25.3806	P61604;B8ZZL8	10 kDa heat shock protein, mitochondrial	HSPE1
27.3753	27.5734	26.547	26.4094	27.2882	27.4954	28.1426	P61769;H0YLF3;F5H6I0	Beta-2-microglobulin;Beta-2-microglobulin form pI 5.3	B2M
23.5818	NaN	NaN	NaN	23.9128	24.2784	24.7307	P61812	Transforming growth factor beta-2;Latency-associated peptide	TGFB2
24.2255	24.0739	NaN	24.6257	24.9537	25.2133	25.7382	P61960;H0Y614	Ubiquitin-fold modifier 1	UFM1
25.0701	25.2816	NaN	25.0879	25.4022	25.5079	25.2384	P61970;H3BRV9	Nuclear transport factor 2	NUTF2
28.4974	28.7078	26.5343	27.3631	26.1268	27.8251	28.3334	P61978	Heterogeneous nuclear ribonucleoprotein K	HNRNPK
29.8023	29.3833	29.2407	29.7825	29.456	30.5361	30.2691	P61981	14-3-3 protein gamma;14-3-3 protein gamma, N-terminally processed	YWHAG
26.6009	26.3751	NaN	26.3894	26.698	27.8697	27.7517	P62070;E9PK85	Ras-related protein R-Ras2	RRAS2
31.8031	29.8713	29.9313	29.9512	31.2502	30.9387	31.1792	P62081;B5MCP9	40S ribosomal protein S7	RPS7
26.9077	27.0001	26.877	26.9183	28.9743	26.2017	26.6788	P62136;E9PMD7	Serine/threonine-protein phosphatase PP1-alpha catalytic subunit;Serine/threonine-protein phosphatase	PPP1CA
24.7549	25.7814	27.1345	26.9925	26.0906	26.0588	26.0081	P62140;E7ETD8;C9JP48	Serine/threonine-protein phosphatase PP1-beta catalytic subunit;Serine/threonine-protein phosphatase	PPP1CB
29.094	29.0235	28.1909	28.6383	30.099	27.6518	27.6879	P62191	26S protease regulatory subunit 4	PSMC1
29.2628	28.6206	28.6529	28.5672	29.7958	27.7005	27.6767	P62195;J3QSA9;J3QQM1;J3QLH6;J3KRP2	26S protease regulatory subunit 8	PSMC5
32.1712	30.9898	29.9054	30.1407	33.7868	31.4262	31.1487	P62241;Q5JR95	40S ribosomal protein S8	RPS8
30.2229	28.2942	26.8	28.7968	31.6504	30.6551	30.4382	P62249;M0R210;M0R3H0;Q6IPX4;M0R1M5	40S ribosomal protein S16	RPS16
29.6579	29.6946	29.7624	29.6378	29.0969	30.9771	30.9111	P62258;B4DJF2;I3L3T1	14-3-3 protein epsilon	YWHAE
29.1851	27.4964	27.6904	27.3767	30.1425	29.1279	29.4406	P62266;D6RD47;D6RDJ2;D6RIX0;D6R9I7	40S ribosomal protein S23	RPS23
32.2813	31.3777	29.6939	30.5939	32.6976	32.0449	32.234	P62269	40S ribosomal protein S18	RPS18
31.0313	30.2383	28.4895	30.0871	31.8674	31.4262	31.5944	P62277;J3KMX5	40S ribosomal protein S13	RPS13
30.6475	29.7186	28.3815	29.208	31.645	29.7933	29.7296	P62280;M0QZC5	40S ribosomal protein S11	RPS11
NaN	25.388	NaN	25.6482	25.5411	25.878	26.5297	P62304;A6NHK2	Small nuclear ribonucleoprotein E	SNRPE
25.575	28.0082	NaN	25.6383	28.2599	27.2975	28.8669	P62316;K7ERG4	Small nuclear ribonucleoprotein Sm D2	SNRPD2
NaN	26.44	26.149	26.8237	27.8281	27.7679	28.5852	P62318;H3BT13	Small nuclear ribonucleoprotein Sm D3	SNRPD3
30.3318	30.0611	29.714	30.1458	28.5133	31.5672	32.018	P62328	Thymosin beta-4;Hematopoietic system regulatory peptide	TMSB4X
25.398	25.5393	26.2003	26.4208	25.1272	26.2378	26.3721	P62330	ADP-ribosylation factor 6	ARF6
31.3163	30.4423	29.5116	29.5753	33.0785	31.5984	31.5	P62424;Q5T8U3	60S ribosomal protein L7a	RPL7A
NaN	24.652	NaN	24.0513	25.9572	24.0599	24.5987	P62495;B7Z7P8	Eukaryotic peptide chain release factor subunit 1	ETF1
30.2769	29.1744	29.3099	29.4648	31.1651	30.0806	30.4864	P62701	40S ribosomal protein S4, X isoform	RPS4X
30.8635	30.3274	29.5802	29.4601	30.9966	30.5115	30.5691	P62750;H7BY10;K7ERT8;A8MUS3;K7EJV9	60S ribosomal protein L23a	RPL23A
30.7866	29.5529	30.2944	28.8114	32.8465	30.1989	29.9633	P62753	40S ribosomal protein S6	RPS6
31.0258	32.5272	34.1834	33.6388	35.4932	33.7199	35.2545	P62805	Histone H4	HIST1H4A
28.8231	27.4856	27.8547	28.2877	29.4995	27.2806	27.7338	P62829;C9JD32;J3KT29;B9ZVP7	60S ribosomal protein L23	RPL23
24.4305	NaN	24.7253	23.9286	24.292	25.9183	25.7805	P62834;A0A075B6Q0	Ras-related protein Rap-1A	RAP1A
30.7738	29.5676	27.9544	28.8928	32.0297	30.619	29.9258	P62851	40S ribosomal protein S25	RPS25
29.5425	28.1634	28.3104	29.2031	31.4974	29.4664	28.479	P62854;Q5JNZ5	40S ribosomal protein S26;Putative 40S ribosomal protein S26-like 1	RPS26;RPS26P11
29.7583	28.4734	27.2258	27.3706	28.6761	29.0611	28.7114	P62857	40S ribosomal protein S28	RPS28
30.1364	29.3869	29.0965	29.1649	29.2157	30.7169	30.3702	P62873;F6UT28;B1AKQ8;F6X3N5	Guanine nucleotide-binding protein G(I)/G(S)/G(T) subunit beta-1	GNB1
28.2065	27.5727	27.7553	27.0573	27.0361	28.5317	28.0918	P62879;C9JIS1;C9JXA5;E7EP32;C9JZN1	Guanine nucleotide-binding protein G(I)/G(S)/G(T) subunit beta-2	GNB2
28.5458	27.2095	27.795	27.0977	30.0388	29.2962	29.2532	P62888;E5RI99;A0A0C4DH44	60S ribosomal protein L30	RPL30
29.9695	29.5497	28.3543	28.9242	30.3322	30.0723	30.2775	P62899;H7C2W9;C9JU56;B7Z4E3;B7Z4C8;B8ZZK4	60S ribosomal protein L31	RPL31
31.9117	30.2235	29.9658	29.7254	32.7685	30.7722	29.849	P62906	60S ribosomal protein L10a	RPL10A
30.6866	29.5489	29.99	29.3946	30.5819	29.1164	29.7366	P62913;Q5VVC8	60S ribosomal protein L11	RPL11
30.5028	30.1425	31.0482	30.9881	31.6028	31.2514	31.2539	P62937;F8WE65;C9J5S7	Peptidyl-prolyl cis-trans isomerase A;Peptidyl-prolyl cis-trans isomerase A, N-terminally processed;Peptidyl-prolyl cis-trans isomerase	PPIA
26.6777	25.9026	NaN	25.9113	25.9536	27.8633	28.1423	P62942;Q1JUQ3;Q1JUQ5;A0A087WTS4;Q5W0X3;A0A087WV48;A0A087WZM5	Peptidyl-prolyl cis-trans isomerase FKBP1A;Peptidyl-prolyl cis-trans isomerase	FKBP1A;FKBP12-Exin;FKBP12-Exip2
29.3616	27.4058	29.0532	29.3823	30.475	31.4832	31.2902	P62979;J3QS39;J3QTR3;F5H6Q2;F5GYU3;F5H2Z3;F5H265;B4DV12;F5H388;F5H747;F5GXK7;J3QKN0;Q5PY61;Q96C32;P62987;P0CG47;P0CG48;M0R1V7;Q49A90;A0A2R8Y422;F5GZ39;J3QSA3	Ubiquitin-40S ribosomal protein S27a;Ubiquitin;40S ribosomal protein S27a;Ubiquitin-60S ribosomal protein L40;Ubiquitin;60S ribosomal protein L40;Polyubiquitin-B;Ubiquitin;Polyubiquitin-C;Ubiquitin	RPS27A;UBB;UBC;UBA52
24.9499	24.7069	NaN	NaN	24.57	26.1597	26.3784	P62993;J3KT38;J3QRL5	Growth factor receptor-bound protein 2	GRB2
28.468	27.7297	27.9606	26.8536	28.1307	29.1314	29.1534	P63000	Ras-related C3 botulinum toxin substrate 1	RAC1
28.2343	27.4951	27.3729	27.8247	28.6661	28.5982	28.5931	P63010;A0A087X253;A0A087WU93;A0A087WZQ6;A0A087WYD1	AP-2 complex subunit beta	AP2B1
23.8726	24.2442	24.6306	24.2473	24.2096	25.1133	25.2743	P63096;A0A3B3ITM0	Guanine nucleotide-binding protein G(i) subunit alpha-1	GNAI1
31.0688	30.689	30.3327	30.9447	30.7676	31.7956	31.9109	P63104;E7EX29;B0AZS6;E7ESK7	14-3-3 protein zeta/delta	YWHAZ
26.5198	25.7651	NaN	25.4686	27.353	25.1386	24.903	P63151;E5RIY1	Serine/threonine-protein phosphatase 2A 55 kDa regulatory subunit B alpha isoform	PPP2R2A
26.0966	26.2477	25.3887	26.3637	27.6422	25.7381	25.6773	P63167;F8VXL2;F8VRV5	Dynein light chain 1, cytoplasmic	DYNLL1
NaN	22.7875	NaN	NaN	27.0604	23.795	23.5558	P63172	Dynein light chain Tctex-type 1	DYNLT1
26.3271	25.0684	NaN	25.6118	26.973	25.3462	26.0266	P63173;J3KT73;J3QL01;J3KSP2	60S ribosomal protein L38	RPL38
27.828	25.9804	26.5485	26.215	26.4387	27.7124	27.0301	P63218	Guanine nucleotide-binding protein G(I)/G(S)/G(O) subunit gamma-5	GNG5
29.7778	28.2854	27.7598	27.2064	28.7701	29.1304	28.7216	Q8WVC2;P63220;Q9BYK1	40S ribosomal protein S21	RPS21
30.6183	28.9326	27.9637	27.8822	31.0822	30.0081	29.4458	P63244;J3KPE3;D6RAC2;H0Y8W2;H0YAF8;D6RHH4;D6R9Z1;H0YAM7;D6R9L0;D6REE5;D6RFX4	Guanine nucleotide-binding protein subunit beta-2-like 1;Guanine nucleotide-binding protein subunit beta-2-like 1, N-terminally processed	GNB2L1
27.6661	27.6195	24.444	25.6105	29.0164	27.4005	27.6101	P67809;H0Y449	Nuclease-sensitive element-binding protein 1	YBX1
28.9404	30.9726	30.5549	31.098	28.344	29.4636	30.2019	P67936;A0A2R8Y5V9;A0A2R8YGX3;A0A2R8YH90	Tropomyosin alpha-4 chain	TPM4
25.4905	25.0374	NaN	27.238	26.3718	26.4859	27.0903	P68036;A0A1B0GUS4	Ubiquitin-conjugating enzyme E2 L3	UBE2L3
33.4055	32.9278	33.665	33.6949	33.9997	33.0676	33.3211	P68104;Q5VTE0;A0A087WVQ9;A0A087WV01	Elongation factor 1-alpha 1;Putative elongation factor 1-alpha-like 3;Elongation factor 1-alpha	EEF1A1;EEF1A1P5
28.2733	27.0335	29.2505	29.0559	25.6597	27.151	27.1596	P68366	Tubulin alpha-4A chain	TUBA4A
25.4702	26.1621	25.8287	26.0182	26.3847	25.0049	25.7138	P68402	Platelet-activating factor acetylhydrolase IB subunit beta	PAFAH1B2
NaN	24.3483	NaN	NaN	25.6967	27.0837	28.1356	P78324;Q5TFQ8	Tyrosine-protein phosphatase non-receptor type substrate 1;Signal-regulatory protein beta-1 isoform 3	SIRPA;SIRPB1
26.7977	26.8261	27.2932	27.1688	24.5938	26.0928	25.9434	P78344;H0Y3P2;D3DQV9;H0YCH5	Eukaryotic translation initiation factor 4 gamma 2	EIF4G2
24.3684	25.3866	24.5214	25.4374	24.4446	23.3059	NaN	P78347	General transcription factor II-I	GTF2I
24.5517	24.6823	23.9135	24.6342	23.427	24.9693	25.4629	P78356	Phosphatidylinositol 5-phosphate 4-kinase type-2 beta	PIP4K2B
30.5949	30.1382	29.9942	30.0792	32.5801	29.8313	29.9771	P78371;F5GWF6;F8VQ14	T-complex protein 1 subunit beta	CCT2
26.6587	26.807	26.293	26.7044	26.5366	27.0196	27.0237	P78417;Q5TA02	Glutathione S-transferase omega-1	GSTO1
NaN	NaN	NaN	NaN	23.9713	23.5947	23.6149	P78504	Protein jagged-1	JAG1
29.0592	28.924	29.1969	28.9833	28.146	27.4223	27.3959	P78527	DNA-dependent protein kinase catalytic subunit	PRKDC
24.9792	23.7672	NaN	NaN	25.095	25.872	25.7152	P78536	Disintegrin and metalloproteinase domain-containing protein 17	ADAM17
24.3816	23.5186	NaN	23.7439	24.001	26.1926	27.9418	P78539	Sushi repeat-containing protein SRPX	SRPX
NaN	23.15	NaN	NaN	23.422	23.3105	23.7707	P80217	Interferon-induced 35 kDa protein	IFI35
30.1707	28.2733	27.8129	28.2485	28.6682	30.602	30.2435	P80723	Brain acid soluble protein 1	BASP1
27.3324	26.985	29.0683	26.9027	25.9484	28.8202	27.5345	P81605	Dermcidin;Survival-promoting peptide;DCD-1	DCD
24.7282	24.5944	24.9033	24.2305	25.0183	25.3845	25.0963	P84022	Mothers against decapentaplegic homolog 3	SMAD3
NaN	26.9351	24.8365	25.1416	27.3667	23.7648	23.7581	P84090;G3V279	Enhancer of rudimentary homolog	ERH
27.3342	26.3509	26.8731	27.3645	26.9326	28.069	28.1879	P84095	Rho-related GTP-binding protein RhoG	RHOG
28.007	27.71	NaN	28.6418	30.4068	27.9582	28.1382	P84103;A0A087X2D0	Serine/arginine-rich splicing factor 3	SRSF3
25.4976	26.7894	26.8503	26.8179	NaN	NaN	NaN	P84157	Matrix-remodeling-associated protein 7	MXRA7
24.0475	24.221	24.058	23.5964	23.9064	23.1072	23.3681	P86791;P86790	Vacuolar fusion protein CCZ1 homolog;Vacuolar fusion protein CCZ1 homolog B	CCZ1;CCZ1B
25.7276	24.2265	NaN	24.7192	23.4865	26.2256	26.5264	P98082	Disabled homolog 2	DAB2
23.7756	24.0176	22.3364	23.0777	27.0586	27.1318	30.9213	P98095	Fibulin-2	FBLN2
32.9578	28.6643	28.687	28.7852	30.2695	34.9432	34.3784	P98160	Basement membrane-specific heparan sulfate proteoglycan core protein;Endorepellin;LG3 peptide	HSPG2
26.9221	26.2466	NaN	24.0476	25.1657	26.9647	27.7778	P98172	Ephrin-B1	EFNB1
23.719	25.0844	NaN	24.6538	24.5907	26.1922	26.5315	P98179	RNA-binding protein 3	RBM3
NaN	NaN	NaN	NaN	23.4775	24.4883	25.544	P98198	Phospholipid-transporting ATPase ID	ATP8B2
28.2497	28.0622	27.1918	27.5659	27.5834	26.9346	26.0368	Q00577	Transcriptional activator protein Pur-alpha	PURA
NaN	24.5404	NaN	NaN	26.8616	24.4553	25.7143	Q00688	Peptidyl-prolyl cis-trans isomerase FKBP3	FKBP3
27.5268	27.9373	25.6424	26.1562	23.9536	25.9173	25.4374	Q00765	Receptor expression-enhancing protein 5	REEP5
29.3732	30.638	30.6937	30.2827	31.4275	30.2843	30.5578	Q00839;A0A1W2PPS1;A0A1W2PP35;A0A1X7SBS1;Q5RI18;A0A1W2PQL0;A0A1W2PP34;A0A1W2PPL4;A0A1W2PPH7;A0A1W2PRZ7;A0A1W2PQ74;A0A1W2PQD4	Heterogeneous nuclear ribonucleoprotein U	HNRNPU
30.3233	31.3318	30.5875	30.6005	29.9191	29.8251	30.3965	Q01082;A0A087WUZ3	Spectrin beta chain, non-erythrocytic 1	SPTBN1
NaN	24.921	NaN	25.0526	26.2967	24.4161	24.8864	Q01105;A0A0C4DFV9;A0A087X027;P0DME0	Protein SET;Protein SETSIP	SET;SETSIP
23.2693	NaN	23.9851	23.0112	23.3857	24.8303	24.2447	Q01469;I6L8B7	Fatty acid-binding protein, epidermal	FABP5
28.9376	29.1668	29.4072	29.6259	28.8178	30.104	30.0994	Q01518;Q5T0R7;Q5T0R6;Q5T0R5;Q5T0R4;Q5T0R3;Q5T0R2;Q5T0R1	Adenylyl cyclase-associated protein 1;Adenylyl cyclase-associated protein	CAP1
26.3562	26.5087	23.7929	27.133	27.3175	28.5236	28.8984	Q01650	Large neutral amino acids transporter small subunit 1	SLC7A5
29.8369	29.8465	29.5986	29.4352	31.0766	28.8367	28.5889	Q01813	ATP-dependent 6-phosphofructokinase, platelet type	PFKP
31.4671	31.72	32.1122	32.482	30.3307	31.4834	30.9588	Q01995;H0YCU9	Transgelin	TAGLN
NaN	24.5457	NaN	NaN	24.2391	24.0862	24.357	Q02750	Dual specificity mitogen-activated protein kinase kinase 1	MAP2K1
25.3332	24.682	NaN	24.3067	29.0897	25.6446	25.5936	Q02790	Peptidyl-prolyl cis-trans isomerase FKBP4;Peptidyl-prolyl cis-trans isomerase FKBP4, N-terminally processed	FKBP4
28.4225	29.4496	29.1218	29.3546	28.6732	29.0856	28.4363	Q02809	Procollagen-lysine,2-oxoglutarate 5-dioxygenase 1	PLOD1
30.9369	30.5515	29.0964	29.2119	28.3913	29.0336	28.6212	Q02818;H7BZI1;C9JKZ2	Nucleobindin-1	NUCB1
32.427	31.4904	30.4458	30.7468	33.8191	32.57	32.2696	Q02878	60S ribosomal protein L6	RPL6
24.6975	24.1739	24.7216	24.5601	29.2495	25.1065	25.6748	Q02880;E9PCY5	DNA topoisomerase 2-beta;DNA topoisomerase 2	TOP2B
27.8367	27.9773	26.2865	26.3712	27.7936	29.8478	29.8549	Q02952	A-kinase anchor protein 12	AKAP12
28.9159	30.571	29.0363	29.4981	30.7449	28.8252	26.7567	Q03135;E9PCT5	Caveolin-1;Caveolin	CAV1
22.5281	30.4368	28.8666	29.2976	27.2975	25.0087	26.7922	Q03252	Lamin-B2	LMNB2
28.6724	29.46	29.3476	29.4154	27.6862	28.2875	28.3419	Q04446;E9PGM4	1,4-alpha-glucan-branching enzyme	GBE1
27.0059	26.7281	25.8572	26.5394	25.6253	27.9685	27.8088	Q04721	Neurogenic locus notch homolog protein 2;Notch 2 extracellular truncation;Notch 2 intracellular domain	NOTCH2
24.9119	25.3355	NaN	25.5074	25.0648	25.7212	25.4608	Q04760	Lactoylglutathione lyase	GLO1
29.1588	29.0896	29.2356	29.3107	28.9135	29.653	29.7773	Q04917;A2IDB2	14-3-3 protein eta	YWHAH
NaN	23.9466	NaN	NaN	24.8372	22.8685	23.4718	Q05209	Tyrosine-protein phosphatase non-receptor type 12	PTPN12
23.3088	23.3652	NaN	23.308	24.3437	24.3458	23.497	Q05397;E9PEI4;H0YB16;H0YBZ1;H0YBP1;E7ESA6	Focal adhesion kinase 1	PTK2
27.0042	25.9556	24.1183	23.7243	28.0047	23.5858	24.1727	Q05519;Q5T760;Q5T757	Serine/arginine-rich splicing factor 11	SRSF11
29.9989	29.3715	30.1304	29.9188	25.8028	30.089	29.8188	Q05707;J3QT83	Collagen alpha-1(XIV) chain	COL14A1
24.1213	24.9429	23.7258	25.2685	25.2491	25.9577	26.2727	Q06124	Tyrosine-protein phosphatase non-receptor type 11	PTPN11
28.7462	28.1626	28.188	28.2189	27.7977	27.2789	27.2409	Q06210	Glutamine--fructose-6-phosphate aminotransferase [isomerizing] 1	GFPT1
25.6059	26.1388	24.6449	24.3603	26.1675	25.4488	26.1205	Q06323	Proteasome activator complex subunit 1	PSME1
NaN	NaN	NaN	NaN	23.9676	25.6508	26.287	Q06481	Amyloid-like protein 2	APLP2
30.1397	29.9633	30.0971	30.2746	30.4512	29.5636	30.407	Q06830;A0A0A0MSI0	Peroxiredoxin-1	PRDX1
28.9985	33.5299	33.0807	33.0107	28.2076	29.11	28.3931	Q07065	Cytoskeleton-associated protein 4	CKAP4
NaN	23.6487	23.8201	24.2216	22.4318	23.602	23.5742	Q07092;A6NCT7	Collagen alpha-1(XVI) chain	COL16A1
26.3018	26.8572	NaN	26.6638	27.3154	27.0645	27.9805	Q07666	KH domain-containing, RNA-binding, signal transduction-associated protein 1	KHDRBS1
24.7871	26.0336	27.6384	28.1357	25.6308	25.1653	25.02	Q07812	Apoptosis regulator BAX	BAX
31.082	30.6355	31.1595	31.0484	31.1173	30.8817	30.9237	Q07954	Prolow-density lipoprotein receptor-related protein 1;Low-density lipoprotein receptor-related protein 1 85 kDa subunit;Low-density lipoprotein receptor-related protein 1 515 kDa subunit;Low-density lipoprotein receptor-related protein 1 intracellular domain	LRP1
28.0704	27.796	27.5688	28.3415	28.24	27.7382	27.7178	Q07960;H0YE29	Rho GTPase-activating protein 1	ARHGAP1
23.1889	25.8684	NaN	24.9602	28.3669	24.4588	25.1889	Q08170;A0A0D9SEM4	Serine/arginine-rich splicing factor 4	SRSF4
24.9436	23.7363	24.5404	25.8624	24.7842	24.4745	25.0715	Q08209;E7ETC2	Serine/threonine-protein phosphatase 2B catalytic subunit alpha isoform;Serine/threonine-protein phosphatase	PPP3CA
28.8206	29.6253	29.2638	28.7872	31.7223	29.0111	29.1297	Q08211	ATP-dependent RNA helicase A	DHX9
24.1151	27.0849	25.3802	26.1097	23.508	24.6749	25.0195	Q08257;A6NP24;C9JH92	Quinone oxidoreductase	CRYZ
26.3566	27.7284	25.7691	26.1802	26.9317	25.932	25.6467	Q08378	Golgin subfamily A member 3	GOLGA3
34.6863	28.396	29.2684	29.1115	34.3009	33.5282	33.1685	Q08380	Galectin-3-binding protein	LGALS3BP
NaN	22.957	NaN	22.334	23.6785	30.0436	31.4691	Q08397;H3BUV8	Lysyl oxidase homolog 1	LOXL1
33.1532	30.6528	30.9279	31.3564	30.6751	34.5639	34.9873	Q08431;X6R3G6;H0YKS8	Lactadherin;Lactadherin short form;Medin	MFGE8
23.0059	23.6889	NaN	23.6584	23.9038	22.6902	23.4451	Q08752	Peptidyl-prolyl cis-trans isomerase D	PPID
23.4297	24.7624	NaN	25.0518	27.566	25.4903	26.0163	Q08945	FACT complex subunit SSRP1	SSRP1
26.6264	25.5933	24.6885	25.4324	24.0777	23.5103	24.2253	Q08AF3;B4E128	Schlafen family member 5	SLFN5
25.3432	25.1287	25.393	25.0571	24.8311	24.3335	24.441	Q08AM6;H3BUU8	Protein VAC14 homolog	VAC14
24.7969	NaN	NaN	NaN	27.8951	24.4317	24.2763	Q09161	Nuclear cap-binding protein subunit 1	NCBP1
33.964	33.5782	33.0832	32.6329	30.9999	34.048	34.2105	Q09666	Neuroblast differentiation-associated protein AHNAK	AHNAK
23.9557	26.3296	24.5344	25.5804	NaN	24.3219	23.6433	Q0ZGT2;H7BXY5	Nexilin	NEXN
24.0565	24.164	NaN	NaN	23.0222	22.6085	22.4588	Q10469	Alpha-1,6-mannosyl-glycoprotein 2-beta-N-acetylglucosaminyltransferase	MGAT2
27.6378	27.3231	25.3853	25.7632	27.388	25.8031	24.7728	Q10471	Polypeptide N-acetylgalactosaminyltransferase 2;Polypeptide N-acetylgalactosaminyltransferase 2 soluble form	GALNT2
29.5121	28.4922	28.8369	28.6903	27.2171	NaN	NaN	Q10472	Polypeptide N-acetylgalactosaminyltransferase 1;Polypeptide N-acetylgalactosaminyltransferase 1 soluble form	GALNT1
25.4864	25.0129	NaN	25.74	25.458	25.3394	25.8614	Q10567;C9J1E7	AP-1 complex subunit beta-1	AP1B1
NaN	22.6996	NaN	NaN	25.8438	22.4496	21.7437	Q10570	Cleavage and polyadenylation specificity factor subunit 1	CPSF1
23.9421	26.255	27.1369	27.3719	25.6123	26.6475	26.4387	Q12765	Secernin-1	SCRN1
26.5065	26.5429	25.5937	26.2322	26.2799	25.815	26.1624	Q12768;E7EQI7	WASH complex subunit strumpellin	KIAA0196
24.0932	23.5845	NaN	24.8858	24.4998	25.0303	25.3714	Q12792;F8VS81	Twinfilin-1	TWF1
26.3155	30.0093	28.6143	28.8508	25.0277	26.2115	24.8634	Q12797	Aspartyl/asparaginyl beta-hydroxylase	ASPH
27.1626	25.7068	26.6461	26.295	NaN	26.0083	26.5335	Q12805;A0A0U1RQV3	EGF-containing fibulin-like extracellular matrix protein 1	EFEMP1
NaN	NaN	NaN	NaN	25.4376	21.2478	21.5574	Q12816;G5E9N2	Trophinin	TRO
24.1877	27.321	27.3931	27.0598	NaN	25.8395	23.6605	Q12841	Follistatin-related protein 1	FSTL1
26.0374	25.2485	23.5613	25.764	26.3998	28.1759	28.2035	Q12846;C9JFM5	Syntaxin-4	STX4
NaN	26.5533	24.96	24.708	27.7167	24.632	24.3385	Q12874	Splicing factor 3A subunit 3	SF3A3
26.1864	26.2049	24.9587	23.133	28.4207	25.0856	25.6972	Q12904;D6R937	Aminoacyl tRNA synthase complex-interacting multifunctional protein 1;Endothelial monocyte-activating polypeptide 2	AIMP1
28.0375	29.4058	26.7996	27.5522	29.0445	28.0419	28.3554	Q12906	Interleukin enhancer-binding factor 3	ILF3
29.3793	29.2385	28.144	28.6766	26.7907	27.869	26.804	Q12907;D6RBV2;D6RIU4	Vesicular integral-membrane protein VIP36	LMAN2
28.1419	28.0755	27.7754	27.9104	27.654	27.7838	28.5454	Q12965	Unconventional myosin-Ie	MYO1E
23.5018	26.4914	26.0196	25.7456	NaN	NaN	NaN	Q13011	Delta(3,5)-Delta(2,4)-dienoyl-CoA isomerase, mitochondrial	ECH1
26.6615	27.158	26.46	26.298	28.4753	25.9755	26.155	Q13045;J3KS54	Protein flightless-1 homolog	FLII
23.0403	22.9106	NaN	23.0228	23.393	23.6081	22.8624	Q13049	E3 ubiquitin-protein ligase TRIM32	TRIM32
24.0913	23.7549	23.2723	25.4019	23.5032	NaN	NaN	Q13057	Bifunctional coenzyme A synthase;Phosphopantetheine adenylyltransferase;Dephospho-CoA kinase	COASY
23.603	23.575	NaN	21.9887	25.4063	22.6105	22.5023	Q13085;Q59FY4	Acetyl-CoA carboxylase 1;Biotin carboxylase	ACACA
25.688	26.0875	26.7977	26.6629	25.769	24.6301	24.5289	Q13131	5-AMP-activated protein kinase catalytic subunit alpha-1	PRKAA1
22.6319	22.3598	NaN	NaN	23.1747	24.7328	22.7323	Q13137;D6REB0	Calcium-binding and coiled-coil domain-containing protein 2	CALCOCO2
27.2312	27.1312	24.6726	26.011	24.7829	26.2912	26.6158	Q13151	Heterogeneous nuclear ribonucleoprotein A0	HNRNPA0
27.5946	25.9345	25.3148	26.696	28.304	26.3946	26.1932	Q13155;A8MU58	Aminoacyl tRNA synthase complex-interacting multifunctional protein 2	AIMP2
26.8974	28.9887	28.98	29.5686	27.0283	26.089	25.8395	Q13162;H7C3T4	Peroxiredoxin-4	PRDX4
23.0868	23.6384	NaN	24.5764	22.2836	24.8341	24.662	Q13177	Serine/threonine-protein kinase PAK 2;PAK-2p27;PAK-2p34	PAK2
23.9708	25.9746	24.7482	25.7517	28.1651	24.2168	25.04	Q13185;S4R2Y4	Chromobox protein homolog 3	CBX3
30.015	29.5769	29.2762	29.4323	30.9353	28.8203	28.715	Q13200	26S proteasome non-ATPase regulatory subunit 2	PSMD2
25.1054	27.3388	25.8643	26.4158	25.6157	23.6794	23.8297	Q13217;X6R9L0	DnaJ homolog subfamily C member 3	DNAJC3
28.2427	23.0372	NaN	NaN	27.3701	27.7378	28.8878	Q13219	Pappalysin-1	PAPPA
26.0538	25.6497	NaN	24.8474	28.0221	25.7665	25.6511	Q13242;H0YIB4	Serine/arginine-rich splicing factor 9	SRSF9
25.3715	25.7477	NaN	25.1781	27.7175	25.9672	26.3218	Q13247	Serine/arginine-rich splicing factor 6	SRSF6
26.7082	26.8409	27.8601	27.5406	26.5649	25.3599	26.2233	Q13263;M0R0K9	Transcription intermediary factor 1-beta	TRIM28
24.6541	25.8129	25.6441	26.0294	26.9879	27.1158	27.5834	Q13283	Ras GTPase-activating protein-binding protein 1	G3BP1
26.6385	24.0481	24.7225	25.0238	27.0072	30.0918	29.9364	Q13308	Inactive tyrosine-protein kinase 7	PTK7
NaN	NaN	NaN	23.4316	23.4668	23.8604	25.1676	Q13332;G8JL96;A0A0A0MR60	Receptor-type tyrosine-protein phosphatase S;Protein-tyrosine-phosphatase	PTPRS
26.7615	26.7384	25.9821	26.0706	27.0591	26.34	26.7919	Q13347	Eukaryotic translation initiation factor 3 subunit I	EIF3I
25.8616	25.6921	25.5968	26.0099	25.5367	25.2396	25.6629	Q13409	Cytoplasmic dynein 1 intermediate chain 2	DYNC1I2
26.7793	26.3551	26.3654	26.4671	26.2977	27.3673	27.9623	Q13425	Beta-2-syntrophin	SNTB2
NaN	23.1596	NaN	NaN	24.2129	25.2611	25.6864	Q13433	Zinc transporter ZIP6	SLC39A6
23.6415	25.3626	25.0595	24.5196	28.8084	25.1635	24.6981	Q13435;E9PPJ0	Splicing factor 3B subunit 2	SF3B2
25.0599	25.1804	NaN	25.245	26.8457	27.4556	26.5369	Q13443;A0AVL1;F8WC54	Disintegrin and metalloproteinase domain-containing protein 9	ADAM9
27.2063	27.2925	24.8312	26.2328	24.5106	24.9352	24.4834	Q13445;K7EIN4;K7EQ63	Transmembrane emp24 domain-containing protein 1	TMED1
26.0848	26.5945	24.8459	25.3029	28.3503	26.5585	26.8621	Q13464;A0A0U1RQV4	Rho-associated protein kinase 1	ROCK1
26.3702	27.4921	27.0961	27.2951	26.1392	26.31	26.4644	Q13488;E9PM12;E9PMC5;E9PNA6	V-type proton ATPase 116 kDa subunit a isoform 3;V-type proton ATPase subunit a	TCIRG1
24.5983	24.3888	24.9846	25.058	24.9001	26.1632	26.489	Q13492	Phosphatidylinositol-binding clathrin assembly protein	PICALM
25.7042	24.9737	24.4216	25.6756	26.6075	28.4747	26.2843	Q13501;E7EMC7	Sequestosome-1	SQSTM1
28.3277	27.9277	27.6534	28.2709	27.5983	27.4507	27.8679	Q13509;A0A0B4J269	Tubulin beta-3 chain	TUBB3
24.5413	25.2041	24.3147	24.6715	26.7763	24.3296	25.1411	Q13526;K7EN45;K7EMU7	Peptidyl-prolyl cis-trans isomerase NIMA-interacting 1	PIN1
NaN	NaN	NaN	NaN	24.4715	24.2089	24.22	Q13530	Serine incorporator 3	SERINC3
27.807	27.8288	27.3001	27.6798	26.1504	26.8219	26.9847	Q13561;H0YI98;F8W1I6;F8VW18	Dynactin subunit 2	DCTN2
23.9565	23.7337	NaN	24.4008	26.8746	24.7262	24.8068	Q13595	Transformer-2 protein homolog alpha	TRA2A
27.3713	27.6794	28.3597	28.388	27.9533	27.0091	26.7427	Q13596;H0YK42	Sorting nexin-1	SNX1
24.2579	24.9513	NaN	23.7443	25.285	24.6498	24.6031	Q13618	Cullin-3	CUL3
21.781	23.8188	NaN	NaN	26.5255	22.4666	23.5476	Q13619;A0A0A0MR50	Cullin-4A	CUL4A
25.3405	25.3707	24.6188	25.0478	26.7992	25.4614	25.1123	Q13630;E9PLH9;E9PP14;A0A0J9YX13;E9PKL9	GDP-L-fucose synthase	TSTA3
24.2099	NaN	NaN	NaN	24.2538	24.7987	24.6165	Q13636;J3QR51	Ras-related protein Rab-31	RAB31
25.129	25.6256	NaN	24.1091	25.8435	26.5564	27.3474	Q13641	Trophoblast glycoprotein	TPBG
24.2687	28.3724	25.7779	26.9366	23.1003	21.6138	22.0116	Q13724;A0A3B3IRK6;C9J8D4;A0A3B3IRW2;A0A3B3IS52	Mannosyl-oligosaccharide glucosidase	MOGS
28.6213	28.9497	28.8513	28.6473	29.0805	29.5266	29.5665	Q13740;F5GXJ9	CD166 antigen	ALCAM
30.716	31.6396	30.5416	30.9287	30.0743	29.9448	30.4821	Q13813;A0A0D9SF54;A0A0D9SGF6	Spectrin alpha chain, non-erythrocytic 1	SPTAN1
24.4326	24.7573	25.4073	25.4814	29.132	24.4673	25.1666	Q13838;Q5STU3;F6WLT2;A0A0G2JJZ9;A0A140T9X3;F6S4E6;A0A0A0MT12;F6TRA5;A0A140T996;O00148	Spliceosome RNA helicase DDX39B;ATP-dependent RNA helicase DDX39A	DDX39B;DDX39A
NaN	23.8002	NaN	23.1067	24.7664	24.5645	25.0803	Q13867;K7ESE8;J3KSD8;K7ES02	Bleomycin hydrolase	BLMH
NaN	NaN	NaN	NaN	23.7779	24.2525	24.8502	Q13873	Bone morphogenetic protein receptor type-2	BMPR2
26.2775	26.9502	26.45	26.2528	24.8067	26.4017	26.2256	Q13884;A0A3B3ITC2	Beta-1-syntrophin	SNTB1
28.1717	27.2743	25.727	27.6742	26.2091	NaN	24.9611	Q13885	Tubulin beta-2A chain	TUBB2A
25.3289	25.1246	23.5144	23.6534	22.3219	NaN	23.342	Q13948;A0A2R8YDI1;A0A2R8Y852;P39880	Protein CASP;Homeobox protein cut-like 1	CUX1
NaN	NaN	NaN	NaN	24.2562	22.9247	22.778	Q13951;J3KRT0;J3KS23;H3BSC0	Core-binding factor subunit beta	CBFB
25.0374	25.6693	NaN	24.6244	27.5016	25.7954	25.8169	Q14008	Cytoskeleton-associated protein 5	CKAP5
NaN	24.0219	NaN	NaN	23.7514	24.7821	26.4656	Q14011;K7EMY9;K7EPM4;K7EQR7;D6W5Y5;K7ENX8;K7ELV6;K7EJV5;K7ELT6;K7EJV1;K7ER40	Cold-inducible RNA-binding protein	CIRBP
27.7692	27.5582	27.4604	27.6863	27.24	28.6448	28.6231	Q14019;H3BT58	Coactosin-like protein	COTL1
26.8893	26.7114	26.9773	26.8195	30.5336	27.725	27.5584	Q14103;H0Y8G5;H0YA96;D6RAF8;D6RD83;D6RF44	Heterogeneous nuclear ribonucleoprotein D0	HNRNPD
27.9495	21.5208	23.3774	21.9805	30.1697	33.2293	31.3583	Q14112;A0A087WZP6;H0YJV3	Nidogen-2	NID2
24.6641	23.2355	23.7797	23.6356	24.8514	26.8522	27.7967	Q14118	Dystroglycan;Alpha-dystroglycan;Beta-dystroglycan	DAG1
27.0813	26.3093	24.8225	25.7164	27.568	22.5108	21.952	Q14123;A0A0A0MS69	Calcium/calmodulin-dependent 3,5-cyclic nucleotide phosphodiesterase 1C	PDE1C
23.1327	21.1458	22.149	NaN	28.2186	27.5044	21.1897	Q14126	Desmoglein-2	DSG2
28.3016	28.4111	27.3307	27.8824	29.8786	28.6725	29.0759	Q14152	Eukaryotic translation initiation factor 3 subunit A	EIF3A
26.0309	25.6339	25.0728	25.4977	26.8851	24.8752	25.1668	Q14166	Tubulin--tyrosine ligase-like protein 12	TTLL12
28.584	27.9241	29.3983	29.8237	29.8408	29.1522	29.5069	Q14195	Dihydropyrimidinase-related protein 3	DPYSL3
33.1057	32.4342	32.4756	32.745	33.1074	31.9287	31.873	Q14204	Cytoplasmic dynein 1 heavy chain 1	DYNC1H1
24.873	24.6291	26.2796	25.42	26.6189	24.3742	25.0253	Q14240;E7EQG2	Eukaryotic initiation factor 4A-II;Eukaryotic initiation factor 4A-II, N-terminally processed	EIF4A2
25.972	26.2479	22.2654	25.8341	24.2784	27.6982	27.7851	Q14247	Src substrate cortactin	CTTN
27.521	27.8322	27.2648	27.8639	27.0142	28.0049	27.7781	Q14254;J3QLD9;E7EMK3	Flotillin-2	FLOT2
24.7418	26.8115	27.4799	27.3145	25.6643	24.52	23.8766	Q14257;H0YL43	Reticulocalbin-2	RCN2
25.4736	25.5628	26.3154	26.4558	26.2954	26.055	26.4343	Q14258;A0A3B3IUA7	E3 ubiquitin/ISG15 ligase TRIM25	TRIM25
21.319	23.1366	NaN	22.2774	21.5503	28.1964	24.0385	Q14314;A0A1B0GVK0	Fibroleukin	FGL2
30.0049	31.3155	31.5828	31.4814	29.9502	30.6457	30.7529	Q14315	Filamin-C	FLNC
27.0358	26.7985	25.4283	26.8417	26.8858	28.1896	28.3096	Q14344	Guanine nucleotide-binding protein subunit alpha-13	GNA13
NaN	22.9615	NaN	NaN	22.9141	23.0279	22.8278	Q5QPP3;Q5QPP4;Q14376;Q5QPP9	UDP-glucose 4-epimerase	GALE
24.5142	NaN	NaN	NaN	24.6289	25.2014	24.797	Q14392	Leucine-rich repeat-containing protein 32	LRRC32
25.6804	26.6164	25.2024	25.5434	25.0726	27.9225	27.6642	Q14444;E9PLA9;G3V153	Caprin-1	CAPRIN1
24.037	27.3169	25.9576	26.3199	23.734	25.0813	25.8774	Q14554	Protein disulfide-isomerase A5	PDIA5
24.3324	23.3435	24.3104	25.2302	25.8614	24.0573	24.4584	Q14558;C9J168;B4DP31	Phosphoribosyl pyrophosphate synthase-associated protein 1	PRPSAP1
24.1726	NaN	NaN	NaN	24.4244	26.5294	26.5277	Q14563	Semaphorin-3A	SEMA3A
25.1961	28.3195	25.9735	25.8105	23.1911	NaN	NaN	Q14573	Inositol 1,4,5-trisphosphate receptor type 3	ITPR3
24.2397	24.1327	NaN	24.602	23.0087	24.8556	25.2325	Q14644	Ras GTPase-activating protein 3	RASA3
22.4906	25.7724	NaN	22.559	28.4631	22.5639	23.9303	Q14683;G8JLG1	Structural maintenance of chromosomes protein 1A;Structural maintenance of chromosomes protein	SMC1A
23.9698	22.9646	NaN	NaN	23.8394	24.1565	24.0184	Q14689	Disco-interacting protein 2 homolog A	DIP2A
NaN	24.4694	23.1334	NaN	25.4649	22.4923	22.2492	Q14692	Ribosome biogenesis protein BMS1 homolog	BMS1
23.2261	23.0354	NaN	NaN	25.1572	23.2454	23.059	Q14694	Ubiquitin carboxyl-terminal hydrolase 10	USP10
24.085	27.0837	25.1343	26.365	NaN	NaN	23.9434	Q14696	LDLR chaperone MESD	MESDC2
26.1843	28.3228	28.0583	28.1392	26.1552	25.4501	24.9972	Q14697;F5H6X6	Neutral alpha-glucosidase AB	GANAB
28.9126	27.9012	27.4989	27.4209	27.6046	29.6926	29.5379	Q14699;G3XAJ6;C9JHG2	Raftlin	RFTN1
33.1265	31.9449	31.5082	31.484	34.748	32.8307	33.183	Q14764	Major vault protein	MVP
24.8825	21.7152	NaN	22.672	24.4124	30.5547	31.4732	Q14766;E7EV71;C9JD84	Latent-transforming growth factor beta-binding protein 1	LTBP1
24.4447	25.8517	24.1377	23.9831	24.6017	24.0209	24.5783	Q14789	Golgin subfamily B member 1	GOLGB1
28.3442	28.6866	28.3938	28.6048	27.2927	28.2846	28.7253	Q14847;C9J9W2	LIM and SH3 domain protein 1	LASP1
28.6203	28.7788	29.8918	29.4892	29.6819	29.0798	28.9532	Q14974;J3KTM9	Importin subunit beta-1	KPNB1
23.4538	27.5738	26.261	25.8483	25.7999	24.5124	25.4966	Q14980;A0A087WY61	Nuclear mitotic apparatus protein 1	NUMA1
23.9354	27.2329	26.1474	25.9305	23.8276	23.7826	23.3235	Q15006	ER membrane protein complex subunit 2	EMC2
28.3409	28.0304	26.9821	27.2944	29.4248	26.8248	26.4849	Q15008;C9J7B7	26S proteasome non-ATPase regulatory subunit 6	PSMD6
NaN	NaN	NaN	NaN	26.6429	26.9945	26.5376	Q15012	Lysosomal-associated transmembrane protein 4A	LAPTM4A
24.9178	25.1857	NaN	25.3789	26.6141	23.7267	24.4082	Q15018	BRISC complex subunit Abro1	FAM175B
26.2662	27.1769	26.2065	27.0303	30.6829	26.629	26.8188	Q15029	116 kDa U5 small nuclear ribonucleoprotein component	EFTUD2
24.2987	24.2049	NaN	25.0801	24.4371	25.2038	25.2487	Q15036;F8WAZ0	Sorting nexin-17	SNX17
24.3995	24.991	NaN	24.8134	26.2157	23.7565	23.8492	Q15042	Rab3 GTPase-activating protein catalytic subunit	RAB3GAP1
25.7699	24.473	NaN	25.044	25.5496	27.7345	27.3576	Q15043;E5RIP4;E5RFZ8;E5RGA7;E5RJ40;E5RJG5	Zinc transporter ZIP14	SLC39A14
25.8992	26.2231	26.2427	26.1554	28.0277	26.1883	26.2123	Q15046	Lysine--tRNA ligase	KARS
24.0651	26.7153	25.4307	25.3065	29.2497	24.2375	24.4765	Q15050	Ribosome biogenesis regulatory protein homolog	RRS1
24.2613	24.2982	25.3942	24.0624	23.614	26.3918	26.4577	Q15056	Eukaryotic translation initiation factor 4H	EIF4H
28.5756	30.3442	28.7335	28.962	27.572	27.6805	28.0059	Q15075	Early endosome antigen 1	EEA1
28.326	31.7791	31.1344	31.0403	28.5863	28.2347	27.6963	Q15084	Protein disulfide-isomerase A6	PDIA6
28.6974	25.6585	25.8025	26.1391	27.197	29.3593	30.2773	Q15113	Procollagen C-endopeptidase enhancer 1	PCOLCE
NaN	25.813	24.6742	25.6665	23.7748	23.7455	22.6781	Q15126	Phosphomevalonate kinase	PMVK
33.0417	33.2813	33.6382	33.9128	32.5187	31.8868	32.5652	Q15149;H0YDN1	Plectin	PLEC
26.1704	26.444	25.9661	27.0366	27.3863	26.7512	26.1811	Q15181	Inorganic pyrophosphatase	PPA1
26.6324	27.1645	25.6083	26.3483	27.7066	27.5049	28.056	Q15233;C9JYS8;H7C367	Non-POU domain-containing octamer-binding protein	NONO
25.0583	23.6632	NaN	NaN	24.4133	25.7472	25.2121	Q15262;Q5TG12;E9PGC5	Receptor-type tyrosine-protein phosphatase kappa;Protein-tyrosine-phosphatase	PTPRK
28.255	30.7151	29.7103	29.8532	26.2089	28.0491	27.1086	Q15293	Reticulocalbin-1	RCN1
24.682	24.2794	24.5523	24.5043	NaN	24.603	25.0045	Q15334;A0A087WW77	Lethal(2) giant larvae protein homolog 1	LLGL1
26.6037	25.8648	26.4936	26.1547	24.2978	25.5647	24.5966	Q15363;F5GX39;E7EQ72	Transmembrane emp24 domain-containing protein 2	TMED2
28.1147	28.0487	28.6523	28.6985	29.759	27.0941	27.1887	Q15365	Poly(rC)-binding protein 1	PCBP1
27.4678	27.6987	27.5072	28.4121	27.9437	26.364	26.5429	Q15366;H3BRU6;F8VZX2;F8VXH9;F8W0G4	Poly(rC)-binding protein 2	PCBP2
24.9145	25.553	25.5627	25.7076	26.0105	26.0011	25.5521	Q15370;A0A0B4J296;B8ZZU8;I3L0M9	Transcription elongation factor B polypeptide 2	TCEB2
23.8758	24.1674	NaN	24.3139	24.4361	24.1586	23.8747	Q15386	Ubiquitin-protein ligase E3C	UBE3C
21.5568	25.7603	22.0306	24.1316	29.3185	23.9482	23.5459	Q15393	Splicing factor 3B subunit 3	SF3B3
NaN	21.1939	20.7872	NaN	27.6602	20.4242	20.5302	Q15397	Pumilio domain-containing protein KIAA0020	KIAA0020
27.3606	27.2252	27.0269	27.3307	28.1733	28.2513	28.3496	Q15404	Ras suppressor protein 1	RSU1
25.9442	26.7162	28.7376	28.3096	25.5083	26.4255	26.9488	Q15417;E9PDU6	Calponin-3;Calponin	CNN3
NaN	22.4604	NaN	NaN	24.5676	22.0733	22.4174	Q15428;K7EMT0	Splicing factor 3A subunit 2	SF3A2
25.9559	26.0239	NaN	25.8963	27.2834	26.0041	26.3123	Q15435;C9J177;H7C003;C9JD73;B5MBZ8	Protein phosphatase 1 regulatory subunit 7	PPP1R7
27.2278	26.5885	25.4368	27.0368	25.8894	24.9519	24.5976	Q15477	Helicase SKI2W	SKIV2L
29.9633	29.3543	29.9837	30.0659	30.4823	32.5701	32.4454	Q15582;H0Y8L3	Transforming growth factor-beta-induced protein ig-h3	TGFBI
24.611	23.9641	NaN	NaN	25.205	25.8787	26.0093	Q15642;M0R0F9;W4VSQ9;M0R2H7	Cdc42-interacting protein 4	TRIP10
26.0466	26.4581	25.0244	26.155	26.862	26.8191	27.2645	Q15691	Microtubule-associated protein RP/EB family member 1	MAPRE1
26.6543	26.8615	26.6274	26.8212	24.8993	25.4019	25.1397	Q15717;M0QZR9	ELAV-like protein 1	ELAVL1
23.7739	24.527	24.8062	24.9809	23.0718	NaN	23.8003	Q15738;C9JDR0	Sterol-4-alpha-carboxylate 3-dehydrogenase, decarboxylating	NSDHL
27.2384	27.9798	28.3566	28.123	26.6183	26.9327	26.2273	Q15746	Myosin light chain kinase, smooth muscle;Myosin light chain kinase, smooth muscle, deglutamylated form	MYLK
NaN	NaN	NaN	NaN	23.338	22.8382	22.9032	Q15750	TGF-beta-activated kinase 1 and MAP3K7-binding protein 1	TAB1
28.9108	27.2815	27.1869	27.2092	29.208	30.718	30.0941	Q15758;M0QXM4	Neutral amino acid transporter B(0);Amino acid transporter	SLC1A5
28.5575	28.3515	29.2584	28.122	27.9108	29.3353	28.9945	Q15836;K7ENK9;K7EKX0;J3QRU4;F8WCA0;L7N2F9;P63027	Vesicle-associated membrane protein 3;Vesicle-associated membrane protein 2	VAMP3;VAMP2
25.0847	26.6927	24.2825	NaN	22.7272	23.5582	26.8107	Q15847	Adipogenesis regulatory factor	ADIRF
25.2086	25.8579	26.1555	25.3833	24.6142	26.1036	26.2468	Q15942;H0Y2Y8	Zyxin	ZYX
25.7888	25.2904	25.3648	25.8506	25.0892	24.9389	25.4436	Q16204	Coiled-coil domain-containing protein 6	CCDC6
26.2414	25.3533	25.4801	26.138	25.5492	25.9575	25.9754	Q16222	UDP-N-acetylhexosamine pyrophosphorylase;UDP-N-acetylgalactosamine pyrophosphorylase;UDP-N-acetylglucosamine pyrophosphorylase	UAP1
26.9791	27.3912	28.3962	27.9413	27.588	27.3298	27.7322	Q16270	Insulin-like growth factor-binding protein 7	IGFBP7
27.3169	27.3829	27.4094	27.5843	29.0281	27.3808	27.1703	Q16401	26S proteasome non-ATPase regulatory subunit 5	PSMD5
22.2562	NaN	NaN	24.7086	22.568	23.958	23.5847	Q16512	Serine/threonine-protein kinase N1	PKN1
NaN	NaN	NaN	NaN	23.4679	23.3236	23.6491	Q16513	Serine/threonine-protein kinase N2	PKN2
NaN	23.2422	NaN	22.95	26.3005	24.9809	25.1055	Q16537	Serine/threonine-protein phosphatase 2A 56 kDa regulatory subunit epsilon isoform	PPP2R5E
26.2159	27.3717	27.0212	27.2334	27.6429	27.4499	27.3077	Q16543;K7EQA9;K7EKQ2	Hsp90 co-chaperone Cdc37;Hsp90 co-chaperone Cdc37, N-terminally processed	CDC37
27.7424	28.373	27.8109	27.0671	30.7152	27.4093	27.9335	Q16629;A0A0B4J1Z1;C9JAB2	Serine/arginine-rich splicing factor 7	SRSF7
27.474	28.3332	27.9206	28.4711	24.8409	26.3175	27.1366	Q16643;D6R9W4	Drebrin	DBN1
28.2095	29.4277	29.4986	28.9905	26.2957	27.5436	27.4288	Q16647	Prostacyclin synthase	PTGIS
28.7411	28.8218	28.9068	29.8263	31.2438	29.5329	29.4775	Q16658	Fascin	FSCN1
26.925	26.9972	27.0114	26.944	26.9222	25.1478	25.6572	Q16666	Gamma-interferon-inducible protein 16	IFI16
28.5413	28.8748	28.485	29.4137	24.1871	25.067	25.5912	Q16678	Cytochrome P450 1B1	CYP1B1
25.7646	26.2288	NaN	24.3164	26.4253	24.7394	25.058	Q16706	Alpha-mannosidase 2	MAN2A1
23.0413	29.2082	26.9514	27.9363	25.6076	23.7951	25.5955	Q16822;H0YML5;H0YM31	Phosphoenolpyruvate carboxykinase [GTP], mitochondrial	PCK2
25.9193	25.9	23.8096	25.6031	25.8022	27.1423	27.0688	Q16832	Discoidin domain-containing receptor 2	DDR2
28.2364	28.1798	27.4976	28.0364	27.8777	27.6453	27.4701	Q16851;A0A087WYS1;E7EUC7;C9JNZ1	UTP--glucose-1-phosphate uridylyltransferase	UGP2
26.6688	28.5943	28.2931	27.6383	29.8233	27.286	28.214	Q1KMD3;H3BQZ7	Heterogeneous nuclear ribonucleoprotein U-like protein 2	HNRNPUL2;HNRNPUL2-BSCL2
26.4365	25.2299	25.5666	25.8482	25.9072	25.8412	25.7421	Q27J81;A0A0A0MQU1	Inverted formin-2	INF2
NaN	23.7589	NaN	NaN	24.6352	23.9007	24.5588	Q2M2I8;E9PG46	AP2-associated protein kinase 1	AAK1
24.3254	NaN	NaN	NaN	24.093	24.2326	24.4154	Q2NL82;I3L1Q5	Pre-rRNA-processing protein TSR1 homolog	TSR1
26.9496	29.8363	29.1151	29.0554	26.5694	26.9579	26.7045	Q32P28	Prolyl 3-hydroxylase 1	LEPRE1
NaN	NaN	NaN	27.5812	26.0709	26.7087	26.9524	Q32Q12;P22392;E7ERL0;J3KPD9	Nucleoside diphosphate kinase;Nucleoside diphosphate kinase B	NME1-NME2;NME2;NME1
24.4639	30.574	29.4839	29.5749	22.8244	23.392	22.7159	Q3SY69	Mitochondrial 10-formyltetrahydrofolate dehydrogenase	ALDH1L2
27.0853	26.7303	25.608	28.9823	25.1865	25.7708	25.9316	Q3ZCM7;A0A075B736;Q5SQY0;A6NNZ2	Tubulin beta-8 chain;Tubulin beta-8 chain-like protein LOC260334	TUBB8
23.3577	23.4179	NaN	24.071	24.1467	23.2132	22.7087	Q4G0F5	Vacuolar protein sorting-associated protein 26B	VPS26B
24.3652	24.5458	NaN	NaN	24.8884	24.8284	24.6541	Q4KMP7;H3BSE1	TBC1 domain family member 10B	TBC1D10B
26.059	25.723	24.8915	24.5199	25.9014	26.9964	27.0478	Q4KMQ2	Anoctamin-6	ANO6
28.7695	24.0462	26.0739	26.3825	NaN	28.4923	28.8108	Q4V9L6	Transmembrane protein 119	TMEM119
26.7057	22.9055	24.6675	25.4271	22.9439	28.5782	31.7343	Q4ZHG4;J3KNQ2	Fibronectin type III domain-containing protein 1	FNDC1
24.3821	24.316	NaN	24.921	25.0796	24.2769	24.5199	Q52LJ0	Protein FAM98B	FAM98B
24.3082	24.4249	23.3741	22.7191	29.0574	23.968	25.1704	Q53EL6	Programmed cell death protein 4	PDCD4
23.2098	26.9502	24.6729	25.458	24.4927	NaN	NaN	Q53EP0	Fibronectin type III domain-containing protein 3B	FNDC3B
26.5619	27.9584	28.0593	28.6137	24.95	25.8746	25.2791	Q53GQ0;A0A1B0GVY6;A0A1B0GV93	Very-long-chain 3-oxoacyl-CoA reductase	HSD17B12
26.0255	26.5112	27.3204	25.6617	26.1639	29.2717	29.3715	Q53TN4	Cytochrome b reductase 1	CYBRD1
23.8642	24.9534	24.271	24.4311	24.0646	24.8199	24.7897	Q5BKZ1;A0A0A0MRN4	DBIRD complex subunit ZNF326	ZNF326
24.9081	25.0973	NaN	24.9766	24.6208	23.8415	24.2481	Q5GLZ8	Probable E3 ubiquitin-protein ligase HERC4	HERC4
NaN	23.2561	NaN	NaN	23.2818	24.6971	24.4992	Q5JPT2;Q96B97	SH3 domain-containing kinase-binding protein 1	SH3KBP1
24.607	23.2325	22.7452	21.1687	29.2574	24.227	23.2555	Q5JR04;Q9HCE1	Putative helicase MOV-10	MOV10
23.8515	23.9992	24.3976	24.1192	23.1287	23.672	23.7924	Q5JSH3;H7BY83	WD repeat-containing protein 44	WDR44
24.5893	NaN	23.0972	NaN	22.9267	24.1632	26.0176	Q5JTB4;Q5JTB6	Placenta-specific protein 9	PLAC9
24.0774	NaN	23.0088	22.9334	25.2437	21.1741	22.3572	Q5JTH9	RRP12-like protein	RRP12
26.748	26.0592	26.1036	26.5647	26.4792	26.0749	25.1798	Q5JVZ5;Q96JJ3;Q5JW01;H0YCM7	Engulfment and cell motility protein 2	ELMO2
27.9448	27.2249	27.8093	27.8582	27.0863	29.0893	28.9867	Q5JWF2;P63092	Guanine nucleotide-binding protein G(s) subunit alpha isoforms XLas;Guanine nucleotide-binding protein G(s) subunit alpha isoforms short	GNAS
NaN	NaN	NaN	NaN	25.047	24.8676	25.798	Q5KU26	Collectin-12	COLEC12
NaN	23.2974	NaN	24.0934	22.9135	23.1525	23.3623	Q5QJ74;A0A2R8YFB7;E9PP54	Tubulin-specific chaperone cofactor E-like protein	TBCEL
27.1143	27.8733	28.6029	28.2945	27.9299	27.8779	27.8976	Q5QPL9;Q9UKM9;Q5QPM0;Q5QPM1	RNA-binding protein Raly	RALY
26.9369	29.3302	29.4166	29.1724	31.3024	28.2966	29.2321	Q5SSJ5;B0QZK4;X6RGJ2;Q5SWC8	Heterochromatin protein 1-binding protein 3	HP1BP3
NaN	23.8949	NaN	NaN	21.7563	23.6153	23.0146	Q5SW96	Low density lipoprotein receptor adapter protein 1	LDLRAP1
25.1268	26.6581	25.9677	26.2818	NaN	23.7862	24.4418	Q5T0I0	Gelsolin	GSN
29.2886	28.8706	27.9609	29.0262	27.3071	29.8476	30.2293	Q5T123;Q9H299	SH3 domain-binding glutamic acid-rich-like protein 3	SH3BGRL3
NaN	NaN	NaN	NaN	25.2951	25.7054	25.6035	Q5T2T1;S4R337	MAGUK p55 subfamily member 7	MPP7
23.631	NaN	NaN	NaN	25.1413	23.7435	24.2807	Q5T370;Q8N5I2;F2Z3I4;Q5T371	Arrestin domain-containing protein 1	ARRDC1
24.3797	23.9642	NaN	NaN	25.3932	23.7532	23.4443	Q5T447	E3 ubiquitin-protein ligase HECTD3	HECTD3
28.0961	27.3223	26.2376	26.6822	29.2604	27.3443	26.9362	Q5T4S7	E3 ubiquitin-protein ligase UBR4	UBR4
NaN	23.2895	NaN	NaN	22.6912	23.6444	23.5667	Q5T5C0	Syntaxin-binding protein 5	STXBP5
24.2069	24.4369	NaN	NaN	26.6897	27.9013	27.4963	Q5T6Z8;Q9BXS4	Transmembrane protein 59	TMEM59
NaN	28.6983	30.3509	NaN	30.855	29.4145	30.6968	Q5TEC6	Histone H3	HIST2H3PS2
25.1356	NaN	NaN	NaN	25.4528	25.3228	25.5782	Q5TZA2;B1AKD8	Rootletin	CROCC
24.5499	NaN	NaN	NaN	22.4318	24.7681	23.9875	Q5VUB5	Protein FAM171A1	FAM171A1
25.975	NaN	NaN	NaN	26.3352	27.6875	27.3006	Q5VW32;F5GXQ0;Q5VW33	BRO1 domain-containing protein BROX	BROX
NaN	23.1007	NaN	22.4874	23.3244	22.2954	22.746	Q5VW36	Focadhesin	FOCAD
27.1803	26.7392	26.2708	26.9455	29.379	25.5592	26.2955	Q5VYK3;J3KN16	Proteasome-associated protein ECM29 homolog	ECM29;KIAA0368
24.606	24.0132	NaN	23.393	24.9625	23.5659	23.3554	Q5W111	SPRY domain-containing protein 7	SPRYD7
27.0593	27.2343	27.9859	27.3427	27.3459	24.9607	25.2295	Q60FE5;A0A087WWY3	Filamin-A	FLNA
26.3719	26.7196	27.1777	26.5557	26.081	25.386	26.1486	Q63ZY3	KN motif and ankyrin repeat domain-containing protein 2	KANK2
24.3016	NaN	NaN	NaN	27.2145	26.3847	25.851	Q658P3;B8ZZX6	Metalloreductase STEAP3	STEAP3
25.4496	25.2515	24.9561	25.1383	26.0223	25.1139	24.7074	Q66K74	Microtubule-associated protein 1S;MAP1S heavy chain;MAP1S light chain	MAP1S
22.7833	23.2334	22.0408	21.6818	28.6398	29.2384	30.7326	Q66K79	Carboxypeptidase Z	CPZ
NaN	23.1117	NaN	NaN	25.1289	23.5151	25.3463	Q68BL7;Q5JTM7	Olfactomedin-like protein 2A	OLFML2A
NaN	24.3568	NaN	NaN	25.6546	23.2035	23.4238	Q68CQ7	Glycosyltransferase 8 domain-containing protein 1	GLT8D1
25.7484	24.7842	26.4953	26.082	NaN	NaN	NaN	Q68CZ2	Tensin-3	TNS3
24.3315	22.9574	NaN	25.1427	26.1296	24.0701	25.3657	Q68EM7;C9IZD3	Rho GTPase-activating protein 17	ARHGAP17
25.3836	25.6601	25.9062	26.9992	24.5711	25.1259	25.3528	Q6DD88	Atlastin-3	ATL3
24.832	23.4599	NaN	NaN	24.5645	27.756	27.5848	Q6EMK4	Vasorin	VASN
NaN	28.6275	NaN	NaN	28.4942	27.0057	27.1275	Q6FI13;Q16777	Histone H2A type 2-A;Histone H2A type 2-C	HIST2H2AA3;HIST2H2AC
NaN	NaN	NaN	NaN	23.8724	25.1134	26.6469	Q6GPG7;Q92633	Lysophosphatidic acid receptor 1	LPAR1
27.3927	27.6358	28.575	27.6332	26.628	27.7488	27.3106	Q6IAA8;F5GX19;F5H3Y3;H0YFI1;F5H479	Ragulator complex protein LAMTOR1	LAMTOR1
25.3482	NaN	26.1982	25.0313	25.7827	25.6917	26.1488	Q6IBS0;D6RG15;H0Y858	Twinfilin-2	TWF2
30.9881	31.1562	31.5156	31.4836	31.3838	30.8189	30.4402	Q6NZI2	Polymerase I and transcript release factor	PTRF
NaN	NaN	NaN	24.8637	24.2977	25.6869	24.5739	Q6P1N0	Coiled-coil and C2 domain-containing protein 1A	CC2D1A
24.9399	25.0761	NaN	24.4584	25.8839	25.4783	24.5452	Q6P2E9	Enhancer of mRNA-decapping protein 4	EDC4
25.8771	27.8578	25.791	26.8977	31.0707	26.9459	26.5818	Q6P2Q9	Pre-mRNA-processing-splicing factor 8	PRPF8
NaN	26.3434	NaN	23.8464	26.5445	24.6655	24.2305	Q6P4E1;A0A3B3IRW9	Protein CASC4	CASC4
25.8005	26.371	NaN	27.3926	27.3649	27.6653	28.4277	Q6P9B6;H3BM75;H3BUB0	TLD domain-containing protein 1	TLDC1
24.1662	25.5232	25.8981	23.7505	NaN	NaN	NaN	Q6PCB7	Long-chain fatty acid transport protein 1	SLC27A1
26.8889	26.0527	26.3947	26.3004	26.2527	25.7319	25.1399	Q6PGP7	Tetratricopeptide repeat protein 37	TTC37
24.6367	24.9824	NaN	NaN	23.3786	25.2122	25.0523	Q6RW13	Type-1 angiotensin II receptor-associated protein	AGTRAP
28.8541	27.852	26.8998	27.0112	29.94	31.319	31.9687	Q6UVK1	Chondroitin sulfate proteoglycan 4	CSPG4
23.25	23.9704	24.4038	22.9824	22.5916	NaN	NaN	Q6UW02;E9PHG5	Cytochrome P450 20A1	CYP20A1
23.4221	22.3607	23.153	23.8397	24.7978	26.3138	26.1708	Q6UWE0	E3 ubiquitin-protein ligase LRSAM1	LRSAM1
NaN	NaN	NaN	NaN	25.6423	23.2011	23.6135	Q6UXN9	WD repeat-containing protein 82	WDR82
23.2584	NaN	NaN	NaN	23.0427	24.1898	23.2174	Q6V0I7	Protocadherin Fat 4	FAT4
23.9238	23.3519	24.3998	24.0592	23.5762	23.9493	24.1684	Q6VY07;B4DF77	Phosphofurin acidic cluster sorting protein 1	PACS1
NaN	25.6421	23.8143	24.6457	23.8915	23.9345	23.4234	Q6WCQ1;J3KSW8	Myosin phosphatase Rho-interacting protein	MPRIP
27.9013	27.4807	27.3634	27.0366	26.0854	29.4139	30.0842	Q6YHK3	CD109 antigen	CD109
22.6787	25.0652	25.1226	25.4559	NaN	24.7653	24.5151	Q6YP21;A0A0A0MRN7	Kynurenine--oxoglutarate transaminase 3	CCBL2
23.2698	23.9557	NaN	22.9305	25.2125	23.7184	23.9465	Q6ZMI0	Protein phosphatase 1 regulatory subunit 21	PPP1R21
24.6142	22.7069	NaN	24.3618	25.2495	28.548	26.4269	Q6ZMP0	Thrombospondin type-1 domain-containing protein 4	THSD4
22.9325	26.8428	24.4781	24.6838	23.0117	21.2911	22.5005	Q6ZMZ3;G3V533	Nesprin-3	SYNE3
25.0949	NaN	NaN	NaN	24.4817	24.211	23.7293	Q6ZS30;H7BZA0	Neurobeachin-like protein 1	NBEAL1
25.6484	25.6244	23.2867	25.5384	27.9764	25.5639	25.4082	Q709C8	Vacuolar protein sorting-associated protein 13C	VPS13C
23.9374	30.0597	28.4799	29.6073	24.2876	22.0587	21.7042	Q70UQ0	Inhibitor of nuclear factor kappa-B kinase-interacting protein	IKBIP
30.4129	28.0739	28.8283	29.0353	31.39	34.7473	36.0525	Q76M96	Coiled-coil domain-containing protein 80	CCDC80
29.6207	28.9973	29.6477	29.5523	29.6025	28.4658	28.6565	Q7KZF4	Staphylococcal nuclease domain-containing protein 1	SND1
27.1907	27.2369	27.2105	27.9185	27.7174	27.5042	27.3923	Q7L1Q6;C9IZ80	Basic leucine zipper and W2 domain-containing protein 1	BZW1
24.3843	25.0786	25.1465	25.1634	26.119	25.3658	25.4283	Q7L2H7	Eukaryotic translation initiation factor 3 subunit M	EIF3M
25.8238	25.6985	25.0949	25.5219	26.877	25.4815	25.7056	Q7L576	Cytoplasmic FMR1-interacting protein 1	CYFIP1
23.3056	23.6827	23.3695	NaN	24.2468	25.4748	25.0563	Q7L7X3	Serine/threonine-protein kinase TAO1	TAOK1
24.2077	NaN	NaN	NaN	23.4103	25.7397	25.6373	Q9H8S9;Q7L9L4;D6RCK3	MOB kinase activator 1A;MOB kinase activator 1B	MOB1A;MOB1B
26.536	26.8234	25.6697	26.0633	26.9924	26.1916	26.4491	Q7Z2W4;C9J6P4	Zinc finger CCCH-type antiviral protein 1	ZC3HAV1
25.1296	NaN	NaN	NaN	30.035	28.4895	26.3803	Q7Z304;A0A0G2JQ91	MAM domain-containing protein 2	MAMDC2
26.3267	27.1824	25.7378	26.432	25.2095	25.3924	26.1986	Q7Z3B1	Neuronal growth regulator 1	NEGR1
24.6616	26.6874	26.5538	26.1375	24.2935	25.7273	25.8337	Q7Z406;M0QY43	Myosin-14	MYH14
NaN	NaN	NaN	NaN	26.6891	26.6039	26.8935	Q7Z4F1	Low-density lipoprotein receptor-related protein 10	LRP10
25.1336	23.7344	24.2738	23.8632	24.9149	26.8293	26.5777	Q7Z5G4	Golgin subfamily A member 7	GOLGA7
21.9447	22.23	25.5145	23.4216	22.1059	27.021	29.6735	Q7Z5L7	Podocan	PODN
25.7182	25.8876	26.0326	26.0376	25.7881	24.5493	24.8728	Q7Z6Z7	E3 ubiquitin-protein ligase HUWE1	HUWE1
25.8517	25.711	26.4501	25.4845	NaN	24.8028	24.6148	Q7Z7H5;F8W7F7	Transmembrane emp24 domain-containing protein 4	TMED4
NaN	NaN	NaN	NaN	22.9135	23.4285	22.4424	Q86TV6;H0YJS2;A0A0C4DGK5	Tetratricopeptide repeat protein 7B	TTC7B
NaN	25.7094	26.8098	26.4759	24.3328	24.6433	25.0089	Q86TX2;G3V4F2;A0A087X0W7;A0A087WT95;P49753	Acyl-coenzyme A thioesterase 1;Acyl-coenzyme A thioesterase 2, mitochondrial	ACOT1;ACOT2
24.45	24.0201	23.6607	23.9186	25.3846	NaN	25.2132	Q86U42;B4DEH8;G3V4T2	Polyadenylate-binding protein 2	PABPN1
26.4334	27.8033	27.4542	27.2451	26.808	26.0914	26.007	Q86UP2	Kinectin	KTN1
NaN	26.5783	NaN	NaN	25.4538	27.2488	27.8455	Q86V81;E9PB61	THO complex subunit 4	ALYREF
NaN	NaN	NaN	NaN	24.8739	23.8089	23.9596	Q86VN1;A0A3B3ISW7	Vacuolar protein-sorting-associated protein 36	VPS36
27.4337	28.1559	27.8312	28.2391	28.8989	28.3244	28.2267	Q86VP6;A0A0C4DGH5	Cullin-associated NEDD8-dissociated protein 1	CAND1
25.2345	25.0539	24.4401	24.9843	25.6635	24.2287	25.087	Q86VS8	Protein Hook homolog 3	HOOK3
NaN	NaN	NaN	NaN	23.2321	22.7513	23.0094	Q86VW0	SEC14 domain and spectrin repeat-containing protein 1	SESTD1
NaN	NaN	NaN	NaN	24.3475	26.8321	26.277	Q86VY9	Transmembrane protein 200A	TMEM200A
NaN	21.8367	NaN	NaN	26.702	22.5267	22.0613	Q86W42	THO complex subunit 6 homolog	THOC6
25.385	25.2155	24.5642	25.591	25.5595	26.021	25.7692	Q86W92;F5GZP6	Liprin-beta-1	PPFIBP1
23.5444	NaN	NaN	NaN	23.1936	24.749	24.4935	Q86WC4;A0A0A0MSP4	Osteopetrosis-associated transmembrane protein 1	OSTM1
24.1893	26.1255	24.772	25.3679	24.158	23.4706	24.1151	Q86WV6;J3QTB1	Stimulator of interferon genes protein	TMEM173
25.8127	25.3107	NaN	25.0669	26.7248	24.0257	24.3282	Q86X55;K7EQA8	Histone-arginine methyltransferase CARM1	CARM1
23.5015	24.258	23.0651	24.1352	23.0421	22.6536	NaN	Q86Y56;H0Y650;E9PGY2	Dynein assembly factor 5, axonemal	DNAAF5
27.8379	26.906	24.278	26.3209	26.551	28.7755	28.2445	Q86Y82;B1AJQ6	Syntaxin-12	STX12
24.4105	23.234	23.6031	NaN	23.6946	23.5121	23.0483	Q8IUR0	Trafficking protein particle complex subunit 5	TRAPPC5
NaN	24.6638	23.6309	NaN	26.3644	24.1506	23.9824	Q8IUR7;B7Z637;C9J2I1;G5E9V6	Armadillo repeat-containing protein 8	ARMC8
25.4683	25.6977	22.5915	24.0928	28.5572	26.2255	28.2634	Q8IUX7	Adipocyte enhancer-binding protein 1	AEBP1
24.1053	26.0565	26.7817	26.7477	27.9952	28.6217	27.9021	Q8IV08	Phospholipase D3	PLD3
24.4143	25.1749	23.4452	23.0466	26.6531	28.7499	30.4658	Q8IVF2	Protein AHNAK2	AHNAK2
24.9303	23.921	24.1846	NaN	23.673	24.6793	24.4559	Q8IVF7;F8W1F5	Formin-like protein 3	FMNL3
NaN	NaN	NaN	NaN	22.3362	22.4551	22.0689	Q8IVL5;C9JSL4;C9J313	Prolyl 3-hydroxylase 2	LEPREL1
22.7784	23.5017	NaN	NaN	23.4853	26.3885	26.8277	Q8IVM0	Coiled-coil domain-containing protein 50	CCDC50
28.5206	NaN	NaN	NaN	27.1212	26.9411	27.7595	Q8IWA5	Choline transporter-like protein 2	SLC44A2
NaN	24.4475	NaN	NaN	25.7682	25.0684	25.0207	Q8IWB7;C9JJ54	WD repeat and FYVE domain-containing protein 1	WDFY1
25.9812	26.3388	26.4221	26.3981	24.8853	26.3882	26.38	Q8IWE2	Protein NOXP20	FAM114A1
23.2221	23.1352	NaN	NaN	23.6174	24.8524	23.3856	Q8IWE4	DCN1-like protein 3	DCUN1D3
NaN	NaN	NaN	NaN	22.1816	23.4578	22.7965	Q8IWT6	Volume-regulated anion channel subunit LRRC8A	LRRC8A
24.1388	23.114	NaN	22.6099	24.0968	25.6976	28.6134	Q8IWU5	Extracellular sulfatase Sulf-2	SULF2
NaN	NaN	NaN	NaN	22.8382	23.9633	24.1608	Q8IX04	Ubiquitin-conjugating enzyme E2 variant 3	UEVLD
25.9258	23.6635	NaN	24.005	24.5488	27.0448	25.6871	Q8IX30	Signal peptide, CUB and EGF-like domain-containing protein 3	SCUBE3
24.1426	27.0748	24.9427	26.3503	25.5764	24.294	24.7031	Q8IXB1	DnaJ homolog subfamily C member 10	DNAJC10
24.1364	24.5886	24.5226	24.6741	23.821	23.9964	NaN	Q8IY95	Transmembrane protein 192	TMEM192
26.4653	26.3531	25.2612	25.7243	25.3065	24.2642	24.4807	Q8IYI6	Exocyst complex component 8	EXOC8
NaN	24.0133	24.2695	24.1077	22.7237	24.4688	24.2513	Q8IZ07;S4R3D2;H0YIN8	Ankyrin repeat domain-containing protein 13A	ANKRD13A
27.4885	25.4402	NaN	24.35	28.5658	26.233	27.4488	Q8IZ83;F5H4B6	Aldehyde dehydrogenase family 16 member A1	ALDH16A1
25.4919	26.8863	25.5324	26.431	27.2048	25.6079	25.4919	Q8N163;G3V119;H0YB24	Cell cycle and apoptosis regulator protein 2	CCAR2
22.2161	26.7854	24.7355	25.3683	25.5962	23.5681	23.2998	Q8N1F7;H3BVG0	Nuclear pore complex protein Nup93	NUP93
26.7995	27.147	27.3742	27.1881	26.9207	26.2758	26.3424	Q8N1G4	Leucine-rich repeat-containing protein 47	LRRC47
25.1175	23.8228	NaN	24.2401	23.7684	24.4465	24.3347	Q8N357	Solute carrier family 35 member F6	SLC35F6
22.8709	22.6488	NaN	22.633	23.7925	25.5803	26.5916	Q8N3E9	1-phosphatidylinositol 4,5-bisphosphate phosphodiesterase delta-3	PLCD3
NaN	NaN	NaN	NaN	22.6744	23.9055	25.3678	Q8N3Z0	Inactive serine protease 35	PRSS35
20.796	22.4401	NaN	NaN	20.6946	28.8973	31.1957	Q8N436	Inactive carboxypeptidase-like protein X2	CPXM2
25.5895	NaN	NaN	NaN	26.2174	28.9217	24.1799	Q8N474	Secreted frizzled-related protein 1	SFRP1
NaN	NaN	NaN	NaN	23.5686	24.6863	24.309	Q8N4C8	Misshapen-like kinase 1	MINK1
23.1869	NaN	NaN	23.4634	24.3926	23.1952	23.6311	Q8N5M4;H0YDR3;E9PKV8	Tetratricopeptide repeat protein 9C	TTC9C
24.8006	24.1629	NaN	NaN	24.5419	23.1906	23.4855	Q8N668	COMM domain-containing protein 1	COMMD1
22.4915	23.4623	NaN	23.6846	25.0177	28.1382	30.6552	Q8N6G6	ADAMTS-like protein 1	ADAMTSL1
23.554	NaN	NaN	NaN	29.8398	31.0495	27.2892	Q8N6Y2	Leucine-rich repeat-containing protein 17	LRRC17
24.1839	25.0243	NaN	NaN	25.752	24.7091	24.7342	Q8NBJ4	Golgi membrane protein 1	GOLM1
24.7743	27.8179	26.9243	26.8219	25.8974	24.3102	24.543	Q8NBJ5	Procollagen galactosyltransferase 1	COLGALT1
24.1255	24.8451	23.816	NaN	26.6407	24.3517	23.6569	Q8NBN3	Transmembrane protein 87A	TMEM87A
27.7012	30.6679	29.9487	30.2687	25.6103	27.27	26.191	Q8NBS9	Thioredoxin domain-containing protein 5	TXNDC5
24.9672	27.1907	27.1468	27.2856	23.5086	24.3736	23.0233	Q8NBX0	Saccharopine dehydrogenase-like oxidoreductase	SCCPDH
23.9711	23.5966	NaN	NaN	23.6173	24.7322	24.6101	Q8NBZ7	UDP-glucuronic acid decarboxylase 1	UXS1
24.5896	25.0874	25.356	24.8553	25.4653	26.6984	27.0943	Q8NC51	Plasminogen activator inhibitor 1 RNA-binding protein	SERBP1
23.8495	26.4802	26.8992	27.0195	NaN	23.128	NaN	Q8NC56	LEM domain-containing protein 2	LEMD2
23.9585	22.5387	NaN	NaN	24.2301	25.6168	25.876	Q8ND76	Cyclin-Y	CCNY
NaN	23.0336	NaN	23.3464	24.63	23.2513	23.6323	Q8NDH3;H0YEP3	Probable aminopeptidase NPEPL1	NPEPL1
NaN	23.169	NaN	NaN	22.6402	22.7795	24.2051	Q8NDI1	EH domain-binding protein 1	EHBP1
NaN	NaN	NaN	NaN	24.8445	24.5059	24.5723	Q8NDZ4;E7ET39;C9JY09	Deleted in autism protein 1	C3orf58
25.082	24.2016	25.8468	25.4323	25.0939	26.0476	26.1173	Q8NEU8;F8VXB0	DCC-interacting protein 13-beta	APPL2
25.9356	27.1632	24.1984	25.4584	28.5642	23.2974	24.2534	Q8NF91;A0A0C4DG40;E7ENN3	Nesprin-1	SYNE1
NaN	NaN	NaN	NaN	27.5779	28.307	27.0673	Q8NFJ5;A0A3B3ITN8	Retinoic acid-induced protein 3	GPRC5A
23.9973	24.7338	24.8238	25.6011	NaN	24.3898	23.6743	Q8NFQ8	Torsin-1A-interacting protein 2	TOR1AIP2
NaN	NaN	NaN	NaN	26.4572	25.2869	24.4463	Q8NFZ4;I3L498;A0A087WW27;E7EVK0;A0A0A0MTH0;B4DHI3;A6NMU8;Q8NFZ3;Q8N0W4;Q9NZ94	Neuroligin-2;Neuroligin-4, Y-linked;Neuroligin-4, X-linked;Neuroligin-3	NLGN2;NLGN3;NLGN4X;NLGN4Y
24.8225	NaN	NaN	NaN	26.9675	26.6702	26.8699	Q8NG11;H7BXY6;A6NEP9	Tetraspanin-14;Tetraspanin	TSPAN14
25.249	27.9652	27.0464	28.0477	23.9511	25.5253	23.3464	Q8NHP8	Putative phospholipase B-like 2;Putative phospholipase B-like 2 32 kDa form;Putative phospholipase B-like 2 45 kDa form	PLBD2
NaN	NaN	NaN	NaN	24.0922	20.8585	22.7596	Q8TAF3	WD repeat-containing protein 48	WDR48
23.9274	23.1585	NaN	23.7453	25.8304	24.7621	24.8822	Q8TAT6	Nuclear protein localization protein 4 homolog	NPLOC4
25.8534	25.0127	NaN	24.5921	23.9075	24.3433	23.7604	Q8TBA6	Golgin subfamily A member 5	GOLGA5
NaN	24.6516	NaN	24.1767	23.4732	23.9503	23.7052	Q8TBX8;F8VNT5;F8VU68	Phosphatidylinositol 5-phosphate 4-kinase type-2 gamma	PIP4K2C
NaN	25.0353	NaN	24.7272	23.493	23.4034	24.1473	Q8TC07	TBC1 domain family member 15	TBC1D15
25.6659	25.5206	26.5258	26.7477	24.7059	24.8509	24.2389	Q8TC12;G3V2G6;G3V234	Retinol dehydrogenase 11	RDH11
25.6105	24.531	24.948	24.0433	24.618	24.4045	24.633	Q8TD19	Serine/threonine-protein kinase Nek9	NEK9
26.8259	26.2038	26.4624	26.7497	26.5894	28.0689	28.1485	Q8TD55;C9J4A7	Pleckstrin homology domain-containing family O member 2	PLEKHO2
23.9023	25.498	23.6346	24.6915	28.0318	24.18	22.4638	Q8TDD1	ATP-dependent RNA helicase DDX54	DDX54
27.568	28.0991	28.0851	28.4099	24.4728	25.2016	25.7992	Q8TDX7	Serine/threonine-protein kinase Nek7	NEK7
23.9768	24.1064	24.3389	NaN	25.5599	23.7997	23.8526	Q8TDZ2	Protein-methionine sulfoxide oxidase MICAL1	MICAL1
26.9569	27.2987	28.4062	28.1171	25.2291	25.4885	24.0668	Q8TED1;E7ETY7	Probable glutathione peroxidase 8;Glutathione peroxidase	GPX8
23.0887	24.5218	24.1096	24.4517	25.5714	23.5059	23.4737	Q8TEX9;H0YN14;H0YMR4	Importin-4	IPO4
25.7128	25.7381	26.191	26.2669	26.3317	26.4142	26.6495	Q9NP97;Q8TF09;H3BNG9;H3BPA0;Q7Z4M1;H3BQI1;B1AKR6	Dynein light chain roadblock-type 1;Dynein light chain roadblock-type 2	DYNLRB1;DYNLRB2
22.0618	22.1292	NaN	NaN	27.965	21.9694	22.1123	Q8WTT2	Nucleolar complex protein 3 homolog	NOC3L
28.9665	26.5384	28.5755	27.5943	29.9163	31.3733	32.6603	Q8WUJ3	Cell migration-inducing and hyaluronan-binding protein	CEMIP
30.8096	30.0172	29.8611	29.9749	33.1156	32.6915	32.8337	Q8WUM4	Programmed cell death 6-interacting protein	PDCD6IP
NaN	24.8813	NaN	NaN	25.5913	24.719	24.8403	Q8WUW1	Protein BRICK1	BRK1
24.5165	23.6707	23.639	24.0439	23.5808	23.8375	24.6499	Q8WV41;H3BPR3	Sorting nexin-33	SNX33
25.6111	25.8073	26.5437	26.6683	26.7119	25.4072	25.1675	Q8WVM8	Sec1 family domain-containing protein 1	SCFD1
26.2365	25.0297	24.5823	25.2058	24.4566	23.5188	23.4064	Q8WVT3;A0A0J9YXQ9;Q53QD4;A0A0G2JQW1	Trafficking protein particle complex subunit 12	TRAPPC12;CGI-87
27.5101	24.8435	NaN	24.1503	25.8227	27.0213	27.7977	Q8WWI5	Choline transporter-like protein 1	SLC44A1
25.291	24.1154	24.0595	NaN	23.7994	24.8153	25.1884	Q8WWM7;H3BUF6	Ataxin-2-like protein	ATXN2L
NaN	24.3292	23.8312	25.3146	26.2328	22.9458	23.2829	Q8WWY3;E7EVX8;E7EU94;E7ESX0;E7EN72	U4/U6 small nuclear ribonucleoprotein Prp31	PRPF31
30.4355	30.7485	31.1285	31.3694	29.9664	28.2285	28.1773	Q8WX93	Palladin	PALLD
NaN	23.2717	NaN	NaN	25.4183	21.8365	22.1433	Q8WXA9	Splicing regulatory glutamine/lysine-rich protein 1	SREK1
24.4094	25.2539	NaN	24.4515	27.426	25.5723	26.0953	Q8WXF1;X6RDA4	Paraspeckle component 1	PSPC1
28.035	28.5562	24.9437	27.4496	27.6642	25.8546	25.8529	Q92520;C9JP35;C9JMN4	Protein FAM3C	FAM3C
26.2945	26.2288	26.8469	26.4921	28.8398	24.3651	25.5052	Q92522	Histone H1x	H1FX
26.7956	26.3155	25.1478	25.4192	23.4206	24.8762	23.5605	Q92538	Golgi-specific brefeldin A-resistance guanine nucleotide exchange factor 1	GBF1
26.9671	27.2599	26.6641	26.7115	27.2838	28.7387	28.5786	Q92542;Q5T205;H0Y6T7;H0Y3Z4	Nicastrin	NCSTN
26.037	26.1895	24.8452	26.1785	26.5677	25.2711	25.5327	Q92572	AP-3 complex subunit sigma-1	AP3S1
25.2986	25.6616	25.2998	25.2216	25.7411	25.1312	25.7773	Q92597;E7ESM1	Protein NDRG1	NDRG1
25.5875	25.8285	26.3237	26.3143	26.3841	25.9144	26.0942	Q92598;A0A0A0MSM0	Heat shock protein 105 kDa	HSPH1
24.2949	23.7867	24.6547	24.657	25.1558	NaN	23.4586	Q92600;F8WBZ6	Cell differentiation protein RCD1 homolog	RQCD1
29.2009	28.9932	28.4447	28.6737	26.412	27.0627	26.7415	Q92616	Translational activator GCN1	GCN1L1
27.3789	26.6576	25.407	26.144	30.175	30.0868	30.516	Q92626	Peroxidasin homolog	PXDN
26.2009	25.51	26.9063	26.4018	24.5255	27.7905	28.723	Q92629	Delta-sarcoglycan	SGCD
NaN	24.2767	NaN	NaN	24.7441	23.6381	23.4392	Q92688	Acidic leucine-rich nuclear phosphoprotein 32 family member B	ANP32B
24.8738	24.8825	25.4193	24.5124	26.0279	27.164	27.0055	Q92692	Nectin-2	PVRL2
NaN	24.3502	NaN	24.6482	24.656	23.9255	23.3719	Q92696;H0YLH3	Geranylgeranyl transferase type-2 subunit alpha	RABGGTA
27.3817	28.0745	27.6101	25.8453	26.3628	28.205	28.4885	Q92734;C9JUE0;C9JJP5;C9JTY3	Protein TFG	TFG
29.7828	27.7698	28.7355	29.1927	30.2396	30.0536	31.6178	Q92743;A0A3B3IU24	Serine protease HTRA1	HTRA1
23.6455	23.4919	NaN	24.6715	24.5706	25.3492	25.6177	Q92783	Signal transducing adapter molecule 1	STAM
24.0529	25.1895	25.4934	NaN	25.547	25.6621	25.3078	Q92804;A0A075B7D9	TATA-binding protein-associated factor 2N	TAF15
25.9492	26.6554	25.0186	25.7946	28.6121	25.0134	25.1673	Q92878;A0A1W2PQ90	DNA repair protein RAD50	RAD50
24.4194	23.8208	NaN	NaN	24.4279	24.1982	24.3667	Q92882	Osteoclast-stimulating factor 1	OSTF1
28.3699	28.6421	27.7107	27.904	29.0112	27.436	27.434	Q92896;H3BM42	Golgi apparatus protein 1	GLG1
28.179	27.5803	26.8872	27.0327	28.0055	26.2059	26.6337	Q92900	Regulator of nonsense transcripts 1	UPF1
24.3554	NaN	NaN	25.0491	24.672	24.4349	25.4235	Q92905	COP9 signalosome complex subunit 5	COPS5
24.7574	24.2083	25.0433	NaN	24.0918	26.1894	25.4481	Q92930;H0YNE9	Ras-related protein Rab-8B	RAB8B
25.5345	25.5542	24.1633	26.4854	27.7085	25.2046	24.9175	Q92973	Transportin-1	TNPO1
26.8116	26.4569	26.2684	26.9636	25.0396	26.8119	26.4704	V9GYM8;Q92974	Rho guanine nucleotide exchange factor 2	ARHGEF2
NaN	22.4736	NaN	NaN	22.3762	22.5283	22.6946	Q92997;A0A3B3ITC6;I3L0M7;I3L2W9;I3L2N2;O14641	Segment polarity protein dishevelled homolog DVL-3;Segment polarity protein dishevelled homolog DVL-2	DVL3;DVL2
27.7453	27.6122	27.4159	27.5095	28.8915	26.6544	26.5803	Q93008	Probable ubiquitin carboxyl-terminal hydrolase FAF-X	USP9X
23.6683	24.1797	NaN	NaN	27.6581	25.0258	24.9282	Q93009;H3BND8;F5H2X1	Ubiquitin carboxyl-terminal hydrolase 7;Ubiquitin carboxyl-terminal hydrolase	USP7
25.3276	24.0584	25.6567	22.7404	26.7667	24.9534	26.3057	Q93034	Cullin-5	CUL5
26.6987	26.7469	25.8171	26.5851	27.1914	26.657	25.8713	Q93050;B7Z641;B7Z2A9	V-type proton ATPase 116 kDa subunit a isoform 1;V-type proton ATPase subunit a	ATP6V0A1
NaN	23.4268	NaN	24.9264	24.5553	24.2386	24.4591	Q969E2;K7EJJ4;C9JWM2	Secretory carrier-associated membrane protein 4	SCAMP4
29.0554	29.8947	29.5663	29.4946	28.7277	28.5111	28.3296	Q969G5;E9PIE3	Protein kinase C delta-binding protein	PRKCDBP
27.6567	NaN	NaN	23.3728	28.1655	28.6766	27.83	Q969P0;C9J8Z4	Immunoglobulin superfamily member 8	IGSF8
28.0776	27.4968	NaN	NaN	28.5049	26.7325	25.9091	Q969Q0	60S ribosomal protein L36a-like	RPL36AL
30.0389	29.9607	28.8838	29.248	26.7003	28.1594	27.6397	Q969X5	Endoplasmic reticulum-Golgi intermediate compartment protein 1	ERGIC1
23.0743	26.7517	24.3054	26.6387	22.921	22.5333	22.6776	Q96A33;A0A087WYW6	Coiled-coil domain-containing protein 47	CCDC47
27.389	26.6798	26.4426	26.8561	25.8804	25.9996	25.6032	Q96A65	Exocyst complex component 4	EXOC4
27.3882	27.5861	28.1414	28.398	29.0898	28.9132	28.8741	Q96AC1;H0YJ34;A0A0U1RRM8	Fermitin family homolog 2	FERMT2
27.0811	29.9771	29.3067	29.8666	27.669	26.5152	26.0649	Q96AG4	Leucine-rich repeat-containing protein 59	LRRC59
22.94	NaN	NaN	NaN	25.461	26.2267	26.5426	Q96AM1	Mas-related G-protein coupled receptor member F	MRGPRF
27.6053	27.8174	27.5986	27.5541	26.364	27.3834	27.5532	Q96AQ6	Pre-B-cell leukemia transcription factor-interacting protein 1	PBXIP1
27.754	30.7925	30.0569	30.6366	27.6875	27.3904	27.0436	Q96AY3;H0Y827	Peptidyl-prolyl cis-trans isomerase FKBP10	FKBP10
25.9271	24.6756	NaN	25.3397	25.018	27.006	27.1723	Q96BJ3	Axin interactor, dorsalization-associated protein	AIDA
25.9229	25.1443	NaN	25.2551	25.7449	25.742	25.5437	Q96BM9	ADP-ribosylation factor-like protein 8A	ARL8A
30.1115	24.3611	25.716	NaN	24.4198	28.6503	28.347	Q96CG8;E5RK99	Collagen triple helix repeat-containing protein 1	CTHRC1
22.6022	25.0598	25.5049	24.9232	22.9696	NaN	21.9719	Q96CS3	FAS-associated factor 2	FAF2
23.9861	24.7439	25.4083	25.5189	23.8971	25.1728	24.136	Q96CV9	Optineurin	OPTN
25.6587	24.774	24.3646	24.3887	25.5324	NaN	23.2956	Q96CW5;A0A3B3ITE3	Gamma-tubulin complex component 3	TUBGCP3
27.6466	27.078	27.3865	28.1205	27.3259	26.6524	27.1157	Q96CX2	BTB/POZ domain-containing protein KCTD12	KCTD12
26.7457	29.9015	29.3076	29.7827	22.968	25.6076	25.6353	Q96D15;M0QZH0	Reticulocalbin-3	RCN3
23.819	22.6527	NaN	25.6777	24.8576	23.2895	23.6026	Q96DG6	Carboxymethylenebutenolidase homolog	CMBL
23.4294	25.5014	24.546	24.8948	NaN	NaN	NaN	Q96DZ1	Endoplasmic reticulum lectin 1	ERLEC1
NaN	NaN	NaN	NaN	23.6565	23.7569	24.0196	Q96EK6;G3V4W4;G3V5E4	Glucosamine 6-phosphate N-acetyltransferase	GNPNAT1
23.8331	NaN	NaN	NaN	23.3452	24.4878	22.9895	Q96FN4	Copine-2	CPNE2
27.9125	28.0796	27.3403	26.9599	27.8224	28.4595	28.865	Q96FQ6	Protein S100-A16	S100A16
25.8897	25.2558	24.8284	24.3269	24.2359	26.5978	26.8371	Q96FZ7;I3L4G8;I3L4A1;I3L3E4	Charged multivesicular body protein 6	CHMP6
NaN	NaN	25.1162	25.9601	24.4629	25.0789	25.1955	Q96G03	Phosphoglucomutase-2	PGM2
NaN	NaN	NaN	NaN	24.0519	23.1819	22.9443	Q96GA7;F8VYZ3	Serine dehydratase-like	SDSL
24.4458	23.5739	24.3281	24.5937	26.1077	25.2736	25.3568	Q96H20;D6RJ86;D6RFY6	Vacuolar-sorting protein SNF8	SNF8
26.8983	27.1777	28.0759	28.2394	26.6857	27.5836	28.0572	Q96HC4	PDZ and LIM domain protein 5	PDLIM5
26.4744	29.5713	27.2198	28.3703	25.3491	25.454	NaN	Q96HE7	ERO1-like protein alpha	ERO1L
25.8413	25.5044	25.5304	25.1738	24.1801	24.1958	24.2748	Q96I24	Far upstream element-binding protein 3	FUBP3
NaN	23.4467	NaN	NaN	23.6528	22.0911	22.2466	Q96II8	Leucine-rich repeat and calponin homology domain-containing protein 3	LRCH3
26.626	26.3251	26.0605	26.1587	27.0967	25.1644	25.5771	Q96IJ6;A0A087WUI8	Mannose-1-phosphate guanyltransferase alpha	GMPPA
25.242	25.0338	25.1131	25.5856	24.8416	24.6853	25.1981	Q96IU4;B4DQI4;F8W9U3	Alpha/beta hydrolase domain-containing protein 14B	ABHD14B
23.5789	22.3107	NaN	25.3959	24.7947	23.9125	24.0943	Q96IZ0;H0YHP5	PRKC apoptosis WT1 regulator protein	PAWR
22.9551	NaN	NaN	23.3063	23.7031	25.4467	25.2004	Q96J02	E3 ubiquitin-protein ligase Itchy homolog	ITCH
25.0933	25.1386	23.4447	23.5252	25.9583	27.1595	27.3198	Q96J84;B4DN67;Q5W0F9;Q5W0G0	Kin of IRRE-like protein 1	KIRREL
NaN	23.405	NaN	24.1553	26.0344	21.3567	23.164	Q96JB5;J3QQY1	CDK5 regulatory subunit-associated protein 3	CDK5RAP3
24.6659	26.7684	26.5353	26.4284	NaN	24.6887	24.2798	Q96JJ7;B4DIE3	Protein disulfide-isomerase TMX3	TMX3
NaN	NaN	NaN	NaN	25.1564	27.5542	27.6828	Q96JQ0	Protocadherin-16	DCHS1
24.5705	25.1529	26.5222	26.9683	NaN	NaN	NaN	Q96JY6;C9JS55;C9JSR2;A0A087WVI1;C9J0X3;C9K0F0;C9J760	PDZ and LIM domain protein 2	PDLIM2
23.9217	24.0195	25.1724	24.4394	NaN	23.6359	23.5874	Q96K76	Ubiquitin carboxyl-terminal hydrolase 47	USP47
26.0108	26.1452	25.092	26.1407	25.661	25.2804	25.716	Q96KP1	Exocyst complex component 2	EXOC2
25.2565	26.495	25.8478	26.5396	26.4367	26.2852	25.9536	Q96KP4	Cytosolic non-specific dipeptidase	CNDP2
22.8823	23.57	NaN	23.8136	24.9069	23.9017	23.3061	Q96KR1	Zinc finger RNA-binding protein	ZFR
23.9833	23.776	NaN	NaN	24.5342	24.3104	24.5457	Q96L92;A0A2R8Y8A7	Sorting nexin-27	SNX27
NaN	NaN	NaN	NaN	25.1239	22.3052	22.6912	Q96ME1;H0Y6I6	F-box/LRR-repeat protein 18	FBXL18
25.4913	25.6718	25.5956	25.6119	26.127	24.8389	24.9476	Q96N67;A0A1B0GWE0	Dedicator of cytokinesis protein 7	DOCK7
NaN	22.9806	NaN	NaN	24.862	23.2391	23.4087	Q96P70	Importin-9	IPO9
25.2861	NaN	NaN	21.8933	22.8143	26.7331	24.3545	Q96PD2	Discoidin, CUB and LCCL domain-containing protein 2	DCBLD2
24.6598	24.6012	24.6446	24.9971	24.1877	22.916	23.0064	Q96PE2;A0A2R8Y4D7	Rho guanine nucleotide exchange factor 17	ARHGEF17
NaN	25.7962	25.0215	NaN	23.435	24.9051	25.1833	Q96PK6	RNA-binding protein 14	RBM14
23.5341	NaN	NaN	NaN	22.8859	24.7659	24.6197	Q96PU5;K7ERN1	E3 ubiquitin-protein ligase NEDD4-like	NEDD4L
25.1215	27.0449	25.7746	26.3695	26.0889	24.9336	25.3137	Q96PU8;H0YG47	Protein quaking	QKI
25.2183	NaN	NaN	NaN	27.458	26.1264	25.8172	Q96PY5;C9IZY8	Formin-like protein 2	FMNL2
NaN	24.0344	NaN	NaN	27.697	28.1557	27.9423	Q96QD8;F8VUY8	Sodium-coupled neutral amino acid transporter 2	SLC38A2
27.9524	28.043	28.1633	28.6775	29.8145	27.9097	28.4293	Q96QK1	Vacuolar protein sorting-associated protein 35	VPS35
26.0932	26.3104	24.1142	25.4642	26.637	24.148	24.7731	Q96QR8	Transcriptional activator protein Pur-beta	PURB
25.124	25.2151	23.9579	26.1124	25.8879	26.8158	27.1966	Q96RF0	Sorting nexin-18	SNX18
NaN	24.4198	NaN	25.2061	24.1758	25.9904	25.6843	Q96RT1;B4DIP2	Protein LAP2	ERBB2IP
22.9288	22.091	NaN	NaN	23.3363	25.1745	25.5356	Q96RW7	Hemicentin-1	HMCN1
NaN	NaN	NaN	NaN	26.149	24.6673	24.886	Q96S44	TP53-regulating kinase	TP53RK
22.8999	23.6737	24.7624	25.4205	NaN	22.424	22.175	Q96S52	GPI transamidase component PIG-S	PIGS
24.9477	22.8392	NaN	23.4307	25.8392	23.5375	23.5324	Q96S59	Ran-binding protein 9	RANBP9
25.3634	25.8422	26.1308	26.0054	23.9033	24.5656	24.1426	Q96T51;H0YA47	RUN and FYVE domain-containing protein 1	RUFY1
23.7075	22.0168	22.3654	23.314	24.7558	NaN	NaN	Q96T76;H7C1W5	MMS19 nucleotide excision repair protein homolog	MMS19
28.93	28.6034	28.2216	28.8041	28.5806	29.6496	29.952	Q96TA1	Niban-like protein 1	FAM129B
25.9942	26.1257	26.2031	26.8561	26.1563	25.6286	25.8549	Q99426;K7EP07;K7EK42	Tubulin-folding cofactor B	TBCB
26.2652	25.4862	24.5223	24.5079	26.2341	25.3515	25.171	Q99436;Q5TBG5	Proteasome subunit beta type-7;Proteasome subunit beta type	PSMB7
28.0319	26.8723	27.0586	27.1505	29.1485	25.54	26.519	Q99460;A0A087WW66	26S proteasome non-ATPase regulatory subunit 1	PSMD1
24.71	24.2864	24.538	25.1792	23.6254	24.2078	24.4037	Q99471;H3BMQ1;H3BPF6	Prefoldin subunit 5	PFDN5
28.4698	28.0932	28.7139	28.5875	27.8789	28.6405	28.4916	Q99497;K7ELW0;K7EN27	Protein deglycase DJ-1	PARK7
29.0922	28.7128	29.5637	29.1547	29.6355	29.9445	30.2526	Q99536	Synaptic vesicle membrane protein VAT-1 homolog	VAT1
24.6152	24.5984	NaN	23.4046	25.8145	23.2172	23.5789	Q99570	Phosphoinositide 3-kinase regulatory subunit 4	PIK3R4
22.1351	22.5291	NaN	NaN	26.8123	23.582	23.3901	Q99575	Ribonucleases P/MRP protein subunit POP1	POP1
27.9054	26.3685	25.2813	26.0476	26.7484	27.7293	27.9315	Q99584	Protein S100-A13	S100A13
27.8614	27.7945	26.8017	26.9654	29.1102	28.1475	28.2349	Q99613;B5ME19	Eukaryotic translation initiation factor 3 subunit C;Eukaryotic translation initiation factor 3 subunit C-like protein	EIF3C;EIF3CL
NaN	NaN	NaN	NaN	23.1117	24.4729	25.1769	Q99650	Oncostatin-M-specific receptor subunit beta	OSMR
24.7156	25.3249	NaN	25.247	24.8056	26.0179	25.8804	Q99653;H0YNG9;H0YLY7;H0YKE7;F5GX29	Calcineurin B homologous protein 1	CHP1
NaN	27.1552	27.331	27.3505	22.5889	22.9817	23.2966	Q99714;Q5H928	3-hydroxyacyl-CoA dehydrogenase type-2	HSD17B10
25.407	25.5145	25.3855	25.1896	26.707	25.8699	25.9476	Q99733;E9PNJ7;C9J6D1;C9JZI7;E9PNW0;E9PJJ2;E9PS34;E9PKT8;A8MXH2	Nucleosome assembly protein 1-like 4	NAP1L4
24.929	24.8605	24.3564	25.1576	25.3154	25.6506	24.6467	Q99747	Gamma-soluble NSF attachment protein	NAPG
24.6121	25.3028	24.1483	24.134	26.8223	24.3764	25.0547	Q99805	Transmembrane 9 superfamily member 2	TM9SF2
NaN	NaN	NaN	NaN	25.5351	24.5308	24.6731	Q99808	Equilibrative nucleoside transporter 1	SLC29A1
27.3295	26.1559	NaN	25.8141	29.0804	29.358	29.2565	Q99816;F5H442	Tumor susceptibility gene 101 protein	TSG101
29.5928	28.8866	28.8752	28.9996	30.9683	28.9176	28.6221	Q99832	T-complex protein 1 subunit eta	CCT7
23.9119	24.7261	24.63	24.4044	NaN	NaN	NaN	Q99943	1-acyl-sn-glycerol-3-phosphate acyltransferase alpha	AGPAT1
25.299	25.165	25.5278	26.0496	26.7065	26.2523	26.3411	Q99961;M0QYE0;M0R0I3	Endophilin-A2	SH3GL1
25.9402	25.1749	24.2353	24.7565	29.2795	26.1043	26.8887	Q99973;G3V5X7;G3V470;G3V2A4	Telomerase protein component 1	TEP1
26.9239	25.5049	24.0035	24.8326	27.2241	29.4889	32.023	Q99985	Semaphorin-3C	SEMA3C
23.1729	21.723	NaN	19.844	28.7887	28.5717	28.1259	Q99988	Growth/differentiation factor 15	GDF15
NaN	25.2545	NaN	NaN	25.8742	25.3717	24.7745	Q9BPX5	Actin-related protein 2/3 complex subunit 5-like protein	ARPC5L
NaN	24.4797	22.4373	21.6445	26.2567	23.4732	23.2332	Q9BQ39;A0A087WVC1	ATP-dependent RNA helicase DDX50	DDX50
24.6556	26.7667	25.7603	23.9388	NaN	22.8296	NaN	Q9BQB6;I3L3B4;H0YD56;F8W9H0;E9PLN8	Vitamin K epoxide reductase complex subunit 1	VKORC1
24.7972	23.6434	NaN	NaN	26.8791	26.9244	25.6225	Q9BQS8	FYVE and coiled-coil domain-containing protein 1	FYCO1
24.5552	25.6332	NaN	24.7507	27.0572	25.846	26.8127	Q9BR76	Coronin-1B	CORO1B
22.3009	23.294	NaN	NaN	24.1969	24.6958	24.3846	Q9BRG1;K7EKV4	Vacuolar protein-sorting-associated protein 25	VPS25
26.5096	23.9621	24.526	25.2313	27.4472	28.8736	29.2418	Q9BRK3	Matrix-remodeling-associated protein 8	MXRA8
27.4379	27.5398	26.3312	26.8638	27.1111	26.2646	25.8211	Q9BRK5;G3V1E2;H0Y3T6	45 kDa calcium-binding protein	SDF4
21.7535	22.5035	24.3552	23.7216	NaN	21.4972	21.0384	Q9BRR6;H3BRS6	ADP-dependent glucokinase	ADPGK
23.88	23.2823	23.9891	23.778	NaN	NaN	NaN	Q9BRX2	Protein pelota homolog	PELO
24.862	24.1704	23.4691	NaN	24.2353	22.712	22.83	Q9BRZ2	E3 ubiquitin-protein ligase TRIM56	TRIM56
28.8928	29.1352	29.0925	28.9828	26.7473	27.609	26.822	Q9BS26	Endoplasmic reticulum resident protein 44	ERP44
26.7992	25.7645	24.988	25.8045	26.6967	25.2368	25.2516	Q9BSJ2;F2Z2B9	Gamma-tubulin complex component 2	TUBGCP2
28.9185	29.4253	29.0483	29.5608	28.0911	27.7946	27.7582	Q9BSJ8	Extended synaptotagmin-1	ESYT1
NaN	NaN	NaN	NaN	24.3578	24.0076	24.1096	Q9BT67	NEDD4 family-interacting protein 1	NDFIP1
26.8684	27.0664	26.7116	26.922	28.3483	26.3944	26.7824	Q9BT78;D6RAX7;D6RFN0;D6RD63	COP9 signalosome complex subunit 4	COPS4
25.5363	25.1448	NaN	25.4231	26.8029	26.2088	25.5678	Q9BTU6;E9PAM4	Phosphatidylinositol 4-kinase type 2-alpha	PI4K2A
26.7612	29.3977	28.6939	29.1522	24.0197	27.0274	26.2142	Q9BTV4	Transmembrane protein 43	TMEM43
29.4386	29.9924	29.5014	29.5826	29.47	27.6644	27.9573	Q9BUF5;K7ESM5	Tubulin beta-6 chain	TUBB6
NaN	NaN	NaN	24.2588	24.4944	25.7147	26.1072	Q9BUL8;C9JSA3;C9JND6;C9J6F3;C9J5C3;C9J932;H7C5M9	Programmed cell death protein 10	PDCD10
24.1415	24.346	NaN	23.5235	26.5908	23.9079	24.3408	Q9BUQ8	Probable ATP-dependent RNA helicase DDX23	DDX23
25.1768	24.4741	25.3972	25.7095	25.0763	25.1118	25.0697	Q9BUT1;D6RFG2;D6R9U8;D6RIR6	3-hydroxybutyrate dehydrogenase type 2	BDH2
NaN	NaN	NaN	NaN	25.6907	23.4506	23.4843	Q9BV19	Uncharacterized protein C1orf50	C1orf50
23.8157	NaN	NaN	23.1887	23.1489	24.2804	23.4575	Q9BV57;A0A0G2JQN5	1,2-dihydroxy-3-keto-5-methylthiopentene dioxygenase	ADI1
24.503	26.2693	24.5271	25.7176	NaN	24.0576	NaN	Q9BVA1	Tubulin beta-2B chain	TUBB2B
25.7489	29.6604	28.4684	29.2085	24.327	24.3932	24.5441	Q9BVC6	Transmembrane protein 109	TMEM109
[truncated: 284 more rows]

## Sheet: (2) Proteins identified only in
LFQ intensity aEV_donor 1	LFQ intensity aEV donor 2	LFQ intensity aEV donor 3	LFQ intensity aEV donor 4	LFQ intensity fEV donor 1	LFQ intensity fEV donor 2	LFQ intensity fEV donor 3	Majority protein IDs	Protein names	Gene names
26.3303	26.34	26.7713	26.9022	NaN	NaN	NaN	A0A087WUQ6;P07203;A0A2R8Y6B6	Glutathione peroxidase;Glutathione peroxidase 1	GPX1
25.9133	27.95	28.5404	28.0789	NaN	NaN	NaN	O14684	Prostaglandin E synthase	PTGES
25.8736	28.208	27.0734	27.4398	NaN	NaN	NaN	P26885;F5H0N4	Peptidyl-prolyl cis-trans isomerase FKBP2;Peptidyl-prolyl cis-trans isomerase	FKBP2
25.7484	24.7842	26.4953	26.082	NaN	NaN	NaN	Q68CZ2	Tensin-3	TNS3
25.7236	26.1146	25.5795	25.8861	NaN	NaN	NaN	E9PB90;P52789	Hexokinase;Hexokinase-2	HK2
25.6692	27.6828	26.2073	26.3084	NaN	NaN	NaN	Q9P2X0	Dolichol-phosphate mannosyltransferase subunit 3	DPM3
25.5865	27.2803	26.6686	26.4499	NaN	NaN	NaN	P31513	Dimethylaniline monooxygenase [N-oxide-forming] 3	FMO3
25.4976	26.7894	26.8503	26.8179	NaN	NaN	NaN	P84157	Matrix-remodeling-associated protein 7	MXRA7
25.1076	26.3063	27.3135	28.3454	NaN	NaN	NaN	P36542	ATP synthase subunit gamma, mitochondrial	ATP5C1
24.7563	27.7149	26.9402	27.5924	NaN	NaN	NaN	P46977	Dolichyl-diphosphooligosaccharide--protein glycosyltransferase subunit STT3A	STT3A
24.5877	25.5058	24.2835	24.5483	NaN	NaN	NaN	Q9UGT4	Sushi domain-containing protein 2	SUSD2
24.5705	25.1529	26.5222	26.9683	NaN	NaN	NaN	Q96JY6;C9JS55;C9JSR2;A0A087WVI1;C9J0X3;C9K0F0;C9J760	PDZ and LIM domain protein 2	PDLIM2
24.4113	26.6628	26.3403	26.5234	NaN	NaN	NaN	P53597	Succinyl-CoA ligase [ADP/GDP-forming] subunit alpha, mitochondrial	SUCLG1
24.1662	25.5232	25.8981	23.7505	NaN	NaN	NaN	Q6PCB7	Long-chain fatty acid transport protein 1	SLC27A1
24.0992	26.3231	26.922	26.8029	NaN	NaN	NaN	Q9UGP8	Translocation protein SEC63 homolog	SEC63
24.0198	25.0591	25.0523	25.4135	NaN	NaN	NaN	A0A0C4DGQ8;Q6IAN0;J3KRS1	Dehydrogenase/reductase SDR family member 7B	DHRS7B
24.0061	27.8442	26.6764	26.2293	NaN	NaN	NaN	Q9Y305;H7C5Q2	Acyl-coenzyme A thioesterase 9, mitochondrial	ACOT9
23.9119	24.7261	24.63	24.4044	NaN	NaN	NaN	Q99943	1-acyl-sn-glycerol-3-phosphate acyltransferase alpha	AGPAT1
23.88	23.2823	23.9891	23.778	NaN	NaN	NaN	Q9BRX2	Protein pelota homolog	PELO
23.6536	25.9305	24.2804	24.3336	NaN	NaN	NaN	O76031	ATP-dependent Clp protease ATP-binding subunit clpX-like, mitochondrial	CLPX
23.5018	26.4914	26.0196	25.7456	NaN	NaN	NaN	Q13011	Delta(3,5)-Delta(2,4)-dienoyl-CoA isomerase, mitochondrial	ECH1
23.4294	25.5014	24.546	24.8948	NaN	NaN	NaN	Q96DZ1	Endoplasmic reticulum lectin 1	ERLEC1
23.3527	25.8764	24.8642	24.681	NaN	NaN	NaN	Q9H488	GDP-fucose protein O-fucosyltransferase 1	POFUT1
23.297	28.4243	26.1811	26.7934	NaN	NaN	NaN	P11498	Pyruvate carboxylase, mitochondrial	PC
22.8848	25.5738	25.12	25.1445	NaN	NaN	NaN	F5H7F6;F5H6X2;P10620	Microsomal glutathione S-transferase 1	MGST1
22.5602	24.9749	22.4842	23.1443	NaN	NaN	NaN	Q9UNW1	Multiple inositol polyphosphate phosphatase 1	MINPP1
22.456	27.8417	26.7303	27.6623	NaN	NaN	NaN	B4DJ81;P28331	NADH-ubiquinone oxidoreductase 75 kDa subunit, mitochondrial	NDUFS1

## Sheet: (3) Proteins identified only in
LFQ intensity aEV_donor 1	LFQ intensity aEV donor 2	LFQ intensity aEV donor 3	LFQ intensity aEV donor 4	LFQ intensity fEV donor 1	LFQ intensity fEV donor 2	LFQ intensity fEV donor 3	Majority protein IDs	Protein names	Gene names
NaN	NaN	NaN	NaN	24.2971	24.2212	24.1887	A0A087WTM1;Q9Y6N7;A0A087WZ85;A0A0A0MSX4	Roundabout homolog 1	ROBO1
NaN	NaN	NaN	NaN	23.686	24.4203	26.0053	A0A087X235;A0A087WWT4;Q9H1Z9;Q6PJ65	Tetraspanin;Tetraspanin-10	TSPAN10
NaN	NaN	NaN	NaN	23.0958	24.8741	25.1209	A0A087X0K1;Q9Y376	Calcium-binding protein 39	CAB39
NaN	NaN	NaN	NaN	21.5281	23.8322	24.1225	A0A087X0R6;Q9UMY4	Sorting nexin-12	SNX12
NaN	NaN	NaN	NaN	23.9805	24.9963	27.1423	A0A087X0X2;Q6KF10;A0PK22	Growth/differentiation factor 6	GDF6
NaN	NaN	NaN	NaN	24.396	26.3782	25.7342	A0A0A0MRA8;Q9Y2J2;A0A0A0MSA4;A0A1B0GTF8	Band 4.1-like protein 3;Band 4.1-like protein 3, N-terminally processed	EPB41L3
NaN	NaN	NaN	NaN	22.3565	22.7452	23.4873	E9PD56;H7BYG4;W5RWE6;A0A0C4DG95;Q7Z7A4;H7C529;H7C4W2;U3KQS4;H7C4V0	PX domain-containing protein kinase-like protein	PXK
NaN	NaN	NaN	NaN	23.3844	23.612	23.7131	A0A0C4DGH3;Q9Y6R0;M0R0Q4;M0QZV7;M0QYC2	Numb-like protein	NUMBL
NaN	NaN	NaN	NaN	23.435	25.4244	25.3217	D6RIU2;D6RDP6;H0Y8T9;D6RHU6;D6RDY1;D6RA76;D6RC11;D6R9S8;D6RCE6;D6RFX6;D6RDI6;D6RCR8;A0A0R4J2F2;Q9NY35	Claudin domain-containing protein 1	CLDND1
NaN	NaN	NaN	NaN	22.6457	23.0335	24.7869	A0A0U1RR20;Q92954	Proteoglycan 4;Proteoglycan 4 C-terminal part	PRG4
NaN	NaN	NaN	NaN	24.2718	23.5439	24.6416	A0A1W2PNW4;P17948	Vascular endothelial growth factor receptor 1	FLT1
NaN	NaN	NaN	NaN	23.7208	26.1543	26.3022	E9PEH6;A0A2R8Y5H7;A0A2R8Y821;A0A2R8Y6V3;A0A2R8Y5P8;A0A2R8Y4X1;A0A2R8Y4E3;A0A2R8Y5X5;A0A2R8Y4P8;B7Z2R4;A0A2R8YGQ3;A0A2R8Y638;A0A2R8Y5R7;A0A2R8Y5M2;A0A2R8Y504;O43556;A0A2R8YCT2;A0A2R8Y6S4;A0A2R8Y6Y5;A0A2R8Y7Q5;A0A2R8Y6G8;A0A2R8Y448;A0A2R8Y6D4;A0A2R8YE16;A0A2R8YE99;A0A2R8Y416;A0A2R8Y628;C9JR67;A0A2U3TZN7;A0A2R8Y621;A0A2R8Y7J1;A0A2R8Y2R1;A0A2R8Y5Q3;A0A2R8Y6U6;A0A2R8YH84;A0A2R8Y5J3;A0A2R8YD68;A0A2R8Y6…	Epsilon-sarcoglycan	SGCE
NaN	NaN	NaN	NaN	22.9381	22.6574	24.1564	A0A2R8Y4I8;A0A2U3TZR0;Q9UBP0;A0A2R8Y7K2;A0A2R8Y481;A0A2R8YGN6;A0A2R8YCL5	Spastin	SPAST
NaN	NaN	NaN	NaN	24.8916	24.9832	24.8069	A0A2R8YFL3;A0A2R8Y7R1;A0A2R8Y4U4;P15260	Interferon gamma receptor 1	IFNGR1
NaN	NaN	NaN	NaN	22.2137	25.2034	25.3798	A0A3B3IS79;F5H527;Q76I76	Protein phosphatase Slingshot homolog 2	SSH2
NaN	NaN	NaN	NaN	25.3308	25.1246	25.4501	A0A3B3IST1;B5MD23;O75954	Tetraspanin;Tetraspanin-9	TSPAN9
NaN	NaN	NaN	NaN	24.5416	22.5954	22.4057	A1A4S6	Rho GTPase-activating protein 10	ARHGAP10
NaN	NaN	NaN	NaN	24.4521	24.9187	24.8992	H3BTL1;Q9GZQ8;A6NCE7	Microtubule-associated proteins 1A/1B light chain 3B;Microtubule-associated proteins 1A/1B light chain 3 beta 2	MAP1LC3B;MAP1LC3B2
NaN	NaN	NaN	NaN	23.0065	25.2394	24.5234	K7EIN1;K7ESN4;K7EIJ0;K7ENL2;A6NG10;K7EMC9;Q969T9;K7EIK1	WW domain-binding protein 2	WBP2
NaN	NaN	NaN	NaN	23.7685	24.6458	24.7936	H3BMT0;H3BTV5;H3BU16;A6NGP5;H3BMV3;Q9H910	Hematological and neurological expressed 1-like protein	HN1L
NaN	NaN	NaN	NaN	25.9129	26.1413	25.5454	B7ZL14;H0Y7W6;Q96RU3	Formin-binding protein 1	FNBP1
NaN	NaN	NaN	NaN	26.7899	25.4385	26.0037	B9A018;Q53GS9;A0A087X1B2	U4/U6.U5 tri-snRNP-associated protein 2	USP39
NaN	NaN	NaN	NaN	24.8398	24.8637	25.3258	C9J0A7;Q9UQN3;A0A087WW88	Charged multivesicular body protein 2b	CHMP2B
NaN	NaN	NaN	NaN	26.1376	26.6132	25.8232	C9JG41;Q9NQX7	Integral membrane protein 2C;CT-BRI3	ITM2C
NaN	NaN	NaN	NaN	27.0212	24.4603	25.4157	C9JYQ9;H0Y8C2;Q6P5R6	60S ribosomal protein L22-like 1	RPL22L1
NaN	NaN	NaN	NaN	22.3851	22.0203	22.1745	F6U1T9;D3YTA9;H7BYZ3;P63098	Calcineurin subunit B type 1	PPP3R1
NaN	NaN	NaN	NaN	20.4323	24.1592	23.9248	E7ENV7;Q86YQ8	Copine-8	CPNE8
NaN	NaN	NaN	NaN	24.8712	25.0111	24.7169	E7ET40;P00749	Urokinase-type plasminogen activator;Urokinase-type plasminogen activator long chain A;Urokinase-type plasminogen activator short chain A;Urokinase-type plasminogen activator chain B	PLAU
NaN	NaN	NaN	NaN	24.5744	24.2009	24.0988	E7ET49;Q8NCG7	Sn1-specific diacylglycerol lipase beta	DAGLB
NaN	NaN	NaN	NaN	24.0362	26.2252	25.5962	E7EV01;O15484;A0A3B3IRX8	Calpain-5	CAPN5
NaN	NaN	NaN	NaN	23.5489	25.8101	25.7933	E7EX17;P23588	Eukaryotic translation initiation factor 4B	EIF4B
NaN	NaN	NaN	NaN	24.5239	23.321	22.8323	E9PC52;Q16576	Histone-binding protein RBBP7	RBBP7
NaN	NaN	NaN	NaN	25.4832	24.744	24.4769	E9PQA6;Q96EY5;E9PLL0;M0QZK6;E9PLZ8	Multivesicular body subunit 12A	MVB12A
NaN	NaN	NaN	NaN	22.9252	23.6524	23.3374	H0Y2W5;Q5T1B5;Q14642;Q5T1B3	Type I inositol 1,4,5-trisphosphate 5-phosphatase	INPP5A
NaN	NaN	NaN	NaN	22.1541	22.4181	24.4743	H0Y3H2;Q99758	ATP-binding cassette sub-family A member 3	ABCA3
NaN	NaN	NaN	NaN	26.5067	20.4472	20.6957	H3BLV9;Q96SB4	SRSF protein kinase 1	SRPK1
NaN	NaN	NaN	NaN	27.1221	26.7297	27.4454	H7BY55;H3BLV0;B1AP13;P08174;B1AP15	Complement decay-accelerating factor	CD55
NaN	NaN	NaN	NaN	24.8621	25.0338	25.2396	H7C1U3;Q5T0F9;H0Y517	Coiled-coil and C2 domain-containing protein 1B	CC2D1B
NaN	NaN	NaN	NaN	24.666	25.597	25.2074	H7C3Q6;Q8WV92;B8ZZL5	MIT domain-containing protein 1	MITD1
NaN	NaN	NaN	NaN	22.8796	24.7967	24.5949	I3L1J9;Q9NP84	Tumor necrosis factor receptor superfamily member 12A	TNFRSF12A
NaN	NaN	NaN	NaN	26.1391	25.4539	25.3319	J3KMZ9;P01130;H0YMD1	Low-density lipoprotein receptor	LDLR
NaN	NaN	NaN	NaN	22.2594	21.8993	21.7953	J3QR07;Q96MU7	YTH domain-containing protein 1	YTHDC1
NaN	NaN	NaN	NaN	23.6465	25.4385	26.9488	K7ES70;P55083	Microfibril-associated glycoprotein 4	MFAP4
NaN	NaN	NaN	NaN	26.9768	28.169	26.627	M0R1T5;O43633	Charged multivesicular body protein 2a	CHMP2A
NaN	NaN	NaN	NaN	24.5471	24.5133	24.0803	O00194;K7ES41	Ras-related protein Rab-27B	RAB27B
NaN	NaN	NaN	NaN	25.7389	22.309	22.5428	O00458;C9JA65	Interferon-related developmental regulator 1	IFRD1
NaN	NaN	NaN	NaN	23.1158	23.1353	24.0143	O15116;E5RJ47;E5RH18	U6 snRNA-associated Sm-like protein LSm1	LSM1
NaN	NaN	NaN	NaN	23.6919	25.6246	25.2441	O43157	Plexin-B1	PLXNB1
NaN	NaN	NaN	NaN	22.3579	23.0812	22.6914	O43747	AP-1 complex subunit gamma-1	AP1G1
NaN	NaN	NaN	NaN	22.4788	23.5574	23.7867	X6R2W0;Q5U8S2;O60499;K7EJ05;K7EPP9;K7ELY2;K7EIY4	Syntaxin-10	STX10
NaN	NaN	NaN	NaN	27.3629	28.2295	28.282	O60565	Gremlin-1	GREM1
NaN	NaN	NaN	NaN	23.3352	23.1654	22.8917	O75663	TIP41-like protein	TIPRL
NaN	NaN	NaN	NaN	26.1965	24.7971	23.823	O75934	Pre-mRNA-splicing factor SPF27	BCAS2
NaN	NaN	NaN	NaN	24.2967	24.6044	25.3333	O75937	DnaJ homolog subfamily C member 8	DNAJC8
NaN	NaN	NaN	NaN	24.4682	23.95	23.8479	O94915;H0Y9X0;F2Z2S2;A0A2C9F2R7	Protein furry homolog-like	FRYL
NaN	NaN	NaN	NaN	22.4665	23.699	23.1048	O95025;C9JYT6	Semaphorin-3D	SEMA3D
NaN	NaN	NaN	NaN	26.7841	23.9299	24.3033	O95232;J3KPP4	Luc7-like protein 3	LUC7L3
NaN	NaN	NaN	NaN	25.5212	23.7539	23.975	O95456	Proteasome assembly chaperone 1	PSMG1
NaN	NaN	NaN	NaN	29.6872	25.5214	27.3703	O95631	Netrin-1	NTN1
NaN	NaN	NaN	NaN	24.9678	23.9178	23.3953	O95810	Serum deprivation-response protein	SDPR
NaN	NaN	NaN	NaN	22.9211	24.5308	23.8517	P04921	Glycophorin-C	GYPC
NaN	NaN	NaN	NaN	23.4413	24.8971	25.1182	P06241	Tyrosine-protein kinase Fyn	FYN
NaN	NaN	NaN	NaN	22.872	25.2164	23.8886	P06702	Protein S100-A9	S100A9
NaN	NaN	NaN	NaN	25.1993	25.3539	25.7129	P10586;H0Y6Z7;H0Y4H1;H0Y7Z9;H0Y380	Receptor-type tyrosine-protein phosphatase F	PTPRF
NaN	NaN	NaN	NaN	26.4358	27.39	28.1102	P13612;E7EP60	Integrin alpha-4	ITGA4
NaN	NaN	NaN	NaN	25.2921	24.2847	24.7091	P15104;A0A2R8YDT1	Glutamine synthetase	GLUL
NaN	NaN	NaN	NaN	23.6354	26.41	24.4105	P17661	Desmin	DES
NaN	NaN	NaN	NaN	23.2995	23.7657	25.3837	P25106;A0A140T9K6	Atypical chemokine receptor 3	ACKR3
NaN	NaN	NaN	NaN	26.8029	28.0468	27.4608	P29323;B1AKC9	Ephrin type-B receptor 2;Receptor protein-tyrosine kinase	EPHB2
NaN	NaN	NaN	NaN	23.8874	24.2486	24.7201	P29353;X6R6D0	SHC-transforming protein 1	SHC1
NaN	NaN	NaN	NaN	25.2855	25.3912	25.435	P30825	High affinity cationic amino acid transporter 1	SLC7A1
NaN	NaN	NaN	NaN	25.6515	28.5122	28.7184	P31431	Syndecan-4	SDC4
NaN	NaN	NaN	NaN	24.6162	25.0732	25.2135	P36894	Bone morphogenetic protein receptor type-1A	BMPR1A
NaN	NaN	NaN	NaN	24.3467	24.1768	24.4473	P40818	Ubiquitin carboxyl-terminal hydrolase 8	USP8
NaN	NaN	NaN	NaN	26.3124	26.0989	26.0254	P43490;A0A0C4DFS8	Nicotinamide phosphoribosyltransferase	NAMPT
NaN	NaN	NaN	NaN	23.2647	23.9936	23.3889	P49757;G3V4S6;G3V433;G3V3R1;G3V3Z8	Protein numb homolog	NUMB
NaN	NaN	NaN	NaN	22.4992	24.4434	23.6557	P49795	Regulator of G-protein signaling 19	RGS19
NaN	NaN	NaN	NaN	24.5264	22.7705	22.6346	P50579;G3V1U3;F8VSC4	Methionine aminopeptidase 2	METAP2
NaN	NaN	NaN	NaN	23.9751	25.246	26.0458	P52799	Ephrin-B2	EFNB2
NaN	NaN	NaN	NaN	24.4368	24.8076	24.3376	P53794	Sodium/myo-inositol cotransporter	SLC5A3
NaN	NaN	NaN	NaN	23.6021	25.7077	23.4411	P58215;E7END4;B8ZZT6;B9A025;C9J5M1	Lysyl oxidase homolog 3	LOXL3
NaN	NaN	NaN	NaN	23.9713	23.5947	23.6149	P78504	Protein jagged-1	JAG1
NaN	NaN	NaN	NaN	23.4775	24.4883	25.544	P98198	Phospholipid-transporting ATPase ID	ATP8B2
NaN	NaN	NaN	NaN	23.9676	25.6508	26.287	Q06481	Amyloid-like protein 2	APLP2
NaN	NaN	NaN	NaN	25.4376	21.2478	21.5574	Q12816;G5E9N2	Trophinin	TRO
NaN	NaN	NaN	NaN	24.4715	24.2089	24.22	Q13530	Serine incorporator 3	SERINC3
NaN	NaN	NaN	NaN	23.7779	24.2525	24.8502	Q13873	Bone morphogenetic protein receptor type-2	BMPR2
NaN	NaN	NaN	NaN	24.2562	22.9247	22.778	Q13951;J3KRT0;J3KS23;H3BSC0	Core-binding factor subunit beta	CBFB
NaN	NaN	NaN	NaN	26.6429	26.9945	26.5376	Q15012	Lysosomal-associated transmembrane protein 4A	LAPTM4A
NaN	NaN	NaN	NaN	23.338	22.8382	22.9032	Q15750	TGF-beta-activated kinase 1 and MAP3K7-binding protein 1	TAB1
NaN	NaN	NaN	NaN	23.4679	23.3236	23.6491	Q16513	Serine/threonine-protein kinase N2	PKN2
NaN	NaN	NaN	NaN	25.047	24.8676	25.798	Q5KU26	Collectin-12	COLEC12
NaN	NaN	NaN	NaN	25.2951	25.7054	25.6035	Q5T2T1;S4R337	MAGUK p55 subfamily member 7	MPP7
NaN	NaN	NaN	NaN	23.8724	25.1134	26.6469	Q6GPG7;Q92633	Lysophosphatidic acid receptor 1	LPAR1
NaN	NaN	NaN	NaN	25.6423	23.2011	23.6135	Q6UXN9	WD repeat-containing protein 82	WDR82
NaN	NaN	NaN	NaN	26.6891	26.6039	26.8935	Q7Z4F1	Low-density lipoprotein receptor-related protein 10	LRP10
NaN	NaN	NaN	NaN	22.9135	23.4285	22.4424	Q86TV6;H0YJS2;A0A0C4DGK5	Tetratricopeptide repeat protein 7B	TTC7B
NaN	NaN	NaN	NaN	24.8739	23.8089	23.9596	Q86VN1;A0A3B3ISW7	Vacuolar protein-sorting-associated protein 36	VPS36
NaN	NaN	NaN	NaN	23.2321	22.7513	23.0094	Q86VW0	SEC14 domain and spectrin repeat-containing protein 1	SESTD1
NaN	NaN	NaN	NaN	24.3475	26.8321	26.277	Q86VY9	Transmembrane protein 200A	TMEM200A
NaN	NaN	NaN	NaN	22.3362	22.4551	22.0689	Q8IVL5;C9JSL4;C9J313	Prolyl 3-hydroxylase 2	LEPREL1
NaN	NaN	NaN	NaN	22.1816	23.4578	22.7965	Q8IWT6	Volume-regulated anion channel subunit LRRC8A	LRRC8A
NaN	NaN	NaN	NaN	22.8382	23.9633	24.1608	Q8IX04	Ubiquitin-conjugating enzyme E2 variant 3	UEVLD
NaN	NaN	NaN	NaN	22.6744	23.9055	25.3678	Q8N3Z0	Inactive serine protease 35	PRSS35
NaN	NaN	NaN	NaN	23.5686	24.6863	24.309	Q8N4C8	Misshapen-like kinase 1	MINK1
NaN	NaN	NaN	NaN	24.8445	24.5059	24.5723	Q8NDZ4;E7ET39;C9JY09	Deleted in autism protein 1	C3orf58
NaN	NaN	NaN	NaN	27.5779	28.307	27.0673	Q8NFJ5;A0A3B3ITN8	Retinoic acid-induced protein 3	GPRC5A
NaN	NaN	NaN	NaN	26.4572	25.2869	24.4463	Q8NFZ4;I3L498;A0A087WW27;E7EVK0;A0A0A0MTH0;B4DHI3;A6NMU8;Q8NFZ3;Q8N0W4;Q9NZ94	Neuroligin-2;Neuroligin-4, Y-linked;Neuroligin-4, X-linked;Neuroligin-3	NLGN2;NLGN3;NLGN4X;NLGN4Y
NaN	NaN	NaN	NaN	24.0922	20.8585	22.7596	Q8TAF3	WD repeat-containing protein 48	WDR48
NaN	NaN	NaN	NaN	23.6565	23.7569	24.0196	Q96EK6;G3V4W4;G3V5E4	Glucosamine 6-phosphate N-acetyltransferase	GNPNAT1
NaN	NaN	NaN	NaN	24.0519	23.1819	22.9443	Q96GA7;F8VYZ3	Serine dehydratase-like	SDSL
NaN	NaN	NaN	NaN	25.1564	27.5542	27.6828	Q96JQ0	Protocadherin-16	DCHS1
NaN	NaN	NaN	NaN	25.1239	22.3052	22.6912	Q96ME1;H0Y6I6	F-box/LRR-repeat protein 18	FBXL18
NaN	NaN	NaN	NaN	26.149	24.6673	24.886	Q96S44	TP53-regulating kinase	TP53RK
NaN	NaN	NaN	NaN	23.1117	24.4729	25.1769	Q99650	Oncostatin-M-specific receptor subunit beta	OSMR
NaN	NaN	NaN	NaN	25.5351	24.5308	24.6731	Q99808	Equilibrative nucleoside transporter 1	SLC29A1
NaN	NaN	NaN	NaN	24.3578	24.0076	24.1096	Q9BT67	NEDD4 family-interacting protein 1	NDFIP1
NaN	NaN	NaN	NaN	25.6907	23.4506	23.4843	Q9BV19	Uncharacterized protein C1orf50	C1orf50
NaN	NaN	NaN	NaN	23.6319	24.0232	23.3395	Q9BVG4;A6NDF3	Protein PBDC1	PBDC1
NaN	NaN	NaN	NaN	24.7521	26.5091	26.5199	Q9C0B5;H0YEF4	Palmitoyltransferase ZDHHC5;Palmitoyltransferase	ZDHHC5
NaN	NaN	NaN	NaN	22.2337	23.6219	23.0937	Q9H2K8;G3V1Q8	Serine/threonine-protein kinase TAO3	TAOK3
NaN	NaN	NaN	NaN	25.3298	25.0779	25.7998	Q9H7P6;F8W922	Multivesicular body subunit 12B	MVB12B
NaN	NaN	NaN	NaN	23.5111	23.8459	23.4366	Q9HAC8	Ubiquitin domain-containing protein 1	UBTD1
NaN	NaN	NaN	NaN	24.2316	25.6689	26.4302	Q9HB63;F8W0I7	Netrin-4	NTN4
NaN	NaN	NaN	NaN	22.7317	24.0889	24.1068	Q9NRA2	Sialin	SLC17A5
NaN	NaN	NaN	NaN	25.491	22.9537	22.6261	Q9NVX2;A0A0A0MRH0;K7EN33	Notchless protein homolog 1	NLE1
NaN	NaN	NaN	NaN	23.9466	24.7293	23.9952	Q9NZI8	Insulin-like growth factor 2 mRNA-binding protein 1	IGF2BP1
NaN	NaN	NaN	NaN	25.8058	25.1741	24.7147	Q9P258	Protein RCC2	RCC2
NaN	NaN	NaN	NaN	23.647	25.0266	24.2029	Q9UBN6	Tumor necrosis factor receptor superfamily member 10D	TNFRSF10D
NaN	NaN	NaN	NaN	25.8739	22.8601	22.6724	Q9UHD1;E9PPQ5	Cysteine and histidine-rich domain-containing protein 1	CHORDC1
NaN	NaN	NaN	NaN	24.4949	23.4774	23.9288	Q9UKV8	Protein argonaute-2	AGO2
NaN	NaN	NaN	NaN	24.2896	24.4536	24.4812	Q9UL15;G3V274	BAG family molecular chaperone regulator 5	BAG5
NaN	NaN	NaN	NaN	23.6745	25.032	24.3683	Q9ULH0;H0Y8E4;E9PH70;A0A1W2PPB7	Kinase D-interacting substrate of 220 kDa	KIDINS220
NaN	NaN	NaN	NaN	25.7476	25.9842	25.9422	Q9UN37;I3L4J1	Vacuolar protein sorting-associated protein 4A	VPS4A
NaN	NaN	NaN	NaN	25.1863	23.9872	24.6568	Q9UQ13;X6RI37	Leucine-rich repeat protein SHOC-2	SHOC2
NaN	NaN	NaN	NaN	23.3352	24.5725	23.4126	Q9UQB8;I3L4C2;I3L3C5;I3L327	Brain-specific angiogenesis inhibitor 1-associated protein 2	BAIAP2
NaN	NaN	NaN	NaN	25.3551	25.0219	24.6185	Q9Y281	Cofilin-2	CFL2
NaN	NaN	NaN	NaN	23.5857	23.2349	23.4294	Q9Y3D0	Mitotic spindle-associated MMXD complex subunit MIP18	FAM96B
NaN	NaN	NaN	NaN	23.8047	24.7543	24.0737	R4GN18	Membrane cofactor protein	CD46

## Sheet: (4) aEV differential expressed
LFQ intensity aEV_donor 1	LFQ intensity aEV donor 2	LFQ intensity aEV donor 3	LFQ intensity aEV donor 4	LFQ intensity fEV donor 1	LFQ intensity fEV donor 2	LFQ intensity fEV donor 3	Majority protein IDs	Protein names	Gene names
26.3303	26.34	26.7713	26.9022	NaN	NaN	NaN	A0A087WUQ6;P07203;A0A2R8Y6B6	Glutathione peroxidase;Glutathione peroxidase 1	GPX1
25.9133	27.95	28.5404	28.0789	NaN	NaN	NaN	O14684	Prostaglandin E synthase	PTGES
25.8736	28.208	27.0734	27.4398	NaN	NaN	NaN	P26885;F5H0N4	Peptidyl-prolyl cis-trans isomerase FKBP2;Peptidyl-prolyl cis-trans isomerase	FKBP2
25.7484	24.7842	26.4953	26.082	NaN	NaN	NaN	Q68CZ2	Tensin-3	TNS3
25.7236	26.1146	25.5795	25.8861	NaN	NaN	NaN	E9PB90;P52789	Hexokinase;Hexokinase-2	HK2
25.6692	27.6828	26.2073	26.3084	NaN	NaN	NaN	Q9P2X0	Dolichol-phosphate mannosyltransferase subunit 3	DPM3
25.5865	27.2803	26.6686	26.4499	NaN	NaN	NaN	P31513	Dimethylaniline monooxygenase [N-oxide-forming] 3	FMO3
25.4976	26.7894	26.8503	26.8179	NaN	NaN	NaN	P84157	Matrix-remodeling-associated protein 7	MXRA7
25.1076	26.3063	27.3135	28.3454	NaN	NaN	NaN	P36542	ATP synthase subunit gamma, mitochondrial	ATP5C1
24.7563	27.7149	26.9402	27.5924	NaN	NaN	NaN	P46977	Dolichyl-diphosphooligosaccharide--protein glycosyltransferase subunit STT3A	STT3A
24.5877	25.5058	24.2835	24.5483	NaN	NaN	NaN	Q9UGT4	Sushi domain-containing protein 2	SUSD2
24.5705	25.1529	26.5222	26.9683	NaN	NaN	NaN	Q96JY6;C9JS55;C9JSR2;A0A087WVI1;C9J0X3;C9K0F0;C9J760	PDZ and LIM domain protein 2	PDLIM2
24.4113	26.6628	26.3403	26.5234	NaN	NaN	NaN	P53597	Succinyl-CoA ligase [ADP/GDP-forming] subunit alpha, mitochondrial	SUCLG1
24.1662	25.5232	25.8981	23.7505	NaN	NaN	NaN	Q6PCB7	Long-chain fatty acid transport protein 1	SLC27A1
24.0992	26.3231	26.922	26.8029	NaN	NaN	NaN	Q9UGP8	Translocation protein SEC63 homolog	SEC63
24.0198	25.0591	25.0523	25.4135	NaN	NaN	NaN	A0A0C4DGQ8;Q6IAN0;J3KRS1	Dehydrogenase/reductase SDR family member 7B	DHRS7B
24.0061	27.8442	26.6764	26.2293	NaN	NaN	NaN	Q9Y305;H7C5Q2	Acyl-coenzyme A thioesterase 9, mitochondrial	ACOT9
23.9119	24.7261	24.63	24.4044	NaN	NaN	NaN	Q99943	1-acyl-sn-glycerol-3-phosphate acyltransferase alpha	AGPAT1
23.88	23.2823	23.9891	23.778	NaN	NaN	NaN	Q9BRX2	Protein pelota homolog	PELO
23.6536	25.9305	24.2804	24.3336	NaN	NaN	NaN	O76031	ATP-dependent Clp protease ATP-binding subunit clpX-like, mitochondrial	CLPX
23.5018	26.4914	26.0196	25.7456	NaN	NaN	NaN	Q13011	Delta(3,5)-Delta(2,4)-dienoyl-CoA isomerase, mitochondrial	ECH1
23.4294	25.5014	24.546	24.8948	NaN	NaN	NaN	Q96DZ1	Endoplasmic reticulum lectin 1	ERLEC1
23.3527	25.8764	24.8642	24.681	NaN	NaN	NaN	Q9H488	GDP-fucose protein O-fucosyltransferase 1	POFUT1
23.297	28.4243	26.1811	26.7934	NaN	NaN	NaN	P11498	Pyruvate carboxylase, mitochondrial	PC
22.8848	25.5738	25.12	25.1445	NaN	NaN	NaN	F5H7F6;F5H6X2;P10620	Microsomal glutathione S-transferase 1	MGST1
22.456	27.8417	26.7303	27.6623	NaN	NaN	NaN	B4DJ81;P28331	NADH-ubiquinone oxidoreductase 75 kDa subunit, mitochondrial	NDUFS1
26.2998	29.0558	29.5448	30.0142	NaN	NaN	26.6773	F8VVM2;Q00325;F8VZL5;F8VWR4;F8VWQ0	Phosphate carrier protein, mitochondrial	SLC25A3
26.4386	26.0564	26.2908	25.437	NaN	NaN	25.3934	A0A087WX29;Q13148;B1AKP7;G3V162;A0A087X260;A0A087WYY0;K7EJM5;A0A0A0N0M3;K7EN94;A0A087WXQ5;A0A087WV68	TAR DNA-binding protein 43	TARDBP;TDP43
24.085	27.0837	25.1343	26.365	NaN	NaN	23.9434	Q14696	LDLR chaperone MESD	MESDC2
26.8076	28.5944	27.0437	25.7444	NaN	NaN	23.6964	P23141	Liver carboxylesterase 1	CES1
24.8223	26.8332	25.2626	25.3144	NaN	NaN	23.2994	Q9Y5S1;H7BZK2	Transient receptor potential cation channel subfamily V member 2	TRPV2
24.8395	28.4514	26.706	27.8277	NaN	NaN	23.0736	P09110;C9JDE9;H7C131;H0Y4D4	3-ketoacyl-CoA thiolase, peroxisomal	ACAA1
23.7798	26.8008	23.9255	25.156	NaN	NaN	22.7448	Q9NR28;A0A024RBT2	Diablo homolog, mitochondrial	DIABLO
23.2083	26.8573	26.3299	26.4652	NaN	NaN	22.0739	P50416	Carnitine O-palmitoyltransferase 1, liver isoform	CPT1A
27.9747	32.1493	30.4321	29.4223	NaN	27.8871	24.9621	Q9H9B4;D6RFI0;D6RDG7;S4R2X2	Sideroflexin-1	SFXN1
26.4992	28.1937	26.5459	27.1222	NaN	25.815	NaN	F8WF48;Q99442;F8WCJ7	Translocation protein SEC62	SEC62
25.7969	26.8292	27.0066	27.0205	NaN	25.8119	NaN	E9PGZ1;C9J813		CALD1
27.4608	28.497	27.4027	27.7033	NaN	25.7774	NaN	P21333	Filamin-A	FLNA
25.7203	27.9894	28.1356	27.84	NaN	25.6511	24.3807	M0QXF7;M0QYN0;Q969H8	Myeloid-derived growth factor	MYDGF
26.2309	27.0773	26.4584	27.6271	NaN	25.5874	24.6533	Q9Y394;A0A087X0Z7;H0YJ66	Dehydrogenase/reductase SDR family member 7	DHRS7
24.686	27.9904	27.6533	28.4055	NaN	24.8904	NaN	P50402;Q5HY57	Emerin	EMD
25.4749	26.7437	27.0901	27.0448	NaN	24.6069	25.1572	H0Y9Y3;Q9UMS6	Synaptopodin-2	SYNPO2
27.5481	28.2988	26.1366	26.8103	NaN	24.4374	NaN	P49961	Ectonucleoside triphosphate diphosphohydrolase 1	ENTPD1
23.8449	26.7614	26.5408	26.313	NaN	24.3401	NaN	Q9UHL4	Dipeptidyl peptidase 2	DPP7
25.4265	29.1245	28.5928	28.6538	NaN	24.3226	NaN	P60468	Protein transport protein Sec61 subunit beta	SEC61B
24.503	26.2693	24.5271	25.7176	NaN	24.0576	NaN	Q9BVA1	Tubulin beta-2B chain	TUBB2B
23.0544	29.3736	28.4719	29.7618	NaN	23.8017	23.5815	P36957	Dihydrolipoyllysine-residue succinyltransferase component of 2-oxoglutarate dehydrogenase complex, mitochondrial	DLST
25.1268	26.6581	25.9677	26.2818	NaN	23.7862	24.4418	Q5T0I0		GSN
24.3507	26.0514	24.2642	25.5905	NaN	23.7441	NaN	Q9NW15;H7C3N6	Anoctamin-10;Anoctamin	ANO10
23.7234	25.2403	28.7859	27.3122	NaN	23.7129	23.4501	F5GXX5;P61803;F5H895;A0A0B4J239	Dolichyl-diphosphooligosaccharide--protein glycosyltransferase subunit DAD1	DAD1
25.1163	26.0836	24.8758	26.7883	NaN	23.5385	NaN	G0XQ39;Q13586;E9PNJ4;H0YDB2	Stromal interaction molecule 1	STIM1
23.8457	25.9755	26.4684	26.847	NaN	23.4945	23.7838	E9PL01;A0A087WUC6;E9PI68;Q15005;E9PRB9	Signal peptidase complex subunit 2	SPCS2
23.0657	30.4257	30.4749	29.8557	NaN	23.1334	22.5232	P48047;H7C0C1	ATP synthase subunit O, mitochondrial	ATP5O
23.8495	26.4802	26.8992	27.0195	NaN	23.128	NaN	Q8NC56	LEM domain-containing protein 2	LEMD2
24.2842	26.6503	25.8149	25.65	NaN	23.0568	23.0661	H0YL72;P50213;H0YMU3	Isocitrate dehydrogenase [NAD] subunit alpha, mitochondrial	IDH3A
24.6556	26.7667	25.7603	23.9388	NaN	22.8296	NaN	Q9BQB6;I3L3B4;H0YD56;F8W9H0;E9PLN8	Vitamin K epoxide reductase complex subunit 1	VKORC1
22.1351	27.1278	26.6546	26.7509	NaN	22.2778	21.0106	B4DR61;P61619;F8W776;Q8TC24;Q9H9S3	Protein transport protein Sec61 subunit alpha isoform 1;Protein transport protein Sec61 subunit alpha isoform 2	SEC61A1;SEC61A2
23.2407	30.0504	27.9681	28.5467	NaN	21.9305	21.8803	C9JRZ6;Q9NX63;F8WAR4;A0A286YEX5	MICOS complex subunit MIC19	CHCHD3
21.9295	27.5037	25.0652	24.0596	NaN	20.902	21.1921	O00116;A0A1B0GWA2;A0A2R8YEL0	Alkyldihydroxyacetonephosphate synthase, peroxisomal	AGPS
30.755	33.7539	33.2333	33.4062	30.4968	30.3736	29.7824	P07237;H7BZ94;H0Y3Z3;I3L398	Protein disulfide-isomerase	P4HB
32.2993	32.0404	33.1289	33.135	30.1817	30.4132	30.223	P04792	Heat shock protein beta-1	HSPB1
30.71	32.9984	33.2187	32.8502	29.1549	29.7688	28.9127	P23284	Peptidyl-prolyl cis-trans isomerase B	PPIB
31.9139	32.4533	32.7941	32.98	28.6397	29.2255	28.0842	A0A1B0GV23;A0A1B0GVD5;A0A1B0GWE8;P07339;A0A1B0GW44;A0A1B0GU92;A0A1B0GU03;A0A1B0GVP3;C9JH19;F8WD96;H7C469	Cathepsin D;Cathepsin D light chain;Cathepsin D heavy chain	CTSD
28.9985	33.5299	33.0807	33.0107	28.2076	29.11	28.3931	Q07065	Cytoskeleton-associated protein 4	CKAP4
30.4962	31.9002	31.6315	31.5675	28.0832	28.5688	28.0385	P00387;B1AHF3	NADH-cytochrome b5 reductase 3;NADH-cytochrome b5 reductase 3 membrane-bound form;NADH-cytochrome b5 reductase 3 soluble form	CYB5R3
28.7991	30.8344	30.0789	30.8346	27.8059	28.1969	27.2475	P27824;H0Y9Q7;D6RB85;D6RDP7	Calnexin	CANX
27.754	30.7925	30.0569	30.6366	27.6875	27.3904	27.0436	Q96AY3;H0Y827	Peptidyl-prolyl cis-trans isomerase FKBP10	FKBP10
27.702	29.9081	29.9647	30.9792	27.6802	27.0934	25.7154	C9JIZ6;P07602;Q5BJH1	Prosaposin;Saposin-A;Saposin-B-Val;Saposin-B;Saposin-C;Saposin-D	PSAP
30.5977	30.4028	30.0402	31.8503	27.6432	28.6929	28.6007	P21980	Protein-glutamine gamma-glutamyltransferase 2	TGM2
28.6909	31.7171	31.0947	31.2383	27.6312	28.1658	27.6718	P13674	Prolyl 4-hydroxylase subunit alpha-1	P4HA1
26.8822	33.0052	32.5564	32.4898	27.3994	28.068	27.6193	P25705;K7EK77	ATP synthase subunit alpha, mitochondrial	ATP5A1
29.5121	28.4922	28.8369	28.6903	27.2171	NaN	NaN	Q10472	Polypeptide N-acetylgalactosaminyltransferase 1;Polypeptide N-acetylgalactosaminyltransferase 1 soluble form	GALNT1
31.5527	30.6688	31.5791	31.9736	27.2153	27.5208	28.1267	P02511;E9PR44;A0A024R3B9;E9PJL7;E9PNH7;E9PRA8	Alpha-crystallin B chain	CRYAB
26.6161	32.8241	32.8923	32.9632	27.0705	27.9575	26.9492	P06576;H0YH81;F8W079	ATP synthase subunit beta, mitochondrial;ATP synthase subunit beta	ATP5B
28.878	29.3	29.5971	30.0706	26.8723	27.8431	26.4326	P07858	Cathepsin B;Cathepsin B light chain;Cathepsin B heavy chain	CTSB
29.3572	30.0624	29.7749	29.3304	26.7389	27.5784	26.419	P51572;A0A2R8Y5M6;C9JSP1;C9JQ75;C9J0M4	B-cell receptor-associated protein 31	BCAP31
28.418	30.0368	28.9679	29.4283	26.7204	27.2931	27.0504	O15173	Membrane-associated progesterone receptor component 2	PGRMC2
28.0331	30.9603	30.8168	31.0193	26.5483	27.2037	26.1976	P04843;B7Z4L4	Dolichyl-diphosphooligosaccharide--protein glycosyltransferase subunit 1	RPN1
27.1012	30.8182	31.1371	30.9642	26.3881	28.3407	26.8875	P21796;C9JI87	Voltage-dependent anion-selective channel protein 1	VDAC1
35.4352	34.6955	35.709	34.6569	26.2299	31.0493	30.676	P26022	Pentraxin-related protein PTX3	PTX3
28.255	30.7151	29.7103	29.8532	26.2089	28.0491	27.1086	Q15293	Reticulocalbin-1	RCN1
25.7246	30.1017	28.2751	28.0984	25.9086	24.4133	24.2996	A0A0S2Z4G6;P09493;H0YKP3	Tropomyosin alpha-1 chain	TPM1
27.8144	27.5251	27.2279	26.8687	25.9046	25.1543	23.9863	J3KQL8;Q9BQE5	Apolipoprotein L2	APOL2
26.8822	30.5526	30.3397	30.3763	25.6494	26.987	26.6278	P45880;A0A0A0MR02;Q5JSD2;Q5JSD1	Voltage-dependent anion-selective channel protein 2	VDAC2
26.5997	29.4988	29.1989	29.4451	25.6347	25.9955	25.6552	P30040;F8VY02	Endoplasmic reticulum resident protein 29	ERP29
29.1952	29.3956	29.8921	29.995	25.6176	28.0645	27.8776	P06396;A0A0A0MS51;A0A0A0MT01	Gelsolin	GSN
27.7012	30.6679	29.9487	30.2687	25.6103	27.27	26.191	Q8NBS9	Thioredoxin domain-containing protein 5	TXNDC5
25.6677	28.8746	27.5862	27.6047	25.5742	24.8502	NaN	E9PFN5;Q9Y2Q3;C9JNT3	Glutathione S-transferase kappa 1	GSTK1
26.9076	28.5021	28.7523	28.297	25.4911	26.0714	25.3955	P16615;H7C5W9	Sarcoplasmic/endoplasmic reticulum calcium ATPase 2	ATP2A2
24.3721	28.9162	28.1783	28.2802	25.3519	NaN	NaN	P04844	Dolichyl-diphosphooligosaccharide--protein glycosyltransferase subunit 2	RPN2
26.4744	29.5713	27.2198	28.3703	25.3491	25.454	NaN	Q96HE7	ERO1-like protein alpha	ERO1L
27.2188	30.0256	29.9007	29.683	25.2403	25.5886	25.9798	K7ELL7;P14314	Glucosidase 2 subunit beta	PRKCSH
26.9569	27.2987	28.4062	28.1171	25.2291	25.4885	24.0668	Q8TED1;E7ETY7	Probable glutathione peroxidase 8;Glutathione peroxidase	GPX8
28.5492	27.7882	28.4022	28.4605	25.197	26.8002	25.6975	Q9BVK6	Transmembrane emp24 domain-containing protein 9	TMED9
27.0204	28.4432	28.2076	28.7313	25.0884	26.0715	24.6974	A0A1B0GTP7;E7EMM4;A0A1B0GW68;A0A1B0GUA4;A0A1B0GTM3;A0A1B0GTZ5;Q13510;A0A1B0GUE3;A0A1B0GUW4;A0A1B0GUH5;A0A1B0GV06;A0A1B0GUG1	Acid ceramidase;Acid ceramidase subunit alpha;Acid ceramidase subunit beta	ASAH1
30.2276	30.4379	30.4765	30.738	25.0536	27.66	26.2492	P07099	Epoxide hydrolase 1	EPHX1
26.3155	30.0093	28.6143	28.8508	25.0277	26.2115	24.8634	Q12797	Aspartyl/asparaginyl beta-hydroxylase	ASPH
26.4776	28.7857	27.9093	28.3071	24.9838	24.7725	24.4319	A0A2R8YD50;P51659;E7EWE5;E7ER27;G5E9S2;E7ET17;A0A2R8Y7L2;E7EPL9	Peroxisomal multifunctional enzyme type 2;(3R)-hydroxyacyl-CoA dehydrogenase;Enoyl-CoA hydratase 2	HSD17B4
26.5619	27.9584	28.0593	28.6137	24.95	25.8746	25.2791	Q53GQ0;A0A1B0GVY6;A0A1B0GV93	Very-long-chain 3-oxoacyl-CoA reductase	HSD17B12
25.1541	26.7142	26.1694	27.2083	24.9488	24.483	NaN	J3KMY5;G3V2V8;G3V3E8;E7EMS2;G3V3D1;P61916;H0YIZ1	Epididymal secretory protein E1	NPC2
26.9789	28.4645	26.9664	27.8527	24.9255	25.403	23.792	P04040	Catalase	CAT
26.4312	28.2445	27.4049	27.7689	24.7599	25.2785	24.351	Q9Y5M8;H7C4H2	Signal recognition particle receptor subunit beta	SRPRB
26.0265	27.5097	27.0897	27.5192	24.7484	26.4535	NaN	O60831;A6NP52;A6NM71	PRA1 family protein 2	PRAF2
25.4114	28.3903	28.1748	28.6664	24.6933	25.7628	24.865	P51571;A6NLM8	Translocon-associated protein subunit delta	SSR4
24.5698	30.942	30.7543	30.4932	24.6893	25.9757	26.5866	P00367;P49448	Glutamate dehydrogenase 1, mitochondrial;Glutamate dehydrogenase 2, mitochondrial	GLUD1;GLUD2
21.386	30.9104	30.2975	29.8201	24.6444	22.8687	23.5545	B9A067;Q16891;C9J406;H7C463	MICOS complex subunit MIC60	IMMT
26.6326	28.8328	27.8916	28.8155	24.5777	22.1455	25.451	P21964;E7EMS6;E7EUU8	Catechol O-methyltransferase	COMT
23.2098	26.9502	24.6729	25.458	24.4927	NaN	NaN	Q53EP0	Fibronectin type III domain-containing protein 3B	FNDC3B
27.568	28.0991	28.0851	28.4099	24.4728	25.2016	25.7992	Q8TDX7	Serine/threonine-protein kinase Nek7	NEK7
26.118	27.5759	26.9171	27.5297	24.3654	24.7463	25.1247	J3QRD1;P51648;I3L1M4	Fatty aldehyde dehydrogenase	ALDH3A2
25.7489	29.6604	28.4684	29.2085	24.327	24.3932	24.5441	Q9BVC6	Transmembrane protein 109	TMEM109
27.1669	28.8027	28.5938	29.0043	24.3198	25.6501	25.4602	Q9HDC9;H0Y512	Adipocyte plasma membrane-associated protein	APMAP
24.3902	28.4769	28.5743	28.4769	24.3128	24.3241	24.3514	P30084	Enoyl-CoA hydratase, mitochondrial	ECHS1
23.9374	30.0597	28.4799	29.6073	24.2876	22.0587	21.7042	Q70UQ0	Inhibitor of nuclear factor kappa-B kinase-interacting protein	IKBIP
28.5413	28.8748	28.485	29.4137	24.1871	25.067	25.5912	Q16678	Cytochrome P450 1B1	CYP1B1
25.088	28.2875	27.1929	29.5528	24.1289	23.5609	23.3069	Q9UHQ9;H7C0R7	NADH-cytochrome b5 reductase 1	CYB5R1
26.7729	30.1208	28.9558	28.5029	24.1103	25.6216	25.4183	P22307;H0YF61	Non-specific lipid-transfer protein	SCP2
NaN	28.8985	27.3716	28.8244	24.0781	21.5367	22.6973	K7EJE8;K7EKE6;P36776	Lon protease homolog, mitochondrial	LONP1
26.7612	29.3977	28.6939	29.1522	24.0197	27.0274	26.2142	Q9BTV4	Transmembrane protein 43	TMEM43
25.8588	26.9504	25.1328	26.4212	24.0178	NaN	NaN	C9JP00;A0A0A0MQX8;Q9NR56;H7C4T5	Muscleblind-like protein 1	MBNL1
25.249	27.9652	27.0464	28.0477	23.9511	25.5253	23.3464	Q8NHP8	Putative phospholipase B-like 2;Putative phospholipase B-like 2 32 kDa form;Putative phospholipase B-like 2 45 kDa form	PLBD2
22.6007	30.7881	30.193	29.9772	23.8934	23.8509	23.7273	P55084;F5GZQ3;B5MD38	Trifunctional enzyme subunit beta, mitochondrial;3-ketoacyl-CoA thiolase	HADHB
26.9578	28.1886	27.9496	28.1129	23.6267	25.1415	22.8911	Q9H3N1	Thioredoxin-related transmembrane protein 1	TMX1
23.5845	28.5162	26.1327	26.7057	23.6112	22.7504	NaN	A8K878;P55145	Mesencephalic astrocyte-derived neurotrophic factor	MANF
22.9084	31.4206	31.2595	30.8609	23.5929	25.4932	23.1377	H0YFD6;P40939;A0A2R8Y4F5;A0A2R8YG21	Trifunctional enzyme subunit alpha, mitochondrial;Long-chain enoyl-CoA hydratase;Long chain 3-hydroxyacyl-CoA dehydrogenase	HADHA
24.4627	30.0225	29.5903	29.288	23.5909	24.9561	25.0892	O95302	Peptidyl-prolyl cis-trans isomerase FKBP9	FKBP9
NaN	27.0746	27.4312	27.5468	23.5469	22.0322	23.5012	Q9Y277;E5RK27;E5RFP6;E5RJN6;E5RHZ6	Voltage-dependent anion-selective channel protein 3	VDAC3
24.9672	27.1907	27.1468	27.2856	23.5086	24.3736	23.0233	Q8NBX0	Saccharopine dehydrogenase-like oxidoreductase	SCCPDH
26.5825	26.8188	26.2056	25.7617	23.4676	23.1765	22.9218	Q9Y613	FH1/FH2 domain-containing protein 1	FHOD1
21.6273	27.4522	28.8579	29.9438	23.3765	23.6484	22.0071	P19367	Hexokinase-1	HK1
26.751	26.3786	26.0155	27.1604	23.3248	25.0501	NaN	O75569;G5E9Q4;F8WEG8;C9JMM3	Interferon-inducible double-stranded RNA-dependent protein kinase activator A	PRKRA
25.1446	29.0594	28.8859	29.4214	23.3108	24.115	23.457	P30048	Thioredoxin-dependent peroxide reductase, mitochondrial	PRDX3
25.1961	28.3195	25.9735	25.8105	23.1911	NaN	NaN	Q14573	Inositol 1,4,5-trisphosphate receptor type 3	ITPR3
NaN	28.422	28.509	29.719	23.152	23.0872	21.5711	Q9UJZ1;A0A087WYB4	Stomatin-like protein 2, mitochondrial	STOML2
24.5231	27.0121	27.0827	26.8614	23.1343	NaN	NaN	F8VU90;Q9NYL4;H0YHM7	Peptidyl-prolyl cis-trans isomerase;Peptidyl-prolyl cis-trans isomerase FKBP11	FKBP11
26.168	27.6613	27.426	27.219	23.1039	25.4704	25.0138	E9PN66;E9PKN9;E9PS55;E9PMW4;E9PQ46;E9PIN5;E9PIK4;U3KQ32;E9PKZ4;E9PPM1;O14683;E9PNB3;E9PMY0	Tumor protein p53-inducible protein 11	TP53I11
24.2687	28.3724	25.7779	26.9366	23.1003	21.6138	22.0116	Q13724;A0A3B3IRK6;C9J8D4;A0A3B3IRW2;A0A3B3IS52	Mannosyl-oligosaccharide glucosidase	MOGS
26.2815	28.0322	28.0298	28.6585	23.0649	24.1323	23.6875	A0A0C4DGS1;P39656;U3KQ84	Dolichyl-diphosphooligosaccharide--protein glycosyltransferase 48 kDa subunit	DDOST
24.0687	24.285	25.0395	24.8559	23.0644	NaN	NaN	H3BPB8;P34949;H3BPU7;H3BPM5;H3BN01;H3BNY8;H3BT46;H3BMZ9;H3BPP3;H3BP57;H3BT48;H3BUZ9;F5GX71;H3BUG1;H3BU66;H3BQX0;B4DYB8	Mannose-6-phosphate isomerase	MPI
24.2084	27.8251	25.4061	25.6568	22.9835	22.4318	22.1574	O43615;M0QXU7	Mitochondrial import inner membrane translocase subunit TIM44	TIMM44
22.6022	25.0598	25.5049	24.9232	22.9696	NaN	21.9719	Q96CS3	FAS-associated factor 2	FAF2
26.7457	29.9015	29.3076	29.7827	22.968	25.6076	25.6353	Q96D15;M0QZH0	Reticulocalbin-3	RCN3
24.7381	28.6294	26.971	28.2882	22.9491	24.1211	23.9128	O94905;E5RHW4	Erlin-2	ERLIN2
NaN	28.9982	27.6901	27.8165	22.9354	22.4956	21.8875	P31040;A0A087X1I3;D6RFM5	Succinate dehydrogenase [ubiquinone] flavoprotein subunit, mitochondrial	SDHA
24.5497	26.3385	25.11	25.6306	22.8714	NaN	22.6406	H7BZ20;P23919;H7C312	Thymidylate kinase	DTYMK
24.4639	30.574	29.4839	29.5749	22.8244	23.392	22.7159	Q3SY69	Mitochondrial 10-formyltetrahydrofolate dehydrogenase	ALDH1L2
24.8116	27.4644	27.5923	28.0214	22.7753	24.1469	24.3001	Q9UBR2	Cathepsin Z	CTSZ
24.0918	26.599	26.5501	26.8236	22.6956	22.4691	22.1847	J3KQJ1;Q8NBJ7;C9JL30;A8MXB9;C9J660;E9PBT8;H7C3B2;F8WA42;J3QT17;F8WEX5;E9PG02	Sulfatase-modifying factor 2	SUMF2
NaN	27.1552	27.331	27.3505	22.5889	22.9817	23.2966	Q99714;Q5H928	3-hydroxyacyl-CoA dehydrogenase type-2	HSD17B10
24.2652	27.7503	27.0416	26.5932	22.4369	23.8515	22.7723	O75477;B0QZ43	Erlin-1	ERLIN1
27.2923	27.1061	26.605	26.325	22.414	24.8258	25.2255	F8W930;Q9Y6M1	Insulin-like growth factor 2 mRNA-binding protein 2	IGF2BP2
22.9758	28.567	28.4867	28.7832	21.7234	NaN	NaN	A0A0A0MS41;Q9BWM7;A0A1P0AYU5;S4R3N9	Sideroflexin;Sideroflexin-3	SFXN3
21.9261	30.3257	30.3788	30.0385	21.7224	24.4908	23.3848	P35232;C9JW96;E9PCW0;C9JZ20;E7ESE2	Prohibitin	PHB
23.8013	26.4064	25.3805	26.5161	21.6618	22.3773	NaN	P60059	Protein transport protein Sec61 subunit gamma	SEC61G
22.2922	30.8895	27.5501	29.8357	21.0627	27.5924	21.7164	P35749	Myosin-11	MYH11
22.124	26.9643	27.291	26.6479	19.7133	NaN	NaN	Q9UH99	SUN domain-containing protein 2	SUN2

## Sheet: (5) fEV differential expressed
LFQ intensity aEV_donor 1	LFQ intensity aEV donor 2	LFQ intensity aEV donor 3	LFQ intensity aEV donor 4	LFQ intensity fEV donor 1	LFQ intensity fEV donor 2	LFQ intensity fEV donor 3	Majority protein IDs	Protein names	Gene names
NaN	NaN	NaN	NaN	23.686	24.4203	26.0053	A0A087X235;A0A087WWT4;Q9H1Z9;Q6PJ65	Tetraspanin;Tetraspanin-10	TSPAN10
NaN	NaN	NaN	NaN	23.9805	24.9963	27.1423	A0A087X0X2;Q6KF10;A0PK22	Growth/differentiation factor 6	GDF6
NaN	NaN	NaN	NaN	24.396	26.3782	25.7342	A0A0A0MRA8;Q9Y2J2;A0A0A0MSA4;A0A1B0GTF8	Band 4.1-like protein 3;Band 4.1-like protein 3, N-terminally processed	EPB41L3
NaN	NaN	NaN	NaN	23.435	25.4244	25.3217	D6RIU2;D6RDP6;H0Y8T9;D6RHU6;D6RDY1;D6RA76;D6RC11;D6R9S8;D6RCE6;D6RFX6;D6RDI6;D6RCR8;A0A0R4J2F2;Q9NY35	Claudin domain-containing protein 1	CLDND1
NaN	NaN	NaN	NaN	23.7208	26.1543	26.3022	E9PEH6;A0A2R8Y5H7;A0A2R8Y821;A0A2R8Y6V3;A0A2R8Y5P8;A0A2R8Y4X1;A0A2R8Y4E3;A0A2R8Y5X5;A0A2R8Y4P8;B7Z2R4;A0A2R8YGQ3;A0A2R8Y638;A0A2R8Y5R7;A0A2R8Y5M2;A0A2R8Y504;O43556;A0A2R8YCT2;A0A2R8Y6S4;A0A2R8Y6Y5;A0A2R8Y7Q5;A0A2R8Y6G8;A0A2R8Y448;A0A2R8Y6D4;A0A2R8YE16;A0A2R8YE99;A0A2R8Y416;A0A2R8Y628;C9JR67;A0A2U3TZN7;A0A2R8Y621;A0A2R8Y7J1;A0A2R8Y2R1;A0A2R8Y5Q3;A0A2R8Y6U6;A0A2R8YH84;A0A2R8Y5J3;A0A2R8YD68;A0A2R8Y6…	Epsilon-sarcoglycan	SGCE
NaN	NaN	NaN	NaN	24.8916	24.9832	24.8069	A0A2R8YFL3;A0A2R8Y7R1;A0A2R8Y4U4;P15260	Interferon gamma receptor 1	IFNGR1
NaN	NaN	NaN	NaN	25.3308	25.1246	25.4501	A0A3B3IST1;B5MD23;O75954	Tetraspanin;Tetraspanin-9	TSPAN9
NaN	NaN	NaN	NaN	24.4521	24.9187	24.8992	H3BTL1;Q9GZQ8;A6NCE7	Microtubule-associated proteins 1A/1B light chain 3B;Microtubule-associated proteins 1A/1B light chain 3 beta 2	MAP1LC3B;MAP1LC3B2
NaN	NaN	NaN	NaN	25.9129	26.1413	25.5454	B7ZL14;H0Y7W6;Q96RU3	Formin-binding protein 1	FNBP1
NaN	NaN	NaN	NaN	26.7899	25.4385	26.0037	B9A018;Q53GS9;A0A087X1B2	U4/U6.U5 tri-snRNP-associated protein 2	USP39
NaN	NaN	NaN	NaN	24.8398	24.8637	25.3258	C9J0A7;Q9UQN3;A0A087WW88	Charged multivesicular body protein 2b	CHMP2B
NaN	NaN	NaN	NaN	26.1376	26.6132	25.8232	C9JG41;Q9NQX7	Integral membrane protein 2C;CT-BRI3	ITM2C
NaN	NaN	NaN	NaN	27.0212	24.4603	25.4157	C9JYQ9;H0Y8C2;Q6P5R6	60S ribosomal protein L22-like 1	RPL22L1
NaN	NaN	NaN	NaN	24.8712	25.0111	24.7169	E7ET40;P00749	Urokinase-type plasminogen activator;Urokinase-type plasminogen activator long chain A;Urokinase-type plasminogen activator short chain A;Urokinase-type plasminogen activator chain B	PLAU
NaN	NaN	NaN	NaN	24.0362	26.2252	25.5962	E7EV01;O15484;A0A3B3IRX8	Calpain-5	CAPN5
NaN	NaN	NaN	NaN	25.4832	24.744	24.4769	E9PQA6;Q96EY5;E9PLL0;M0QZK6;E9PLZ8	Multivesicular body subunit 12A	MVB12A
NaN	NaN	NaN	NaN	27.1221	26.7297	27.4454	H7BY55;H3BLV0;B1AP13;P08174;B1AP15	Complement decay-accelerating factor	CD55
NaN	NaN	NaN	NaN	24.8621	25.0338	25.2396	H7C1U3;Q5T0F9;H0Y517	Coiled-coil and C2 domain-containing protein 1B	CC2D1B
NaN	NaN	NaN	NaN	24.666	25.597	25.2074	H7C3Q6;Q8WV92;B8ZZL5	MIT domain-containing protein 1	MITD1
NaN	NaN	NaN	NaN	26.1391	25.4539	25.3319	J3KMZ9;P01130;H0YMD1	Low-density lipoprotein receptor	LDLR
NaN	NaN	NaN	NaN	23.6465	25.4385	26.9488	K7ES70;P55083	Microfibril-associated glycoprotein 4	MFAP4
NaN	NaN	NaN	NaN	26.9768	28.169	26.627	M0R1T5;O43633	Charged multivesicular body protein 2a	CHMP2A
NaN	NaN	NaN	NaN	23.6919	25.6246	25.2441	O43157	Plexin-B1	PLXNB1
NaN	NaN	NaN	NaN	27.3629	28.2295	28.282	O60565	Gremlin-1	GREM1
NaN	NaN	NaN	NaN	26.1965	24.7971	23.823	O75934	Pre-mRNA-splicing factor SPF27	BCAS2
NaN	NaN	NaN	NaN	24.2967	24.6044	25.3333	O75937	DnaJ homolog subfamily C member 8	DNAJC8
NaN	NaN	NaN	NaN	26.7841	23.9299	24.3033	O95232;J3KPP4	Luc7-like protein 3	LUC7L3
NaN	NaN	NaN	NaN	29.6872	25.5214	27.3703	O95631	Netrin-1	NTN1
NaN	NaN	NaN	NaN	25.1993	25.3539	25.7129	P10586;H0Y6Z7;H0Y4H1;H0Y7Z9;H0Y380	Receptor-type tyrosine-protein phosphatase F	PTPRF
NaN	NaN	NaN	NaN	26.4358	27.39	28.1102	P13612;E7EP60	Integrin alpha-4	ITGA4
NaN	NaN	NaN	NaN	26.8029	28.0468	27.4608	P29323;B1AKC9	Ephrin type-B receptor 2;Receptor protein-tyrosine kinase	EPHB2
NaN	NaN	NaN	NaN	25.2855	25.3912	25.435	P30825	High affinity cationic amino acid transporter 1	SLC7A1
NaN	NaN	NaN	NaN	25.6515	28.5122	28.7184	P31431	Syndecan-4	SDC4
NaN	NaN	NaN	NaN	24.6162	25.0732	25.2135	P36894	Bone morphogenetic protein receptor type-1A	BMPR1A
NaN	NaN	NaN	NaN	24.3467	24.1768	24.4473	P40818	Ubiquitin carboxyl-terminal hydrolase 8	USP8
NaN	NaN	NaN	NaN	26.3124	26.0989	26.0254	P43490;A0A0C4DFS8	Nicotinamide phosphoribosyltransferase	NAMPT
NaN	NaN	NaN	NaN	23.9751	25.246	26.0458	P52799	Ephrin-B2	EFNB2
NaN	NaN	NaN	NaN	23.9676	25.6508	26.287	Q06481	Amyloid-like protein 2	APLP2
NaN	NaN	NaN	NaN	24.4715	24.2089	24.22	Q13530	Serine incorporator 3	SERINC3
NaN	NaN	NaN	NaN	26.6429	26.9945	26.5376	Q15012	Lysosomal-associated transmembrane protein 4A	LAPTM4A
NaN	NaN	NaN	NaN	25.2951	25.7054	25.6035	Q5T2T1;S4R337	MAGUK p55 subfamily member 7	MPP7
NaN	NaN	NaN	NaN	23.8724	25.1134	26.6469	Q6GPG7;Q92633	Lysophosphatidic acid receptor 1	LPAR1
NaN	NaN	NaN	NaN	26.6891	26.6039	26.8935	Q7Z4F1	Low-density lipoprotein receptor-related protein 10	LRP10
NaN	NaN	NaN	NaN	24.3475	26.8321	26.277	Q86VY9	Transmembrane protein 200A	TMEM200A
NaN	NaN	NaN	NaN	27.5779	28.307	27.0673	Q8NFJ5;A0A3B3ITN8	Retinoic acid-induced protein 3	GPRC5A
NaN	NaN	NaN	NaN	26.4572	25.2869	24.4463	Q8NFZ4;I3L498;A0A087WW27;E7EVK0;A0A0A0MTH0;B4DHI3;A6NMU8;Q8NFZ3;Q8N0W4;Q9NZ94	Neuroligin-2;Neuroligin-4, Y-linked;Neuroligin-4, X-linked;Neuroligin-3	NLGN2;NLGN3;NLGN4X;NLGN4Y
NaN	NaN	NaN	NaN	25.1564	27.5542	27.6828	Q96JQ0	Protocadherin-16	DCHS1
NaN	NaN	NaN	NaN	26.149	24.6673	24.886	Q96S44	TP53-regulating kinase	TP53RK
NaN	NaN	NaN	NaN	25.5351	24.5308	24.6731	Q99808	Equilibrative nucleoside transporter 1	SLC29A1
NaN	NaN	NaN	NaN	24.7521	26.5091	26.5199	Q9C0B5;H0YEF4	Palmitoyltransferase ZDHHC5;Palmitoyltransferase	ZDHHC5
NaN	NaN	NaN	NaN	25.3298	25.0779	25.7998	Q9H7P6;F8W922	Multivesicular body subunit 12B	MVB12B
NaN	NaN	NaN	NaN	24.2316	25.6689	26.4302	Q9HB63;F8W0I7	Netrin-4	NTN4
NaN	NaN	NaN	NaN	25.8058	25.1741	24.7147	Q9P258	Protein RCC2	RCC2
NaN	NaN	NaN	NaN	25.7476	25.9842	25.9422	Q9UN37;I3L4J1	Vacuolar protein sorting-associated protein 4A	VPS4A
NaN	NaN	NaN	NaN	25.1863	23.9872	24.6568	Q9UQ13;X6RI37	Leucine-rich repeat protein SHOC-2	SHOC2
NaN	NaN	NaN	NaN	25.3551	25.0219	24.6185	Q9Y281	Cofilin-2	CFL2
NaN	NaN	NaN	29.9261	29.1606	28.262	28.2737	C9K0J5;Q70E73	Ras-associated and pleckstrin homology domains-containing protein 1	RAPH1
NaN	NaN	NaN	24.9551	26.3876	27.585	30.0632	A0A087WYV8;P35556;D6RJI3	Fibrillin-2	FBN2
NaN	NaN	NaN	24.7635	26.8491	27.283	27.2437	A0A3B3IT31;Q9NUN5;A0A3B3IRS7;A0A3B3IU68;A0A3F2YP66;A0A3B3ITP2	Probable lysosomal cobalamin transporter	LMBRD1
NaN	NaN	NaN	24.4749	26.9442	24.9912	25.2215	P49773;D6REP8;D6RE99;D6RD60	Histidine triad nucleotide-binding protein 1	HINT1
NaN	NaN	NaN	24.2588	24.4944	25.7147	26.1072	Q9BUL8;C9JSA3;C9JND6;C9J6F3;C9J5C3;C9J932;H7C5M9	Programmed cell death protein 10	PDCD10
NaN	NaN	NaN	23.1653	24.0281	24.2841	26.832	O43155	Leucine-rich repeat transmembrane protein FLRT2	FLRT2
NaN	28.6983	30.3509	NaN	30.855	29.4145	30.6968	Q5TEC6	Histone H3	HIST2H3PS2
NaN	28.6275	NaN	NaN	28.4942	27.0057	27.1275	Q6FI13;Q16777	Histone H2A type 2-A;Histone H2A type 2-C	HIST2H2AA3;HIST2H2AC
NaN	26.5783	NaN	NaN	25.4538	27.2488	27.8455	Q86V81;E9PB61	THO complex subunit 4	ALYREF
NaN	26.44	26.149	26.8237	27.8281	27.7679	28.5852	P62318;H3BT13	Small nuclear ribonucleoprotein Sm D3	SNRPD3
NaN	25.5795	NaN	NaN	25.0515	26.4052	26.2226	P51809	Vesicle-associated membrane protein 7	VAMP7
NaN	25.3639	NaN	NaN	25.5298	26.0168	26.2588	O95721;C9JAF7	Synaptosomal-associated protein 29;Synaptosomal-associated protein	SNAP29
NaN	25.3638	NaN	25.4843	27.5381	26.3366	25.9569	P24534;C9JZW3;F8WF65;F2Z2G2	Elongation factor 1-beta	EEF1B2
NaN	24.7613	NaN	NaN	25.4586	26.2978	26.0405	P54687;F5H2F2	Branched-chain-amino-acid aminotransferase, cytosolic	BCAT1
NaN	24.5404	NaN	NaN	26.8616	24.4553	25.7143	Q00688	Peptidyl-prolyl cis-trans isomerase FKBP3	FKBP3
NaN	24.4475	NaN	NaN	25.7682	25.0684	25.0207	Q8IWB7;C9JJ54	WD repeat and FYVE domain-containing protein 1	WDFY1
NaN	24.3521	NaN	NaN	24.7695	26.1493	25.8769	P49768;E7ES96;G3V3Z0;G3V499;G3V2G7	Presenilin-1;Presenilin-1 NTF subunit;Presenilin-1 CTF subunit;Presenilin-1 CTF12;Presenilin	PSEN1
NaN	24.3483	NaN	NaN	25.6967	27.0837	28.1356	P78324;Q5TFQ8	Tyrosine-protein phosphatase non-receptor type substrate 1;Signal-regulatory protein beta-1 isoform 3	SIRPA;SIRPB1
NaN	24.1469	NaN	NaN	26.7317	24.0016	25.4482	P27695;G3V3C7;G3V3M6;A0A0C4DGK8;G3V5Q1;G3V5D9;G3V5M0;G3V359	DNA-(apurinic or apyrimidinic site) lyase;DNA-(apurinic or apyrimidinic site) lyase, mitochondrial	APEX1
NaN	24.0344	NaN	NaN	27.697	28.1557	27.9423	Q96QD8;F8VUY8	Sodium-coupled neutral amino acid transporter 2	SLC38A2
NaN	24.0219	NaN	NaN	23.7514	24.7821	26.4656	Q14011;K7EMY9;K7EPM4;K7EQR7;D6W5Y5;K7ENX8;K7ELV6;K7EJV5;K7ELT6;K7EJV1;K7ER40	Cold-inducible RNA-binding protein	CIRBP
NaN	23.8291	NaN	NaN	25.0372	24.9538	24.9938	Q9Y5K6	CD2-associated protein	CD2AP
NaN	23.7431	NaN	NaN	23.9657	26.5766	25.4537	O60669	Monocarboxylate transporter 2	SLC16A7
NaN	23.2422	NaN	22.95	26.3005	24.9809	25.1055	Q16537	Serine/threonine-protein phosphatase 2A 56 kDa regulatory subunit epsilon isoform	PPP2R5E
NaN	23.1596	NaN	NaN	24.2129	25.2611	25.6864	Q13433	Zinc transporter ZIP6	SLC39A6
NaN	22.957	NaN	22.334	23.6785	30.0436	31.4691	Q08397;H3BUV8	Lysyl oxidase homolog 1	LOXL1
NaN	22.5818	NaN	NaN	27.2304	25.4011	25.9644	P52926;F5H2U8;F5H2A4;F5H6H0	High mobility group protein HMGI-C	HMGA2
NaN	22.5445	NaN	NaN	23.6805	25.9581	25.7453	P18433	Receptor-type tyrosine-protein phosphatase alpha	PTPRA
NaN	22.1803	NaN	NaN	24.4798	25.9302	25.5206	F5H4Q5;A5D8V6	Vacuolar protein sorting-associated protein 37C	VPS37C
NaN	22.0052	NaN	NaN	28.9432	26.4915	27.4802	P12429;D6RA82;D6RFG5	Annexin A3;Annexin	ANXA3
36.294	32.1095	31.8534	32.5679	35.4164	36.242	36.2506	P02751	Fibronectin;Anastellin;Ugl-Y1;Ugl-Y2;Ugl-Y3	FN1
34.6863	28.396	29.2684	29.1115	34.3009	33.5282	33.1685	Q08380	Galectin-3-binding protein	LGALS3BP
34.3881	30.0743	29.8164	30.4159	33.435	35.4355	34.3548	P12110	Collagen alpha-2(VI) chain	COL6A2
34.189	30.4713	29.7281	30.799	33.4366	35.306	34.3951	A0A087X0S5;P12109	Collagen alpha-1(VI) chain	COL6A1
33.3564	30.7257	31.8696	31.2876	34.3834	34.4702	34.7912	P02452	Collagen alpha-1(I) chain	COL1A1
33.3029	29.2149	31.5763	31.7549	32.2068	35.0335	35.7311	D6RGG3;Q99715;A0A087X0A8	Collagen alpha-1(XII) chain	COL12A1
32.9578	28.6643	28.687	28.7852	30.2695	34.9432	34.3784	P98160	Basement membrane-specific heparan sulfate proteoglycan core protein;Endorepellin;LG3 peptide	HSPG2
31.8742	26.2797	26.5454	26.9442	30.7507	33.1117	31.1874	P12111	Collagen alpha-3(VI) chain	COL6A3
31.1333	29.7561	28.6548	29.0594	31.8019	33.0461	31.9521	P11047	Laminin subunit gamma-1	LAMC1
30.8096	30.0172	29.8611	29.9749	33.1156	32.6915	32.8337	Q8WUM4	Programmed cell death 6-interacting protein	PDCD6IP
30.7942	24.2333	23.0311	25.1102	30.0162	32.5528	31.1587	A0A0A0MTC7;A0A0A0MQS9;Q16363	Laminin subunit alpha-4	LAMA4
30.4873	28.3391	24.6487	25.5847	31.0114	32.4779	30.8323	G3XAI2;P07942	Laminin subunit beta-1	LAMB1
30.4129	28.0739	28.8283	29.0353	31.39	34.7473	36.0525	Q76M96	Coiled-coil domain-containing protein 80	CCDC80
30.1044	24.5069	22.7498	24.3788	30.8405	31.1525	31.4221	Q9P2B2	Prostaglandin F2 receptor negative regulator	PTGFRN
29.8647	24.6568	25.8174	25.0377	30.9941	31.7993	31.9688	O00560;B4DHN5;E9PBU7	Syntenin-1	SDCBP
29.3616	27.4058	29.0532	29.3823	30.475	31.4832	31.2902	P62979;J3QS39;J3QTR3;F5H6Q2;F5GYU3;F5H2Z3;F5H265;B4DV12;F5H388;F5H747;F5GXK7;J3QKN0;Q5PY61;Q96C32;P62987;P0CG47;P0CG48;M0R1V7;Q49A90;A0A2R8Y422;F5GZ39;J3QSA3	Ubiquitin-40S ribosomal protein S27a;Ubiquitin;40S ribosomal protein S27a;Ubiquitin-60S ribosomal protein L40;Ubiquitin;60S ribosomal protein L40;Polyubiquitin-B;Ubiquitin;Polyubiquitin-C;Ubiquitin	RPS27A;UBB;UBC;UBA52
29.2874	26.6657	NaN	27.3094	29.0001	29.6078	29.6412	O75340;A0A024QZ42	Programmed cell death protein 6	PDCD6
29.2806	28.8591	28.3588	28.7398	30.7655	31.333	31.7037	F5GZS6;J3KPF3;P08195	4F2 cell-surface antigen heavy chain	SLC3A2
29.2169	27.7869	26.4531	27.6256	29.6745	31.4751	31.2316	P55268	Laminin subunit beta-2	LAMB2
29.1909	27.9308	27.2158	27.9873	29.7492	30.8521	30.4575	P35221;G3XAM7	Catenin alpha-1	CTNNA1
28.9665	26.5384	28.5755	27.5943	29.9163	31.3733	32.6603	Q8WUJ3	Cell migration-inducing and hyaluronan-binding protein	CEMIP
28.9108	27.2815	27.1869	27.2092	29.208	30.718	30.0941	Q15758;M0QXM4	Neutral amino acid transporter B(0);Amino acid transporter	SLC1A5
28.9078	27.1638	25.7944	25.5221	30.9937	30.3411	30.1203	P26006	Integrin alpha-3;Integrin alpha-3 heavy chain;Integrin alpha-3 light chain	ITGA3
28.8541	27.852	26.8998	27.0112	29.94	31.319	31.9687	Q6UVK1	Chondroitin sulfate proteoglycan 4	CSPG4
28.6245	26.3335	25.6314	25.1733	31.242	30.0215	29.9249	P02461	Collagen alpha-1(III) chain	COL3A1
28.5206	NaN	NaN	NaN	27.1212	26.9411	27.7595	Q8IWA5	Choline transporter-like protein 2	SLC44A2
28.2757	23.4709	25.0446	23.4804	28.1882	30.5274	31.1966	A1L4H1	Soluble scavenger receptor cysteine-rich domain-containing protein SSC5D	SSC5D
28.2427	23.0372	NaN	NaN	27.3701	27.7378	28.8878	Q13219	Pappalysin-1	PAPPA
28.2365	25.0547	26.0209	25.1324	26.4784	30.9677	29.3955	Q9Y4K0	Lysyl oxidase homolog 2	LOXL2
28.1066	27.0919	25.6282	26.8347	28.7212	31.316	32.7115	G3V3X5;Q14767;G3V511	Latent-transforming growth factor beta-binding protein 2	LTBP2
27.9495	21.5208	23.3774	21.9805	30.1697	33.2293	31.3583	Q14112;A0A087WZP6;H0YJV3	Nidogen-2	NID2
27.9386	27.0394	NaN	24.9183	28.0074	29.0229	28.1337	P13473	Lysosome-associated membrane glycoprotein 2	LAMP2
27.926	NaN	NaN	24.0984	23.7148	28.5223	29.8121	P10915;D6RBS1;D6RC59;D6RAK7;D6RBX9;D6RG04;D6RFI7	Hyaluronan and proteoglycan link protein 1	HAPLN1
27.8159	26.4563	NaN	26.1674	27.946	28.9556	28.577	Q9H4G4;Q5VZR0	Golgi-associated plant pathogenesis-related protein 1	GLIPR2
27.7078	22.3127	NaN	NaN	27.9164	30.1809	29.5601	P14543	Nidogen-1	NID1
27.6567	NaN	NaN	23.3728	28.1655	28.6766	27.83	Q969P0;C9J8Z4	Immunoglobulin superfamily member 8	IGSF8
27.6072	24.0688	NaN	25.124	29.2287	30.6669	30.7569	E9PJK1;E9PRJ8;H0YDL9;H0YDJ9;E9PIF1;A6NMH8;P60033	Tetraspanin;CD81 antigen	CD81
27.5498	24.4127	25.1693	25.8991	27.0704	29.0205	30.2906	O75094;A0A0A0MSC8	Slit homolog 3 protein	SLIT3
27.4443	23.6258	NaN	22.4131	30.9766	31.6624	31.6508	A6NNI4;A0A2R8Y478;G8JLH6;P21926;A0A087WU13	Tetraspanin;CD9 antigen	CD9
27.3789	26.6576	25.407	26.144	30.175	30.0868	30.516	Q92626	Peroxidasin homolog	PXDN
27.3745	26.3917	NaN	26.4064	27.5471	29.3485	28.7687	P17302	Gap junction alpha-1 protein	GJA1
27.3295	26.1559	NaN	25.8141	29.0804	29.358	29.2565	Q99816;F5H442	Tumor susceptibility gene 101 protein	TSG101
27.252	26.7647	NaN	25.2919	28.7227	29.4039	29.0772	P00533;E9PFD7;Q504U8	Epidermal growth factor receptor;Receptor protein-tyrosine kinase	EGFR
27.2197	23.9723	NaN	NaN	27.7147	28.7805	28.639	Q9NRY6;I3L161;I3NI29;I3L3X5	Phospholipid scramblase 3	PLSCR3;TMEM256-PLSCR3
27.0461	NaN	25.216	25.922	27.0212	28.5726	29.1811	P53990;H3BMU1;H3BUI0;H3BQF7;F5GXM3;H3BPP6;H3BRE2	IST1 homolog	IST1
26.9239	25.5049	24.0035	24.8326	27.2241	29.4889	32.023	Q99985	Semaphorin-3C	SEMA3C
26.9017	26.6812	24.8562	25.7215	27.4049	29.2887	29.5786	P53985;Q5T8R3;Q5T8R5	Monocarboxylate transporter 1	SLC16A1
26.83	25.3603	26.7372	26.7475	29.2156	29.2893	29.5117	P50281	Matrix metalloproteinase-14	MMP14
26.8179	25.6764	25.766	25.4791	25.1313	31.129	31.9825	Q9UKU9	Angiopoietin-related protein 2	ANGPTL2
26.7843	28.0582	27.0809	27.9534	31.4165	28.9203	29.3895	J3KTL2;Q07955	Serine/arginine-rich splicing factor 1	SRSF1
26.7778	24.4183	24.9113	25.4835	27.2152	29.5597	29.4744	E7ESK6;E9PBI9;P34741	Syndecan;Syndecan-2	SDC2
26.7773	23.2007	NaN	NaN	29.0342	30.0308	29.4176	Q9C0H2	Protein tweety homolog 3	TTYH3
26.7131	25.7397	24.942	25.9677	27.0799	31.3459	31.1055	P08473	Neprilysin	MME
26.6907	25.8784	23.8929	24.4881	28.6739	28.1149	28.9581	P05997;A0A087WYX9	Collagen alpha-2(V) chain	COL5A2
26.6516	25.5974	NaN	24.5342	28.112	29.1977	28.6507	P29317	Ephrin type-A receptor 2	EPHA2
26.6432	NaN	NaN	NaN	28.764	29.6026	29.8287	G5EA09		SDCBP
26.6385	24.0481	24.7225	25.0238	27.0072	30.0918	29.9364	Q13308	Inactive tyrosine-protein kinase 7	PTK7
26.5096	23.9621	24.526	25.2313	27.4472	28.8736	29.2418	Q9BRK3	Matrix-remodeling-associated protein 8	MXRA8
26.4197	23.3322	23.5503	22.7852	26.3363	27.7966	28.2448	F5H4Z8;P49746	Thrombospondin-3	THBS3
26.3755	24.008	NaN	NaN	27.5017	27.9361	28.1609	O14672	Disintegrin and metalloproteinase domain-containing protein 10	ADAM10
26.3738	25.0576	NaN	NaN	25.3335	28.4056	28.243	F8VQD4;Q8TAD7	Overexpressed in colon carcinoma 1 protein	C12orf75;OCC1
26.3681	26.122	NaN	25.672	25.7175	28.2453	29.7769	P28300	Protein-lysine 6-oxidase	LOX
26.3568	25.6458	NaN	NaN	27.1837	27.3654	27.6804	P01137	Transforming growth factor beta-1;Latency-associated peptide	TGFB1
26.3063	NaN	NaN	NaN	27.3927	27.6694	28.0161	Q9NVM1	Protein eva-1 homolog B	EVA1B
26.3045	21.5971	22.2801	22.4419	27.6267	29.1892	28.6175	A0A087WVP1;Q14517	Protocadherin Fat 1;Protocadherin Fat 1, nuclear form	FAT1
26.2762	24.9131	23.2466	23.7625	26.2888	28.0206	28.996	A0A0C4DFT3;Q12959;E7EQD7	Disks large homolog 1	DLG1
26.1811	22.3523	24.006	23.3822	26.9115	27.0042	26.1791	Q9Y287;A0A3B3ITP9	Integral membrane protein 2B;BRI2, membrane form;BRI2 intracellular domain;BRI2C, soluble form;Bri23 peptide	ITM2B
26.159	27.3208	25.4688	25.8327	28.8736	28.5431	29.7108	P26447	Protein S100-A4	S100A4
26.0947	NaN	NaN	NaN	27.7102	28.3649	29.3757	P43007	Neutral amino acid transporter A	SLC1A4
26.0374	25.2485	23.5613	25.764	26.3998	28.1759	28.2035	Q12846;C9JFM5	Syntaxin-4	STX4
25.975	NaN	NaN	NaN	26.3352	27.6875	27.3006	Q5VW32;F5GXQ0;Q5VW33	BRO1 domain-containing protein BROX	BROX
25.9211	25.2306	NaN	NaN	26.1064	27.4436	26.709	P19022	Cadherin-2	CDH2
25.8986	24.738	24.8419	24.3821	27.074	28.8335	27.6368	P39060;H7BXV5	Collagen alpha-1(XVIII) chain;Endostatin	COL18A1
25.8792	25.0964	NaN	25.3534	26.681	28.2915	27.6498	O00161;H3BNE1;H3BR18;H3BM38;H3BPJ0	Synaptosomal-associated protein 23;Synaptosomal-associated protein	SNAP23
25.8732	22.4828	23.4026	25.8858	25.1604	30.4681	30.5596	Q9Y625	Glypican-6;Secreted glypican-6	GPC6
25.8672	24.9818	NaN	23.4908	25.0815	27.2941	28.9271	A0A087WWR8;Q8IWU6	Extracellular sulfatase Sulf-1	SULF1
25.858	23.3044	22.937	23.258	27.5675	27.7307	27.9651	Q9UK41;E9PQR7;E9PM90	Vacuolar protein sorting-associated protein 28 homolog	VPS28
25.7705	24.6892	NaN	25.5273	26.8188	27.9113	27.4297	P84077;P61204;F5H423	ADP-ribosylation factor 1;ADP-ribosylation factor 3	ARF1;ARF3
25.7699	24.473	NaN	25.044	25.5496	27.7345	27.3576	Q15043;E5RIP4;E5RFZ8;E5RGA7;E5RJ40;E5RJG5	Zinc transporter ZIP14	SLC39A14
25.7371	24.2718	23.3163	24.7081	28.0607	26.932	29.1262	Q9BY76	Angiopoietin-related protein 4	ANGPTL4
25.633	24.4635	NaN	NaN	26.0114	27.1804	27.3103	Q9NZZ3	Charged multivesicular body protein 5	CHMP5
25.5895	NaN	NaN	NaN	26.2174	28.9217	24.1799	Q8N474	Secreted frizzled-related protein 1	SFRP1
25.4775	NaN	NaN	NaN	25.5266	26.1716	25.5695	P30530;M0R0W6	Tyrosine-protein kinase receptor UFO;Receptor protein-tyrosine kinase	AXL
25.4683	25.6977	22.5915	24.0928	28.5572	26.2255	28.2634	Q8IUX7	Adipocyte enhancer-binding protein 1	AEBP1
25.4627	23.2823	NaN	22.6793	24.2956	27.5871	27.8398	P37173	TGF-beta receptor type-2	TGFBR2
25.4038	NaN	NaN	NaN	24.1443	28.3821	28.7684	E9PSH3;E9PN41;E9PPX8;A8MVV6;J3KQ42;O14817	Tetraspanin;Tetraspanin-4	TSPAN4
25.3819	NaN	NaN	NaN	25.361	26.5207	25.4622	O14763	Tumor necrosis factor receptor superfamily member 10B	TNFRSF10B
25.3432	NaN	NaN	NaN	24.581	27.6334	28.2056	Q9UHI8	A disintegrin and metalloproteinase with thrombospondin motifs 1	ADAMTS1
25.326	25.714	NaN	25.521	28.0076	26.6553	28.0002	P53999	Activated RNA polymerase II transcriptional coactivator p15	SUB1
25.2183	NaN	NaN	NaN	27.458	26.1264	25.8172	Q96PY5;C9IZY8	Formin-like protein 2	FMNL2
25.148	26.1905	NaN	NaN	27.0001	28.2667	27.2646	O95297	Myelin protein zero-like protein 1	MPZL1
25.1342	NaN	NaN	NaN	25.8223	26.8033	25.7523	P27701	CD82 antigen	CD82
25.1296	NaN	NaN	NaN	30.035	28.4895	26.3803	Q7Z304;A0A0G2JQ91	MAM domain-containing protein 2	MAMDC2
25.0933	25.1386	23.4447	23.5252	25.9583	27.1595	27.3198	Q96J84;B4DN67;Q5W0F9;Q5W0G0	Kin of IRRE-like protein 1	KIRREL
25.0375	22.2549	NaN	22.3587	27.957	27.7449	27.5838	Q9P265	Disco-interacting protein 2 homolog B	DIP2B
25.0077	24.4586	25.2286	27.4198	27.4269	28.3919	29.0642	P27658	Collagen alpha-1(VIII) chain;Vastatin	COL8A1
24.9919	25.2632	NaN	NaN	26.9263	26.9579	27.8306	B0QYK0;Q01844;A0A0D9SFL3;C9JGE3;H7BY36	RNA-binding protein EWS	EWSR1
24.9792	23.7672	NaN	NaN	25.095	25.872	25.7152	P78536	Disintegrin and metalloproteinase domain-containing protein 17	ADAM17
24.904	24.9345	24.5929	25.0637	29.5183	25.6404	26.8364	O43143	Pre-mRNA-splicing factor ATP-dependent RNA helicase DHX15	DHX15
24.8825	21.7152	NaN	22.672	24.4124	30.5547	31.4732	Q14766;E7EV71;C9JD84	Latent-transforming growth factor beta-binding protein 1	LTBP1
24.8702	NaN	NaN	NaN	24.7365	26.2647	26.3942	Q9ULF5;E7ENT5;E7EV45	Zinc transporter ZIP10	SLC39A10
24.832	23.4599	NaN	NaN	24.5645	27.756	27.5848	Q6EMK4	Vasorin	VASN
24.8225	NaN	NaN	NaN	26.9675	26.6702	26.8699	Q8NG11;H7BXY6;A6NEP9	Tetraspanin-14;Tetraspanin	TSPAN14
24.7972	23.6434	NaN	NaN	26.8791	26.9244	25.6225	Q9BQS8	FYVE and coiled-coil domain-containing protein 1	FYCO1
24.7969	NaN	NaN	NaN	27.8951	24.4317	24.2763	Q09161	Nuclear cap-binding protein subunit 1	NCBP1
24.7409	NaN	NaN	25.0549	25.3535	27.9998	27.6544	Q9NUP9;G3V1D4	Protein lin-7 homolog C	LIN7C
24.7127	NaN	NaN	NaN	24.6954	26.6238	26.7213	B4DY26;P36897	Receptor protein serine/threonine kinase;TGF-beta receptor type-1	TGFBR1
24.6641	23.2355	23.7797	23.6356	24.8514	26.8522	27.7967	Q14118	Dystroglycan;Alpha-dystroglycan;Beta-dystroglycan	DAG1
24.6492	23.775	NaN	25.7028	28.7981	26.5652	27.5948	P47813;O14602;A6NJH9;X6RAC9	Eukaryotic translation initiation factor 1A, X-chromosomal;Eukaryotic translation initiation factor 1A, Y-chromosomal	EIF1AX;EIF1AY
24.6142	22.7069	NaN	24.3618	25.2495	28.548	26.4269	Q6ZMP0	Thrombospondin type-1 domain-containing protein 4	THSD4
24.5753	24.6265	23.2078	24.6637	27.2214	27.2646	28.2167	P40121;E7ENU9	Macrophage-capping protein	CAPG
24.5092	22.0241	NaN	24.0312	24.807	26.7218	27.0776	A0A0U1RQT8;Q8TCZ2	CD99 antigen-like protein 2	CD99L2
24.4983	24.2664	NaN	NaN	26.0076	26.8181	26.6505	P54652	Heat shock-related 70 kDa protein 2	HSPA2
24.4624	24.8254	22.4467	22.6538	26.1751	27.6836	27.5916	P55011;G3XAL9	Solute carrier family 12 member 2	SLC12A2
24.4143	25.1749	23.4452	23.0466	26.6531	28.7499	30.4658	Q8IVF2	Protein AHNAK2	AHNAK2
24.3816	23.5186	NaN	23.7439	24.001	26.1926	27.9418	P78539	Sushi repeat-containing protein SRPX	SRPX
24.3016	NaN	NaN	NaN	27.2145	26.3847	25.851	Q658P3;B8ZZX6	Metalloreductase STEAP3	STEAP3
24.2934	NaN	NaN	NaN	24.5966	26.5583	26.6506	Q9UN70	Protocadherin gamma-C3	PCDHGC3
24.285	NaN	NaN	NaN	24.0293	25.4718	25.3909	Q9H2H8;B8ZZ77;H7BZ14;C9K058	Peptidyl-prolyl cis-trans isomerase-like 3;Peptidyl-prolyl cis-trans isomerase	PPIL3
24.274	22.4668	22.0502	22.2481	24.3245	27.2606	27.5382	P23229	Integrin alpha-6;Integrin alpha-6 heavy chain;Integrin alpha-6 light chain;Processed integrin alpha-6	ITGA6
24.2717	25.8153	24.9896	24.2288	28.0477	26.3213	27.0867	P17096	High mobility group protein HMG-I/HMG-Y	HMGA1
24.2437	24.1822	NaN	23.9671	24.9242	28.2564	27.7353	O00391	Sulfhydryl oxidase 1	QSOX1
24.232	23.2467	23.8418	23.5407	28.9414	30.3865	30.755	O00468;A0A087X208	Agrin;Agrin N-terminal 110 kDa subunit;Agrin C-terminal 110 kDa subunit;Agrin C-terminal 90 kDa fragment;Agrin C-terminal 22 kDa fragment	AGRN
24.2161	21.5852	NaN	NaN	26.6237	27.3314	27.6175	P23458	Tyrosine-protein kinase JAK1	JAK1
24.2069	24.4369	NaN	NaN	26.6897	27.9013	27.4963	Q5T6Z8;Q9BXS4	Transmembrane protein 59	TMEM59
24.1726	NaN	NaN	NaN	24.4244	26.5294	26.5277	Q14563	Semaphorin-3A	SEMA3A
24.1598	21.9529	NaN	NaN	26.5039	27.0307	26.4653	Q9H9H4;F5H4M0;F5H1F6	Vacuolar protein sorting-associated protein 37B	VPS37B
24.1563	NaN	NaN	NaN	24.2449	26.7411	26.4034	Q9ULI3;H7C4M4	Protein HEG homolog 1	HEG1
24.1388	23.114	NaN	22.6099	24.0968	25.6976	28.6134	Q8IWU5	Extracellular sulfatase Sulf-2	SULF2
24.1351	22.4417	NaN	22.9061	25.5717	26.4764	25.2067	O43657;A0A087WYV6;A0A087WZU5	Tetraspanin-6	TSPAN6
23.9739	22.6047	24.1373	23.7148	27.4639	26.1226	26.7153	Q9NZN3	EH domain-containing protein 3	EHD3
23.8806	24.024	NaN	22.8632	28.3661	26.5785	27.1096	P09874	Poly [ADP-ribose] polymerase 1	PARP1
23.8411	24.5579	NaN	22.6038	29.5837	25.2523	24.5748	Q9NR30	Nucleolar RNA helicase 2	DDX21
23.7756	24.0176	22.3364	23.0777	27.0586	27.1318	30.9213	P98095	Fibulin-2	FBLN2
23.7455	NaN	NaN	NaN	25.1582	26.7792	29.1719	Q9BXN1	Asporin	ASPN
23.7026	23.8882	NaN	24.6357	27.3937	25.6638	25.694	Q9Y295	Developmentally-regulated GTP-binding protein 1	DRG1
23.6683	24.1797	NaN	NaN	27.6581	25.0258	24.9282	Q93009;H3BND8;F5H2X1	Ubiquitin carboxyl-terminal hydrolase 7;Ubiquitin carboxyl-terminal hydrolase	USP7
23.6209	23.204	NaN	24.2955	29.8916	26.4993	23.4565	P05783;F8VZY9	Keratin, type I cytoskeletal 18	KRT18
23.554	NaN	NaN	NaN	29.8398	31.0495	27.2892	Q8N6Y2	Leucine-rich repeat-containing protein 17	LRRC17
23.5499	21.2766	21.5535	21.8639	21.6435	25.8264	30.904	Q9NR99	Matrix-remodeling-associated protein 5	MXRA5
23.5409	23.3384	NaN	23.181	22.8084	27.298	28.2702	O94760;B4DYP1	N(G),N(G)-dimethylarginine dimethylaminohydrolase 1	DDAH1
23.4532	22.0666	NaN	22.9071	28.2626	27.129	26.6375	P05362;E7ESS4	Intercellular adhesion molecule 1	ICAM1
23.4221	22.3607	23.153	23.8397	24.7978	26.3138	26.1708	Q6UWE0	E3 ubiquitin-protein ligase LRSAM1	LRSAM1
23.3999	NaN	NaN	NaN	23.3556	25.8388	28.7959	A0A0C4DGV8;Q13214	Semaphorin-3B	SEMA3B
23.3239	NaN	NaN	NaN	26.2477	24.9804	24.7695	C9J5D1;E7EQ69;Q9GZZ1;A0A087WWJ2;B0AZT5	N-alpha-acetyltransferase 50	NAA50
23.2401	NaN	NaN	NaN	24.0914	25.2165	25.9139	E7EU09;A0A3B3ISD1;P11362	Fibroblast growth factor receptor;Fibroblast growth factor receptor 1	FGFR1
23.2304	NaN	NaN	25.3744	27.8869	27.5472	28.0961	P12107	Collagen alpha-1(XI) chain	COL11A1
23.1729	21.723	NaN	19.844	28.7887	28.5717	28.1259	Q99988	Growth/differentiation factor 15	GDF15
23.1327	21.1458	22.149	NaN	28.2186	27.5044	21.1897	Q14126	Desmoglein-2	DSG2
22.9697	21.6753	NaN	NaN	23.7509	27.0871	26.9156	P16234	Platelet-derived growth factor receptor alpha	PDGFRA
22.94	NaN	NaN	NaN	25.461	26.2267	26.5426	Q96AM1	Mas-related G-protein coupled receptor member F	MRGPRF
22.8709	22.6488	NaN	22.633	23.7925	25.5803	26.5916	Q8N3E9	1-phosphatidylinositol 4,5-bisphosphate phosphodiesterase delta-3	PLCD3
22.8213	24.5784	24.1449	24.1393	23.5602	27.0852	29.7436	P51888	Prolargin	PRELP
22.7833	23.2334	22.0408	21.6818	28.6398	29.2384	30.7326	Q66K79	Carboxypeptidase Z	CPZ
22.7654	22.7966	22.5552	21.8528	25.9132	28.0848	29.4798	Q9BXX0	EMILIN-2	EMILIN2
22.7518	22.4542	NaN	NaN	28.7841	23.5722	24.9527	P16402	Histone H1.3	HIST1H1D
22.6844	NaN	NaN	NaN	23.0055	26.4556	27.2551	P56730	Neurotrypsin	PRSS12
22.6183	22.9995	23.3492	NaN	27.1538	26.0192	27.1675	Q9UKS6;A0A0C4DGG1;E9PIY1	Protein kinase C and casein kinase substrate in neurons protein 3	PACSIN3
22.6164	NaN	19.998	20.2398	27.9904	28.2773	28.9104	P24043;A0A087WYF1;A0A087WX80	Laminin subunit alpha-2	LAMA2
22.5996	22.5104	22.3642	21.5496	26.7069	27.6795	29.1193	P13497	Bone morphogenetic protein 1	BMP1
22.5409	24.0916	23.9756	NaN	23.0514	30.5071	29.2926	P36222	Chitinase-3-like protein 1	CHI3L1
22.4915	23.4623	NaN	23.6846	25.0177	28.1382	30.6552	Q8N6G6	ADAMTS-like protein 1	ADAMTSL1
22.4075	21.6333	NaN	NaN	23.6688	27.8351	25.7587	P40189	Interleukin-6 receptor subunit beta	IL6ST
22.1704	21.6844	22.1787	21.4907	23.8942	28.1678	28.8158	X6R3P0;O94813;A0A087WYV5	Slit homolog 2 protein;Slit homolog 2 protein N-product;Slit homolog 2 protein C-product	SLIT2
22.0634	NaN	22.4522	21.3141	30.9605	30.3092	30.1969	P10909;H0YLK8;E7ERK6;E7ETB4;H0YC35	Clusterin;Clusterin beta chain;Clusterin alpha chain;Clusterin	CLU
21.8034	NaN	NaN	NaN	23.5676	27.9539	28.4079	P43026	Growth/differentiation factor 5	GDF5
21.7318	NaN	NaN	NaN	25.0121	28.3014	26.7036	O75508;B4DFI2	Claudin-11;Claudin	CLDN11
21.6514	22.8577	22.1371	22.2943	30.5858	30.2396	28.503	O15230	Laminin subunit alpha-5	LAMA5
20.796	22.4401	NaN	NaN	20.6946	28.8973	31.1957	Q8N436	Inactive carboxypeptidase-like protein X2	CPXM2

## Sheet: (6) 90 of the top 100 exocarta 
Exocarta		aEV & fEV
100 Gene Symbol		Protein names	Gene names
CD9		Clathrin heavy chain;Clathrin heavy chain 1	CLTC
PDCD6IP		Heat shock 70 kDa protein 1B;Heat shock 70 kDa protein 1A	HSPA1B;HSPA1A
HSPA8		Tetraspanin;CD9 antigen	CD9
GAPDH		Tetraspanin;CD81 antigen	CD81
ACTB		GTP-binding nuclear protein Ran	RAN
ANXA2		Annexin	ANXA6
CD63		Ras-related protein Rab-1A	RAB1A
SDCBP		Ezrin	EZR
ENO1		4F2 cell-surface antigen heavy chain	SLC3A2
HSP90AA1		Tubulin alpha-1C chain	TUBA1C
TSG101		Tetraspanin;CD63 antigen	CD63
PKM		Syndecan binding protein	SDCBP
LDHA		Chloride intracellular channel protein 1	CLIC1
EEF1A1		Alpha-actinin-4	ACTN4
YWHAZ		Flotillin-1	FLOT1
PGK1		L-lactate dehydrogenase A chain	LDHA
EEF2		Phosphoglycerate kinase 1	PGK1
ALDOA		Transferrin receptor protein 1;Transferrin receptor protein 1, serum form	TFRC
HSP90AB1		Fructose-bisphosphate aldolase A;Fructose-bisphosphate aldolase	ALDOA
ANXA5		Annexin A1;Annexin	ANXA1
FASN		Glyceraldehyde-3-phosphate dehydrogenase	GAPDH
YWHAE		Guanine nucleotide-binding protein G(i) subunit alpha-2	GNAI2
CLTC		Sodium/potassium-transporting ATPase subunit alpha-1	ATP1A1
CD81		Integrin beta-1	ITGB1
ALB		Alpha-enolase	ENO1
VCP		L-lactate dehydrogenase B chain;L-lactate dehydrogenase	LDHB
TPI1		Annexin A2;Annexin;Putative annexin A2-like protein	ANXA2;ANXA2P2
PPIA		Profilin-1	PFN1
MSN		Heat shock protein HSP 90-alpha	HSP90AA1
CFL1		Thrombospondin-1	THBS1
PRDX1		Heat shock protein HSP 90-beta	HSP90AB1
PFN1		Annexin A5;Annexin	ANXA5
RAP1B		Annexin A4;Annexin	ANXA4
ITGB1		78 kDa glucose-regulated protein	HSPA5
HSPA5		Lysosome-associated membrane glycoprotein 2	LAMP2
SLC3A2		Elongation factor 2	EEF2
HIST1H4A		Pyruvate kinase PKM;Pyruvate kinase	PKM
GNB2		T-complex protein 1 subunit alpha	TCP1
ATP1A1		Filamin-A	FLNA
YWHAQ		Ubiquitin-like modifier-activating enzyme 1	UBA1
FLOT1		Integrin alpha-6;Integrin alpha-6 heavy chain;Integrin alpha-6 light chain;Processed integrin alpha-6	ITGA6
FLNA		Adenosylhomocysteinase	AHCY
CLIC1		Cofilin-1	CFL1
CCT2		Moesin	MSN
CDC42		Erythrocyte band 7 integral membrane protein	STOM
YWHAG		14-3-3 protein theta	YWHAQ
A2M		Transketolase	TKT
TUBA1B		14-3-3 protein beta/alpha;14-3-3 protein beta/alpha, N-terminally processed	YWHAB
RAC1		Peroxiredoxin-2	PRDX2
LGALS3BP		Myosin-9	MYH9
HSPA1A		Basigin	BSG
GNAI2		T-complex protein 1 subunit epsilon	CCT5
ANXA1		Fatty acid synthase;[Acyl-carrier-protein] S-acetyltransferase;[Acyl-carrier-protein] S-malonyltransferase;3-oxoacyl-[acyl-carrier-protein] synthase;3-oxoacyl-[acyl-carrier-protein] reductase;3-hydroxyacyl-[acyl-carrier-protein] dehydratase;Enoyl-[acyl-carrier-protein] reductase;Oleoyl-[acyl-carrier-protein] hydrolase	FASN
RHOA		T-complex protein 1 subunit gamma	CCT3
MFGE8		Rab GDP dissociation inhibitor beta	GDI2
PRDX2		Annexin A11	ANXA11
GDI2		Ras-related protein Rab-5C	RAB5C
EHD4		Ras-related protein Rab-7a	RAB7A
ACTN4		ATP-citrate synthase	ACLY
YWHAB		Monocarboxylate transporter 1	SLC16A1
RAB7A		Transitional endoplasmic reticulum ATPase	VCP
LDHB		Triosephosphate isomerase	TPI1
GNAS		Cell division control protein 42 homolog	CDC42
RAB5C		Ras-related protein Rab-8A	RAB8A
ARF1		Ras-related protein Rab-5B	RAB5B
ANXA6		Ras-related protein Rab-14	RAB14
ANXA11		ADP-ribosylation factor 1;ADP-ribosylation factor 3	ARF1;ARF3
ACTG1		Ras-related protein Rap-1b;Ras-related protein Rap-1b-like protein	RAP1B
KPNB1		Transforming protein RhoA	RHOA
EZR		14-3-3 protein gamma;14-3-3 protein gamma, N-terminally processed	YWHAG
ANXA4		14-3-3 protein epsilon	YWHAE
ACLY		Histone H4	HIST1H4A
TUBA1C		Guanine nucleotide-binding protein G(I)/G(S)/G(T) subunit beta-1	GNB1
TFRC		Guanine nucleotide-binding protein G(I)/G(S)/G(T) subunit beta-2	GNB2
RAB14		Peptidyl-prolyl cis-trans isomerase A;Peptidyl-prolyl cis-trans isomerase A, N-terminally processed;Peptidyl-prolyl cis-trans isomerase	PPIA
HIST2H4A		Ras-related C3 botulinum toxin substrate 1	RAC1
GNB1		14-3-3 protein zeta/delta	YWHAZ
THBS1		Elongation factor 1-alpha 1;Putative elongation factor 1-alpha-like 3;Elongation factor 1-alpha	EEF1A1;EEF1A1P5
RAN		T-complex protein 1 subunit beta	CCT2
RAB5A		14-3-3 protein eta	YWHAH
PTGFRN		Peroxiredoxin-1	PRDX1
CCT5		Galectin-3-binding protein	LGALS3BP
CCT3		Lactadherin;Lactadherin short form;Medin	MFGE8
AHCY		Major vault protein	MVP
UBA1		Importin subunit beta-1	KPNB1
RAB5B		Guanine nucleotide-binding protein G(s) subunit alpha isoforms XLas;Guanine nucleotide-binding protein G(s) subunit alpha isoforms short	GNAS
RAB1A		Programmed cell death 6-interacting protein	PDCD6IP
LAMP2		Tumor susceptibility gene 101 protein	TSG101
ITGA6		EH domain-containing protein 4	EHD4
HIST1H4B		Prostaglandin F2 receptor negative regulator	PTGFRN
BSG		Serpin B6	SERPINB6
YWHAH		Aspartyl aminopeptidase	DNPEP
TUBA1A		Vigilin	HDLBP
TKT		40S ribosomal protein S9	RPS9
TCP1		Proteasome subunit alpha type;Proteasome subunit alpha type-2	PSMA2
STOM		Large proline-rich protein BAG6	BAT3;BAG6
SLC16A1		Phospholipid-transporting ATPase;Phospholipid-transporting ATPase IG	ATP11C
RAB8A		SLIT-ROBO Rho GTPase-activating protein 2;SLIT-ROBO Rho GTPase-activating protein 2B;SLIT-ROBO Rho GTPase-activating protein 2C	SRGAP2;SRGAP2B;SRGAP2C
MYH9		Nucleobindin-2;Nesfatin-1	NUCB2;Nucb2
MVP		Thioredoxin reductase 1, cytoplasmic	TXNRD1
		Glutathione peroxidase;Phospholipid hydroperoxide glutathione peroxidase, mitochondrial	GPX4
		Heme oxygenase 2	HMOX2
		Translation initiation factor eIF-2B subunit delta	EIF2B4
		Collagen alpha-2(I) chain	COL1A2
		Roundabout homolog 1	ROBO1
		Far upstream element-binding protein 2	KHSRP
		Heterogeneous nuclear ribonucleoprotein D-like	HNRNPDL
		Signal peptidase complex subunit 2	SPCS2
		Fibroblast growth factor;Fibroblast growth factor 2	FGF2
		Heterogeneous nuclear ribonucleoprotein D-like	HNRNPDL
		Glutathione peroxidase;Glutathione peroxidase 1	GPX1
		40S ribosomal protein S24	RPS24
		Eukaryotic translation initiation factor 5B	EIF5B
		Protocadherin Fat 1;Protocadherin Fat 1, nuclear form	FAT1
		Trafficking protein particle complex subunit 3	TRAPPC3
		Extracellular sulfatase Sulf-1	SULF1
		Tetraspanin;Tetraspanin-10	TSPAN10
		TAR DNA-binding protein 43	TARDBP;TDP43
		Vacuolar protein sorting-associated protein 11 homolog	VPS11
		60S ribosomal protein L17	RPL17;RPL17-C18orf32
		ATPase ASNA1	ASNA1
		Unconventional myosin-Va	MYO5A
		Vacuolar protein sorting-associated protein VTA1 homolog	VTA1
		AP-2 complex subunit mu	AP2M1
		ATP-dependent RNA helicase DHX29	DHX29
		Signal recognition particle 19 kDa protein	SRP19
		Fibrillin-2	FBN2
		Kinesin-like protein;Kinesin-like protein KIF3A	KIF3A
		Hypoxia up-regulated protein 1	HYOU1
		Collagen alpha-1(XV) chain;Restin;Restin-2;Restin-3;Restin-4	COL15A1
		Calcium-binding protein 39	CAB39
		Tight junction protein ZO-1	TJP1
		Sorting nexin-12	SNX12
		Collagen alpha-1(VI) chain	COL6A1
		Transcription factor p65	RELA
		Growth/differentiation factor 6	GDF6
		Heterogeneous nuclear ribonucleoprotein M	HNRNPM
		Septin-8	SEPT8
		Aggrecan core protein;Aggrecan core protein 2	ACAN
		Complement C1s subcomponent;Complement C1s subcomponent heavy chain;Complement C1s subcomponent light chain	C1S
		WASH complex subunit 7	KIAA1033
		C-Jun-amino-terminal kinase-interacting protein 4	SPAG9
		ATP-dependent RNA helicase DDX1	DDX1
		E3 ubiquitin-protein ligase HECTD1	HECTD1
		26S protease regulatory subunit 10B	PSMC6
		Dedicator of cytokinesis protein 1	DOCK1
		Ubiquitin-like protein ISG15	ISG15
		Uncharacterized protein FLJ45252	AAK1
		CD99 antigen	CD99
		Laminin subunit alpha-4	LAMA4
		WD repeat-containing protein 18	WDR18
		Muscleblind-like protein 1	MBNL1
		Heterogeneous nuclear ribonucleoprotein U-like protein 1	HNRNPUL1
		Band 4.1-like protein 3;Band 4.1-like protein 3, N-terminally processed	EPB41L3
		Amyloid beta A4 protein;N-APP;Soluble APP-alpha;Soluble APP-beta;C99;Beta-amyloid protein 42;Beta-amyloid protein 40;C83;P3(42);P3(40);C80;Gamma-secretase C-terminal fragment 59;Gamma-secretase C-terminal fragment 57;Gamma-secretase C-terminal fragment 50;C31	APP
		Non-specific serine/threonine protein kinase;Serine/threonine-protein kinase MRCK alpha	CDC42BPA
		Protein-L-isoaspartate O-methyltransferase;Protein-L-isoaspartate(D-aspartate) O-methyltransferase	PCMT1
		Unconventional myosin-VI	MYO6
		Probable global transcription activator SNF2L1	SMARCA1
		Abl interactor 1	ABI1
		DDRGK domain-containing protein 1	DDRGK1
		Sideroflexin;Sideroflexin-3	SFXN3
		Eukaryotic translation initiation factor 4 gamma 3	EIF4G3
		Four and a half LIM domains protein 2	FHL2
		ATP-dependent RNA helicase DDX42	DDX42
		ATP-binding cassette sub-family A member 8	ABCA8
		Phosphatidylinositol transfer protein beta isoform	PITPNB
		NADPH:adrenodoxin oxidoreductase, mitochondrial	FDXR
		Peptidyl-prolyl cis-trans isomerase;FK506-binding protein 15	FKBP15
		E3 ubiquitin-protein ligase RNF213	RNF213
		Integrin-linked protein kinase	ILK
		Neutral cholesterol ester hydrolase 1	NCEH1
		Cullin-2	CUL2
		Transmembrane emp24 domain-containing protein 7	TMED7-TICAM2;TMED7
		Actin-related protein 2/3 complex subunit 4	ARPC4-TTLL3;ARPC4
		Uncharacterized protein C11orf98	C11orf98
		Disks large-associated protein 4	DLGAP4
		Translationally-controlled tumor protein	TPT1
		Transmembrane 9 superfamily member 4	TM9SF4
		Disks large homolog 1	DLG1
		40S ribosomal protein SA	RPSA
		Poliovirus receptor	PVR
		Probable ATP-dependent RNA helicase DDX46	DDX46
		PX domain-containing protein kinase-like protein	PXK
		Calpastatin	CAST
		CD276 antigen	CD276
		Numb-like protein	NUMBL
		Citrate synthase;Citrate synthase, mitochondrial	CS
		ARF GTPase-activating protein GIT1	GIT1
		Calpain small subunit 1	CAPNS1
		Dehydrogenase/reductase SDR family member 7B	DHRS7B
		Dolichyl-diphosphooligosaccharide--protein glycosyltransferase 48 kDa subunit	DDOST
		Ragulator complex protein LAMTOR5	LAMTOR5
		Semaphorin-3B	SEMA3B
		Cullin-1	CUL1
		Prolyl endopeptidase FAP;Antiplasmin-cleaving enzyme FAP, soluble form	FAP
		Unconventional myosin-XVIIIa	MYO18A
		Four and a half LIM domains protein 1	FHL1
		Syntaxin-binding protein 1	STXBP1
		Glucosylceramidase	GBA
		Single-stranded DNA-binding protein, mitochondrial	SSBP1
		Protein scribble homolog	SCRIB
		Active breakpoint cluster region-related protein	ABR
		BCL2/adenovirus E1B 19 kDa protein-interacting protein 3	BNIP3
		Matrin-3	MATR3
		Claudin domain-containing protein 1	CLDND1
		Tropomyosin alpha-1 chain	TPM1
		CD99 antigen-like protein 2	CD99L2
		Disco-interacting protein 2 homolog C	DIP2C
		Proteoglycan 4;Proteoglycan 4 C-terminal part	PRG4
		Exocyst complex component 6B	EXOC6B
		Protein enabled homolog	ENAH
		Heat shock 70 kDa protein 12A	HSPA12A
		Alpha-aminoadipic semialdehyde dehydrogenase	ALDH7A1
		Adenylosuccinate lyase	ADSL
		Acid ceramidase;Acid ceramidase subunit alpha;Acid ceramidase subunit beta	ASAH1
		Protein EFR3 homolog A	EFR3A
		Cathepsin D;Cathepsin D light chain;Cathepsin D heavy chain	CTSD
		Dihydropyrimidinase-related protein 2	DPYSL2
		Signal transducer and activator of transcription 6	STAT6
		Vascular endothelial growth factor receptor 1	FLT1
		Protein unc-45 homolog A	UNC45A
		Golgi SNAP receptor complex member 2	GOSR2
		Tripartite motif-containing protein 3	TRIM3
		Lysosome membrane protein 2	SCARB2
		Probable ATP-dependent RNA helicase DDX17	DDX17
		Synaptojanin-2	SYNJ2
		Mediator of RNA polymerase II transcription subunit 17	MED17
		D-3-phosphoglycerate dehydrogenase	PHGDH
		Palmitoyl-protein thioesterase 1	PPT1
		Protein MON2 homolog	MON2
		Golgin subfamily A member 2	GOLGA2
		Dynamin-like 120 kDa protein, mitochondrial;Dynamin-like 120 kDa protein, form S1	OPA1
		Glutathione synthetase	GSS
		Leukocyte surface antigen CD47	CD47
		Epsilon-sarcoglycan	SGCE
		Spastin	SPAST
		Tensin-1	TNS1
		Interferon gamma receptor 1	IFNGR1
		Epidermal growth factor receptor kinase substrate 8	EPS8
		Catenin beta-1	CTNNB1
		Ataxin-2	ATXN2
		Radixin	RDX
		Probable cation-transporting ATPase 13A3	ATP13A3
		Ribose-phosphate pyrophosphokinase 1;Ribose-phosphate pyrophosphokinase 3	PRPS1;PRPS1L1
		Liprin-alpha-1	PPFIA1
		40S ribosomal protein S14	RPS14
		ATP-dependent 6-phosphofructokinase, muscle type	PFKM
		Tripeptidyl-peptidase 1	TPP1
		Peroxisomal multifunctional enzyme type 2;(3R)-hydroxyacyl-CoA dehydrogenase;Enoyl-CoA hydratase 2	HSD17B4
		Casein kinase II subunit alpha;Casein kinase II subunit alpha 3	CSNK2A1;CSNK2A3
		Dedicator of cytokinesis protein 10	DOCK10
		Vacuolar protein sorting-associated protein 33B	VPS33B
		Peripheral plasma membrane protein CASK	CASK
		DNA-directed RNA polymerases I and III subunit RPAC1	POLR1C
		Rho guanine nucleotide exchange factor 7	ARHGEF7
		AP-1 complex subunit sigma-1A	AP1S1
		CD59 glycoprotein	CD59
		Malignant T-cell-amplified sequence 1	MCTS1
		Treacle protein	TCOF1
		Protein phosphatase Slingshot homolog 2	SSH2
		Fibroblast growth factor receptor;Fibroblast growth factor receptor 1	FGFR1
		Endothelin-converting enzyme 1	ECE1
		Insulin-degrading enzyme	IDE
		Epidermal growth factor receptor kinase substrate 8-like protein 2	EPS8L2
		Complement C1r subcomponent;Complement C1r subcomponent heavy chain;Complement C1r subcomponent light chain	C1R
		Transmembrane glycoprotein NMB	GPNMB
		Tetraspanin;Tetraspanin-9	TSPAN9
		Leucine-rich repeat-containing protein 57	LRRC57
		Probable lysosomal cobalamin transporter	LMBRD1
		Thrombospondin-2	THBS2
		Ras-related protein Rab-12	RAB12
		60S ribosomal protein L29	RPL29
		Translation initiation factor eIF-2B subunit epsilon	EIF2B5
		Minor histocompatibility antigen H13	HM13
		Protein transport protein Sec16A	SEC16A
		Pre-mRNA-processing factor 40 homolog A	PRPF40A
		Ubiquitin-like modifier-activating enzyme 6	UBA6
		Rho GTPase-activating protein 10	ARHGAP10
		Acetolactate synthase-like protein	ILVBL
		Soluble scavenger receptor cysteine-rich domain-containing protein SSC5D	SSC5D
		SH3 and PX domain-containing protein 2B	SH3PXD2B
		Aconitate hydratase, mitochondrial	ACO2
		Major prion protein	PRNP
		Vacuolar protein sorting-associated protein 37C	VPS37C
		CCR4-NOT transcription complex subunit 1	CNOT1
		ADP-ribosyl cyclase/cyclic ADP-ribose hydrolase 2	BST1
		Microtubule-associated proteins 1A/1B light chain 3B;Microtubule-associated proteins 1A/1B light chain 3 beta 2	MAP1LC3B;MAP1LC3B2
		Host cell factor 1;HCF N-terminal chain 1;HCF N-terminal chain 2;HCF N-terminal chain 3;HCF N-terminal chain 4;HCF N-terminal chain 5;HCF N-terminal chain 6;HCF C-terminal chain 1;HCF C-terminal chain 2;HCF C-terminal chain 3;HCF C-terminal chain 4;HCF C-terminal chain 5;HCF C-terminal chain 6	HCFC1
		ADP-sugar pyrophosphatase	NUDT5
		WW domain-binding protein 2	WBP2
		Hematological and neurological expressed 1-like protein	HN1L
		Protein YIF1A	YIF1A
		Dedicator of cytokinesis protein 11	DOCK11
		Aminopeptidase B	RNPEP
		Insulin-like growth factor-binding protein 3	IGFBP3
		Mesencephalic astrocyte-derived neurotrophic factor	MANF
		Down syndrome critical region protein 3	DSCR3
		Tetraspanin;Tetraspanin-4	TSPAN4
		Small nuclear ribonucleoprotein G;Putative small nuclear ribonucleoprotein G-like protein 15	SNRPG;SNRPGP15
		Developmentally-regulated GTP-binding protein 2	DRG2
		Eukaryotic translation initiation factor 3 subunit L	EIF3L
		RNA-binding protein EWS	EWSR1
		Copine-1	CPNE1
		Apolipoprotein C-III	APOC3
		Coatomer subunit delta	ARCN1
		Fibulin-1	FBLN1
		26S proteasome non-ATPase regulatory subunit 10	PSMD10
		Astrocytic phosphoprotein PEA-15	PEA15
		Periostin	POSTN
		Guanylate kinase	GUK1
		Polyadenylate-binding protein;Polyadenylate-binding protein 4	PABPC4
		Eukaryotic translation initiation factor 3 subunit H	EIF3H
		Solute carrier family 12 member 6	SLC12A6
		Calponin;Calponin-2	CNN2
		Rab GTPase-binding effector protein 2	RABEP2
		Septin-5	SEPT5
		NADH-ubiquinone oxidoreductase 75 kDa subunit, mitochondrial	NDUFS1
		NAD(P)H dehydrogenase [quinone] 1	NQO1
		Protein transport protein Sec61 subunit alpha isoform 1;Protein transport protein Sec61 subunit alpha isoform 2	SEC61A1;SEC61A2
		Serine/threonine-protein kinase 24;Serine/threonine-protein kinase 24 36 kDa subunit;Serine/threonine-protein kinase 24 12 kDa subunit	STK24
		Palmitoyltransferase;Probable palmitoyltransferase ZDHHC20	ZDHHC20
		S-methyl-5-thioadenosine phosphorylase;Purine nucleoside phosphorylase	MTAP
		Protein lifeguard 3	TMBIM1
		Prefoldin subunit 3	VBP1
		Fragile X mental retardation syndrome-related protein 1	FXR1
		Interleukin enhancer-binding factor 2	ILF2
		Receptor protein serine/threonine kinase;TGF-beta receptor type-1	TGFBR1
		Mitogen-activated protein kinase 14	MAPK14
		Calcium-transporting ATPase;Calcium-transporting ATPase type 2C member 1	ATP2C1
		Pescadillo homolog	PES1
		TBC1 domain family member 10A	TBC1D10A
		Septin-10	SEPT10
		Echinoderm microtubule-associated protein-like 3	EML3
		HBS1-like protein	HBS1L
		Probable ATP-dependent RNA helicase DDX27	DDX27
		Medium-chain specific acyl-CoA dehydrogenase, mitochondrial	ACADM
		Formin-binding protein 1	FNBP1
		Tax1-binding protein 1	TAX1BP1
		U6 snRNA-associated Sm-like protein LSm5	LSM5
		MAGUK p55 subfamily member 6	MPP6
		U4/U6.U5 tri-snRNP-associated protein 2	USP39
		MICOS complex subunit MIC60	IMMT
		Putative WAS protein family homolog 3;WAS protein family homolog 2;WAS protein family homolog 6;WAS protein family homolog 1	WASH3P;WASH2P;WASH6P;WASH1
		Charged multivesicular body protein 2b	CHMP2B
		Profilin	PFN2
		Sorcin	SRI
		Inter-alpha-trypsin inhibitor heavy chain H5	ITIH5
		DNA-directed RNA polymerase;DNA-directed RNA polymerase II subunit RPB2	POLR2B
		60S ribosomal protein L37a	RPL37A
		N-alpha-acetyltransferase 50	NAA50
		Myeloid-associated differentiation marker	MYADM
		MAP kinase-activated protein kinase 3;MAP kinase-activated protein kinase 2	MAPKAPK3;MAPKAPK2
		E3 ubiquitin-protein ligase RNF13	RNF13
		GTP-binding protein Rheb	RHEB
		COP9 signalosome complex subunit 1	GPS1
		Proline-, glutamic acid- and leucine-rich protein 1	PELP1
		Integral membrane protein 2C;CT-BRI3	ITM2C
		Acylamino-acid-releasing enzyme	APEH
		Prosaposin;Saposin-A;Saposin-B-Val;Saposin-B;Saposin-C;Saposin-D	PSAP
		Armadillo repeat protein deleted in velo-cardio-facial syndrome	ARVCF
		Caveolin	CAV1
		60S ribosomal protein L24	RPL24
		Cartilage-associated protein	CRTAP
		Protein PTHB1	BBS9
		MICOS complex subunit MIC19	CHCHD3
		Regulator of chromosome condensation	RCC1
		60S ribosomal protein L22-like 1	RPL22L1
		Catenin delta-1	CTNND1
		Ras-associated and pleckstrin homology domains-containing protein 1	RAPH1
		Neurabin-2	PPP1R9B
		Calcineurin subunit B type 1	PPP3R1
		60S ribosomal protein L32	RPL32
		Target of Nesh-SH3	ABI3BP
		Calcium/calmodulin-dependent protein kinase type II subunit delta	CAMK2D
		Heterogeneous nuclear ribonucleoprotein A/B	HNRNPAB
		60S ribosomal protein L9	RPL9
		OCIA domain-containing protein 1	OCIAD1
		Heterogeneous nuclear ribonucleoprotein D0	HNRNPD
		Eukaryotic translation initiation factor 4E	EIF4E
		Septin-11	SEPT11
		Protein transport protein Sec31A	SEC31A
		Isochorismatase domain-containing protein 1	ISOC1
		Collagen alpha-1(XII) chain	COL12A1
		Histone-lysine N-methyltransferase SETD7	SETD7
		Prefoldin subunit 1	PFDN1
		Transcription elongation factor B polypeptide 1	TCEB1
		Tubulin-specific chaperone A	TBCA
		PH and SEC7 domain-containing protein 3	PSD3
		S-phase kinase-associated protein 1	SKP1
		AP-1 complex subunit mu-1	AP1M1
		Copine-8	CPNE8
		Alpha-adducin	ADD1
		Septin-7	SEPT7
		Beta-galactosidase	GLB1
		Syndecan;Syndecan-2	SDC2
		Urokinase-type plasminogen activator;Urokinase-type plasminogen activator long chain A;Urokinase-type plasminogen activator short chain A;Urokinase-type plasminogen activator chain B	PLAU
		Sn1-specific diacylglycerol lipase beta	DAGLB
		Eukaryotic translation initiation factor 4 gamma 1	EIF4G1
		Calpain-5	CAPN5
		Microtubule-associated protein;Microtubule-associated protein 4	MAP4
		ATP-dependent RNA helicase DHX36	DHX36
		Triple functional domain protein	TRIO
		Eukaryotic translation initiation factor 4B	EIF4B
		Dynactin subunit 1	DCTN1;DKFZp686E0752
		Nascent polypeptide-associated complex subunit alpha, muscle-specific form;Nascent polypeptide-associated complex subunit alpha	NACA
		Hexokinase;Hexokinase-2	HK2
		Histone-binding protein RBBP7	RBBP7
		Heterogeneous nuclear ribonucleoprotein H;Heterogeneous nuclear ribonucleoprotein H, N-terminally processed	HNRNPH1
		Structural maintenance of chromosomes protein;Structural maintenance of chromosomes protein 4	SMC4
		Unconventional myosin-Ib	MYO1B
		Far upstream element-binding protein 1	FUBP1
		Neuropilin-1	NRP1
		Nuclear pore complex protein Nup155	NUP155
		Transducin beta-like protein 2	TBL2
		Rab5 GDP/GTP exchange factor	RABGEF1
		Glutathione S-transferase kappa 1	GSTK1
		Serine/threonine-protein phosphatase 2A 56 kDa regulatory subunit delta isoform	PPP2R5D
		Ras GTPase-activating protein 1	RASA1
		Microtubule-associated protein 1A;MAP1A heavy chain;MAP1 light chain LC2	MAP1A
		Translin	TSN
		COP9 signalosome complex subunit 8	COPS8
		Caldesmon	CALD1
		Protein FAM98A	FAM98A
		Tumor protein p53-inducible protein 11	TP53I11
		Thy-1 membrane glycoprotein	THY1
		Elongation factor 1-delta	EEF1D
		Bcl-2-associated transcription factor 1	BCLAF1
		N-terminal kinase-like protein	SCYL1
		60S ribosomal protein L8	RPL8
		NEDD8	NEDD8;NEDD8-MDP1
		Ras-related protein Rab-1B;Putative Ras-related protein Rab-1C	RAB1B;RAB1C
		Puromycin-sensitive aminopeptidase;Puromycin-sensitive aminopeptidase-like protein	NPEPPS;NPEPPSL1
		60S ribosomal protein L27a	RPL27A
		Multivesicular body subunit 12A	MVB12A
		40S ribosomal protein S30	FAU
		EGF-containing fibulin-like extracellular matrix protein 2	EFEMP2
		Prostaglandin reductase 1	PTGR1
		Serine/threonine-protein kinase WNK1	WNK1
		Multifunctional methyltransferase subunit TRM112-like protein	TRMT112
		Dolichyl-diphosphooligosaccharide--protein glycosyltransferase subunit DAD1	DAD1
		COP9 signalosome complex subunit 7a	COPS7A
		Oligoribonuclease, mitochondrial	REXO2
		Ubiquitin thioesterase OTUB1	OTUB1
		V-type proton ATPase subunit d 1	ATP6V0D1
		Gephyrin;Molybdopterin adenylyltransferase;Molybdopterin molybdenumtransferase	GPHN
		Ras-related protein Rab-35	RAB35
		Protein transport protein Sec23A	SEC23A
		Thrombospondin-3	THBS3
		Unconventional myosin-Ic	MYO1C
		Microsomal glutathione S-transferase 1	MGST1
		N-acetylglucosamine-6-sulfatase	GNS
		P2X purinoceptor;P2X purinoceptor 4	P2RX4
		Glyoxalase domain-containing protein 4	GLOD4
		CAD protein;Glutamine-dependent carbamoyl-phosphate synthase;Aspartate carbamoyltransferase;Dihydroorotase	CAD
		Overexpressed in colon carcinoma 1 protein	C12orf75;OCC1
		UPF0160 protein MYG1, mitochondrial	C12orf10
		Peptidyl-prolyl cis-trans isomerase;Peptidyl-prolyl cis-trans isomerase FKBP11	FKBP11
		Tensin-2	TNS2
		Coatomer subunit zeta-1	COPZ1
		Phosphate carrier protein, mitochondrial	SLC25A3
		Charged multivesicular body protein 1a	CHMP1A
		Cysteine and glycine-rich protein 2	CSRP2
		SWI/SNF complex subunit SMARCC2	SMARCC2
		Vacuolar protein sorting-associated protein 29	VPS29
		Serine/threonine-protein phosphatase;Serine/threonine-protein phosphatase PP1-gamma catalytic subunit	PPP1CC
		Adenylate kinase 2, mitochondrial;Adenylate kinase 2, mitochondrial;Adenylate kinase 2, mitochondrial, N-terminally processed	AK2
		Ubiquitin-associated protein 2-like	UBAP2L
		Ras-related protein Rab-24	RAB24
		Insulin-like growth factor 2 mRNA-binding protein 2	IGF2BP2
		Coiled-coil domain-containing protein 93	CCDC93
		Translocation protein SEC62	SEC62
		Clathrin light chain A	CLTA
		Cleavage and polyadenylation specificity factor subunit 6	CPSF6
		Stromal interaction molecule 1	STIM1
		Apoptosis inhibitor 5	API5
		60S ribosomal protein L18	RPL18
		Tubulin polyglutamylase TTLL5	TTLL5
		V-type proton ATPase subunit D	ATP6V1D
		Latent-transforming growth factor beta-binding protein 2	LTBP2
		Glia maturation factor beta	GMFB
		ATP-dependent RNA helicase DDX24	DDX24
		Kinesin light chain 1	KLC1
		Nuclear export mediator factor NEMF	NEMF
		Proteasome subunit alpha type;Proteasome subunit alpha type-6	PSMA6
		RNA-binding protein 39	RBM39
		Laminin subunit beta-1	LAMB1
		Lamina-associated polypeptide 2, isoforms beta/gamma;Thymopoietin;Thymopentin;Lamina-associated polypeptide 2, isoform alpha;Thymopoietin;Thymopentin	TMPO
		cGMP-specific 3,5-cyclic phosphodiesterase	PDE5A
		Protein transport protein Sec24C	SEC24C
		ELKS/Rab6-interacting/CAST family member 1	ERC1
		Dynamin-1-like protein	DNM1L
		Type I inositol 1,4,5-trisphosphate 5-phosphatase	INPP5A
		AMP deaminase 2	AMPD2
		Zinc transporter 7	SLC30A7
		ATP-binding cassette sub-family A member 3	ABCA3
		Inosine-5-monophosphate dehydrogenase 2	IMPDH2
		Calmodulin-2; Calmodulin-1	CALM2;CALM1
		Adenosylhomocysteinase;Putative adenosylhomocysteinase 3;Putative adenosylhomocysteinase 2	AHCYL2;AHCYL1
		Synaptopodin-2	SYNPO2
		Rho guanine nucleotide exchange factor 10	ARHGEF10
		BCL2/adenovirus E1B 19 kDa protein-interacting protein 3-like	BNIP3L
		Vacuolar protein sorting-associated protein 37A	VPS37A
		Acetyltransferase component of pyruvate dehydrogenase complex;Dihydrolipoyllysine-residue acetyltransferase component of pyruvate dehydrogenase complex, mitochondrial	DLAT
		Serine/threonine-protein phosphatase;Serine/threonine-protein phosphatase 5	PPP5C
		Cysteine-rich protein 2	CRIP2
		Trifunctional enzyme subunit alpha, mitochondrial;Long-chain enoyl-CoA hydratase;Long chain 3-hydroxyacyl-CoA dehydrogenase	HADHA
		ATP-binding cassette sub-family F member 1	ABCF1
		60S ribosomal protein L28	RPL28
		Isocitrate dehydrogenase [NAD] subunit alpha, mitochondrial	IDH3A
		40S ribosomal protein S27;40S ribosomal protein S27-like	RPS27L
		WD repeat-containing protein 61;WD repeat-containing protein 61, N-terminally processed	WDR61
		Aflatoxin B1 aldehyde reductase member 2	AKR7A2
		SRSF protein kinase 1	SRPK1
		RNA-binding protein with serine-rich domain 1	RNPS1
		Na(+)/H(+) exchange regulatory cofactor NHE-RF2	SLC9A3R2
		40S ribosomal protein S17	RPS17
		Mannose-6-phosphate isomerase	MPI
		RNA-binding protein FUS	FUS
		Ras-related protein Rab-11A;Ras-related protein Rab-11B	RAB11A;RAB11B
		Gamma-aminobutyric acid receptor-associated protein-like 2	GABARAPL2
		Hyaluronan and proteoglycan link protein 3	HAPLN3
		Extended synaptotagmin-2	ESYT2
		ATP-binding cassette sub-family B member 6, mitochondrial	ABCB6
		Putative ATP-dependent RNA helicase DHX30	DHX30
		Complement decay-accelerating factor	CD55
		Thymidylate kinase	DTYMK
		Protein disulfide-isomerase A3	PDIA3
		Zinc finger protein ZPR1	ZPR1
		Histone deacetylase complex subunit SAP18	SAP18
		Coiled-coil and C2 domain-containing protein 1B	CC2D1B
		Anion exchange protein	SLC4A7
		LIM and cysteine-rich domains protein 1	LMCD1
		MIT domain-containing protein 1	MITD1
		Isoamyl acetate-hydrolyzing esterase 1 homolog	IAH1
		Vesicle-fusing ATPase	NSF
		Tumor necrosis factor receptor superfamily member 12A	TNFRSF12A
		Clustered mitochondria protein homolog	CLUH
		Eukaryotic translation initiation factor 5A;Eukaryotic translation initiation factor 5A-1;Eukaryotic translation initiation factor 5A-1-like	EIF5A;EIF5AL1
		40S ribosomal protein S15a	RPS15A
		Epididymal secretory protein E1	NPC2
		Low-density lipoprotein receptor	LDLR
		26S proteasome non-ATPase regulatory subunit 9	PSMD9
		Alpha-parvin	PARVA
		Integrin alpha-7;Integrin alpha-7 heavy chain;Integrin alpha-7 light chain;Integrin alpha-7 70 kDa form	ITGA7
		Serine/arginine-rich splicing factor 2	SRSF2
		Anthrax toxin receptor 2	ANTXR2
		Obg-like ATPase 1	OLA1
		Sulfatase-modifying factor 2	SUMF2
		Apolipoprotein L2	APOL2
		Tubulin-specific chaperone D	TBCD
		Ribosomal protein L19;60S ribosomal protein L19	RPL19
		Serine/arginine-rich splicing factor 1	SRSF1
		Small nuclear ribonucleoprotein-associated protein N;Small nuclear ribonucleoprotein-associated proteins B and B	SNRPN;SNRPB
		Trafficking protein particle complex subunit 8	TRAPPC8
		YTH domain-containing protein 1	YTHDC1
		Fatty aldehyde dehydrogenase	ALDH3A2
		Myosin regulatory light chain 12A;Myosin regulatory light chain 12B	MYL12A;MYL12B
		Non-specific protein-tyrosine kinase;Tyrosine-protein kinase Yes	YES1
		Mitotic checkpoint protein BUB3	BUB3
		CD151 antigen;Tetraspanin	CD151
		Lon protease homolog, mitochondrial	LONP1
		Periplakin	PPL
		Eukaryotic translation initiation factor 3 subunit G	EIF3G
		40S ribosomal protein S15	RPS15
		Glucosidase 2 subunit beta	PRKCSH
		mRNA cap guanine-N7 methyltransferase	RNMT
		UBX domain-containing protein 6	UBXN6
		E3 ubiquitin-protein ligase MGRN1	MGRN1
		Eukaryotic translation initiation factor 3 subunit K	EIF3K
		Microfibril-associated glycoprotein 4	MFAP4
		Proteasome activator complex subunit 3	PSME3
		Myeloid-derived growth factor	MYDGF
		Rho guanine nucleotide exchange factor 1	ARHGEF1
		IgG receptor FcRn large subunit p51	FCGRT
		40S ribosomal protein S5;40S ribosomal protein S5, N-terminally processed	RPS5
		Unconventional myosin-IXb	MYO9B
		60S ribosomal protein L18a	RPL18A
		Epidermal growth factor receptor substrate 15-like 1	EPS15L1
		Charged multivesicular body protein 2a	CHMP2A
		Alkyldihydroxyacetonephosphate synthase, peroxisomal	AGPS
		Kinesin-like protein KIF2A	KIF2A
		PDZ and LIM domain protein 1	PDLIM1
		Cytosolic acyl coenzyme A thioester hydrolase	ACOT7
		Synaptosomal-associated protein 23;Synaptosomal-associated protein	SNAP23
		AH receptor-interacting protein	AIP
		GTP-binding protein 1	GTPBP1
		Syntaxin-binding protein 3	STXBP3
		Ras-related protein Rab-27B	RAB27B
		AP-3 complex subunit beta-1	AP3B1
		Galectin-8;Galectin	LGALS8
		26S proteasome non-ATPase regulatory subunit 11	PSMD11
		26S proteasome non-ATPase regulatory subunit 12	PSMD12
		Membrane-associated progesterone receptor component 1	PGRMC1
		DNA fragmentation factor subunit alpha	DFFA
		Eukaryotic translation initiation factor 3 subunit F	EIF3F
		Sulfhydryl oxidase 1	QSOX1
		Importin-5	IPO5
		Insulin-like growth factor 2 mRNA-binding protein 3	IGF2BP3
		Interferon-related developmental regulator 1	IFRD1
		Golgi integral membrane protein 4	GOLIM4
		Agrin;Agrin N-terminal 110 kDa subunit;Agrin C-terminal 110 kDa subunit;Agrin C-terminal 90 kDa fragment;Agrin C-terminal 22 kDa fragment	AGRN
		Exocyst complex component 5	EXOC5
		26S proteasome non-ATPase regulatory subunit 14	PSMD14
		Myc box-dependent-interacting protein 1	BIN1
		von Willebrand factor A domain-containing protein 5A	VWA5A
		Syntenin-1	SDCBP
		Nucleolar protein 56	NOP56
		Protein CYR61	CYR61
		Importin subunit alpha-3	KPNA4
		Lysosomal alpha-mannosidase;Lysosomal alpha-mannosidase A peptide;Lysosomal alpha-mannosidase B peptide;Lysosomal alpha-mannosidase C peptide;Lysosomal alpha-mannosidase D peptide;Lysosomal alpha-mannosidase E peptide	MAN2B1
		Pyridoxal kinase	PDXK
		Lipid phosphate phosphohydrolase 3	PPAP2B
		Immunoglobulin superfamily containing leucine-rich repeat protein	ISLR
		Heat shock protein beta-6	HSPB6
		Coatomer subunit epsilon	COPE
		AP-3 complex subunit delta-1	AP3D1
		Torsin-1B	TOR1B
		Disintegrin and metalloproteinase domain-containing protein 10	ADAM10
		Prostaglandin E synthase	PTGES
		Programmed cell death protein 5	PDCD5
		Protein arginine N-methyltransferase 5;Protein arginine N-methyltransferase 5, N-terminally processed	PRMT5
		Tumor necrosis factor receptor superfamily member 10B	TNFRSF10B
		Ras-related protein M-Ras	MRAS
		Proteasome subunit alpha type-7	PSMA7
		Secretory carrier-associated membrane protein 3	SCAMP3
		5-oxoprolinase	OPLAH
		Tax1-binding protein 3	TAX1BP3
		PDZ domain-containing protein GIPC1	GIPC1
		Hepatocyte growth factor-regulated tyrosine kinase substrate	HGS
		Protein phosphatase 1 regulatory subunit 12A	PPP1R12A
		Cyclin-G-associated kinase	GAK
		Exportin-1	XPO1
		Plexin-B2	PLXNB2
		Kinesin-like protein KIF3B;Kinesin-like protein KIF3B, N-terminally processed	KIF3B
		Phosphoribosylformylglycinamidine synthase	PFAS
		Serine/threonine-protein kinase DCLK1	DCLK1
		U6 snRNA-associated Sm-like protein LSm1	LSM1
		Niemann-Pick C1 protein	NPC1
		Secretory carrier-associated membrane protein 1	SCAMP1
		Secretory carrier-associated membrane protein 2	SCAMP2
		Actin-related protein 2/3 complex subunit 2	ARPC2
		Actin-related protein 2/3 complex subunit 3	ARPC3
		Membrane-associated progesterone receptor component 2	PGRMC2
		Prefoldin subunit 6	PFDN6
		Laminin subunit alpha-5	LAMA5
		Surfeit locus protein 4	SURF4
		UDP-N-acetylglucosamine--peptide N-acetylglucosaminyltransferase 110 kDa subunit	OGT
		Phosphomannomutase 2;Phosphomannomutase	PMM2
		E3 ubiquitin-protein ligase Midline-1	MID1
		Eukaryotic translation initiation factor 3 subunit D	EIF3D
		Syntaxin-7	STX7
		Monocarboxylate transporter 4	SLC16A3
		Prolyl 4-hydroxylase subunit alpha-2	P4HA2
		Synaptobrevin homolog YKT6	YKT6
		Actin-related protein 2/3 complex subunit 5	ARPC5
		Pre-mRNA-splicing factor ATP-dependent RNA helicase DHX15	DHX15
		Zinc finger ZZ-type and EF-hand domain-containing protein 1	ZZEF1
		Leucine-rich repeat transmembrane protein FLRT2	FLRT2
		Plexin-B1	PLXNB1
		Cytoplasmic dynein 1 light intermediate chain 2	DYNC1LI2
		26S proteasome non-ATPase regulatory subunit 3	PSMD3
		Bifunctional 3-phosphoadenosine 5-phosphosulfate synthase 1;Sulfate adenylyltransferase;Adenylyl-sulfate kinase	PAPSS1
		Centromere/kinetochore protein zw10 homolog	ZW10
		Eukaryotic translation elongation factor 1 epsilon-1	EEF1E1;EEF1E1-BLOC1S5
		Heterogeneous nuclear ribonucleoprotein R	HNRNPR
		U4/U6 small nuclear ribonucleoprotein Prp3	PRPF3
		Thioredoxin-like protein 1	TXNL1
		Tumor protein D54	TPD52L2
		Trans-Golgi network integral membrane protein 2	TGOLN2
		Exportin-T	XPOT
		Mitochondrial import inner membrane translocase subunit TIM44	TIMM44
		Tetraspanin-6	TSPAN6
		AP-1 complex subunit gamma-1	AP1G1
		Syntaxin-6	STX6
		Small glutamine-rich tetratricopeptide repeat-containing protein alpha	SGTA
		Asparagine--tRNA ligase, cytoplasmic	NARS
		Cleavage and polyadenylation specificity factor subunit 5	NUDT21
		LanC-like protein 1	LANCL1
		Calumenin	CALU
		EGF-like repeat and discoidin I-like domain-containing protein 3	EDIL3
		Kinesin-like protein KIF1C	KIF1C
		Phosphoribosyl pyrophosphate synthase-associated protein 2	PRPSAP2
		Phosphatidylinositol 4-phosphate 5-kinase type-1 gamma	PIP5K1C
		Neuropilin-2	NRP2
		Long-chain-fatty-acid--CoA ligase 4	ACSL4
		Sorting nexin-3	SNX3
		Syntaxin-10	STX10
		Protein O-GlcNAcase	MGEA5
		Heterogeneous nuclear ribonucleoprotein Q	SYNCRIP
		GDP-mannose 4,6 dehydratase	GMDS
		Gremlin-1	GREM1
		Procollagen-lysine,2-oxoglutarate 5-dioxygenase 3	PLOD3
		Exocyst complex component 3	EXOC3
		Perilipin-3	PLIN3
		Monocarboxylate transporter 2	SLC16A7
		UDP-glucose 6-dehydrogenase	UGDH
		Sorting nexin-2	SNX2
		General vesicular transport factor p115	USO1
		Target of Myb protein 1	TOM1
		Coiled-coil domain-containing protein 22	CCDC22
		PRA1 family protein 2	PRAF2
		H/ACA ribonucleoprotein complex subunit 4	DKC1
		Endothelial differentiation-related factor 1	EDF1
		DnaJ homolog subfamily A member 2	DNAJA2
		WD repeat-containing protein 1	WDR1
		Slit homolog 3 protein	SLIT3
		Multiple epidermal growth factor-like domains protein 6	MEGF6
		Probable phospholipid-transporting ATPase IIA;Phospholipid-transporting ATPase	ATP9A
		Rho-associated protein kinase 2	ROCK2
		Copine-3	CPNE3
		DnaJ homolog subfamily C member 13	DNAJC13
		Programmed cell death protein 6	PDCD6
		V-type proton ATPase subunit G 1	ATP6V1G1
		Vacuolar protein sorting-associated protein 4B	VPS4B
		Core histone macro-H2A.1;Histone H2A	H2AFY
		Filamin-B	FLNB
		Vesicle-trafficking protein SEC22b	SEC22B
		Vacuolar protein sorting-associated protein 26A	VPS26A
		Erlin-1	ERLIN1
		Serine/arginine-rich splicing factor 10	SRSF10
		Claudin-11;Claudin	CLDN11
		Barrier-to-autointegration factor;Barrier-to-autointegration factor, N-terminally processed	BANF1
		Splicing factor 3B subunit 1	SF3B1
		Cold shock domain-containing protein E1	CSDE1
		Interferon-inducible double-stranded RNA-dependent protein kinase activator A	PRKRA
		E3 ubiquitin-protein ligase MYCBP2	MYCBP2
		U5 small nuclear ribonucleoprotein 200 kDa helicase	SNRNP200
		TIP41-like protein	TIPRL
		Protein XRP2	RP2
		Paralemmin-1	PALM
		Eukaryotic translation initiation factor 3 subunit J	EIF3J
		Carbonyl reductase [NADPH] 3	CBR3
		CAAX prenyl protease 1 homolog	ZMPSTE24
		Isocitrate dehydrogenase [NADP] cytoplasmic	IDH1
		Attractin	ATRN
		Signal transducing adapter molecule 2	STAM2
		PRA1 family protein 3	ARL6IP5
		Pre-mRNA-splicing factor SPF27	BCAS2
		DnaJ homolog subfamily C member 8	DNAJC8
		Carboxypeptidase D	CPD
		Ribosomal L1 domain-containing protein 1	RSL1D1
		ATP-dependent Clp protease ATP-binding subunit clpX-like, mitochondrial	CLPX
		Signal recognition particle subunit SRP72	SRP72
		N(G),N(G)-dimethylarginine dimethylaminohydrolase 1	DDAH1
		Metastasis-associated protein MTA2	MTA2
		Serine/threonine-protein kinase 10	STK10
		Slit homolog 2 protein;Slit homolog 2 protein N-product;Slit homolog 2 protein C-product	SLIT2
		Unconventional myosin-Id	MYO1D
		Protein transport protein Sec24D	SEC24D
		E3 UFM1-protein ligase 1	UFL1
		Proline synthase co-transcribed bacterial homolog protein	PROSC
		Erlin-2	ERLIN2
		Pre-mRNA-processing factor 6	PRPF6
		Protein furry homolog-like	FRYL
		Endonuclease domain-containing 1 protein	ENDOD1
		AP-2 complex subunit alpha-2	AP2A2
		Semaphorin-3D	SEMA3D
		Serine protease 23	PRSS23
		Vesicle-associated membrane protein 5	VAMP5
		Reticulon-3	RTN3
		Luc7-like protein 3	LUC7L3
		Myotubularin-related protein 5	SBF1
		Vesicle-associated membrane protein-associated protein B/C	VAPB
		SNARE-associated protein Snapin	SNAPIN
		Myelin protein zero-like protein 1	MPZL1
		Peptidyl-prolyl cis-trans isomerase FKBP9	FKBP9
		6-phosphogluconolactonase	PGLS
		Bifunctional 3-phosphoadenosine 5-phosphosulfate synthase 2;Sulfate adenylyltransferase;Adenylyl-sulfate kinase	PAPSS2
		Ubiquitin-like modifier-activating enzyme ATG7	ATG7
		Importin-7	IPO7
		Phosphoacetylglucosamine mutase	PGM3
		Supervillin	SVIL
		Activator of 90 kDa heat shock protein ATPase homolog 1	AHSA1
		A disintegrin and metalloproteinase with thrombospondin motifs 2	ADAMTS2
		Proteasome assembly chaperone 1	PSMG1
		ATP-binding cassette sub-family A member 1	ABCA1
		Long-chain-fatty-acid--CoA ligase 3	ACSL3
		Netrin-1	NTN1
		Synaptosomal-associated protein 29;Synaptosomal-associated protein	SNAP29
		Serine/threonine-protein kinase OSR1	OXSR1
		AP-2 complex subunit alpha-1	AP2A1
		Double-stranded RNA-binding protein Staufen homolog 1	STAU1
		Serum deprivation-response protein	SDPR
		BAG family molecular chaperone regulator 2	BAG2
		BAG family molecular chaperone regulator 3	BAG3
		Mitogen-activated protein kinase kinase kinase kinase 4	MAP4K4
		Apoptosis-inducing factor 1, mitochondrial	AIFM1
		Guanine nucleotide-binding protein subunit alpha-14	GNA14
		3(2),5-bisphosphate nucleotidase 1	BPNT1
		N(G),N(G)-dimethylarginine dimethylaminohydrolase 2	DDAH2
		Reversion-inducing cysteine-rich protein with Kazal motifs	RECK
		Peroxisomal membrane protein 11B	PEX11B
		Cytochrome b5	CYB5A
		Glutamate dehydrogenase 1, mitochondrial;Glutamate dehydrogenase 2, mitochondrial	GLUD1;GLUD2
		NADH-cytochrome b5 reductase 3;NADH-cytochrome b5 reductase 3 membrane-bound form;NADH-cytochrome b5 reductase 3 soluble form	CYB5R3
		Glutathione reductase, mitochondrial	GSR
		Superoxide dismutase [Cu-Zn]	SOD1
		Purine nucleoside phosphorylase	PNP
		Hypoxanthine-guanine phosphoribosyltransferase	HPRT1
		Aspartate aminotransferase, mitochondrial	GOT2
		Epidermal growth factor receptor;Receptor protein-tyrosine kinase	EGFR
		Adenylate kinase isoenzyme 1	AK1
		Tissue-type plasminogen activator;Tissue-type plasminogen activator chain A;Tissue-type plasminogen activator chain B	PLAT
		Adenosine deaminase	ADA
		Argininosuccinate synthase	ASS1
		Metalloproteinase inhibitor 1	TIMP1
		Cystatin-C	CST3
		GTPase HRas;GTPase HRas, N-terminally processed	HRAS
		GTPase KRas;GTPase KRas, N-terminally processed	KRAS
		Transforming growth factor beta-1;Latency-associated peptide	TGFB1
		Collagen alpha-1(I) chain	COL1A1
		Collagen alpha-1(III) chain	COL3A1
		Alpha-crystallin B chain	CRYAB
		Apolipoprotein E	APOE
		Fibronectin;Anastellin;Ugl-Y1;Ugl-Y2;Ugl-Y3	FN1
		Ferritin light chain	FTL
		Ferritin heavy chain;Ferritin heavy chain, N-terminally processed;Ferritin	FTH1
		Catalase	CAT
		Cystatin-B	CSTB
		Apolipoprotein B-100;Apolipoprotein B-48	APOB
		Superoxide dismutase [Mn], mitochondrial	SOD2
		Argininosuccinate lyase	ASL
		Heat shock protein beta-1	HSPB1
		Dolichyl-diphosphooligosaccharide--protein glycosyltransferase subunit 1	RPN1
		Dolichyl-diphosphooligosaccharide--protein glycosyltransferase subunit 2	RPN2
		Histone H2A type 3;Histone H2A type 1-B/E;Histone H2A type 1-C	HIST3H2A;HIST1H2AB;HIST1H2AC
		Glycophorin-C	GYPC
		Sodium/potassium-transporting ATPase subunit beta-1	ATP1B1
		Integrin beta-3;Integrin beta	ITGB3
		Plasminogen activator inhibitor 1	SERPINE1
		Alkaline phosphatase, tissue-nonspecific isozyme	ALPL
		Eukaryotic translation initiation factor 2 subunit 1	EIF2S1
		Intercellular adhesion molecule 1	ICAM1
		60S acidic ribosomal protein P1	RPLP1
		60S acidic ribosomal protein P2	RPLP2
		60S acidic ribosomal protein P0;60S acidic ribosomal protein P0-like	RPLP0;RPLP0P6
		Lupus La protein	SSB
		Keratin, type I cytoskeletal 18	KRT18
		Collagen alpha-2(V) chain	COL5A2
		Tyrosine-protein kinase Fyn	FYN
		Gelsolin	GSN
		ATP synthase subunit beta, mitochondrial;ATP synthase subunit beta	ATP5B
		Protein S100-A9	S100A9
		Protein S100-A6;Protein S100	S100A6
		Glycogen phosphorylase, liver form;Alpha-1,4 glucan phosphorylase	PYGL
		Glucose-6-phosphate isomerase	GPI
		Nucleophosmin	NPM1
		Integrin alpha-V;Integrin alpha-V heavy chain;Integrin alpha-V light chain	ITGAV
		Glia-derived nexin	SERPINE2
		Epoxide hydrolase 1	EPHX1
		Acyl-CoA-binding protein	DBI
		Protein disulfide-isomerase	P4HB
		Histone H1.0;Histone H1.0, N-terminally processed	H1F0
		Calpain-1 catalytic subunit	CAPN1
		Tubulin beta chain	TUBB
		Decorin	DCN
		Beta-hexosaminidase subunit beta;Beta-hexosaminidase subunit beta chain B;Beta-hexosaminidase subunit beta chain A	HEXB
		Bisphosphoglycerate mutase	BPGM
		Adenine phosphoribosyltransferase	APRT
		Bifunctional glutamate/proline--tRNA ligase;Glutamate--tRNA ligase;Proline--tRNA ligase	EPRS
		Cathepsin B;Cathepsin B light chain;Cathepsin B heavy chain	CTSB
		Fumarate hydratase, mitochondrial	FH
		Annexin A6;Annexin	ANXA6
		Signal recognition particle receptor subunit alpha	SRPR
		Asparagine synthetase [glutamine-hydrolyzing]	ASNS
		72 kDa type IV collagenase;PEX	MMP2
		Neprilysin	MME
		Matrix Gla protein	MGP
		Collagen alpha-2(IV) chain;Canstatin	COL4A2
		Melanotransferrin	MFI2
		U1 small nuclear ribonucleoprotein 70 kDa	SNRNP70
		Integrin alpha-5;Integrin alpha-5 heavy chain;Integrin alpha-5 light chain	ITGA5
		Vimentin	VIM
		Guanine nucleotide-binding protein G(k) subunit alpha	GNAI3
		Gamma-enolase;Enolase	ENO2
		3-ketoacyl-CoA thiolase, peroxisomal	ACAA1
		Glutathione S-transferase P	GSTP1
		Galectin-1	LGALS1
		High mobility group protein B1;Putative high mobility group protein B1-like 1	HMGB1;HMGB1P1
		SPARC	SPARC
		Clathrin light chain B	CLTB
		2,3-cyclic-nucleotide 3-phosphodiesterase	CNP
		Heme oxygenase 1	HMOX1
		Platelet-derived growth factor receptor beta	PDGFRB
		Heterogeneous nuclear ribonucleoprotein A1;Heterogeneous nuclear ribonucleoprotein A1, N-terminally processed;Heterogeneous nuclear ribonucleoprotein A1-like 2	HNRNPA1;HNRNPA1L2
		Poly [ADP-ribose] polymerase 1	PARP1
		Ubiquitin carboxyl-terminal hydrolase isozyme L1;Ubiquitin carboxyl-terminal hydrolase	UCHL1
		Leukotriene A-4 hydrolase	LTA4H
		Fructose-bisphosphate aldolase C;Fructose-bisphosphate aldolase	ALDOC
		Histone H2A.V;Histone H2A.Z;Histone H2A	H2AFV;H2AFZ
		Splicing factor U2AF 35 kDa subunit	U2AF1
		Cystathionine beta-synthase	CBS
		60 kDa SS-A/Ro ribonucleoprotein	TROVE2
		Lysosomal alpha-glucosidase;76 kDa lysosomal alpha-glucosidase;70 kDa lysosomal alpha-glucosidase	GAA
		Ras-related protein R-Ras	RRAS
		Histone H1.4	HIST1H1E
		Receptor-type tyrosine-protein phosphatase F	PTPRF
		Thioredoxin	TXN
		Carboxypeptidase;Lysosomal protective protein;Lysosomal protective protein 32 kDa chain;Lysosomal protective protein 20 kDa chain	CTSA
		cAMP-dependent protein kinase type I-alpha regulatory subunit;cAMP-dependent protein kinase type I-alpha regulatory subunit, N-terminally processed	PRKAR1A
		Tissue factor pathway inhibitor	TFPI
		S-formylglutathione hydrolase	ESD
		60 kDa heat shock protein, mitochondrial	HSPD1
		Clusterin;Clusterin beta chain;Clusterin alpha chain;Clusterin	CLU
		Hyaluronan and proteoglycan link protein 1	HAPLN1
		Laminin subunit gamma-1	LAMC1
		Solute carrier family 2, facilitated glucose transporter member 1	SLC2A1
		Uridine 5-monophosphate synthase;Orotate phosphoribosyltransferase;Orotidine 5-phosphate decarboxylase	UMPS
		Glycogen phosphorylase, brain form	PYGB
		Ras-related protein Ral-A	RALA
		Ras-related protein Ral-B	RALB
		Lysosome-associated membrane glycoprotein 1	LAMP1
		DNA topoisomerase 1	TOP1
		Glucose-6-phosphate 1-dehydrogenase	G6PD
		Pyruvate carboxylase, mitochondrial	PC
		C-1-tetrahydrofolate synthase, cytoplasmic;Methylenetetrahydrofolate dehydrogenase;Methenyltetrahydrofolate cyclohydrolase;Formyltetrahydrofolate synthetase;C-1-tetrahydrofolate synthase, cytoplasmic, N-terminally processed	MTHFD1
		Cation-independent mannose-6-phosphate receptor	IGF2R
		Alcohol dehydrogenase class-3	ADH5
		Polyadenylate-binding protein 1;Polyadenylate-binding protein	PABPC1
		Proliferating cell nuclear antigen	PCNA
		Histidine--tRNA ligase, cytoplasmic	HARS
		Collagen alpha-1(XI) chain	COL11A1
		Collagen alpha-2(VI) chain	COL6A2
		Collagen alpha-3(VI) chain	COL6A3
		Nucleoprotein TPR	TPR
		Creatine kinase B-type	CKB
		Annexin A3;Annexin	ANXA3
		Alpha-actinin-1	ACTN1
		Xaa-Pro dipeptidase	PEPD
		X-ray repair cross-complementing protein 6	XRCC6
		X-ray repair cross-complementing protein 5	XRCC5
		Ribonuclease inhibitor	RNH1
		Bone morphogenetic protein 1	BMP1
		Versican core protein	VCAN
		Integrin alpha-4	ITGA4
		Protein disulfide-isomerase A4	PDIA4
		Prolyl 4-hydroxylase subunit alpha-1	P4HA1
		Plastin-3	PLS3
		Electron transfer flavoprotein subunit alpha, mitochondrial	ETFA
		Glycogen [starch] synthase, muscle	GYS1
		cAMP-dependent protein kinase type II-alpha regulatory subunit	PRKAR2A
		Macrophage migration inhibitory factor	MIF
		CD99 antigen	CD99
		Farnesyl pyrophosphate synthase	FDPS
		Nidogen-1	NID1
		Alcohol dehydrogenase [NADP(+)]	AKR1A1
		Endoplasmin	HSP90B1
		Heterogeneous nuclear ribonucleoprotein L	HNRNPL
		Aspartate--tRNA ligase, cytoplasmic	DARS
		Junction plakoglobin	JUP
		Glutamine synthetase	GLUL
		Aminopeptidase N	ANPEP
		Ubiquitin carboxyl-terminal hydrolase isozyme L3;Ubiquitin carboxyl-terminal hydrolase	UCHL3
		Membrane cofactor protein	CD46
		Nucleoside diphosphate kinase A	NME1
		Arylsulfatase B	ARSB
		40S ribosomal protein S2	RPS2
		Desmoplakin	DSP
		Metalloproteinase inhibitor 2	TIMP2
		CD44 antigen	CD44
		Carbonyl reductase [NADPH] 1	CBR1
		Platelet-derived growth factor receptor alpha	PDGFRA
		Histone H1.5	HIST1H1B
		Histone H1.3	HIST1H1D
		Histone H1.2	HIST1H1C
		NADPH--cytochrome P450 reductase	POR
		Sarcoplasmic/endoplasmic reticulum calcium ATPase 2	ATP2A2
		Fumarylacetoacetase	FAH
		Stathmin	STMN1
		Y-box-binding protein 3	YBX3
		Heat shock 70 kDa protein 6	HSPA6
		High mobility group protein HMG-I/HMG-Y	HMGA1
		Aspartate aminotransferase, cytoplasmic	GOT1
		Protein kinase C alpha type	PRKCA
		Integrin alpha-2	ITGA2
		Gap junction alpha-1 protein	GJA1
		Atrial natriuretic peptide receptor 3	NPR3
		Calpain-2 catalytic subunit	CAPN2
		Desmin	DES
		CTP synthase 1;CTP synthase	CTPS1
		Endoglin	ENG
		Probable ATP-dependent RNA helicase DDX5	DDX5
		ATP-dependent 6-phosphofructokinase, liver type	PFKL
		Galectin-3	LGALS3
		Tyrosine-protein phosphatase non-receptor type 1;Tyrosine-protein phosphatase non-receptor type	PTPN1
		Insulin-like growth factor-binding protein 2	IGFBP2
		60S ribosomal protein L35a	RPL35A
		Integrin beta-5;Integrin beta	ITGB5
		60S ribosomal protein L7	RPL7
		Vinculin	VCL
		Receptor-type tyrosine-protein phosphatase alpha	PTPRA
		Phosphoglycerate mutase 1	PGAM1
		Cadherin-2	CDH2
		1-phosphatidylinositol 4,5-bisphosphate phosphodiesterase gamma-1	PLCG1
		Vascular cell adhesion protein 1	VCAM1
		Nucleolin	NCL
		Hexokinase-1	HK1
		Interferon-induced, double-stranded RNA-activated protein kinase	EIF2AK2
		Spermidine synthase	SRM
		Casein kinase II subunit alpha	CSNK2A2
		Nuclear factor NF-kappa-B p105 subunit;Nuclear factor NF-kappa-B p50 subunit	NFKB1
		Plasma membrane calcium-transporting ATPase 1;Calcium-transporting ATPase	ATP2B1
		Eukaryotic translation initiation factor 2 subunit 2	EIF2S2
		Annexin A7	ANXA7
		Ras-related protein Rab-4A	RAB4A
		Ras-related protein Rab-6A	RAB6A
		Proteasome subunit beta type-1	PSMB1
		Cation-dependent mannose-6-phosphate receptor	M6PR
		Lamin-B1	LMNB1
		Collagen alpha-1(V) chain	COL5A1
		Parathymosin	PTMS
		Glutathione S-transferase Mu 3	GSTM3
		V-type proton ATPase subunit B, brain isoform	ATP6V1B2
		V-type proton ATPase subunit C 1	ATP6V1C1
		Cysteine and glycine-rich protein 1	CSRP1
		Neurofibromin;Neurofibromin truncated	NF1
		Cytoplasmic aconitate hydratase	ACO1
		5-nucleotidase	NT5E
		Voltage-dependent anion-selective channel protein 1	VDAC1
		Biglycan	BGN
		Catechol O-methyltransferase	COMT
		Protein-glutamine gamma-glutamyltransferase 2	TGM2
		Oxysterol-binding protein 1	OSBP
		rRNA 2-O-methyltransferase fibrillarin	FBL
		Trifunctional purine biosynthetic protein adenosine-3;Phosphoribosylamine--glycine ligase;Phosphoribosylformylglycinamidine cyclo-ligase;Phosphoribosylglycinamide formyltransferase	GART
		Multifunctional protein ADE2;Phosphoribosylaminoimidazole-succinocarboxamide synthase;Phosphoribosylaminoimidazole carboxylase	PAICS
		Non-specific lipid-transfer protein	SCP2
		Ectonucleotide pyrophosphatase/phosphodiesterase family member 1;Alkaline phosphodiesterase I;Nucleotide pyrophosphatase	ENPP1
		Heterogeneous nuclear ribonucleoproteins A2/B1	HNRNPA2B1
		Insulin-like growth factor-binding protein 4	IGFBP4
		Liver carboxylesterase 1	CES1
		Splicing factor, proline- and glutamine-rich	SFPQ
		Tubulin gamma-1 chain;Tubulin gamma-2 chain;Tubulin gamma chain	TUBG1;TUBG2
		Peptidyl-prolyl cis-trans isomerase B	PPIB
		Tryptophan--tRNA ligase, cytoplasmic;T1-TrpRS;T2-TrpRS	WARS
		40S ribosomal protein S3	RPS3
		Tyrosine-protein kinase JAK1	JAK1
		Receptor-type tyrosine-protein phosphatase gamma	PTPRG
		Plasma membrane calcium-transporting ATPase 4	ATP2B4
		Diacylglycerol kinase alpha;Diacylglycerol kinase	DGKA
		Ribonucleoside-diphosphate reductase large subunit	RRM1
		Laminin subunit alpha-2	LAMA2
		Elongation factor 1-beta	EEF1B2
		Insulin-like growth factor-binding protein 5	IGFBP5
		Low molecular weight phosphotyrosine protein phosphatase	ACP1
		Myosin regulatory light polypeptide 9	MYL9
		DNA-directed RNA polymerase II subunit RPB1	POLR2A
		Atypical chemokine receptor 3	ACKR3
		Proteinase-activated receptor 1	F2R
		3-mercaptopyruvate sulfurtransferase;Sulfurtransferase	MPST
		40S ribosomal protein S12	RPS12
		Tumor necrosis factor receptor superfamily member 6	FAS
		DnaJ homolog subfamily B member 1	DNAJB1
		DnaJ homolog subfamily B member 2	DNAJB2
		ATP synthase subunit alpha, mitochondrial	ATP5A1
		Proteasome subunit alpha type-1	PSMA1
		Proteasome subunit alpha type-3	PSMA3
		Proteasome subunit alpha type-4;Proteasome subunit alpha type;Proteasome subunit beta type	PSMA4
		Integrin alpha-3;Integrin alpha-3 heavy chain;Integrin alpha-3 light chain	ITGA3
		Pentraxin-related protein PTX3	PTX3
		Probable ATP-dependent RNA helicase DDX6	DDX6
		Splicing factor U2AF 65 kDa subunit	U2AF2
		60S ribosomal protein L13	RPL13
		Protein S100-A4	S100A4
		Alpha-1,3-mannosyl-glycoprotein 2-beta-N-acetylglucosaminyltransferase	MGAT1
		Polypyrimidine tract-binding protein 1	PTBP1
		Threonine--tRNA ligase, cytoplasmic	TARS
		Valine--tRNA ligase	VARS
		Elongation factor 1-gamma	EEF1G
		Peptidyl-prolyl cis-trans isomerase FKBP2;Peptidyl-prolyl cis-trans isomerase	FKBP2
		Adenylate kinase 4, mitochondrial	AK4
		Mitogen-activated protein kinase 3;Mitogen-activated protein kinase	MAPK3
		Collagen alpha-1(VIII) chain;Vastatin	COL8A1
		Replication protein A 70 kDa DNA-binding subunit;Replication protein A 70 kDa DNA-binding subunit, N-terminally processed	RPA1
		DNA-(apurinic or apyrimidinic site) lyase;DNA-(apurinic or apyrimidinic site) lyase, mitochondrial	APEX1
		CD82 antigen	CD82
		Calreticulin	CALR
		Calnexin	CANX
		Proteasome subunit beta type;Proteasome subunit beta type-8	PSM8;PSMB8
		Proteasome subunit alpha type-5	PSMA5
		Proteasome subunit beta type-4	PSMB4
		Proteasome subunit beta type-6	PSMB6
		Proteasome subunit beta type-5	PSMB5
		Protein-lysine 6-oxidase	LOX
		Mitogen-activated protein kinase 1	MAPK1
		Cytosol aminopeptidase	LAP3
		Connective tissue growth factor	CTGF
		Ephrin type-A receptor 2	EPHA2
		Ephrin type-B receptor 2;Receptor protein-tyrosine kinase	EPHB2
		SHC-transforming protein 1	SHC1
		Leiomodin-1	LMOD1
		Protein PML	PML
		Myristoylated alanine-rich C-kinase substrate	MARCKS
		Guanine nucleotide-binding protein subunit alpha-11	GNA11
		Endoplasmic reticulum resident protein 29	ERP29
		Peroxiredoxin-6	PRDX6
		Flavin reductase (NADPH)	BLVRB
		Peroxiredoxin-5, mitochondrial	PRDX5
		D-dopachrome decarboxylase;D-dopachrome decarboxylase-like protein	DDT;DDTL
		Thioredoxin-dependent peroxide reductase, mitochondrial	PRDX3
		60S ribosomal protein L12	RPL12
		Enoyl-CoA hydratase, mitochondrial	ECHS1
		UMP-CMP kinase	CMPK1
		Phosphatidylethanolamine-binding protein 1;Hippocampal cholinergic neurostimulating peptide	PEBP1
		Protein disulfide-isomerase A3	PDIA3
		Serine/threonine-protein phosphatase 2A 65 kDa regulatory subunit A alpha isoform	PPP2R1A
		Glycylpeptide N-tetradecanoyltransferase 1	NMT1
		Adenylosuccinate synthetase isozyme 2	ADSS
		Tyrosine-protein kinase receptor UFO;Receptor protein-tyrosine kinase	AXL
		Alpha-2-macroglobulin receptor-associated protein	LRPAP1
		CAP-Gly domain-containing linker protein 1	CLIP1
		High affinity cationic amino acid transporter 1	SLC7A1
		Succinate dehydrogenase [ubiquinone] flavoprotein subunit, mitochondrial	SDHA
		Rab GDP dissociation inhibitor alpha	GDI1
		S-adenosylmethionine synthase isoform type-2	MAT2A
		Syndecan-4	SDC4
		Dimethylaniline monooxygenase [N-oxide-forming] 3	FMO3
		DnaJ homolog subfamily A member 1	DNAJA1
		Bifunctional purine biosynthesis protein PURH;Phosphoribosylaminoimidazolecarboxamide formyltransferase;IMP cyclohydrolase	ATIC
		Heterogeneous nuclear ribonucleoprotein H3	HNRNPH3
		Stress-induced-phosphoprotein 1	STIP1
		Protein S100-A11;Protein S100-A11, N-terminally processed	S100A11
		Interferon-induced guanylate-binding protein 1	GBP1
		Syntaxin-2	STX2
		Kinesin-1 heavy chain	KIF5B
		Deoxyuridine 5-triphosphate nucleotidohydrolase, mitochondrial	DUT
		Multidrug resistance-associated protein 1	ABCC1
		N-acetylgalactosamine-6-sulfatase	GALNS
		Serine hydroxymethyltransferase, mitochondrial;Serine hydroxymethyltransferase	SHMT2
		Heat shock 70 kDa protein 4	HSPA4
		Glypican-1;Secreted glypican-1	GPC1
		Catenin alpha-1	CTNNA1
		Prohibitin	PHB
		Merlin	NF2
		Sepiapterin reductase	SPR
		Fibrillin-1	FBN1
		Glycogen debranching enzyme;4-alpha-glucanotransferase;Amylo-alpha-1,6-glucosidase	AGL
		Myosin-10	MYH10
		Coatomer subunit beta	COPB2
		Nuclear pore complex protein Nup214	NUP214
		Protein DEK	DEK
		Myosin-11	MYH11
		26S protease regulatory subunit 7	PSMC2
		Chitinase-3-like protein 1	CHI3L1
		Gamma-glutamyltransferase 5;Gamma-glutamyltransferase 5 heavy chain;Gamma-glutamyltransferase 5 light chain	GGT5
		ADP-ribosylation factor-like protein 3	ARL3
		Dual specificity mitogen-activated protein kinase kinase 2	MAP2K2
		ATP synthase subunit gamma, mitochondrial	ATP5C1
		V-type proton ATPase subunit E 1	ATP6V1E1
		Oxygen-dependent coproporphyrinogen-III oxidase, mitochondrial	CPOX
		60S ribosomal protein L4	RPL4
		Phosphoglucomutase-1	PGM1
		Bone morphogenetic protein receptor type-1A	BMPR1A
		Guanine nucleotide-binding protein-like 1	GNL1
		Pigment epithelium-derived factor	SERPINF1
		Dihydrolipoyllysine-residue succinyltransferase component of 2-oxoglutarate dehydrogenase complex, mitochondrial	DLST
		Signal recognition particle 14 kDa protein	SRP14
		TGF-beta receptor type-2	TGFBR2
		Neuron-specific calcium-binding protein hippocalcin;Hippocalcin-like protein 1;Neurocalcin-delta	HPCA;HPCAL1;NCALD
		Transgelin-2	TAGLN2
		Transaldolase	TALDO1
		RNA-binding motif protein, X chromosome;RNA-binding motif protein, X chromosome, N-terminally processed	RBMX
		V-type proton ATPase catalytic subunit A	ATP6V1A
		Stress-70 protein, mitochondrial	HSPA9
		Eukaryotic initiation factor 4A-III;Eukaryotic initiation factor 4A-III, N-terminally processed	EIF4A3
		40S ribosomal protein S19	RPS19
		60S ribosomal protein L3	RPL3
		Collagen alpha-1(XVIII) chain;Endostatin	COL18A1
		Flap endonuclease 1	FEN1
		Macrophage-capping protein	CAPG
		Adenylyl cyclase-associated protein 2;Adenylyl cyclase-associated protein	CAP2
		Interleukin-6 receptor subunit beta	IL6ST
		Alpha-taxilin	TXLNA
		T-complex protein 1 subunit zeta	CCT6A
		Nicotinamide N-methyltransferase	NNMT
		60S ribosomal protein L13a	RPL13A;RPL13a
		Signal transducer and activator of transcription 3;Signal transducer and activator of transcription	STAT3
		Ubiquitin carboxyl-terminal hydrolase 8	USP8
		Malate dehydrogenase, cytoplasmic	MDH1
		Malate dehydrogenase, mitochondrial;Malate dehydrogenase	MDH2
		Eukaryotic translation initiation factor 2 subunit 3;Putative eukaryotic translation initiation factor 2 subunit 3-like protein	EIF2S3;EIF2S3L
		Protein Wnt-5a;Protein Wnt	WNT5A
		Ubiquitin-like modifier-activating enzyme 7	UBA7
		N-alpha-acetyltransferase 10	NAA10
		Tyrosine-protein kinase CSK	CSK
		Glycine--tRNA ligase	GARS
		Isoleucine--tRNA ligase, cytoplasmic	IARS
		Beta-centractin	ACTR1B
		Signal transducer and activator of transcription 1-alpha/beta;Signal transducer and activator of transcription	STAT1
		Superkiller viralicidic activity 2-like 2	SKIV2L2
		Serine/threonine-protein kinase mTOR	MTOR
		Phosphatidylinositol 4-kinase alpha	PI4KA
		Epidermal growth factor receptor substrate 15	EPS15
		40S ribosomal protein S27	RPS27
		Leucine-rich PPR motif-containing protein, mitochondrial	LRPPRC
		60S ribosomal protein L35	RPL35
		Lysosomal Pro-X carboxypeptidase	PRCP
		Neutral amino acid transporter A	SLC1A4
		Growth/differentiation factor 5	GDF5
		Platelet-activating factor acetylhydrolase IB subunit alpha	PAFAH1B1
		Cell surface glycoprotein MUC18	MCAM
		Ran-specific GTPase-activating protein	RANBP1
		Nicotinamide phosphoribosyltransferase	NAMPT
		26S protease regulatory subunit 6B	PSMC4
		Voltage-dependent anion-selective channel protein 2	VDAC2
		Ubiquitin carboxyl-terminal hydrolase 5	USP5
		Ran GTPase-activating protein 1	RANGAP1
		ATP-dependent DNA helicase Q1	RECQL
		Probable 28S rRNA (cytosine(4447)-C(5))-methyltransferase	NOP2
		Lys-63-specific deubiquitinase BRCC36	BRCC3
		60S ribosomal protein L5	RPL5
		60S ribosomal protein L21	RPL21
		40S ribosomal protein S10;Putative 40S ribosomal protein S10-like	RPS10;RPS10-NUDT3;RPS10P5
		Microtubule-associated protein 1B;MAP1B heavy chain;MAP1 light chain LC1	MAP1B
		E3 ubiquitin-protein ligase NEDD4	NEDD4
		Utrophin	UTRN
		Ras GTPase-activating-like protein IQGAP1	IQGAP1
		Glycogenin-1	GYG1
		Dolichyl-diphosphooligosaccharide--protein glycosyltransferase subunit STT3A	STT3A
		F-actin-capping protein subunit alpha-2	CAPZA2
		Eukaryotic translation initiation factor 1A, X-chromosomal;Eukaryotic translation initiation factor 1A, Y-chromosomal	EIF1AX;EIF1AY
		ATP synthase subunit O, mitochondrial	ATP5O
		Prolyl endopeptidase	PREP
		Phosphatidylinositol 5-phosphate 4-kinase type-2 alpha	PIP4K2A
		Lanosterol synthase	LSS
		Glutamate--cysteine ligase regulatory subunit	GCLM
		26S proteasome non-ATPase regulatory subunit 8	PSMD8
		Nestin	NES
		Heat shock 70 kDa protein 13	HSPA13
		Isocitrate dehydrogenase [NADP], mitochondrial	IDH2
		CD97 antigen;CD97 antigen subunit alpha;CD97 antigen subunit beta	CD97
		4-trimethylaminobutyraldehyde dehydrogenase	ALDH9A1
		60S ribosomal protein L34	RPL34
		Protein ERGIC-53	LMAN1
		Elongation factor Tu, mitochondrial	TUFM
		Alanine--tRNA ligase, cytoplasmic	AARS
		Cysteine--tRNA ligase, cytoplasmic	CARS
		Serine--tRNA ligase, cytoplasmic	SARS
		Proteasome subunit beta type-3	PSMB3
		Proteasome subunit beta type-2	PSMB2
		Very long-chain specific acyl-CoA dehydrogenase, mitochondrial	ACADVL
		Transmembrane emp24 domain-containing protein 10	TMED10
		RNA-binding protein 25	RBM25
		Protein numb homolog	NUMB
		Presenilin-1;Presenilin-1 NTF subunit;Presenilin-1 CTF subunit;Presenilin-1 CTF12;Presenilin	PSEN1
		Translation initiation factor eIF-2B subunit beta	EIF2B2
		Histidine triad nucleotide-binding protein 1	HINT1
		E3 SUMO-protein ligase RanBP2	RANBP2
		Regulator of G-protein signaling 19	RGS19
		Cytosolic purine 5-nucleotidase	NT5C2
		GMP synthase [glutamine-hydrolyzing]	GMPS
		Double-strand break repair protein MRE11A	MRE11A
		Ectonucleoside triphosphate diphosphohydrolase 1	ENTPD1
		Guanine nucleotide-binding protein G(q) subunit alpha	GNAQ
		Matrix metalloproteinase-14	MMP14
		Emerin	EMD
		Carnitine O-palmitoyltransferase 1, liver isoform	CPT1A
		Serpin H1	SERPINH1
		PDZ and LIM domain protein 4	PDLIM4
		Vasodilator-stimulated phosphoprotein	VASP
		Dynamin-2	DNM2
		Methionine aminopeptidase 2	METAP2
		60S ribosomal protein L14	RPL14
		T-complex protein 1 subunit theta	CCT8
		T-complex protein 1 subunit delta	CCT4
		Ras-related protein Rab-9A	RAB9A
		Ras-related protein Rab-13	RAB13
		1-phosphatidylinositol 4,5-bisphosphate phosphodiesterase delta-1	PLCD1
		Dual specificity protein phosphatase 3	DUSP3
		Galactokinase	GALK1
		Translocon-associated protein subunit delta	SSR4
		B-cell receptor-associated protein 31	BCAP31
		26S proteasome non-ATPase regulatory subunit 7	PSMD7
		N-sulphoglucosamine sulphohydrolase	SGSH
		H(+)/Cl(-) exchange transporter 7	CLCN7
		Vesicle-associated membrane protein 7	VAMP7
		Hepatoma-derived growth factor	HDGF
		Lumican	LUM
		Prolargin	PRELP
		Calponin-1;Calponin	CNN1
		Heterogeneous nuclear ribonucleoprotein A3	HNRNPA3
		6-phosphogluconate dehydrogenase, decarboxylating	PGD
		Importin subunit alpha-1	KPNA2
		Rap1 GTPase-GDP dissociation stimulator 1	RAP1GDS1
		Rho GDP-dissociation inhibitor 1	ARHGDIA
		Heterogeneous nuclear ribonucleoprotein F;Heterogeneous nuclear ribonucleoprotein F, N-terminally processed	HNRNPF
		Signal transducer and activator of transcription 2	STAT2
		Spermine synthase	SMS
		Ephrin-B2	EFNB2
		F-actin-capping protein subunit alpha-1	CAPZA1
		High mobility group protein HMGI-C	HMGA2
		Biliverdin reductase A	BLVRA
		Arfaptin-1	ARFIP1
		Succinyl-CoA ligase [ADP/GDP-forming] subunit alpha, mitochondrial	SUCLG1
		Coatomer subunit beta	COPB1
		Coatomer subunit alpha;Xenin;Proxenin	COPA
		Sodium/myo-inositol cotransporter	SLC5A3
		Pituitary tumor-transforming gene 1 protein-interacting protein	PTTG1IP
		IST1 homolog	IST1
		Activated RNA polymerase II transcriptional coactivator p15	SUB1
		Arginine--tRNA ligase, cytoplasmic	RARS
		Voltage-dependent calcium channel subunit alpha-2/delta-1;Voltage-dependent calcium channel subunit alpha-2-1;Voltage-dependent calcium channel subunit delta-1	CACNA2D1
		Tyrosine--tRNA ligase, cytoplasmic;Tyrosine--tRNA ligase, cytoplasmic, N-terminally processed;Tyrosine--tRNA ligase	YARS
		Ubiquitin carboxyl-terminal hydrolase 14;Ubiquitin carboxyl-terminal hydrolase	USP14
		Heat shock-related 70 kDa protein 2	HSPA2
		Branched-chain-amino-acid aminotransferase, cytosolic	BCAT1
		Sodium/potassium-transporting ATPase subunit beta-3	ATP1B3
		UV excision repair protein RAD23 homolog B	RAD23B
		Receptor protein-tyrosine kinase;Ephrin type-B receptor 4	EPHB4
		Alpha-soluble NSF attachment protein	NAPA
		Eukaryotic translation initiation factor 5	EIF5
		Solute carrier family 12 member 2	SLC12A2
		26S proteasome non-ATPase regulatory subunit 4	PSMD4
		Phospholipid transfer protein	PLTP
		Exportin-2	CSE1L
		Trifunctional enzyme subunit beta, mitochondrial;3-ketoacyl-CoA thiolase	HADHB
		Double-stranded RNA-specific adenosine deaminase	ADAR
		Laminin subunit beta-2	LAMB2
		Cadherin-6	CDH6
		Cadherin-11	CDH11
		Cadherin-13	CDH13
		Protein SEC13 homolog	SEC13
		Heterogeneous nuclear ribonucleoprotein H2	HNRNPH2
		Eukaryotic translation initiation factor 3 subunit B	EIF3B
		Methionine--tRNA ligase, cytoplasmic	MARS
		Integrin alpha-1	ITGA1
		AP-1 complex subunit sigma-2	AP1S2
		Eukaryotic translation initiation factor 6	EIF6
		Neurotrypsin	PRSS12
		Lysyl oxidase homolog 3	LOXL3
		Myotrophin	MTPN
		Protein transport protein Sec61 subunit gamma	SEC61G
		Eukaryotic translation initiation factor 3 subunit E	EIF3E
		Protein transport protein Sec61 subunit beta	SEC61B
		Myosin light polypeptide 6	MYL6
		Eukaryotic initiation factor 4A-I	EIF4A1
		40S ribosomal protein S20	RPS20
		Protein S100-A10	S100A10
		Destrin	DSTN
		Signal recognition particle 54 kDa protein	SRP54
		Ras-related protein Rab-4B	RAB4B
		Ras-related protein Rab-2A	RAB2A
		Ras-related protein Rab-10	RAB10
		NEDD8-conjugating enzyme Ubc12	UBE2M
		Ubiquitin-conjugating enzyme E2 N;Putative ubiquitin-conjugating enzyme E2 N-like	UBE2N;UBE2NL
		Actin-related protein 3	ACTR3
		Actin-related protein 2	ACTR2
		Alpha-centractin	ACTR1A
		COP9 signalosome complex subunit 2	COPS2
		ATP-binding cassette sub-family E member 1	ABCE1
		Ras-related protein Rap-2b	RAP2B
		40S ribosomal protein S3a	RPS3A
		60S ribosomal protein L26	RPL26
		60S ribosomal protein L15;Ribosomal protein L15	RPL15
		60S ribosomal protein L27	RPL27
		10 kDa heat shock protein, mitochondrial	HSPE1
		Beta-2-microglobulin;Beta-2-microglobulin form pI 5.3	B2M
		Transforming growth factor beta-2;Latency-associated peptide	TGFB2
		Ubiquitin-fold modifier 1	UFM1
		Nuclear transport factor 2	NUTF2
		Heterogeneous nuclear ribonucleoprotein K	HNRNPK
		Ras-related protein R-Ras2	RRAS2
		40S ribosomal protein S7	RPS7
		Serine/threonine-protein phosphatase PP1-alpha catalytic subunit;Serine/threonine-protein phosphatase	PPP1CA
		Serine/threonine-protein phosphatase PP1-beta catalytic subunit;Serine/threonine-protein phosphatase	PPP1CB
		26S protease regulatory subunit 4	PSMC1
		26S protease regulatory subunit 8	PSMC5
		40S ribosomal protein S8	RPS8
		40S ribosomal protein S16	RPS16
		40S ribosomal protein S23	RPS23
		40S ribosomal protein S18	RPS18
		40S ribosomal protein S13	RPS13
		40S ribosomal protein S11	RPS11
		Small nuclear ribonucleoprotein E	SNRPE
		Small nuclear ribonucleoprotein Sm D2	SNRPD2
		Small nuclear ribonucleoprotein Sm D3	SNRPD3
		Thymosin beta-4;Hematopoietic system regulatory peptide	TMSB4X
		ADP-ribosylation factor 6	ARF6
		60S ribosomal protein L7a	RPL7A
		Eukaryotic peptide chain release factor subunit 1	ETF1
		40S ribosomal protein S4, X isoform	RPS4X
		60S ribosomal protein L23a	RPL23A
		40S ribosomal protein S6	RPS6
		60S ribosomal protein L23	RPL23
		Ras-related protein Rap-1A	RAP1A
		40S ribosomal protein S25	RPS25
		40S ribosomal protein S26;Putative 40S ribosomal protein S26-like 1	RPS26;RPS26P11
		40S ribosomal protein S28	RPS28
		60S ribosomal protein L30	RPL30
		60S ribosomal protein L31	RPL31
		60S ribosomal protein L10a	RPL10A
		60S ribosomal protein L11	RPL11
		Peptidyl-prolyl cis-trans isomerase FKBP1A;Peptidyl-prolyl cis-trans isomerase	FKBP1A;FKBP12-Exin;FKBP12-Exip2
		Ubiquitin-40S ribosomal protein S27a;Ubiquitin;40S ribosomal protein S27a;Ubiquitin-60S ribosomal protein L40;Ubiquitin;60S ribosomal protein L40;Polyubiquitin-B;Ubiquitin;Polyubiquitin-C;Ubiquitin	RPS27A;UBB;UBC;UBA52
		Growth factor receptor-bound protein 2	GRB2
		AP-2 complex subunit beta	AP2B1
		Guanine nucleotide-binding protein G(i) subunit alpha-1	GNAI1
		Serine/threonine-protein phosphatase 2A 55 kDa regulatory subunit B alpha isoform	PPP2R2A
		Dynein light chain 1, cytoplasmic	DYNLL1
		Dynein light chain Tctex-type 1	DYNLT1
		60S ribosomal protein L38	RPL38
		Guanine nucleotide-binding protein G(I)/G(S)/G(O) subunit gamma-5	GNG5
		40S ribosomal protein S21	RPS21
		Guanine nucleotide-binding protein subunit beta-2-like 1;Guanine nucleotide-binding protein subunit beta-2-like 1, N-terminally processed	GNB2L1
		Nuclease-sensitive element-binding protein 1	YBX1
		Tropomyosin alpha-4 chain	TPM4
		Ubiquitin-conjugating enzyme E2 L3	UBE2L3
		Tubulin alpha-4A chain	TUBA4A
		Platelet-activating factor acetylhydrolase IB subunit beta	PAFAH1B2
		Tyrosine-protein phosphatase non-receptor type substrate 1;Signal-regulatory protein beta-1 isoform 3	SIRPA;SIRPB1
		Eukaryotic translation initiation factor 4 gamma 2	EIF4G2
		General transcription factor II-I	GTF2I
		Phosphatidylinositol 5-phosphate 4-kinase type-2 beta	PIP4K2B
		Glutathione S-transferase omega-1	GSTO1
		Protein jagged-1	JAG1
		DNA-dependent protein kinase catalytic subunit	PRKDC
		Disintegrin and metalloproteinase domain-containing protein 17	ADAM17
		Sushi repeat-containing protein SRPX	SRPX
		Interferon-induced 35 kDa protein	IFI35
		Brain acid soluble protein 1	BASP1
		Dermcidin;Survival-promoting peptide;DCD-1	DCD
		Mothers against decapentaplegic homolog 3	SMAD3
		Enhancer of rudimentary homolog	ERH
		Rho-related GTP-binding protein RhoG	RHOG
		Serine/arginine-rich splicing factor 3	SRSF3
		Matrix-remodeling-associated protein 7	MXRA7
		Vacuolar fusion protein CCZ1 homolog;Vacuolar fusion protein CCZ1 homolog B	CCZ1;CCZ1B
		Disabled homolog 2	DAB2
		Fibulin-2	FBLN2
		Basement membrane-specific heparan sulfate proteoglycan core protein;Endorepellin;LG3 peptide	HSPG2
		Ephrin-B1	EFNB1
		RNA-binding protein 3	RBM3
		Phospholipid-transporting ATPase ID	ATP8B2
		Transcriptional activator protein Pur-alpha	PURA
		Peptidyl-prolyl cis-trans isomerase FKBP3	FKBP3
		Receptor expression-enhancing protein 5	REEP5
		Heterogeneous nuclear ribonucleoprotein U	HNRNPU
		Spectrin beta chain, non-erythrocytic 1	SPTBN1
		Protein SET;Protein SETSIP	SET;SETSIP
		Fatty acid-binding protein, epidermal	FABP5
		Adenylyl cyclase-associated protein 1;Adenylyl cyclase-associated protein	CAP1
		Large neutral amino acids transporter small subunit 1	SLC7A5
		ATP-dependent 6-phosphofructokinase, platelet type	PFKP
		Transgelin	TAGLN
		Dual specificity mitogen-activated protein kinase kinase 1	MAP2K1
		Peptidyl-prolyl cis-trans isomerase FKBP4;Peptidyl-prolyl cis-trans isomerase FKBP4, N-terminally processed	FKBP4
		Procollagen-lysine,2-oxoglutarate 5-dioxygenase 1	PLOD1
		Nucleobindin-1	NUCB1
		60S ribosomal protein L6	RPL6
		DNA topoisomerase 2-beta;DNA topoisomerase 2	TOP2B
		A-kinase anchor protein 12	AKAP12
		Caveolin-1;Caveolin	CAV1
		Lamin-B2	LMNB2
		1,4-alpha-glucan-branching enzyme	GBE1
		Neurogenic locus notch homolog protein 2;Notch 2 extracellular truncation;Notch 2 intracellular domain	NOTCH2
		Lactoylglutathione lyase	GLO1
		Tyrosine-protein phosphatase non-receptor type 12	PTPN12
		Focal adhesion kinase 1	PTK2
		Serine/arginine-rich splicing factor 11	SRSF11
		Collagen alpha-1(XIV) chain	COL14A1
		Tyrosine-protein phosphatase non-receptor type 11	PTPN11
		Glutamine--fructose-6-phosphate aminotransferase [isomerizing] 1	GFPT1
		Proteasome activator complex subunit 1	PSME1
		Amyloid-like protein 2	APLP2
		Cytoskeleton-associated protein 4	CKAP4
		Collagen alpha-1(XVI) chain	COL16A1
		KH domain-containing, RNA-binding, signal transduction-associated protein 1	KHDRBS1
		Apoptosis regulator BAX	BAX
		Prolow-density lipoprotein receptor-related protein 1;Low-density lipoprotein receptor-related protein 1 85 kDa subunit;Low-density lipoprotein receptor-related protein 1 515 kDa subunit;Low-density lipoprotein receptor-related protein 1 intracellular domain	LRP1
		Rho GTPase-activating protein 1	ARHGAP1
		Serine/arginine-rich splicing factor 4	SRSF4
		Serine/threonine-protein phosphatase 2B catalytic subunit alpha isoform;Serine/threonine-protein phosphatase	PPP3CA
		ATP-dependent RNA helicase A	DHX9
		Quinone oxidoreductase	CRYZ
		Golgin subfamily A member 3	GOLGA3
		Lysyl oxidase homolog 1	LOXL1
		Peptidyl-prolyl cis-trans isomerase D	PPID
		FACT complex subunit SSRP1	SSRP1
		Schlafen family member 5	SLFN5
		Protein VAC14 homolog	VAC14
		Nuclear cap-binding protein subunit 1	NCBP1
		Neuroblast differentiation-associated protein AHNAK	AHNAK
		Nexilin	NEXN
		Alpha-1,6-mannosyl-glycoprotein 2-beta-N-acetylglucosaminyltransferase	MGAT2
		Polypeptide N-acetylgalactosaminyltransferase 2;Polypeptide N-acetylgalactosaminyltransferase 2 soluble form	GALNT2
		Polypeptide N-acetylgalactosaminyltransferase 1;Polypeptide N-acetylgalactosaminyltransferase 1 soluble form	GALNT1
		AP-1 complex subunit beta-1	AP1B1
		Cleavage and polyadenylation specificity factor subunit 1	CPSF1
		Secernin-1	SCRN1
		WASH complex subunit strumpellin	KIAA0196
		Twinfilin-1	TWF1
		Aspartyl/asparaginyl beta-hydroxylase	ASPH
		EGF-containing fibulin-like extracellular matrix protein 1	EFEMP1
		Trophinin	TRO
		Follistatin-related protein 1	FSTL1
		Syntaxin-4	STX4
		Splicing factor 3A subunit 3	SF3A3
		Aminoacyl tRNA synthase complex-interacting multifunctional protein 1;Endothelial monocyte-activating polypeptide 2	AIMP1
		Interleukin enhancer-binding factor 3	ILF3
		Vesicular integral-membrane protein VIP36	LMAN2
		Unconventional myosin-Ie	MYO1E
		Delta(3,5)-Delta(2,4)-dienoyl-CoA isomerase, mitochondrial	ECH1
		Protein flightless-1 homolog	FLII
		E3 ubiquitin-protein ligase TRIM32	TRIM32
		Bifunctional coenzyme A synthase;Phosphopantetheine adenylyltransferase;Dephospho-CoA kinase	COASY
		Acetyl-CoA carboxylase 1;Biotin carboxylase	ACACA
		5-AMP-activated protein kinase catalytic subunit alpha-1	PRKAA1
		Calcium-binding and coiled-coil domain-containing protein 2	CALCOCO2
		Heterogeneous nuclear ribonucleoprotein A0	HNRNPA0
		Aminoacyl tRNA synthase complex-interacting multifunctional protein 2	AIMP2
		Peroxiredoxin-4	PRDX4
		Serine/threonine-protein kinase PAK 2;PAK-2p27;PAK-2p34	PAK2
		Chromobox protein homolog 3	CBX3
		26S proteasome non-ATPase regulatory subunit 2	PSMD2
		DnaJ homolog subfamily C member 3	DNAJC3
		Pappalysin-1	PAPPA
		Serine/arginine-rich splicing factor 9	SRSF9
		Serine/arginine-rich splicing factor 6	SRSF6
		Transcription intermediary factor 1-beta	TRIM28
		Ras GTPase-activating protein-binding protein 1	G3BP1
		Inactive tyrosine-protein kinase 7	PTK7
		Receptor-type tyrosine-protein phosphatase S;Protein-tyrosine-phosphatase	PTPRS
		Eukaryotic translation initiation factor 3 subunit I	EIF3I
		Cytoplasmic dynein 1 intermediate chain 2	DYNC1I2
		Beta-2-syntrophin	SNTB2
		Zinc transporter ZIP6	SLC39A6
		Splicing factor 3B subunit 2	SF3B2
		Disintegrin and metalloproteinase domain-containing protein 9	ADAM9
		Transmembrane emp24 domain-containing protein 1	TMED1
		Rho-associated protein kinase 1	ROCK1
		V-type proton ATPase 116 kDa subunit a isoform 3;V-type proton ATPase subunit a	TCIRG1
		Phosphatidylinositol-binding clathrin assembly protein	PICALM
		Sequestosome-1	SQSTM1
		Tubulin beta-3 chain	TUBB3
		Peptidyl-prolyl cis-trans isomerase NIMA-interacting 1	PIN1
		Serine incorporator 3	SERINC3
		Dynactin subunit 2	DCTN2
		Transformer-2 protein homolog alpha	TRA2A
		Sorting nexin-1	SNX1
		Cullin-3	CUL3
		Cullin-4A	CUL4A
		GDP-L-fucose synthase	TSTA3
		Ras-related protein Rab-31	RAB31
		Trophoblast glycoprotein	TPBG
		Mannosyl-oligosaccharide glucosidase	MOGS
		CD166 antigen	ALCAM
		Spectrin alpha chain, non-erythrocytic 1	SPTAN1
		Spliceosome RNA helicase DDX39B;ATP-dependent RNA helicase DDX39A	DDX39B;DDX39A
		Bleomycin hydrolase	BLMH
		Bone morphogenetic protein receptor type-2	BMPR2
		Beta-1-syntrophin	SNTB1
		Tubulin beta-2A chain	TUBB2A
		Protein CASP;Homeobox protein cut-like 1	CUX1
		Core-binding factor subunit beta	CBFB
		Cytoskeleton-associated protein 5	CKAP5
		Cold-inducible RNA-binding protein	CIRBP
		Coactosin-like protein	COTL1
		Heterogeneous nuclear ribonucleoprotein D0	HNRNPD
		Nidogen-2	NID2
		Dystroglycan;Alpha-dystroglycan;Beta-dystroglycan	DAG1
		Calcium/calmodulin-dependent 3,5-cyclic nucleotide phosphodiesterase 1C	PDE1C
		Desmoglein-2	DSG2
		Eukaryotic translation initiation factor 3 subunit A	EIF3A
		Tubulin--tyrosine ligase-like protein 12	TTLL12
		Dihydropyrimidinase-related protein 3	DPYSL3
		Cytoplasmic dynein 1 heavy chain 1	DYNC1H1
		Eukaryotic initiation factor 4A-II;Eukaryotic initiation factor 4A-II, N-terminally processed	EIF4A2
		Src substrate cortactin	CTTN
		Flotillin-2	FLOT2
		Reticulocalbin-2	RCN2
		E3 ubiquitin/ISG15 ligase TRIM25	TRIM25
		Fibroleukin	FGL2
		Filamin-C	FLNC
		Guanine nucleotide-binding protein subunit alpha-13	GNA13
		UDP-glucose 4-epimerase	GALE
		Leucine-rich repeat-containing protein 32	LRRC32
		Caprin-1	CAPRIN1
		Protein disulfide-isomerase A5	PDIA5
		Phosphoribosyl pyrophosphate synthase-associated protein 1	PRPSAP1
		Semaphorin-3A	SEMA3A
		Inositol 1,4,5-trisphosphate receptor type 3	ITPR3
		Ras GTPase-activating protein 3	RASA3
		Structural maintenance of chromosomes protein 1A;Structural maintenance of chromosomes protein	SMC1A
		Disco-interacting protein 2 homolog A	DIP2A
		Ribosome biogenesis protein BMS1 homolog	BMS1
		Ubiquitin carboxyl-terminal hydrolase 10	USP10
		LDLR chaperone MESD	MESDC2
		Neutral alpha-glucosidase AB	GANAB
		Raftlin	RFTN1
		Latent-transforming growth factor beta-binding protein 1	LTBP1
		Golgin subfamily B member 1	GOLGB1
		LIM and SH3 domain protein 1	LASP1
		Nuclear mitotic apparatus protein 1	NUMA1
		ER membrane protein complex subunit 2	EMC2
		26S proteasome non-ATPase regulatory subunit 6	PSMD6
		Lysosomal-associated transmembrane protein 4A	LAPTM4A
		BRISC complex subunit Abro1	FAM175B
		116 kDa U5 small nuclear ribonucleoprotein component	EFTUD2
		Sorting nexin-17	SNX17
		Rab3 GTPase-activating protein catalytic subunit	RAB3GAP1
		Zinc transporter ZIP14	SLC39A14
		Lysine--tRNA ligase	KARS
		Ribosome biogenesis regulatory protein homolog	RRS1
		Eukaryotic translation initiation factor 4H	EIF4H
		Early endosome antigen 1	EEA1
		Protein disulfide-isomerase A6	PDIA6
		Procollagen C-endopeptidase enhancer 1	PCOLCE
		Phosphomevalonate kinase	PMVK
		Plectin	PLEC
		Inorganic pyrophosphatase	PPA1
		Non-POU domain-containing octamer-binding protein	NONO
		Receptor-type tyrosine-protein phosphatase kappa;Protein-tyrosine-phosphatase	PTPRK
		Reticulocalbin-1	RCN1
		Lethal(2) giant larvae protein homolog 1	LLGL1
		Transmembrane emp24 domain-containing protein 2	TMED2
		Poly(rC)-binding protein 1	PCBP1
		Poly(rC)-binding protein 2	PCBP2
		Transcription elongation factor B polypeptide 2	TCEB2
		Ubiquitin-protein ligase E3C	UBE3C
		Splicing factor 3B subunit 3	SF3B3
		Pumilio domain-containing protein KIAA0020	KIAA0020
		Ras suppressor protein 1	RSU1
		Calponin-3;Calponin	CNN3
		Splicing factor 3A subunit 2	SF3A2
		Protein phosphatase 1 regulatory subunit 7	PPP1R7
		Helicase SKI2W	SKIV2L
		Transforming growth factor-beta-induced protein ig-h3	TGFBI
		Cdc42-interacting protein 4	TRIP10
		Microtubule-associated protein RP/EB family member 1	MAPRE1
		ELAV-like protein 1	ELAVL1
		Sterol-4-alpha-carboxylate 3-dehydrogenase, decarboxylating	NSDHL
		Myosin light chain kinase, smooth muscle;Myosin light chain kinase, smooth muscle, deglutamylated form	MYLK
		TGF-beta-activated kinase 1 and MAP3K7-binding protein 1	TAB1
		Neutral amino acid transporter B(0);Amino acid transporter	SLC1A5
		Vesicle-associated membrane protein 3;Vesicle-associated membrane protein 2	VAMP3;VAMP2
		Adipogenesis regulatory factor	ADIRF
		Zyxin	ZYX
		Coiled-coil domain-containing protein 6	CCDC6
		UDP-N-acetylhexosamine pyrophosphorylase;UDP-N-acetylgalactosamine pyrophosphorylase;UDP-N-acetylglucosamine pyrophosphorylase	UAP1
		Insulin-like growth factor-binding protein 7	IGFBP7
		26S proteasome non-ATPase regulatory subunit 5	PSMD5
		Serine/threonine-protein kinase N1	PKN1
		Serine/threonine-protein kinase N2	PKN2
		Serine/threonine-protein phosphatase 2A 56 kDa regulatory subunit epsilon isoform	PPP2R5E
		Hsp90 co-chaperone Cdc37;Hsp90 co-chaperone Cdc37, N-terminally processed	CDC37
		Serine/arginine-rich splicing factor 7	SRSF7
		Drebrin	DBN1
		Prostacyclin synthase	PTGIS
		Fascin	FSCN1
		Gamma-interferon-inducible protein 16	IFI16
		Cytochrome P450 1B1	CYP1B1
		Alpha-mannosidase 2	MAN2A1
		Phosphoenolpyruvate carboxykinase [GTP], mitochondrial	PCK2
		Discoidin domain-containing receptor 2	DDR2
		UTP--glucose-1-phosphate uridylyltransferase	UGP2
		Heterogeneous nuclear ribonucleoprotein U-like protein 2	HNRNPUL2;HNRNPUL2-BSCL2
		Inverted formin-2	INF2
		AP2-associated protein kinase 1	AAK1
		Pre-rRNA-processing protein TSR1 homolog	TSR1
		Prolyl 3-hydroxylase 1	LEPRE1
		Nucleoside diphosphate kinase;Nucleoside diphosphate kinase B	NME1-NME2;NME2;NME1
		Mitochondrial 10-formyltetrahydrofolate dehydrogenase	ALDH1L2
		Tubulin beta-8 chain;Tubulin beta-8 chain-like protein LOC260334	TUBB8
		Vacuolar protein sorting-associated protein 26B	VPS26B
		TBC1 domain family member 10B	TBC1D10B
		Anoctamin-6	ANO6
		Transmembrane protein 119	TMEM119
		Fibronectin type III domain-containing protein 1	FNDC1
		Protein FAM98B	FAM98B
		Programmed cell death protein 4	PDCD4
		Fibronectin type III domain-containing protein 3B	FNDC3B
		Very-long-chain 3-oxoacyl-CoA reductase	HSD17B12
		Cytochrome b reductase 1	CYBRD1
		DBIRD complex subunit ZNF326	ZNF326
		Probable E3 ubiquitin-protein ligase HERC4	HERC4
		SH3 domain-containing kinase-binding protein 1	SH3KBP1
		Putative helicase MOV-10	MOV10
		WD repeat-containing protein 44	WDR44
		Placenta-specific protein 9	PLAC9
		RRP12-like protein	RRP12
		Engulfment and cell motility protein 2	ELMO2
		Collectin-12	COLEC12
		Tubulin-specific chaperone cofactor E-like protein	TBCEL
		RNA-binding protein Raly	RALY
		Heterochromatin protein 1-binding protein 3	HP1BP3
		Low density lipoprotein receptor adapter protein 1	LDLRAP1
		Gelsolin	GSN
		SH3 domain-binding glutamic acid-rich-like protein 3	SH3BGRL3
		MAGUK p55 subfamily member 7	MPP7
		Arrestin domain-containing protein 1	ARRDC1
		E3 ubiquitin-protein ligase HECTD3	HECTD3
		E3 ubiquitin-protein ligase UBR4	UBR4
		Syntaxin-binding protein 5	STXBP5
		Transmembrane protein 59	TMEM59
		Histone H3	HIST2H3PS2
		Rootletin	CROCC
		Protein FAM171A1	FAM171A1
		BRO1 domain-containing protein BROX	BROX
		Focadhesin	FOCAD
		Proteasome-associated protein ECM29 homolog	ECM29;KIAA0368
		SPRY domain-containing protein 7	SPRYD7
		Filamin-A	FLNA
		KN motif and ankyrin repeat domain-containing protein 2	KANK2
		Metalloreductase STEAP3	STEAP3
		Microtubule-associated protein 1S;MAP1S heavy chain;MAP1S light chain	MAP1S
		Carboxypeptidase Z	CPZ
		Olfactomedin-like protein 2A	OLFML2A
		Glycosyltransferase 8 domain-containing protein 1	GLT8D1
		Tensin-3	TNS3
		Rho GTPase-activating protein 17	ARHGAP17
		Atlastin-3	ATL3
		Vasorin	VASN
		Histone H2A type 2-A;Histone H2A type 2-C	HIST2H2AA3;HIST2H2AC
		Lysophosphatidic acid receptor 1	LPAR1
		Ragulator complex protein LAMTOR1	LAMTOR1
		Twinfilin-2	TWF2
		Polymerase I and transcript release factor	PTRF
		Coiled-coil and C2 domain-containing protein 1A	CC2D1A
		Enhancer of mRNA-decapping protein 4	EDC4
		Pre-mRNA-processing-splicing factor 8	PRPF8
		Protein CASC4	CASC4
		TLD domain-containing protein 1	TLDC1
		Long-chain fatty acid transport protein 1	SLC27A1
		Tetratricopeptide repeat protein 37	TTC37
		Type-1 angiotensin II receptor-associated protein	AGTRAP
		Chondroitin sulfate proteoglycan 4	CSPG4
		Cytochrome P450 20A1	CYP20A1
		E3 ubiquitin-protein ligase LRSAM1	LRSAM1
		WD repeat-containing protein 82	WDR82
		Protocadherin Fat 4	FAT4
		Phosphofurin acidic cluster sorting protein 1	PACS1
		Myosin phosphatase Rho-interacting protein	MPRIP
		CD109 antigen	CD109
		Kynurenine--oxoglutarate transaminase 3	CCBL2
		Protein phosphatase 1 regulatory subunit 21	PPP1R21
		Thrombospondin type-1 domain-containing protein 4	THSD4
		Nesprin-3	SYNE3
		Neurobeachin-like protein 1	NBEAL1
		Vacuolar protein sorting-associated protein 13C	VPS13C
		Inhibitor of nuclear factor kappa-B kinase-interacting protein	IKBIP
		Coiled-coil domain-containing protein 80	CCDC80
		Staphylococcal nuclease domain-containing protein 1	SND1
		Basic leucine zipper and W2 domain-containing protein 1	BZW1
		Eukaryotic translation initiation factor 3 subunit M	EIF3M
		Cytoplasmic FMR1-interacting protein 1	CYFIP1
		Serine/threonine-protein kinase TAO1	TAOK1
		MOB kinase activator 1A;MOB kinase activator 1B	MOB1A;MOB1B
		Zinc finger CCCH-type antiviral protein 1	ZC3HAV1
		MAM domain-containing protein 2	MAMDC2
		Neuronal growth regulator 1	NEGR1
		Myosin-14	MYH14
		Low-density lipoprotein receptor-related protein 10	LRP10
		Golgin subfamily A member 7	GOLGA7
		Podocan	PODN
		E3 ubiquitin-protein ligase HUWE1	HUWE1
		Transmembrane emp24 domain-containing protein 4	TMED4
		Tetratricopeptide repeat protein 7B	TTC7B
		Acyl-coenzyme A thioesterase 1;Acyl-coenzyme A thioesterase 2, mitochondrial	ACOT1;ACOT2
		Polyadenylate-binding protein 2	PABPN1
		Kinectin	KTN1
		THO complex subunit 4	ALYREF
		Vacuolar protein-sorting-associated protein 36	VPS36
		Cullin-associated NEDD8-dissociated protein 1	CAND1
		Protein Hook homolog 3	HOOK3
		SEC14 domain and spectrin repeat-containing protein 1	SESTD1
		Transmembrane protein 200A	TMEM200A
		THO complex subunit 6 homolog	THOC6
		Liprin-beta-1	PPFIBP1
		Osteopetrosis-associated transmembrane protein 1	OSTM1
		Stimulator of interferon genes protein	TMEM173
		Histone-arginine methyltransferase CARM1	CARM1
		Dynein assembly factor 5, axonemal	DNAAF5
		Syntaxin-12	STX12
		Trafficking protein particle complex subunit 5	TRAPPC5
		Armadillo repeat-containing protein 8	ARMC8
		Adipocyte enhancer-binding protein 1	AEBP1
		Phospholipase D3	PLD3
		Protein AHNAK2	AHNAK2
		Formin-like protein 3	FMNL3
		Prolyl 3-hydroxylase 2	LEPREL1
		Coiled-coil domain-containing protein 50	CCDC50
		Choline transporter-like protein 2	SLC44A2
		WD repeat and FYVE domain-containing protein 1	WDFY1
		Protein NOXP20	FAM114A1
		DCN1-like protein 3	DCUN1D3
		Volume-regulated anion channel subunit LRRC8A	LRRC8A
		Extracellular sulfatase Sulf-2	SULF2
		Ubiquitin-conjugating enzyme E2 variant 3	UEVLD
		Signal peptide, CUB and EGF-like domain-containing protein 3	SCUBE3
		DnaJ homolog subfamily C member 10	DNAJC10
		Transmembrane protein 192	TMEM192
		Exocyst complex component 8	EXOC8
		Ankyrin repeat domain-containing protein 13A	ANKRD13A
		Aldehyde dehydrogenase family 16 member A1	ALDH16A1
		Cell cycle and apoptosis regulator protein 2	CCAR2
		Nuclear pore complex protein Nup93	NUP93
		Leucine-rich repeat-containing protein 47	LRRC47
		Solute carrier family 35 member F6	SLC35F6
		1-phosphatidylinositol 4,5-bisphosphate phosphodiesterase delta-3	PLCD3
		Inactive serine protease 35	PRSS35
		Inactive carboxypeptidase-like protein X2	CPXM2
		Secreted frizzled-related protein 1	SFRP1
		Misshapen-like kinase 1	MINK1
		Tetratricopeptide repeat protein 9C	TTC9C
		COMM domain-containing protein 1	COMMD1
		ADAMTS-like protein 1	ADAMTSL1
		Leucine-rich repeat-containing protein 17	LRRC17
		Golgi membrane protein 1	GOLM1
		Procollagen galactosyltransferase 1	COLGALT1
		Transmembrane protein 87A	TMEM87A
		Thioredoxin domain-containing protein 5	TXNDC5
		Saccharopine dehydrogenase-like oxidoreductase	SCCPDH
		UDP-glucuronic acid decarboxylase 1	UXS1
		Plasminogen activator inhibitor 1 RNA-binding protein	SERBP1
		LEM domain-containing protein 2	LEMD2
		Cyclin-Y	CCNY
		Probable aminopeptidase NPEPL1	NPEPL1
		EH domain-binding protein 1	EHBP1
		Deleted in autism protein 1	C3orf58
		DCC-interacting protein 13-beta	APPL2
		Nesprin-1	SYNE1
		Retinoic acid-induced protein 3	GPRC5A
		Torsin-1A-interacting protein 2	TOR1AIP2
		Neuroligin-2;Neuroligin-4, Y-linked;Neuroligin-4, X-linked;Neuroligin-3	NLGN2;NLGN3;NLGN4X;NLGN4Y
		Tetraspanin-14;Tetraspanin	TSPAN14
		Putative phospholipase B-like 2;Putative phospholipase B-like 2 32 kDa form;Putative phospholipase B-like 2 45 kDa form	PLBD2
		WD repeat-containing protein 48	WDR48
		Nuclear protein localization protein 4 homolog	NPLOC4
		Golgin subfamily A member 5	GOLGA5
		Phosphatidylinositol 5-phosphate 4-kinase type-2 gamma	PIP4K2C
		TBC1 domain family member 15	TBC1D15
		Retinol dehydrogenase 11	RDH11
		Serine/threonine-protein kinase Nek9	NEK9
		Pleckstrin homology domain-containing family O member 2	PLEKHO2
		ATP-dependent RNA helicase DDX54	DDX54
		Serine/threonine-protein kinase Nek7	NEK7
		Protein-methionine sulfoxide oxidase MICAL1	MICAL1
		Probable glutathione peroxidase 8;Glutathione peroxidase	GPX8
		Importin-4	IPO4
		Dynein light chain roadblock-type 1;Dynein light chain roadblock-type 2	DYNLRB1;DYNLRB2
		Nucleolar complex protein 3 homolog	NOC3L
		Cell migration-inducing and hyaluronan-binding protein	CEMIP
		Protein BRICK1	BRK1
		Sorting nexin-33	SNX33
		Sec1 family domain-containing protein 1	SCFD1
		Trafficking protein particle complex subunit 12	TRAPPC12;CGI-87
		Choline transporter-like protein 1	SLC44A1
		Ataxin-2-like protein	ATXN2L
		U4/U6 small nuclear ribonucleoprotein Prp31	PRPF31
		Palladin	PALLD
		Splicing regulatory glutamine/lysine-rich protein 1	SREK1
		Paraspeckle component 1	PSPC1
		Protein FAM3C	FAM3C
		Histone H1x	H1FX
		Golgi-specific brefeldin A-resistance guanine nucleotide exchange factor 1	GBF1
		Nicastrin	NCSTN
		AP-3 complex subunit sigma-1	AP3S1
		Protein NDRG1	NDRG1
		Heat shock protein 105 kDa	HSPH1
		Cell differentiation protein RCD1 homolog	RQCD1
		Translational activator GCN1	GCN1L1
		Peroxidasin homolog	PXDN
		Delta-sarcoglycan	SGCD
		Acidic leucine-rich nuclear phosphoprotein 32 family member B	ANP32B
		Nectin-2	PVRL2
		Geranylgeranyl transferase type-2 subunit alpha	RABGGTA
		Protein TFG	TFG
		Serine protease HTRA1	HTRA1
		Signal transducing adapter molecule 1	STAM
		TATA-binding protein-associated factor 2N	TAF15
		DNA repair protein RAD50	RAD50
		Osteoclast-stimulating factor 1	OSTF1
		Golgi apparatus protein 1	GLG1
		Regulator of nonsense transcripts 1	UPF1
		COP9 signalosome complex subunit 5	COPS5
		Ras-related protein Rab-8B	RAB8B
		Transportin-1	TNPO1
		Rho guanine nucleotide exchange factor 2	ARHGEF2
		Segment polarity protein dishevelled homolog DVL-3;Segment polarity protein dishevelled homolog DVL-2	DVL3;DVL2
		Probable ubiquitin carboxyl-terminal hydrolase FAF-X	USP9X
		Ubiquitin carboxyl-terminal hydrolase 7;Ubiquitin carboxyl-terminal hydrolase	USP7
		Cullin-5	CUL5
		V-type proton ATPase 116 kDa subunit a isoform 1;V-type proton ATPase subunit a	ATP6V0A1
		Secretory carrier-associated membrane protein 4	SCAMP4
		Protein kinase C delta-binding protein	PRKCDBP
		Immunoglobulin superfamily member 8	IGSF8
		60S ribosomal protein L36a-like	RPL36AL
		Endoplasmic reticulum-Golgi intermediate compartment protein 1	ERGIC1
		Coiled-coil domain-containing protein 47	CCDC47
		Exocyst complex component 4	EXOC4
		Fermitin family homolog 2	FERMT2
		Leucine-rich repeat-containing protein 59	LRRC59
		Mas-related G-protein coupled receptor member F	MRGPRF
		Pre-B-cell leukemia transcription factor-interacting protein 1	PBXIP1
		Peptidyl-prolyl cis-trans isomerase FKBP10	FKBP10
		Axin interactor, dorsalization-associated protein	AIDA
		ADP-ribosylation factor-like protein 8A	ARL8A
		Collagen triple helix repeat-containing protein 1	CTHRC1
		FAS-associated factor 2	FAF2
		Optineurin	OPTN
		Gamma-tubulin complex component 3	TUBGCP3
		BTB/POZ domain-containing protein KCTD12	KCTD12
		Reticulocalbin-3	RCN3
		Carboxymethylenebutenolidase homolog	CMBL
		Endoplasmic reticulum lectin 1	ERLEC1
		Glucosamine 6-phosphate N-acetyltransferase	GNPNAT1
		Copine-2	CPNE2
		Protein S100-A16	S100A16
		Charged multivesicular body protein 6	CHMP6
		Phosphoglucomutase-2	PGM2
		Serine dehydratase-like	SDSL
		Vacuolar-sorting protein SNF8	SNF8
		PDZ and LIM domain protein 5	PDLIM5
		ERO1-like protein alpha	ERO1L
		Far upstream element-binding protein 3	FUBP3
		Leucine-rich repeat and calponin homology domain-containing protein 3	LRCH3
		Mannose-1-phosphate guanyltransferase alpha	GMPPA
		Alpha/beta hydrolase domain-containing protein 14B	ABHD14B
		PRKC apoptosis WT1 regulator protein	PAWR
		E3 ubiquitin-protein ligase Itchy homolog	ITCH
		Kin of IRRE-like protein 1	KIRREL
		CDK5 regulatory subunit-associated protein 3	CDK5RAP3
		Protein disulfide-isomerase TMX3	TMX3
		Protocadherin-16	DCHS1
		PDZ and LIM domain protein 2	PDLIM2
		Ubiquitin carboxyl-terminal hydrolase 47	USP47
		Exocyst complex component 2	EXOC2
		Cytosolic non-specific dipeptidase	CNDP2
		Zinc finger RNA-binding protein	ZFR
		Sorting nexin-27	SNX27
		F-box/LRR-repeat protein 18	FBXL18
		Dedicator of cytokinesis protein 7	DOCK7
		Importin-9	IPO9
		Discoidin, CUB and LCCL domain-containing protein 2	DCBLD2
		Rho guanine nucleotide exchange factor 17	ARHGEF17
		RNA-binding protein 14	RBM14
		E3 ubiquitin-protein ligase NEDD4-like	NEDD4L
		Protein quaking	QKI
		Formin-like protein 2	FMNL2
		Sodium-coupled neutral amino acid transporter 2	SLC38A2
		Vacuolar protein sorting-associated protein 35	VPS35
		Transcriptional activator protein Pur-beta	PURB
		Sorting nexin-18	SNX18
		Protein LAP2	ERBB2IP
		Hemicentin-1	HMCN1
		TP53-regulating kinase	TP53RK
		GPI transamidase component PIG-S	PIGS
		Ran-binding protein 9	RANBP9
		RUN and FYVE domain-containing protein 1	RUFY1
		MMS19 nucleotide excision repair protein homolog	MMS19
		Niban-like protein 1	FAM129B
		Tubulin-folding cofactor B	TBCB
		Proteasome subunit beta type-7;Proteasome subunit beta type	PSMB7
		26S proteasome non-ATPase regulatory subunit 1	PSMD1
		Prefoldin subunit 5	PFDN5
		Protein deglycase DJ-1	PARK7
		Synaptic vesicle membrane protein VAT-1 homolog	VAT1
		Phosphoinositide 3-kinase regulatory subunit 4	PIK3R4
		Ribonucleases P/MRP protein subunit POP1	POP1
		Protein S100-A13	S100A13
		Eukaryotic translation initiation factor 3 subunit C;Eukaryotic translation initiation factor 3 subunit C-like protein	EIF3C;EIF3CL
		Oncostatin-M-specific receptor subunit beta	OSMR
		Calcineurin B homologous protein 1	CHP1
		3-hydroxyacyl-CoA dehydrogenase type-2	HSD17B10
		Nucleosome assembly protein 1-like 4	NAP1L4
		Gamma-soluble NSF attachment protein	NAPG
		Transmembrane 9 superfamily member 2	TM9SF2
		Equilibrative nucleoside transporter 1	SLC29A1
		T-complex protein 1 subunit eta	CCT7
		1-acyl-sn-glycerol-3-phosphate acyltransferase alpha	AGPAT1
		Endophilin-A2	SH3GL1
		Telomerase protein component 1	TEP1
		Semaphorin-3C	SEMA3C
		Growth/differentiation factor 15	GDF15
		Actin-related protein 2/3 complex subunit 5-like protein	ARPC5L
		ATP-dependent RNA helicase DDX50	DDX50
		Vitamin K epoxide reductase complex subunit 1	VKORC1
		FYVE and coiled-coil domain-containing protein 1	FYCO1
		Coronin-1B	CORO1B
		Vacuolar protein-sorting-associated protein 25	VPS25
		Matrix-remodeling-associated protein 8	MXRA8
		45 kDa calcium-binding protein	SDF4
		ADP-dependent glucokinase	ADPGK
		Protein pelota homolog	PELO
		E3 ubiquitin-protein ligase TRIM56	TRIM56
		Endoplasmic reticulum resident protein 44	ERP44
		Gamma-tubulin complex component 2	TUBGCP2
		Extended synaptotagmin-1	ESYT1
		NEDD4 family-interacting protein 1	NDFIP1
		COP9 signalosome complex subunit 4	COPS4
		Phosphatidylinositol 4-kinase type 2-alpha	PI4K2A
		Transmembrane protein 43	TMEM43
		Tubulin beta-6 chain	TUBB6
		Programmed cell death protein 10	PDCD10
		Probable ATP-dependent RNA helicase DDX23	DDX23
		3-hydroxybutyrate dehydrogenase type 2	BDH2
		Uncharacterized protein C1orf50	C1orf50
[truncated: 285 more rows]
