# Supplementary material for: Extracellular Vesicles Derived From Adult and Fetal Bone Marrow Mesenchymal Stromal Cells Differentially Promote ex vivo Expansion of Hematopoietic Stem and Progenitor Cells
Source: Front Bioeng Biotechnol. 2021 Feb 25;9:640419. doi: 10.3389/fbioe.2021.640419 (PMC7947881; doi:10.3389/fbioe.2021.640419)
Supplement: Supplementary Table 2 — small RNAseq data. Result output of the differential gene expression analyses of small RNA sequencing content of adult cells (AMSC, n = 2), adult EVs (AMSC.EV, n = 3), fetal Cells (FMSC, n = 3 donors), fetal EVs (FMSC.EV, n = 3 donors). Result output after differential gene expression analyses with DESeq2 (Love et al., 2014). [file Table_2.XLSX]

## Sheet: allDataExport
	AMSC.D1	AMSC.D2	AMSC.EV.D1	AMSC.EV.D2	AMSC.EV.D3	FMSC.D4	FMSC.D5	FMSC.D6	FMSC.EV.D4	FMSC.EV.D5	FMSC.EV.D6	ACvsFC.baseMean	ACvsFC.log2FoldChange	ACvsFC.lfcSE	ACvsFC.stat	ACvsFC.pvalue	ACvsFC.padj	AEvsFE.baseMean	AEvsFE.log2FoldChange	AEvsFE.lfcSE	AEvsFE.stat	AEvsFE.pvalue	AEvsFE.padj	AEvsAC.baseMean	AEvsAC.log2FoldChange	AEvsAC.lfcSE	AEvsAC.stat	AEvsAC.pvalue	AEvsAC.padj	FEvsFC.baseMean	FEvsFC.log2FoldChange	FEvsFC.lfcSE	FEvsFC.stat	FEvsFC.pvalue	FEvsFC.padj
14q(0)	3.74681	4.0275	3.1762	3.74723	3.52322	4.48256	3.93246	5.24394	4.83631	4.51247	5.2426	17.867	0.913283	0.688536	1.32641	0.184703	0.381629	17.867	1.69341	0.698784	2.42337	0.0153773	0.065881	17.867	0.528425	0.792726	0.666593	0.505032	0.705806	17.867	-0.251704	0.577899	-0.435551	0.663163	0.80918
14q(I-3)	2.45905	1.80582	2.01082	2.38923	2.23698	4.15486	3.73788	5.0029	3.77114	3.34167	4.1244	8.86229	3.16814	1.04005	3.04615	0.00231789	0.0137122	8.86229	2.41063	1.08384	2.22416	0.0261376	0.097625	8.86229	-0.00682604	1.32362	-0.00515709	0.995885	1	8.86229	0.750691	0.710227	1.05697	0.290524	0.477033
14q(I-4)	5.03216	4.72355	2.01082	3.42564	2.23698	4.07919	4.68961	4.65854	3.44821	2.53096	4.5415	14.1463	-0.439	0.80781	-0.543445	0.586823	0.766446	14.1463	1.56199	0.965881	1.61717	0.105842	0.254482	14.1463	2.90352	1.01622	2.85719	0.00427405	0.0246287	14.1463	0.902534	0.743497	1.2139	0.224784	0.4062
14q(I-5)	3.74681	3.4121	2.5277	4.00876	3.52322	7.43701	4.39394	10.287	3.84146	3.73685	3.85871	137.419	5.69995	1.20411	4.73376	2.20398e-06	6.19317e-05	137.419	0.464152	1.14031	0.407039	0.683979	0.830275	137.419	0.182407	1.27615	0.142935	0.886342	0.939619	137.419	5.41821	1.05907	5.11602	3.12045e-07	5.76417e-06
14q(I-6)	2.45905	3.06183	0.603714	3.00583	2.81572	5.46219	4.18184	8.05461	4.14856	2.78463	5.0865	35.2069	4.66195	1.27589	3.65389	0.000258298	0.00223328	35.2069	2.48606	1.27099	1.956	0.050465	0.151839	35.2069	0.499256	1.45194	0.343854	0.730956	0.857694	35.2069	2.67515	1.06545	2.51082	0.0120452	0.0432976
14q(I-7)	4.98911	4.37911	3.41164	4.58892	4.48663	7.51745	5.63392	9.96243	4.87004	5.553	6.29622	132.947	4.12394	1.0332	3.99143	6.56762e-05	0.0007382	132.947	1.6078	0.959536	1.6756	0.0938161	0.232941	132.947	0.553163	1.07619	0.514002	0.607251	0.775594	132.947	3.0693	0.911058	3.36894	0.000754568	0.00425244
14q(I-8)	4.11288	3.92409	3.1762	3.42564	3.21485	6.52329	5.54834	8.84353	5.76062	4.81126	6.81389	74.755	3.87976	0.982953	3.94705	7.91212e-05	0.000838983	74.755	3.17898	0.963495	3.29943	0.000968822	0.0110091	74.755	0.965538	1.08433	0.890443	0.373228	0.603622	74.755	1.66632	0.847785	1.96549	0.049357	0.130767
14q(I-9)	4.6451	5.60912	3.7886	4.87597	3.52322	7.71645	5.74064	9.14359	5.29912	5.52043	6.61429	100.77	3.01359	0.9234	3.26358	0.00110014	0.00736045	100.77	1.94622	0.873446	2.22821	0.0258667	0.0974698	100.77	1.17048	0.973611	1.20221	0.229282	0.450818	100.77	2.23786	0.817104	2.73877	0.00616702	0.0254725
14q(II-1)	5.64447	5.09856	4.95952	5.11505	2.81572	9.66834	6.48664	11.1197	5.96133	7.30309	6.08585	321.907	4.73021	1.06184	4.45473	8.40002e-06	0.000174845	321.907	2.12057	0.977136	2.17019	0.0299925	0.10505	321.907	0.874221	1.09343	0.799523	0.423987	0.651483	321.907	3.48386	0.941656	3.69972	0.000215841	0.00154338
14q(II-10)	0.603714	1.80582	0.603714	0.603714	2.23698	2.26845	3.62947	3.01583	1.54755	1.76907	2.46685	2.27504	3.41426	1.88499	1.81129	0.0700966	0.194061	2.27504	1.01818	1.72738	0.589433	0.555571	NA	2.27504	-0.503442	2.2054	-0.228277	0.819431	0.906671	2.27504	1.89264	1.29354	1.46315	0.143427	0.295158
14q(II-11)	1.72204	1.80582	0.603714	0.603714	0.603714	5.46219	3.08422	8.0651	0.603714	0.603714	1.72712	28.6039	6.64943	1.74145	3.81833	0.00013436	0.00127984	28.6039	-0.274583	2.08935	-0.13142	0.895443	0.94519	28.6039	1.44017	2.10143	0.685329	0.493136	0.703706	28.6039	8.36419	1.72686	4.8436	1.2751e-06	1.97195e-05
14q(II-12)	5.6165	5.73564	4.723	5.93283	5.14751	7.94516	6.4079	10.1298	4.90299	4.63956	5.7118	159.217	3.32021	0.922908	3.59755	0.000321223	0.00273526	159.217	-0.202494	0.848866	-0.238547	0.811457	0.911724	159.217	0.353503	0.94326	0.374767	0.707834	0.838517	159.217	3.87621	0.826192	4.69165	2.71006e-06	3.9178e-05
14q(II-13)	0.603714	0.603714	0.603714	0.603714	0.603714	2.65186	0.603714	4.04245	0.603714	0.603714	1.72712	1.65096	4.91929	3.10101	1.58635	0.112661	NA	1.65096	-0.274582	2.95685	-0.0928631	0.926012	NA	1.65096	0	3.3058	0	1	NA	1.65096	4.19112	2.72597	1.53748	0.124176	0.266378
14q(II-14)	4.85164	4.94966	3.61279	4.58892	4.33935	8.40529	5.71469	10.6992	3.97239	4.81126	4.60055	200.541	4.66277	1.03964	4.48499	7.29168e-06	0.000157612	200.541	0.321043	0.977923	0.328291	0.742692	0.870124	200.541	0.772941	1.08303	0.713685	0.475422	0.688297	200.541	5.11467	0.929639	5.50177	3.75991e-08	1.00014e-06
14q(II-15)	4.33633	4.45496	3.7886	3.42564	3.77549	5.66861	5.88722	5.45031	2.89658	2.99695	3.40222	20.7693	1.40856	0.552414	2.54983	0.0107774	0.0484553	20.7693	-0.783502	0.660839	-1.18562	0.235773	0.429304	20.7693	0.851216	0.6625	1.28486	0.198843	0.417785	20.7693	3.04328	0.550421	5.52901	3.22039e-08	9.40732e-07
14q(II-17)	5.22994	4.84105	4.21362	5.22116	4.17508	5.93688	6.2899	6.78389	4.14856	3.84716	5.51166	39.5464	1.41147	0.694972	2.03098	0.0422575	0.132674	39.5464	0.106104	0.669912	0.158385	0.874153	0.936287	39.5464	0.50301	0.738857	0.680795	0.496001	0.703706	39.5464	1.80838	0.621175	2.91122	0.00360023	0.0158553
14q(II-20)	3.63824	3.06183	0.603714	2.38923	2.23698	8.71072	1.71791	9.67039	3.44821	4.13426	3.40222	116.29	5.75067	1.4327	4.01387	5.97318e-05	0.000685087	116.29	2.79016	1.60274	1.74087	0.0817057	0.213805	116.29	2.37637	1.7411	1.36487	0.172294	0.37349	116.29	5.33687	1.26094	4.23245	2.31154e-05	0.000229429
14q(II-21)	6.24699	6.81424	5.03043	5.73232	5.23317	7.74102	8.51519	7.83012	5.14251	4.57742	5.83944	109.345	1.54387	0.551605	2.79888	0.00512807	0.0261998	109.345	-0.0744253	0.53711	-0.138566	0.889793	0.943641	109.345	1.27169	0.58414	2.17703	0.0294784	0.107902	109.345	2.88999	0.501532	5.76232	8.29644e-09	3.06508e-07
14q(II-22)	8.58878	9.39325	6.79345	8.23548	7.91378	10.662	10.5986	11.4776	7.05625	7.03022	7.49459	740.385	1.93139	0.562799	3.43175	0.000599697	0.00461684	740.385	-0.56133	0.512572	-1.09512	0.273462	0.467929	740.385	1.29665	0.568677	2.28012	0.0226008	0.0922491	740.385	3.78937	0.506042	7.48825	6.97983e-14	9.28318e-12
14q(II-23)	3.39195	3.81251	3.41164	3.42564	2.23698	9.20159	6.08244	10.2034	3.90844	5.22944	4.20296	175.041	6.01726	1.02116	5.89259	3.80199e-09	4.0347e-07	175.041	1.78294	1.00666	1.77115	0.0765359	0.205191	175.041	0.650043	1.13294	0.573768	0.566125	0.749458	175.041	4.88436	0.878967	5.55693	2.74553e-08	8.69419e-07
14q(II-24)	0.603714	0.603714	0.603714	0.603714	0.603714	2.10766	3.38358	1.72766	0.603714	1.76907	1.72712	1.12823	4.15462	2.55318	1.62723	0.103688	NA	1.12823	0.745645	2.4074	0.30973	0.756766	NA	1.12823	0	2.78903	0	1	NA	1.12823	2.40621	2.1297	1.12983	0.258546	0.444271
14q(II-25)	3.09204	4.45496	0.603714	3.00583	3.52322	8.85137	5.8638	9.74974	2.89658	4.51247	4.81504	132.769	5.21426	1.14087	4.57044	4.86698e-06	0.000113968	132.769	1.89588	1.15515	1.64125	0.100745	0.247335	132.769	1.4752	1.27553	1.15653	0.247463	0.47651	132.769	4.79357	1.00446	4.77226	1.82166e-06	2.69201e-05
14q(II-26)	5.55886	6.34407	5.49865	5.41244	5.88955	10.8868	7.44663	12.0768	5.70574	6.67871	6.78882	626.874	5.12014	0.949211	5.3941	6.88664e-08	3.87029e-06	626.874	0.889538	0.863515	1.03014	0.302946	0.493983	626.874	0.409188	0.965747	0.423701	0.671784	0.819661	626.874	4.63979	0.84498	5.49101	3.9965e-08	1.02218e-06
14q(II-28)	4.26567	3.69133	0.603714	3.00583	0.603714	8.14943	6.18045	9.3981	1.54755	4.44442	3.10163	98.0972	4.68961	1.20259	3.8996	9.63507e-05	0.000984529	98.0972	2.47472	1.45712	1.69836	0.0894401	0.22724	98.0972	3.14465	1.55016	2.0286	0.0424995	0.142975	98.0972	5.35953	1.08001	4.96248	6.95988e-07	1.15708e-05
14q(II-29)	0.603714	2.26076	2.01082	3.00583	2.23698	2.40991	2.69886	2.82325	3.14461	0.603714	4.60055	4.5009	1.75102	1.67134	1.04767	0.294789	0.515784	4.5009	1.6669	1.38171	1.20641	0.227661	NA	4.5009	-1.41766	1.78273	-0.795218	0.426487	0.651483	4.5009	-1.33353	1.23466	-1.08008	0.280107	0.466562
14q(II-3)	6.00962	6.15331	5.03043	5.86905	5.14751	9.92042	7.56019	11.6269	5.16982	6.40341	6.27832	431.608	4.47152	0.916335	4.87979	1.062e-06	3.3158e-05	431.608	0.69156	0.840013	0.823273	0.410353	0.597747	431.608	0.732473	0.936467	0.782167	0.434116	0.652857	431.608	4.51243	0.817509	5.51973	3.39512e-08	9.40732e-07
14q(II-5)	0.603714	2.26076	0.603714	2.38923	2.23698	3.82443	3.62947	4.4168	2.18711	2.21231	3.40222	5.28624	3.63002	1.39643	2.5995	0.0093359	0.0426567	5.28624	1.45748	1.37215	1.06219	0.288149	0.482205	5.28624	-0.419882	1.70865	-0.245739	0.805884	0.898351	5.28624	1.75266	0.955675	1.83395	0.0666613	0.166029
14q(II-9)	7.92464	8.28811	6.42454	7.49128	7.18879	9.57489	9.85611	10.0521	6.37866	6.48998	6.9892	362.298	1.73449	0.456789	3.79714	0.000146376	0.00137105	362.298	-0.459422	0.425199	-1.08049	0.279926	0.475474	362.298	1.04346	0.468161	2.22884	0.0258243	0.0982834	362.298	3.23737	0.412645	7.84542	4.31503e-15	2.8695e-12
5S	9.02067	10.3261	14.2352	14.4966	14.2257	11.1402	11.3193	11.279	12.2405	13.3674	13.0357	8584.67	1.43531	0.516035	2.78142	0.00541215	0.027402	8584.67	-1.3712	0.460519	-2.97752	0.00290594	0.0218947	8584.67	-4.51348	0.51593	-8.74824	2.16715e-18	6.30642e-16	8584.67	-1.70696	0.460636	-3.70567	0.000210831	0.00152394
ACA1	0.603714	0.603714	2.01082	0.603714	0.603714	1.38077	0.603714	1.72766	2.18711	0.603714	2.46685	0.719453	1.40558	2.88467	0.487259	0.626075	NA	0.719453	1.1552	2.46687	0.468287	0.639579	NA	0.719453	-1.96455	2.97889	-0.659493	0.509579	NA	0.719453	-1.71418	2.35223	-0.728743	0.466159	NA
ACA10	0.603714	0.603714	0.603714	0.603714	0.603714	0.603714	0.603714	0.603714	0.603714	2.21231	2.46685	0.454551	0	4.74827	0	1	NA	0.454551	2.11834	4.12618	0.513389	0.607679	NA	0.454551	0	4.74827	0	1	NA	0.454551	-3.92545	4.12618	-0.951352	0.341426	NA
ACA14b	2.15007	2.58675	4.21362	0.603714	3.21485	1.38077	2.4527	1.72766	2.18711	1.76907	2.15681	3.33543	-1.02106	1.4071	-0.725652	0.468052	0.676209	3.33543	-2.19424	1.24343	-1.76466	0.077621	NA	3.33543	-1.5663	1.35843	-1.15303	0.248899	0.47651	3.33543	-0.393129	1.29643	-0.30324	0.761707	0.874845
ACA16	2.15007	1.80582	2.89134	0.603714	2.23698	2.26845	1.71791	3.01583	3.0263	2.21231	3.40222	3.06131	0.946552	1.38445	0.683705	0.494162	0.694297	3.06131	1.01838	1.24406	0.818593	0.413019	NA	3.06131	-0.715712	1.53078	-0.467549	0.640107	0.788692	3.06131	-0.787536	1.05882	-0.743788	0.457005	0.639807
ACA18	2.45905	3.55869	3.94488	3.74723	4.62015	4.62194	2.4527	4.31445	4.20274	3.73685	4.71181	13.388	1.27505	0.938825	1.35813	0.174422	0.364407	13.388	0.137497	0.817379	0.168216	0.866413	0.932568	13.388	-1.35426	0.97387	-1.39059	0.164348	0.362314	13.388	-0.216707	0.775293	-0.279517	0.779848	0.887484
ACA19	0.603714	0.603714	0.603714	3.00583	0.603714	1.38077	0.603714	0.603714	1.54755	1.76907	0.603714	0.677528	0.157424	3.46814	0.0453915	0.963795	NA	0.677528	-1.54592	2.96588	-0.521236	0.602203	NA	0.677528	-3.13509	3.39304	-0.923978	0.355498	NA	0.677528	-1.43174	3.05152	-0.469191	0.638933	NA
ACA21	0.603714	0.603714	2.5277	3.42564	3.52322	2.5367	3.08422	2.5975	2.40577	2.21231	2.92206	3.78283	4.38661	1.71276	2.56114	0.0104331	0.0472854	3.78283	-0.99432	1.00776	-0.986665	0.323807	NA	3.78283	-5.06402	1.74765	-2.89762	0.00376006	0.0222673	3.78283	0.316915	0.945968	0.335017	0.737612	0.862213
ACA23	1.72204	0.603714	3.7886	0.603714	2.81572	1.91984	2.14458	1.40825	3.35426	3.73685	3.95292	4.58694	1.19737	1.81006	0.661509	0.508286	0.707064	4.58694	0.880326	1.02836	0.856047	0.391972	NA	4.58694	-3.41871	1.7862	-1.91396	0.0556253	0.170389	4.58694	-3.10166	1.06928	-2.90071	0.00372324	0.0161827
ACA25	0.603714	0.603714	2.01082	0.603714	2.23698	0.603714	3.08422	0.603714	2.40577	2.21231	0.603714	1.29377	3.25572	2.90744	1.11979	0.262805	NA	1.29377	0.324253	2.53192	0.128066	0.898097	NA	1.29377	-2.75597	3.05521	-0.902057	0.367027	NA	1.29377	0.175491	2.35149	0.0746294	0.94051	0.975724
ACA26	0.603714	0.603714	5.22429	4.73962	5.14751	2.40991	2.90548	2.82325	4.73007	4.75628	6.54111	21.8405	4.3468	1.66321	2.6135	0.00896205	0.0412842	21.8405	0.593617	0.72326	0.820752	0.411787	0.597844	21.8405	-7.31643	1.64506	-4.44751	8.68719e-06	0.000163095	21.8405	-3.56324	0.763645	-4.6661	3.06974e-06	4.34335e-05
ACA27	0.603714	0.603714	2.01082	0.603714	0.603714	0.603714	1.71791	1.40825	3.35426	3.34167	4.04125	2.84598	1.08341	2.13013	0.508612	0.611024	0.782222	2.84598	3.66304	1.62885	2.24886	0.0245214	NA	2.84598	-1.96457	2.22902	-0.881361	0.378122	0.60458	2.84598	-4.5442	1.49066	-3.04844	0.0023003	0.011005
ACA28	0.603714	0.603714	2.01082	0.603714	0.603714	1.38077	0.603714	2.15752	2.18711	1.76907	0.603714	0.638518	2.12095	2.97694	0.712462	0.476179	NA	0.638518	0.490239	2.64419	0.185402	0.852914	NA	0.638518	-1.96455	3.11995	-0.629672	0.528909	NA	0.638518	-0.333834	2.47382	-0.134947	0.892654	NA
ACA2a	0.603714	0.603714	2.89134	2.38923	0.603714	2.40991	2.4527	2.46767	2.75279	3.18018	2.46685	2.63986	3.88926	1.79809	2.16299	0.030542	0.104462	2.63986	0.765429	1.22416	0.625266	0.531796	NA	2.63986	-3.75955	1.90782	-1.9706	0.0487692	0.158568	2.63986	-0.635724	1.04496	-0.608369	0.542942	0.714964
ACA2b	0.603714	0.603714	2.01082	0.603714	2.23698	0.603714	0.603714	0.603714	1.91665	1.76907	2.15681	0.732812	0	2.86264	0	1	NA	0.732812	0.160776	2.30692	0.0696929	0.944438	NA	0.732812	-2.76155	2.81427	-0.981266	0.326462	NA	0.732812	-3.72668	2.36568	-1.57531	0.115186	NA
ACA3	1.72204	2.26076	3.41164	3.00583	3.77549	2.26845	1.71791	3.18422	3.14461	2.99695	3.85871	5.41445	1.08449	1.23629	0.877214	0.38037	0.597129	5.41445	-0.0778536	0.912763	-0.0852945	0.932027	0.967449	5.41445	-2.35849	1.25783	-1.87504	0.0607872	0.180501	5.41445	-1.19615	0.882836	-1.35489	0.175453	0.340163
ACA3-2	3.39195	4.29901	6.55027	4.87597	5.78006	3.25886	4.18184	3.01583	4.96672	4.29776	4.71181	26.2866	-0.463044	0.776072	-0.596651	0.55074	0.747624	26.2866	-1.31819	0.65178	-2.02244	0.0431306	0.138363	26.2866	-2.23217	0.761364	-2.93181	0.00336997	0.0202549	26.2866	-1.37703	0.668902	-2.05864	0.0395288	0.108176
ACA31	0.603714	1.80582	2.01082	4.00876	2.23698	2.26845	2.14458	1.72766	1.91665	2.21231	3.40222	3.12482	1.69838	1.89607	0.895735	0.370394	0.590843	3.12482	-0.535299	1.2353	-0.433335	0.664771	NA	3.12482	-3.34624	1.90279	-1.7586	0.0786456	0.224371	3.12482	-1.11256	1.22493	-0.908268	0.363737	0.561028
ACA32	2.15007	2.26076	3.61279	2.38923	2.23698	2.10766	1.71791	2.32262	2.89658	2.53096	4.34814	4.4386	-0.206505	1.3097	-0.157673	0.874714	0.924414	4.4386	0.746335	1.06447	0.701133	0.48322	NA	4.4386	-1.27139	1.33127	-0.955022	0.339567	0.563042	4.4386	-2.22423	1.03738	-2.14409	0.0320257	0.0921953
ACA35	0.603714	0.603714	2.01082	2.38923	0.603714	1.38077	0.603714	1.40825	0.603714	2.53096	2.71439	1.10513	0.919507	2.60171	0.353424	0.723771	NA	1.10513	0.739718	2.05848	0.359351	0.719332	NA	1.10513	-2.8501	2.60337	-1.09477	0.273616	NA	1.10513	-2.67031	2.05638	-1.29855	0.194098	0.370906
ACA37	0.603714	0.603714	2.01082	0.603714	0.603714	1.69012	0.603714	0.603714	2.75279	2.99695	1.72712	1.1557	0.890497	2.66775	0.333801	0.73853	NA	1.1557	2.20035	2.17966	1.00949	0.312739	NA	1.1557	-1.96456	2.72877	-0.719944	0.471559	NA	1.1557	-3.27441	2.10277	-1.55719	0.119426	0.259538
ACA40	1.72204	0.603714	2.01082	2.38923	2.23698	0.603714	2.14458	0.603714	1.54755	0.603714	2.15681	1.07683	0.0255666	2.46995	0.010351	0.991741	NA	1.07683	-1.2638	2.00602	-0.630002	0.528693	NA	1.07683	-2.03489	2.448	-0.831246	0.405834	NA	1.07683	-0.745524	2.03276	-0.366754	0.713802	NA
ACA41	1.72204	0.603714	0.603714	0.603714	0.603714	0.603714	0.603714	0.603714	1.54755	1.76907	0.603714	0.243664	-2.21529	4.74247	-0.467117	0.640416	NA	0.243664	0.586629	4.21085	0.139314	0.889202	NA	0.243664	0.408173	4.74247	0.0860676	0.931413	NA	0.243664	-2.39374	4.21085	-0.568471	0.569715	NA
ACA42	1.72204	1.80582	2.89134	2.38923	2.23698	2.65186	1.71791	2.46767	2.18711	2.78463	2.71439	2.64845	1.33737	1.43058	0.934844	0.349869	0.571588	2.64845	0.00823313	1.14048	0.007219	0.99424	NA	2.64845	-1.66412	1.5245	-1.09158	0.275016	0.509743	2.64845	-0.334983	1.01151	-0.331171	0.740516	0.862213
ACA44	2.15007	0.603714	6.03472	4.58892	5.23317	2.65186	2.4527	2.5975	6.06668	5.64648	5.68486	26.3332	1.70911	1.23624	1.38251	0.166814	0.357823	26.3332	0.407496	0.573244	0.71086	0.477171	0.66198	26.3332	-5.29905	1.20047	-4.41415	1.0141e-05	0.00017885	26.3332	-3.99743	0.644799	-6.1995	5.66436e-10	2.89754e-08
ACA45	7.83651	7.41493	6.83357	6.49416	5.94132	5.30604	7.63813	5.4342	7.27293	6.94699	6.43198	116.193	-1.12032	0.75959	-1.4749	0.140239	0.319086	116.193	0.467763	0.689717	0.678195	0.497648	0.677646	116.193	1.19802	0.767655	1.56062	0.118614	0.296225	116.193	-0.390066	0.68073	-0.573011	0.566637	0.733101
ACA46	2.15007	1.80582	2.5277	0.603714	2.81572	0.603714	1.71791	1.72766	3.0263	2.78463	3.10163	2.528	-1.37967	1.56673	-0.880608	0.37853	0.597129	2.528	0.975334	1.23333	0.790815	0.429052	NA	2.528	-0.76945	1.52194	-0.505571	0.613158	0.779225	2.528	-3.12445	1.28819	-2.42547	0.0152886	0.0529528
ACA47	2.15007	1.80582	7.16763	5.00048	4.17508	1.38077	1.71791	1.96434	5.14251	6.88445	5.0865	33.5748	-0.697274	1.45385	-0.479605	0.631508	0.792205	33.5748	-0.06744	0.904199	-0.0745854	0.940545	0.969229	33.5748	-5.34085	1.3057	-4.0904	4.30631e-05	0.000596732	33.5748	-5.97068	1.10743	-5.39148	6.98783e-08	1.55808e-06
ACA48	2.15007	1.80582	2.01082	0.603714	0.603714	2.40991	0.603714	2.46767	1.91665	0.603714	2.46685	1.31591	0.355027	1.87351	0.189498	0.849702	NA	1.31591	0.940625	1.97168	0.477068	0.633314	NA	1.31591	1.03926	2.16312	0.480443	0.630912	NA	1.31591	0.453659	1.64877	0.275149	0.783202	0.888101
ACA49	0.603714	0.603714	2.89134	0.603714	2.81572	2.10766	0.603714	1.96434	1.91665	1.76907	1.72712	1.42234	2.61543	2.135	1.22502	0.220566	NA	1.42234	-1.47211	1.64227	-0.896385	0.370047	NA	1.42234	-4.04356	2.15862	-1.87322	0.0610386	NA	1.42234	0.043976	1.6111	0.0272956	0.978224	0.996201
ACA50	1.72204	0.603714	3.94488	3.00583	2.81572	1.69012	2.14458	0.603714	3.77114	3.61714	3.40222	4.89478	0.652954	1.81954	0.358857	0.719702	0.832248	4.89478	0.293262	0.9461	0.309969	0.756585	NA	4.89478	-3.89109	1.73173	-2.24694	0.0246439	0.0962601	4.89478	-3.5314	1.09861	-3.21444	0.00130701	0.00695331
ACA51	0.603714	0.603714	0.603714	2.38923	3.21485	1.38077	2.4527	1.40825	0.603714	0.603714	1.72712	1.26336	2.63911	2.47313	1.06711	0.285922	NA	1.26336	-3.23685	2.19506	-1.4746	0.140319	NA	1.26336	-3.96503	2.49944	-1.58637	0.112656	NA	1.26336	1.91092	2.16506	0.882619	0.377442	0.572748
ACA52	0.603714	0.603714	0.603714	0.603714	0.603714	1.38077	0.603714	1.72766	0.603714	1.76907	2.15681	0.400548	1.36893	3.78773	0.361412	0.717792	NA	0.400548	1.36176	3.33714	0.408063	0.683228	NA	0.400548	0	3.85551	0	1	NA	0.400548	-0.995572	3.25859	-0.305522	0.759968	NA
ACA53	1.72204	0.603714	4.33107	4.00876	2.23698	2.10766	3.62947	2.46767	2.89658	4.04487	4.20296	7.4177	3.13406	1.74999	1.7909	0.0733089	0.20037	7.4177	0.0253478	0.976529	0.025957	0.979292	0.981538	7.4177	-4.41791	1.76087	-2.50893	0.0121098	0.0559358	7.4177	-1.30919	0.956761	-1.36836	0.171199	0.333864
ACA54	0.603714	0.603714	0.603714	0.603714	2.81572	0.603714	2.4527	1.96434	1.91665	0.603714	1.72712	0.996188	2.86827	2.79668	1.0256	0.305081	NA	0.996188	-0.844084	2.47742	-0.34071	0.733322	NA	0.996188	-2.90569	2.92057	-0.994904	0.319783	NA	0.996188	0.806672	2.33009	0.346197	0.729195	NA
ACA55	1.72204	0.603714	2.01082	3.00583	3.21485	1.69012	2.4527	0.603714	3.5362	3.94946	2.15681	3.75609	1.10752	1.95092	0.567693	0.570244	0.759424	3.75609	0.845492	1.24466	0.679298	0.496949	NA	3.75609	-3.0728	1.94059	-1.58344	0.113322	0.295756	3.75609	-2.81077	1.2607	-2.22954	0.0257779	0.0789968
ACA57	3.25019	3.55869	5.098	4.22944	5.72203	3.45386	2.4527	4.20418	4.40094	4.63956	5.34948	19.7304	0.220905	0.841449	0.26253	0.792913	0.884161	19.7304	-0.326643	0.697994	-0.467974	0.639803	0.805733	19.7304	-2.05797	0.840305	-2.44908	0.0143224	0.0631486	19.7304	-1.51042	0.69937	-2.15969	0.0307969	0.0898242
ACA60	2.15007	0.603714	2.5277	0.603714	0.603714	0.603714	0.603714	1.72766	0.603714	0.603714	0.603714	0.547015	-1.4231	4.06475	-0.350108	0.726257	NA	0.547015	-2.81249	3.75291	-0.749415	0.453607	NA	0.547015	-0.233535	4.08438	-0.0571776	0.954404	NA	0.547015	1.15585	3.73153	0.309752	0.756749	NA
ACA61	2.45905	1.80582	3.7886	3.42564	0.603714	2.94625	2.90548	2.92302	2.89658	3.48622	3.10163	5.12254	1.25677	1.13821	1.10416	0.269522	0.490198	5.12254	-0.0514267	0.930416	-0.0552728	0.955921	0.969229	5.12254	-1.66649	1.19658	-1.39271	0.163708	0.362274	5.12254	-0.358299	0.854034	-0.419538	0.674823	0.818015
ACA62	2.15007	2.26076	5.16253	3.74723	4.17508	2.10766	2.14458	1.40825	3.77114	4.21835	3.85871	9.54687	-0.628096	1.15164	-0.545395	0.585482	0.766446	9.54687	-0.664707	0.723674	-0.918517	0.358348	0.557289	9.54687	-3.27568	1.04676	-3.12934	0.00175197	0.0130724	9.54687	-3.23907	0.868478	-3.7296	0.000191787	0.00140399
ACA63	4.33633	3.24813	2.89134	4.73962	3.98934	3.72816	6.50188	3.90778	4.20274	4.86421	4.04125	20.98	1.59241	1.03567	1.53757	0.124155	0.289523	20.98	0.448337	0.958606	0.467697	0.640002	0.805733	20.98	-0.160444	1.08121	-0.148393	0.882032	0.936757	20.98	0.983633	0.906933	1.08457	0.278112	0.465855
ACA65	1.72204	1.80582	2.5277	0.603714	2.23698	1.91984	2.69886	2.32262	3.14461	3.34167	3.75775	3.54624	1.22085	1.39486	0.875246	0.38144	0.597129	3.54624	2.03027	1.18047	1.71988	0.0854545	NA	3.54624	-0.916197	1.58213	-0.579091	0.562528	0.749458	3.54624	-1.72562	0.914338	-1.88729	0.0591213	0.151658
ACA66	1.72204	0.603714	2.01082	0.603714	2.23698	2.65186	2.69886	1.72766	1.54755	2.53096	0.603714	1.53584	2.43145	2.03521	1.1947	0.232206	NA	1.53584	-0.0979757	1.78065	-0.0550224	0.956121	NA	1.53584	-1.35717	2.25371	-0.602195	0.547044	NA	1.53584	1.17225	1.49451	0.784374	0.432821	0.622999
ACA67B	1.72204	2.26076	0.603714	0.603714	0.603714	0.603714	0.603714	1.40825	0.603714	0.603714	2.15681	0.510695	-2.90589	3.46828	-0.837849	0.402116	NA	0.510695	0.73421	3.21426	0.228423	0.819317	NA	0.510695	2.06056	3.46828	0.594117	0.552434	NA	0.510695	-1.57954	3.21426	-0.491416	0.623132	NA
ACA8	2.15007	1.80582	3.61279	3.42564	2.81572	3.57012	3.08422	3.10264	2.59111	2.78463	3.10163	5.32783	2.16994	1.11825	1.94048	0.0523219	0.156409	5.32783	-0.729455	0.853569	-0.854594	0.392776	0.585468	5.32783	-2.24599	1.17749	-1.90744	0.056464	0.171157	5.32783	0.653401	0.76979	0.848805	0.39599	0.58131
BC200	0.603714	1.80582	2.01082	2.38923	2.81572	1.69012	0.603714	0.603714	0.603714	2.78463	0.603714	1.34008	-0.592582	2.65028	-0.223592	0.823075	NA	1.34008	-1.06884	2.0418	-0.523478	0.600642	NA	1.34008	-2.40301	2.54617	-0.943774	0.345285	NA	1.34008	-1.92675	2.17024	-0.887804	0.374646	0.571421
HBI-100	4.46794	4.45496	4.54042	4.22944	4.33935	4.36036	2.90548	4.04245	4.14856	4.51247	4.76435	16.9611	-0.628665	0.659604	-0.953095	0.340542	0.561245	16.9611	0.120435	0.622501	0.19347	0.846591	0.921748	16.9611	0.0873292	0.6937	0.125889	0.89982	0.943331	16.9611	-0.661772	0.584265	-1.13266	0.257359	0.444271
HBI-43	1.72204	2.26076	0.603714	3.74723	0.603714	3.39187	2.90548	3.10264	2.89658	2.53096	3.64899	4.50558	1.96336	1.36765	1.43558	0.151123	0.334374	4.50558	0.917916	1.20992	0.758656	0.448058	NA	4.50558	-0.974291	1.50543	-0.647187	0.517511	0.716819	4.50558	0.0711566	1.03348	0.0688517	0.945108	0.976778
HBII-115	0.603714	0.603714	0.603714	0.603714	0.603714	0.603714	1.71791	0.603714	0.603714	0.603714	1.72712	0.174661	0.157418	4.74827	0.0331527	0.973553	NA	0.174661	-0.274581	4.24714	-0.0646507	0.948452	NA	0.174661	0	4.74827	0	1	NA	0.174661	-0.570745	4.24714	-0.134383	0.893099	NA
HBII-13	4.6451	5.23347	4.63462	4.87597	3.52322	8.20569	8.33545	9.24509	4.20274	6.61851	3.75775	131.911	3.83925	0.902205	4.25541	2.08666e-05	0.000322491	131.911	1.08813	0.843993	1.28927	0.197305	0.379834	131.911	0.580683	0.943395	0.615524	0.538208	0.733577	131.911	3.3318	0.797686	4.17683	2.95599e-05	0.000289078
HBII-135	3.63824	3.55869	3.1762	3.00583	2.23698	4.26131	4.39394	4.54277	2.89658	3.34167	3.64899	9.88113	0.975208	0.694259	1.40467	0.160118	0.347438	9.88113	0.610875	0.815902	0.748712	0.454031	0.640037	9.88113	0.99111	0.874233	1.13369	0.256924	0.48866	9.88113	1.35544	0.619199	2.18903	0.0285949	0.0852718
HBII-166	0.603714	0.603714	3.1762	3.74723	2.23698	1.69012	1.71791	2.15752	4.03358	3.48622	4.2774	5.55457	2.76741	1.75856	1.57368	0.115562	0.275194	5.55457	1.04744	0.915391	1.14426	0.252517	0.452255	5.55457	-5.02325	1.73496	-2.89532	0.00378774	0.0222673	5.55457	-3.30329	0.959377	-3.44316	0.000574964	0.00342912
HBII-180A	2.15007	1.80582	0.603714	2.38923	0.603714	4.03979	3.38358	5.28045	3.69711	3.48622	2.71439	7.73534	3.64272	1.24596	2.92361	0.00345997	0.0188505	7.73534	3.33593	1.46042	2.28422	0.0223585	0.088397	7.73534	1.04709	1.70805	0.613032	0.539855	0.734102	7.73534	1.35387	0.876265	1.54505	0.122335	0.263278
HBII-180B	1.72204	0.603714	0.603714	0.603714	0.603714	1.69012	3.38358	2.46767	1.91665	0.603714	1.72712	1.3371	2.86598	2.24801	1.2749	0.202345	NA	1.3371	1.0802	2.11748	0.510132	0.609959	NA	1.3371	0.419352	2.51497	0.166742	0.867573	NA	1.3371	2.20514	1.79225	1.23037	0.218558	0.402606
HBII-180C	3.39195	2.84561	2.01082	3.42564	0.603714	5.13086	3.51194	7.8785	5.29912	4.57742	5.48065	35.7773	3.9022	1.22324	3.19005	0.00142249	0.00890814	35.7773	3.49614	1.25014	2.7966	0.00516441	0.032708	35.7773	1.05879	1.40855	0.751689	0.452238	0.664373	35.7773	1.46486	1.03689	1.41274	0.157732	0.316138
HBII-202	7.59291	6.6948	7.34465	7.15947	6.58644	9.24519	7.12107	12.9963	9.02592	7.18352	8.67602	968.891	4.35278	1.18086	3.68611	0.000227704	0.00203126	968.891	1.44195	1.05947	1.36101	0.17351	0.359354	968.891	0.151076	1.18555	0.127432	0.898599	0.943331	968.891	3.06191	1.05422	2.90443	0.00367917	0.0160964
HBII-234	3.63824	2.58675	3.1762	3.42564	3.21485	6.20774	4.93457	8.83436	2.40577	3.73685	4.34814	56.0161	4.81974	1.14262	4.21816	2.46305e-05	0.000346058	56.0161	0.560852	1.08792	0.515525	0.606186	0.776843	56.0161	-0.0702312	1.23098	-0.057053	0.954503	0.978029	56.0161	4.18865	0.98683	4.24455	2.19029e-05	0.000220688
HBII-239	6.31816	6.19794	6.70969	6.163	6.48546	8.75814	4.74207	11.4363	6.13748	6.40341	6.62849	351.899	3.86741	1.14523	3.37696	0.000732906	0.00521384	351.899	-0.0705365	1.03051	-0.0684481	0.945429	0.969229	351.899	-0.219965	1.15252	-0.190856	0.848639	0.922146	351.899	3.71798	1.02235	3.6367	0.000276154	0.00185497
HBII-251	0.603714	0.603714	2.5277	0.603714	4.74227	1.91984	2.4527	2.71529	3.5362	2.53096	3.85871	5.32357	3.81626	1.93313	1.97414	0.048366	0.148534	5.32357	-0.192102	1.19951	-0.16015	0.872763	0.936287	5.32357	-5.56059	1.93413	-2.87499	0.00404041	0.0235152	5.32357	-1.55223	1.1979	-1.29579	0.195048	0.371653
HBII-289	0.603714	1.80582	3.7886	3.74723	2.23698	0.603714	2.14458	1.96434	4.80176	4.29776	3.85871	7.40532	0.954059	1.79439	0.531692	0.59494	0.766872	7.40532	1.16875	0.934673	1.25044	0.211138	0.401162	7.40532	-3.92822	1.73159	-2.26856	0.0232948	0.0928601	7.40532	-4.14292	1.04644	-3.95907	7.52407e-05	0.000610184
HBII-296A	2.70583	2.26076	2.5277	2.38923	0.603714	3.25886	3.62947	5.9123	1.54755	1.76907	2.46685	8.18106	3.00999	1.25021	2.4076	0.016058	0.0663572	8.18106	-0.396684	1.44484	-0.274551	0.783661	0.896492	8.18106	0.630125	1.50696	0.418144	0.675842	0.822706	8.18106	4.0368	1.17459	3.43677	0.000588697	0.0034328
HBII-296B	0.603714	0.603714	0.603714	0.603714	0.603714	2.65186	2.4527	4.27863	1.54755	0.603714	0.603714	2.14839	5.33628	2.36403	2.25728	0.0239908	0.0898856	2.14839	-0.274582	2.35285	-0.116702	0.907096	NA	2.14839	0	2.63054	0	1	1	2.14839	4.60809	2.05057	2.24723	0.0246253	0.0768093
HBII-316	2.15007	2.84561	2.01082	3.42564	2.81572	3.62481	3.24206	4.4168	3.25344	2.99695	3.40222	6.7733	1.89242	0.978067	1.93486	0.0530077	0.157621	6.7733	0.62254	0.94358	0.659763	0.509406	0.688653	6.7733	-0.444072	1.12021	-0.396419	0.691796	0.826746	6.7733	0.825809	0.769472	1.07321	0.283175	0.46796
HBII-382	0.603714	0.603714	2.5277	0.603714	2.81572	2.26845	3.08422	2.92302	2.40577	2.99695	4.04125	3.79752	4.46317	1.8124	2.46258	0.0137943	0.0596338	3.79752	1.43951	1.23224	1.16821	0.242723	NA	3.79752	-3.77837	1.93206	-1.95562	0.0505102	0.159856	3.79752	-0.754713	1.03457	-0.729496	0.465699	0.643845
HBII-419	0.603714	1.80582	0.603714	0.603714	0.603714	1.69012	3.83852	4.71309	1.54755	2.78463	3.95292	4.92574	4.491	2.08776	2.15111	0.0314674	0.105896	4.92574	3.91648	1.83448	2.13492	0.0327673	NA	4.92574	0.467148	2.38949	0.195501	0.845	0.920956	4.92574	1.04167	1.41929	0.733938	0.462987	0.643845
HBII-420	4.46794	4.52698	2.89134	3.42564	3.52322	8.27253	5.39334	10.008	5.02774	6.0169	5.2426	141.705	4.54116	1.00414	4.52241	6.11383e-06	0.000137439	141.705	2.58935	0.992144	2.60985	0.00905815	0.0465696	141.705	1.49288	1.10228	1.35436	0.175621	0.378562	141.705	3.44469	0.88184	3.90625	9.37411e-05	0.000742117
HBII-436	2.15007	1.80582	2.01082	2.38923	2.81572	3.32697	1.71791	4.38349	3.69711	3.61714	2.92206	5.6423	2.53652	1.32807	1.90993	0.0561427	0.163483	5.6423	1.55586	1.18507	1.31289	0.189222	0.375082	5.6423	-0.853543	1.49439	-0.571164	0.567888	0.749458	5.6423	0.127123	0.966933	0.13147	0.895404	0.95371
HBII-52-15	0.603714	2.84561	0.603714	0.603714	0.603714	0.603714	0.603714	0.603714	0.603714	0.603714	0.603714	0.406373	-4.35215	4.57713	-0.950847	0.341682	NA	0.406373	0	4.24714	0	1	NA	0.406373	2.54504	4.57713	0.556034	0.578188	NA	0.406373	0	4.24714	0	1	NA
HBII-55	5.49882	5.09856	3.7886	4.58892	2.23698	7.40661	5.10429	10.2363	3.90844	4.91527	4.71181	142.872	3.66744	1.14995	3.18922	0.00142657	0.00890814	142.872	0.885148	1.0923	0.810351	0.417738	0.600499	142.872	1.70709	1.2046	1.41714	0.156443	0.357058	142.872	4.48938	1.03171	4.35138	1.35283e-05	0.00015248
HBII-82	2.15007	0.603714	2.5277	2.38923	0.603714	3.03143	3.38358	3.46923	2.18711	2.21231	0.603714	3.00771	2.81558	1.49404	1.88454	0.0594918	0.169718	3.00771	-0.496725	1.42833	-0.347768	0.728015	NA	3.00771	-0.976544	1.70162	-0.573891	0.566041	0.749458	3.00771	2.33576	1.17335	1.99067	0.0465171	0.124819
HBII-82B	5.8018	6.15331	3.7886	5.58125	2.23698	5.25569	6.16138	5.81617	3.35426	4.04487	4.81504	34.7549	-0.210158	0.866577	-0.242515	0.808381	0.892554	34.7549	-0.294969	0.835485	-0.353051	0.72405	0.85748	34.7549	1.68735	0.905743	1.86295	0.0624697	0.183623	34.7549	1.77216	0.792857	2.23516	0.0254069	0.0782202
HBII-85-1	3.09204	2.26076	2.89134	2.38923	2.81572	3.62481	3.24206	4.20418	2.18711	1.76907	2.15681	5.12091	1.39861	0.954648	1.46506	0.142905	0.321251	5.12091	-1.22686	1.096	-1.1194	0.26297	0.459672	5.12091	0.0235594	1.10938	0.0212365	0.983057	0.996758	5.12091	2.64903	0.93906	2.82094	0.00478835	0.0204119
HBII-85-12	0.603714	1.80582	0.603714	0.603714	0.603714	1.38077	1.71791	1.40825	0.603714	0.603714	0.603714	0.273311	0.186598	4.11001	0.0454008	0.963788	NA	0.273311	0	3.76442	0	1	NA	0.273311	0.514855	4.19356	0.122773	0.902287	NA	0.273311	1.93782	3.67111	0.527857	0.597598	NA
HBII-85-13	0.603714	0.603714	2.01082	0.603714	0.603714	1.38077	0.603714	0.603714	0.603714	0.603714	0.603714	0.183226	0.157418	4.74827	0.0331527	0.973553	NA	0.183226	-2.19816	4.24714	-0.517562	0.604764	NA	0.183226	-1.96453	4.74827	-0.413736	0.679067	NA	0.183226	0.391043	4.24714	0.0920721	0.926641	NA
HBII-85-15	0.603714	0.603714	0.603714	0.603714	0.603714	1.38077	0.603714	1.72766	1.91665	0.603714	0.603714	0.251761	1.3505	4.69527	0.28763	0.77363	NA	0.251761	0.327582	4.23045	0.0774342	0.938278	NA	0.251761	0	4.74827	0	1	NA	0.251761	0.020199	4.17088	0.00484287	0.996136	NA
HBII-85-16	1.72204	3.06183	3.94488	3.74723	2.81572	3.62481	3.62947	3.26119	1.91665	2.21231	3.26014	6.36085	1.42274	1.04754	1.35817	0.174409	0.364407	6.36085	-1.47181	0.953787	-1.54312	0.122802	0.280965	6.36085	-1.52918	1.0975	-1.39333	0.16352	0.362274	6.36085	1.36536	0.895844	1.52411	0.127482	0.270848
HBII-85-18	2.91293	0.603714	2.5277	0.603714	2.81572	3.25886	0.603714	0.603714	0.603714	2.21231	1.72712	2.0084	-0.0664811	2.31904	-0.0286675	0.97713	NA	2.0084	-1.3685	2.23543	-0.61219	0.540412	NA	2.0084	-0.0682556	2.40106	-0.0284273	0.977321	0.994407	2.0084	1.23377	2.14709	0.574624	0.565545	0.733101
HBII-85-2	2.45905	2.58675	3.41164	3.00583	3.21485	2.75752	2.69886	3.18422	3.0263	2.99695	3.95292	5.74773	0.623868	0.968149	0.644393	0.519321	0.718863	5.74773	0.208959	0.835956	0.249964	0.802616	0.911724	5.74773	-1.09731	1.03249	-1.06278	0.287882	0.523384	5.74773	-0.682403	0.755043	-0.903793	0.366105	0.562101
HBII-85-20	0.603714	0.603714	2.01082	0.603714	0.603714	1.69012	2.14458	1.40825	0.603714	0.603714	2.15681	0.61769	2.48987	2.95349	0.843029	0.399212	NA	0.61769	-0.239439	2.7127	-0.088266	0.929665	NA	0.61769	-1.96455	3.11604	-0.630463	0.528391	NA	0.61769	0.764764	2.5243	0.302961	0.76192	NA
HBII-85-21	2.70583	2.26076	2.5277	2.38923	3.52322	2.5367	2.4527	2.71529	1.54755	0.603714	2.92206	3.26524	0.119476	1.24864	0.0956845	0.923771	0.954309	3.26524	-1.41445	1.2268	-1.15296	0.248927	NA	3.26524	-0.64906	1.31642	-0.493049	0.621978	0.784972	3.26524	0.884862	1.15376	0.766935	0.44312	0.628305
HBII-85-22	2.70583	2.58675	3.41164	3.42564	2.23698	3.39187	3.51194	3.26119	1.54755	0.603714	2.46685	4.70138	1.08458	1.01478	1.06879	0.285166	0.507162	4.70138	-2.35796	1.13986	-2.06865	0.0385792	NA	4.70138	-0.735638	1.10191	-0.667601	0.504389	0.705806	4.70138	2.70691	1.05586	2.5637	0.0103563	0.0382608
HBII-85-23	2.15007	1.80582	2.01082	2.38923	0.603714	2.40991	2.4527	3.01583	0.603714	1.76907	2.15681	1.92063	1.25719	1.4669	0.857044	0.39142	NA	1.92063	-0.554539	1.66523	-0.333009	0.739127	NA	1.92063	0.170531	1.75632	0.0970954	0.922651	0.955485	1.92063	1.98226	1.35651	1.4613	0.143933	0.295158
HBII-85-24	2.70583	2.58675	2.5277	3.00583	2.81572	2.65186	2.4527	2.46767	2.18711	2.78463	2.71439	3.58119	-0.193089	1.00763	-0.191627	0.848035	0.911273	3.58119	-0.333027	1.00036	-0.332905	0.739206	NA	3.58119	-0.197351	1.109	-0.177954	0.858759	0.926389	3.58119	-0.0574125	0.886662	-0.0647513	0.948372	0.977779
HBII-85-25	1.72204	0.603714	2.01082	0.603714	2.23698	2.26845	3.08422	1.96434	0.603714	2.21231	2.15681	1.64967	2.57009	1.99632	1.28742	0.19795	NA	1.64967	-0.0442897	1.74246	-0.025418	0.979722	NA	1.64967	-1.35837	2.22145	-0.611482	0.540881	NA	1.64967	1.25601	1.44451	0.869505	0.384571	0.574696
HBII-85-26	2.45905	1.80582	0.603714	0.603714	0.603714	1.38077	3.62947	1.72766	2.18711	2.53096	2.46685	2.09182	0.779353	1.6848	0.462578	0.643667	0.800312	2.09182	2.80667	1.83374	1.53057	0.125876	NA	2.09182	2.40216	2.02535	1.18605	0.235603	0.458598	2.09182	0.374845	1.44884	0.25872	0.795851	0.891929
HBII-85-27	0.603714	0.603714	0.603714	0.603714	0.603714	2.26845	3.08422	1.96434	1.54755	1.76907	1.72712	1.10149	4.01096	2.24389	1.78751	0.0738556	NA	1.10149	1.21306	2.0814	0.582807	0.560023	NA	1.10149	0	2.50647	0	1	NA	1.10149	1.79513	1.75637	1.02207	0.306749	NA
HBII-85-29	1.72204	2.26076	0.603714	2.38923	0.603714	2.94625	1.71791	3.75891	1.91665	2.53096	2.92206	2.88697	1.84536	1.46688	1.25802	0.208385	0.407844	2.88697	2.03941	1.64393	1.24057	0.214766	NA	2.88697	1.08343	1.86101	0.582172	0.560451	0.749458	2.88697	0.889382	1.17936	0.754121	0.450777	0.633756
HBII-85-6	2.91293	2.84561	3.41164	0.603714	0.603714	3.32697	2.69886	2.71529	3.25344	3.18018	2.92206	4.53334	0.119797	1.04653	0.114471	0.908864	0.944143	4.53334	0.968887	1.09337	0.886144	0.37554	NA	4.53334	0.603678	1.21674	0.496142	0.619794	0.784174	4.53334	-0.245412	0.900121	-0.272644	0.785127	0.888101
HBII-85-8	3.94166	3.4121	4.54042	4.58892	3.98934	4.11753	4.02055	4.54277	4.49059	4.37298	5.44896	18.2659	0.661772	0.680189	0.972924	0.330591	0.553782	18.2659	0.514342	0.606698	0.847773	0.396564	0.585468	18.2659	-0.830332	0.718311	-1.15595	0.247701	0.47651	18.2659	-0.682903	0.561042	-1.2172	0.223527	0.406135
HBII-95	0.603714	1.80582	2.01082	0.603714	0.603714	2.65186	1.71791	3.8103	0.603714	1.76907	0.603714	1.76793	3.32719	2.195	1.51581	0.129568	NA	1.76793	-1.23638	2.23132	-0.554102	0.579509	NA	1.76793	-0.490937	2.47468	-0.198384	0.842745	NA	1.76793	4.07263	1.91644	2.12511	0.0335776	0.0954234
HBII-95B	0.603714	0.603714	0.603714	0.603714	0.603714	1.69012	0.603714	1.72766	0.603714	1.76907	1.72712	0.353518	1.75593	3.84936	0.456162	0.648274	NA	0.353518	0.784966	3.46167	0.22676	0.820611	NA	0.353518	0	3.94168	0	1	NA	0.353518	-0.0317759	3.35616	-0.00946795	0.992446	NA
HBII-99	6.80053	6.67915	4.95952	4.58892	3.52322	8.20789	6.18045	12.2491	4.69284	5.14646	5.31473	507.75	4.06712	1.20128	3.38566	0.000710075	0.00511618	507.75	0.662287	1.11433	0.594334	0.552289	0.722605	507.75	2.42224	1.23222	1.96575	0.0493279	0.158592	507.75	5.82707	1.08002	5.39536	6.83881e-08	1.55808e-06
HBII-99B	5.49882	6.0105	5.81172	6.72779	6.90587	7.31546	7.80101	9.19463	8.01373	7.95384	10.0527	263.206	2.62603	0.821424	3.19692	0.00138903	0.00888987	263.206	2.51771	0.734438	3.42807	0.00060789	0.00737911	263.206	-0.808666	0.830398	-0.973829	0.330141	0.555325	263.206	-0.700344	0.724276	-0.966958	0.333565	0.528144
HY1	9.52414	10.728	13.5578	13.0324	13.7477	9.40846	8.48866	8.7781	12.0113	12.0476	11.3959	4465.97	-1.30815	0.532585	-2.45623	0.0140404	0.0602344	4465.97	-1.62963	0.475174	-3.42955	0.000604583	0.00737911	4465.97	-3.23177	0.53187	-6.07624	1.2303e-09	1.02291e-07	4465.97	-2.91029	0.475975	-6.11437	9.69373e-10	4.60452e-08
HY3	9.78963	11.2066	15.8099	14.4702	15.255	9.20491	8.41005	8.94497	12.8519	12.984	11.5674	12946.7	-1.78142	0.654499	-2.72181	0.0064925	0.0317285	12946.7	-2.68667	0.584431	-4.59708	4.28457e-06	0.000234045	12946.7	-4.61589	0.65382	-7.05988	1.66647e-12	1.93977e-10	12946.7	-3.71064	0.585191	-6.3409	2.2842e-10	1.38091e-08
HY4	12.0588	14.3873	17.9967	16.9609	17.7244	12.7209	10.8215	12.4456	15.4763	16.1063	13.9139	70639.5	-1.44732	0.847413	-1.70793	0.0876489	0.22805	70639.5	-2.20282	0.757871	-2.90659	0.00365387	0.0257703	70639.5	-3.97431	0.847362	-4.69021	2.72924e-06	5.88303e-05	70639.5	-3.21881	0.757927	-4.24686	2.16789e-05	0.000220688
HY5	2.70583	3.4121	6.81365	5.93283	7.25162	2.26845	0.603714	2.46767	4.57495	4.44442	3.40222	34.6578	-1.58186	0.939451	-1.68382	0.0922172	0.234539	34.6578	-2.73474	0.662879	-4.12555	3.69854e-05	0.00107751	34.6578	-4.19761	0.827073	-5.07526	3.86968e-07	1.02371e-05	34.6578	-3.04473	0.798703	-3.8121	0.000137793	0.00104128
LSU-rRNA_Hsa	12.6593	14.2355	19.5451	18.0734	18.4938	14.3439	13.2574	14.256	17.2052	18.3809	17.2069	193599	0.37642	0.702131	0.536111	0.591882	0.766446	193599	-1.1311	0.62794	-1.80128	0.0716583	0.195717	193599	-5.18987	0.702114	-7.39177	1.44884e-13	2.10806e-11	193599	-3.68235	0.627958	-5.86401	4.5183e-09	1.87792e-07
SNORA11B	0.603714	1.80582	0.603714	0.603714	2.23698	1.38077	0.603714	0.603714	0.603714	0.603714	0.603714	0.339442	-1.36649	4.70297	-0.290558	0.771389	NA	0.339442	-2.19816	4.219	-0.521014	0.602357	NA	0.339442	-0.440628	4.70297	-0.0936913	0.925354	NA	0.339442	0.391043	4.219	0.0926863	0.926153	NA
SNORA36C	2.15007	2.58675	3.41164	3.42564	0.603714	0.603714	1.71791	1.40825	1.91665	1.76907	0.603714	2.25856	-2.68808	1.76078	-1.52664	0.126851	0.293376	2.25856	-2.66775	1.54945	-1.72174	0.0851163	NA	2.25856	-1.00746	1.55645	-0.647283	0.517449	0.716819	2.25856	-1.02779	1.75459	-0.58577	0.55803	0.726484
SNORA38B	0.603714	0.603714	0.603714	0.603714	0.603714	0.603714	1.71791	0.603714	0.603714	1.76907	1.72712	0.269808	0.157404	4.74827	0.0331497	0.973555	NA	0.269808	0.795303	4.19359	0.189647	0.849586	NA	0.269808	0	4.74827	0	1	NA	0.269808	-1.64063	4.19359	-0.391223	0.695632	NA
SNORD119	6.87321	7.0146	7.94833	6.99	6.29967	7.33577	7.48548	8.68257	7.72755	7.50778	7.97199	187.527	1.0428	0.626901	1.66342	0.0962285	0.240357	187.527	0.512491	0.564467	0.907921	0.36392	0.55801	187.527	-0.305729	0.633348	-0.482718	0.629296	0.785521	187.527	0.22458	0.557224	0.403034	0.686923	0.824556
SNORD124	1.72204	0.603714	0.603714	0.603714	0.603714	1.69012	2.69886	2.15752	2.18711	2.53096	2.71439	1.51359	2.05546	1.9943	1.03067	0.302697	NA	1.51359	2.96753	1.73343	1.71194	0.0869082	NA	1.51359	0.423517	2.27273	0.186347	0.852173	NA	1.51359	-0.488552	1.34786	-0.362466	0.717004	0.849101
SNORD126	3.09204	2.58675	2.01082	2.38923	0.603714	4.2951	2.4527	8.04404	2.89658	2.53096	1.72712	27.5103	4.35606	1.44277	3.01924	0.00253406	0.0146819	27.5103	1.12888	1.65228	0.683224	0.494465	0.677371	27.5103	1.74364	1.76848	0.985956	0.324154	0.546835	27.5103	4.97083	1.29772	3.83043	0.000127918	0.000989131
SNORD127	7.05082	6.64733	5.03043	5.80231	4.48663	6.8514	7.29739	8.9264	7.53128	5.553	8.68284	155.715	1.14136	0.901753	1.26571	0.205617	0.407844	155.715	2.64466	0.829348	3.18885	0.00142842	0.0133664	155.715	1.74708	0.924543	1.88967	0.0588023	0.176407	155.715	0.243774	0.803864	0.303253	0.761697	0.874845
SSU-rRNA_Hsa	10.9345	11.8628	16.3081	15.4405	15.6544	11.9115	11.7786	12.4361	14.0675	15.5401	14.3742	25617.4	0.5995	0.591385	1.01372	0.310716	0.527355	25617.4	-1.04203	0.528631	-1.97118	0.0487032	0.149566	25617.4	-4.3794	0.591321	-7.40613	1.30036e-13	2.10806e-11	25617.4	-2.73787	0.528703	-5.17847	2.23715e-07	4.37561e-06
U1	5.22994	4.78351	8.74284	8.43577	8.74646	6.54439	6.19928	6.48897	7.69507	9.5433	8.12003	247.662	1.48016	0.623563	2.37372	0.0176099	0.0722393	247.662	0.0308625	0.531894	0.0580237	0.95373	0.969229	247.662	-3.74979	0.622304	-6.02567	1.68413e-09	1.22521e-07	247.662	-2.30049	0.533367	-4.31316	1.60939e-05	0.00017262
U100	0.603714	1.80582	2.01082	0.603714	0.603714	2.26845	2.69886	3.26119	0.603714	1.76907	2.46685	1.77196	3.0268	2.0454	1.47981	0.138925	NA	1.77196	0.765059	1.88461	0.405951	0.684778	NA	1.77196	-0.496967	2.339	-0.21247	0.83174	NA	1.77196	1.76478	1.50482	1.17275	0.240897	0.427191
U102	5.94362	5.31686	6.39803	5.58125	4.74227	9.2038	8.25678	11.4468	7.68566	6.97126	8.79094	426.239	4.68267	0.937185	4.99653	5.83716e-07	2.3432e-05	426.239	2.34294	0.846108	2.76908	0.0056215	0.0336681	426.239	-0.0743914	0.952448	-0.0781055	0.937744	0.965393	426.239	2.26534	0.828889	2.73298	0.00627642	0.0257643
U104	10.0403	10.1372	8.93947	9.48897	9.54213	11.1614	8.62017	13.5257	9.72816	9.16351	9.62537	1889.95	2.15018	0.969116	2.2187	0.0265071	0.0980063	1889.95	0.178871	0.868102	0.206048	0.836754	0.92048	1889.95	0.744492	0.97024	0.767328	0.442887	0.655878	1889.95	2.7158	0.866845	3.13297	0.00173047	0.00865233
U105	4.40365	3.55869	2.5277	2.38923	3.77549	5.25569	3.38358	6.00242	3.0263	4.13426	4.04125	16.4841	1.35559	0.943603	1.43661	0.15083	0.334374	16.4841	1.01133	0.978338	1.03372	0.301265	0.493082	16.4841	1.30955	1.06784	1.22635	0.220066	0.439584	16.4841	1.6538	0.840985	1.9665	0.0492403	0.130767
U105B	5.92093	4.89638	4.43957	4.42046	3.52322	10.0734	6.57578	11.4754	4.61533	7.45712	4.91135	396.612	4.98445	1.15321	4.32223	1.54461e-05	0.000255314	396.612	2.26546	1.07104	2.11519	0.0344137	0.1148	396.612	1.46321	1.19376	1.22571	0.220308	0.439584	396.612	4.1822	1.02565	4.0776	4.55029e-05	0.000393271
U106	6.09316	5.47039	5.99987	7.79556	8.1074	8.62089	8.7756	9.73092	8.61925	7.43983	9.95043	352.662	3.3857	0.829206	4.08306	4.44463e-05	0.000567701	352.662	1.48779	0.736507	2.02006	0.0433768	0.138363	352.662	-1.78521	0.833547	-2.1417	0.0322174	0.114333	352.662	0.112699	0.731592	0.154047	0.877573	0.943008
U108	0.603714	0.603714	2.5277	2.38923	0.603714	0.603714	2.14458	0.603714	1.91665	1.76907	1.72712	1.00328	1.48583	2.62149	0.56679	0.570857	NA	1.00328	-0.786599	2.12074	-0.370908	0.710706	NA	1.00328	-3.35286	2.61406	-1.28263	0.199622	NA	1.00328	-1.08043	2.12989	-0.507272	0.611964	NA
U13	0.603714	0.603714	0.603714	0.603714	0.603714	0.603714	0.603714	1.40825	0.603714	2.21231	0.603714	0.234381	0.157403	4.74827	0.0331495	0.973555	NA	0.234381	0.844147	4.18988	0.201473	0.840329	NA	0.234381	0	4.74827	0	1	NA	0.234381	-1.68947	4.18988	-0.403226	0.686782	NA
U14	3.63824	4.37911	5.3951	5.49932	4.17508	5.32244	4.84155	5.12847	7.15508	5.34557	7.32186	50.2613	1.2128	0.754123	1.60822	0.107787	0.264525	50.2613	1.79414	0.657148	2.7302	0.00632967	0.0363956	50.2613	-1.23413	0.774888	-1.59266	0.111236	0.291955	50.2613	-1.81548	0.632529	-2.87019	0.00410222	0.0175998
U15A	4.33633	3.24813	4.63462	4.58892	3.21485	4.36036	4.18184	4.60182	5.50607	6.12908	6.86276	31.8624	0.585219	0.731105	0.800458	0.423446	0.627534	31.8624	2.15976	0.658122	3.28169	0.00103186	0.0112731	31.8624	-0.455515	0.773495	-0.588905	0.555925	0.749458	31.8624	-2.03005	0.607738	-3.34034	0.000836749	0.00466971
U15B	2.91293	2.26076	3.61279	3.74723	4.74227	3.18719	3.62947	2.71529	4.40094	3.84716	5.73825	13.6918	0.852017	0.99612	0.855335	0.392366	0.602461	13.6918	0.876921	0.788754	1.11178	0.266233	0.460538	13.6918	-2.02724	1.01307	-2.00108	0.0453837	0.150933	13.6918	-2.05214	0.766861	-2.67603	0.00745002	0.029845
U16	2.91293	3.24813	3.1762	3.42564	2.81572	4.3919	4.74207	4.12562	5.66796	5.52043	6.86276	26.4143	1.70504	0.77101	2.21144	0.0270055	0.0986544	26.4143	3.47613	0.741724	4.68656	2.77841e-06	0.000173452	26.4143	-0.0945623	0.897831	-0.105323	0.916119	0.95211	26.4143	-1.86565	0.581815	-3.20661	0.00134311	0.00703281
U17	1.72204	2.26076	6.64351	4.42046	5.39057	2.26845	2.90548	2.92302	5.84767	6.7506	6.06511	35.6974	1.31114	1.15424	1.13593	0.255984	0.47014	35.6974	0.507395	0.68219	0.743773	0.457014	0.64217	35.6974	-5.06202	1.11914	-4.52312	6.09355e-06	0.000122291	35.6974	-4.25827	0.738361	-5.76719	8.06023e-09	3.06508e-07
U17a	2.15007	0.603714	2.89134	3.42564	0.603714	2.65186	2.69886	3.26119	3.69711	3.61714	5.12714	7.29519	2.24337	1.41594	1.58437	0.113111	0.272825	7.29519	2.05894	1.03247	1.99419	0.0461315	0.142975	7.29519	-2.0249	1.50547	-1.34503	0.178616	0.382186	7.29519	-1.84047	0.89691	-2.05201	0.0401686	0.109476
U18A	8.15097	7.5587	6.62076	7.63235	6.29967	11.5682	8.06489	13.7964	8.78271	9.27251	9.45459	1827.96	4.64549	1.06747	4.35186	1.34988e-05	0.000230559	1827.96	2.25878	0.959668	2.35371	0.0185869	0.077357	1827.96	0.936118	1.07307	0.872372	0.383006	0.608544	1827.96	3.32282	0.953402	3.48522	0.000491725	0.00305605
U18B	0.603714	0.603714	2.5277	3.00583	0.603714	3.25886	3.51194	4.71309	3.44821	2.99695	4.20296	6.89587	6.08747	1.73453	3.50959	0.000448802	0.00360324	6.89587	1.81431	1.1423	1.58829	0.11222	0.262992	6.89587	-3.84086	1.87096	-2.05289	0.0400836	0.138793	6.89587	0.432295	0.901636	0.479456	0.631614	0.791004
U18C	2.15007	1.80582	2.01082	4.00876	2.23698	5.58956	4.18184	7.30127	3.44821	3.73685	4.47991	24.8181	5.5497	1.30534	4.25153	2.12316e-05	0.000322491	24.8181	1.25981	1.05874	1.18992	0.234079	0.428003	24.8181	-1.77668	1.40458	-1.26492	0.205901	0.423311	24.8181	2.51322	0.923036	2.72277	0.00647362	0.0262497
U2	6.49748	6.61479	10.0692	8.11699	8.4576	5.73133	6.43991	5.63076	9.7178	11.0155	10.9962	636.628	-0.604708	0.701864	-0.861574	0.388922	0.602461	636.628	1.54286	0.617887	2.49699	0.0125253	0.0582292	636.628	-2.63376	0.698543	-3.77036	0.000163009	0.00175688	636.628	-4.78133	0.621639	-7.69149	1.4543e-14	4.83556e-12
U20	3.94166	0.603714	2.89134	3.74723	3.52322	4.88785	5.10429	5.20647	6.76586	4.75628	6.91003	34.1389	2.26926	1.00021	2.26878	0.023282	0.0878153	34.1389	3.40559	0.92034	3.70036	0.000215294	0.00376334	34.1389	-0.291059	1.08281	-0.268799	0.788084	0.890255	34.1389	-1.42739	0.821561	-1.73742	0.0823138	0.194892
U21	7.21827	7.09935	6.64351	6.99	6.33879	7.67241	7.39858	8.20918	8.56637	7.08686	8.95203	203.614	0.652278	0.59832	1.09018	0.275633	0.496492	203.614	1.74701	0.543359	3.2152	0.00130354	0.0129465	203.614	0.493251	0.608894	0.810076	0.417897	0.648576	203.614	-0.601479	0.531483	-1.1317	0.257761	0.444271
U22	0.603714	2.58675	3.94488	3.42564	2.23698	3.25886	3.24206	3.10264	5.08627	6.79208	4.2774	18.2258	1.99882	1.26389	1.58148	0.113769	0.273241	18.2258	2.74409	0.942075	2.91281	0.00358191	0.0257703	18.2258	-2.2641	1.31106	-1.72692	0.0841822	0.236686	18.2258	-3.00937	0.875243	-3.43832	0.00058533	0.0034328
U23	0.603714	0.603714	3.1762	2.38923	2.81572	1.91984	1.71791	1.96434	2.40577	0.603714	3.10163	2.31787	2.74742	1.97804	1.38896	0.164844	0.354951	2.31787	-0.663212	1.31948	-0.50263	0.615224	NA	2.31787	-4.56757	1.97665	-2.31076	0.020846	0.0866599	2.31787	-1.15694	1.32156	-0.875434	0.381338	0.572748
U25	6.13319	5.64181	4.33107	5.49932	3.52322	8.84146	7.32336	10.773	7.82938	6.7506	8.02125	284.336	3.78473	0.932483	4.05876	4.9333e-05	0.000616114	284.336	3.12516	0.865184	3.61213	0.000303695	0.00473981	284.336	1.35043	0.96659	1.39711	0.16238	0.362274	284.336	2.01001	0.826905	2.43076	0.0150672	0.0524592
U26	8.0913	8.05943	6.98375	7.79556	7.23098	9.16119	7.68562	11.4468	9.07001	7.06447	10.0072	570.5	2.15414	0.997778	2.15893	0.0308553	0.104462	570.5	1.78926	0.896125	1.99667	0.0458611	0.142975	570.5	0.709354	1.0021	0.707864	0.47903	0.6918	570.5	1.07423	0.891284	1.20526	0.228104	0.410585
U27	7.60006	6.59824	5.68578	6.49416	5.53243	9.73025	7.35728	11.7799	6.99658	7.49109	8.54368	514.202	3.40301	0.988785	3.44161	0.000578271	0.00451373	514.202	1.91266	0.896297	2.13395	0.0328466	0.111271	514.202	1.26102	1.00106	1.25968	0.207783	0.423311	514.202	2.75137	0.882568	3.11746	0.00182418	0.00905285
U28	0.603714	1.80582	2.01082	0.603714	0.603714	2.85525	2.14458	4.16544	2.18711	1.76907	3.26014	3.08971	3.78739	1.92849	1.96391	0.0495403	0.150495	3.08971	2.13479	1.70683	1.25073	0.211032	NA	3.08971	-0.501383	2.24656	-0.223178	0.823397	0.90933	3.08971	1.15121	1.25909	0.914322	0.360547	0.558891
U29	6.55753	6.36379	5.3951	6.10881	5.59844	12.1288	9.22228	12.9732	6.60533	9.19476	7.25021	1295.96	5.67929	0.967193	5.87193	4.30751e-09	4.0347e-07	1295.96	2.46051	0.87736	2.80445	0.00504028	0.0323912	1295.96	0.769442	0.982197	0.783388	0.433399	0.652857	1295.96	3.98822	0.860529	4.63461	3.5761e-06	4.85327e-05
U3	5.46783	5.64181	5.64123	4.00876	4.95914	4.74895	5.88722	4.93575	6.00743	5.48712	6.08585	41.1219	-0.311764	0.626204	-0.497864	0.61858	0.784745	41.1219	0.895682	0.586274	1.52775	0.126574	0.288088	41.1219	0.547608	0.654411	0.836795	0.402708	0.630042	41.1219	-0.659838	0.554612	-1.18973	0.234153	0.41858
U30	8.62079	8.16432	7.5751	7.91085	6.90587	12.083	10.1307	13.6091	8.95912	9.93132	10.2238	1983.95	4.14873	0.837399	4.95431	7.25866e-07	2.71958e-05	1983.95	2.2956	0.753136	3.04806	0.00230323	0.0188116	1983.95	0.900868	0.842204	1.06966	0.284774	0.519557	1983.95	2.754	0.747758	3.68301	0.0002305	0.0016135
U31	7.41772	7.9658	6.03472	7.21181	6.58644	9.76735	7.68562	11.0901	7.8251	8.6045	8.24969	443.213	2.38447	0.817135	2.91808	0.0035219	0.0188505	443.213	1.60368	0.739211	2.16945	0.0300487	0.10505	443.213	1.05375	0.825841	1.27597	0.201967	0.422824	443.213	1.83453	0.729471	2.51488	0.0119073	0.0430344
U32A	5.07395	4.78351	2.89134	5.31998	3.52322	5.65573	3.83852	9.86676	4.44647	4.04487	5.41656	106.117	3.57658	1.32998	2.68921	0.0071622	0.0341809	106.117	0.546659	1.22375	0.446708	0.655086	0.805921	106.117	0.74783	1.36253	0.548853	0.583107	0.762625	106.117	3.77775	1.18739	3.18155	0.00146491	0.00755169
U33	3.63824	3.06183	4.43957	4.87597	4.62015	5.07385	4.45817	6.91144	5.37146	5.0584	5.91093	34.0955	2.87395	0.862449	3.33232	0.000861262	0.00597567	34.0955	0.923332	0.745982	1.23774	0.215812	0.401319	34.0955	-1.5353	0.895525	-1.71441	0.0864537	0.240747	34.0955	0.415326	0.705933	0.588336	0.556307	0.726484
U34	1.72204	2.26076	2.5277	4.22944	3.21485	5.70657	5.29163	7.34926	4.53339	4.69911	5.44896	32.5497	5.71029	1.16405	4.90555	9.31669e-07	3.07999e-05	32.5497	1.79274	0.855311	2.09601	0.0360813	0.119451	32.5497	-2.36295	1.2366	-1.91084	0.0560253	0.170716	32.5497	1.5546	0.746575	2.08231	0.0373141	0.102962
U35A	2.15007	1.80582	0.603714	3.00583	2.23698	2.65186	0.603714	4.8653	2.40577	3.61714	3.75775	5.73241	2.71607	1.66032	1.63586	0.101868	0.253318	5.73241	1.72267	1.52368	1.1306	0.258224	0.456858	5.73241	-0.577712	1.82922	-0.315825	0.752135	0.871998	5.73241	0.415684	1.31615	0.315834	0.752129	0.871369
U35B	4.33633	2.58675	3.41164	3.00583	3.21485	3.67743	3.51194	4.95849	2.40577	2.78463	3.64899	9.40253	0.590425	0.952858	0.619636	0.535498	0.737622	9.40253	-0.282044	0.976148	-0.288935	0.772631	0.886193	9.40253	0.652638	1.0482	0.622627	0.53353	0.732001	9.40253	1.52511	0.872972	1.74703	0.0806326	0.19288
U37	5.03216	4.45496	4.0856	5.41244	4.48663	8.79821	6.47123	10.398	8.29948	7.95992	8.73954	270.761	4.67828	0.925036	5.05741	4.24999e-07	1.8373e-05	270.761	3.767	0.843386	4.46652	7.95028e-06	0.000347427	270.761	0.0211735	0.956977	0.0221254	0.982348	0.996758	270.761	0.932458	0.806961	1.15552	0.247878	0.433787
U38A	6.24699	5.54143	6.45058	6.72779	6.21808	8.44883	8.50388	9.48267	9.35325	8.68742	9.64296	331.896	3.01885	0.546241	5.5266	3.26497e-08	2.03879e-06	331.896	2.84579	0.491094	5.7948	6.84031e-09	1.73145e-06	331.896	-0.560728	0.560772	-0.999922	0.317348	0.545021	331.896	-0.387665	0.474434	-0.81711	0.413866	0.599609
U38B	2.70583	2.84561	4.0856	2.38923	2.81572	3.95753	3.93246	4.31445	4.73007	4.81126	5.34948	14.3498	1.76346	0.812814	2.16958	0.0300387	0.104462	14.3498	1.91935	0.71164	2.69708	0.00699512	0.0396996	14.3498	-0.876946	0.905037	-0.968961	0.332565	0.557574	14.3498	-1.03283	0.589919	-1.7508	0.0799809	0.192091
U4	2.15007	1.80582	3.61279	4.87597	3.77549	3.32697	2.69886	3.18422	2.59111	3.48622	3.75775	8.12615	1.93892	1.14883	1.68774	0.091461	0.234539	8.12615	-1.04429	0.786862	-1.32716	0.184455	0.371461	8.12615	-3.29563	1.15942	-2.84249	0.00447626	0.025541	8.12615	-0.312414	0.771174	-0.405114	0.685393	0.824207
U41	4.89894	4.12388	4.43957	4.22944	3.77549	8.70916	4.97892	11.0405	4.30528	5.34557	4.81504	246.714	5.35641	1.14023	4.69766	2.6316e-06	7.04266e-05	246.714	0.803087	1.0572	0.759633	0.447474	0.633121	246.714	0.448324	1.18147	0.379464	0.704343	0.836587	246.714	5.00164	1.01091	4.94767	7.51074e-07	1.21821e-05
U42A	5.92093	5.47039	4.54042	4.22944	5.66156	10.4874	8.45773	11.3386	6.75689	8.22509	7.03256	461.799	4.87872	0.837022	5.82867	5.58705e-09	4.4856e-07	461.799	2.65675	0.773714	3.43376	0.000595271	0.00737911	461.799	0.824467	0.867542	0.950348	0.341935	0.565359	461.799	3.04644	0.73933	4.12055	3.7797e-05	0.000349097
U42B	6.07273	5.47039	4.43957	5.22116	4.74227	11.0466	8.24324	11.9968	5.02774	8.03092	6.20438	639.769	5.35656	1.01165	5.29488	1.19095e-07	5.57763e-06	639.769	2.22955	0.930026	2.3973	0.0165165	0.0694011	639.769	1.05318	1.03959	1.01308	0.311023	0.545021	639.769	4.1802	0.898687	4.65145	3.29611e-06	4.56648e-05
U44	9.3377	9.15951	8.31711	8.84489	8.73917	14.4326	12.6399	15.4221	9.18806	11.195	9.79861	7146.43	5.31442	0.795446	6.68105	2.37229e-11	4.44409e-09	7146.43	1.67047	0.713392	2.34158	0.0192022	0.0784239	7146.43	0.604615	0.797751	0.7579	0.448511	0.660844	7146.43	4.24856	0.710813	5.97705	2.27221e-09	1.00734e-07
U45A	5.87445	4.84105	5.44781	6.40705	5.23317	7.99454	7.61728	9.22885	7.63764	7.19387	8.37288	177.163	3.09172	0.704524	4.38838	1.14197e-05	0.000213928	177.163	2.09948	0.637078	3.29549	0.000982507	0.0110091	177.163	-0.349248	0.723386	-0.482796	0.629241	0.785521	177.163	0.642988	0.615576	1.04453	0.29624	0.481662
U45B	4.69959	4.0275	3.94488	4.22944	4.48663	7.36373	4.32669	7.61856	5.81348	6.38545	7.6627	71.8208	2.76803	0.930699	2.97414	0.0029381	0.0163486	71.8208	2.80682	0.860431	3.26211	0.00110586	0.0117869	71.8208	0.202553	0.977036	0.207313	0.835765	0.9195	71.8208	0.163761	0.807429	0.202818	0.839277	0.920397
U45C	3.39195	2.58675	3.61279	4.87597	2.81572	5.05433	5.0637	7.53048	5.22294	5.78995	8.28149	62.5965	3.86718	1.18912	3.25213	0.00114544	0.00757335	62.5965	3.32505	1.04275	3.18872	0.00142905	0.0133664	62.5965	-1.24167	1.23286	-1.00715	0.313862	0.545021	62.5965	-0.699538	0.99066	-0.706133	0.480105	0.652904
U46	4.75208	4.89638	3.94488	4.42046	3.52322	6.53739	5.57744	6.48897	4.03358	3.61714	5.34948	33.872	1.5441	0.702563	2.19781	0.0279624	0.100736	33.872	0.627358	0.705543	0.889184	0.373904	0.569324	33.872	0.960177	0.773731	1.24097	0.214617	0.433705	33.872	1.87692	0.626679	2.99503	0.00274418	0.0124141
U47	2.15007	2.84561	2.01082	4.22944	2.81572	4.53995	3.08422	4.68607	1.91665	2.21231	3.85871	8.36571	2.37638	1.23059	1.93108	0.0534728	0.158167	8.36571	-0.47349	1.11963	-0.4229	0.672368	0.818453	8.36571	-1.11982	1.30356	-0.859047	0.390315	0.614015	8.36571	1.73005	1.03375	1.67356	0.0942177	0.216051
U49A	10.1504	9.7855	7.45164	8.03222	8.01384	12.006	11.6609	15.2934	8.40937	9.56539	9.55464	4730.84	3.97555	0.942165	4.21959	2.44751e-05	0.000346058	4730.84	1.42404	0.846589	1.6821	0.0925504	0.231112	4730.84	2.13844	0.945561	2.26155	0.023725	0.0939316	4730.84	4.68994	0.842794	5.56475	2.62528e-08	8.69419e-07
U49B	3.09204	3.06183	3.7886	0.603714	0.603714	3.99926	3.38358	8.08585	2.18711	1.76907	1.72712	28.701	4.0892	1.48663	2.75065	NA	NA	28.701	-1.52502	1.55727	-0.979292	NA	NA	28.701	0.517913	1.60379	0.32293	NA	NA	28.701	6.13214	1.43632	4.26934	NA	NA
U5	3.94166	3.92409	6.57415	6.163	5.66156	5.60304	6.69994	6.30648	5.16982	5.553	5.54201	52.4173	2.57574	0.591959	4.35122	1.35382e-05	0.000230559	52.4173	-0.802667	0.492283	-1.6305	0.102996	0.251449	52.4173	-2.4965	0.604531	-4.12965	3.6331e-05	0.000528616	52.4173	0.881909	0.47676	1.84979	0.0643433	0.160858
U51	3.52053	2.26076	3.1762	4.22944	2.81572	4.03979	4.74207	5.168	5.27417	4.69911	6.49535	23.0529	2.08545	0.917118	2.27392	0.0229711	0.0878153	23.0529	2.51446	0.827373	3.03909	0.00237294	0.0188541	23.0529	-0.624298	0.996317	-0.626606	0.530917	0.732001	23.0529	-1.05331	0.730072	-1.44275	0.149091	0.302274
U53	3.25019	2.58675	2.89134	3.00583	2.23698	3.18719	2.90548	4.24189	3.97239	2.78463	4.2774	7.52351	0.852574	0.973581	0.875709	0.381188	0.597129	7.52351	1.47319	0.980561	1.5024	0.132995	0.295019	7.52351	0.329982	1.12094	0.29438	0.768467	0.882345	7.52351	-0.290636	0.807996	-0.359699	0.719072	0.849348
U55	6.62924	5.3568	6.2868	5.86905	5.53243	8.28303	4.32669	10.7634	6.83563	6.73651	7.26846	248.592	3.35766	1.15027	2.91902	0.00351132	0.0188505	248.592	1.07206	1.03708	1.03373	0.301261	0.493082	248.592	0.208267	1.16096	0.179392	0.85763	0.926389	248.592	2.49387	1.0251	2.43281	0.0149821	0.0524374
U56	2.45905	2.58675	2.01082	3.00583	2.81572	5.13086	2.4527	7.42042	1.54755	2.99695	3.75775	21.5611	4.44758	1.40043	3.17587	0.0014939	0.00922606	21.5611	0.597055	1.34261	0.444696	0.65654	0.805921	21.5611	-0.20927	1.53535	-0.136301	0.891584	0.941745	21.5611	3.64125	1.18596	3.0703	0.00213846	0.0103049
U57	4.69959	4.59555	4.21362	4.22944	2.23698	7.1872	6.60431	10.2478	4.49059	4.37298	5.7118	146.775	4.44882	1.06345	4.18337	2.87217e-05	0.000393698	146.775	1.3613	1.00806	1.35043	0.17688	0.362894	146.775	0.977619	1.12237	0.871029	0.383738	0.608544	146.775	4.06513	0.942012	4.31537	1.59334e-05	0.00017262
U58A	5.26643	5.00103	4.80625	4.42046	3.52322	7.34382	5.45736	11.1019	5.11466	5.18855	5.62941	238.516	4.62818	1.16686	3.96634	7.29858e-05	0.000803943	238.516	1.09007	1.0782	1.011	0.312014	0.503223	238.516	0.885623	1.202	0.736794	0.461248	0.674488	238.516	4.42373	1.03889	4.25812	2.06157e-05	0.00021421
U58B	5.22994	5.64181	4.0856	4.00876	4.17508	9.91436	5.97726	11.8741	3.44821	6.33021	4.47991	454.674	5.28776	1.19499	4.42494	9.64671e-06	0.000193623	454.674	1.29979	1.11452	1.16623	0.243521	0.437938	454.674	1.52499	1.23737	1.23244	0.217783	0.438581	454.674	5.51296	1.06727	5.16548	2.3982e-07	4.55659e-06
U58C	4.52946	4.66098	2.5277	2.38923	3.21485	9.27705	8.0802	10.5536	3.44821	5.18855	4.864	227.949	5.22632	0.839534	6.22527	4.80735e-10	6.75433e-08	227.949	2.45637	0.949815	2.58616	0.00970522	0.0476537	227.949	2.38017	1.02761	2.31621	0.0205469	0.0860309	227.949	5.15012	0.742275	6.93829	3.9687e-12	3.34117e-10
U59A	7.63531	7.02701	4.54042	6.21523	4.95914	9.69766	6.63228	12.5785	4.49059	5.86964	6.31391	693.763	3.85945	1.17716	3.27861	0.00104321	0.00714434	693.763	0.34709	1.07352	0.323321	0.746452	0.872166	693.763	2.02693	1.19271	1.69943	0.0892379	0.246144	693.763	5.53929	1.05621	5.2445	1.56709e-07	3.19045e-06
U59B	7.12214	6.56456	6.42454	6.26563	6.25945	11.1851	8.29665	12.8227	8.20049	8.50826	8.43478	1030.2	4.85244	0.906551	5.35265	8.66771e-08	4.42841e-06	1030.2	2.10983	0.819007	2.57608	0.00999281	0.0485206	1030.2	0.568858	0.916963	0.620371	0.535013	0.732001	1030.2	3.31148	0.807332	4.10175	4.10035e-05	0.000368478
U6	2.70583	0.603714	4.63462	3.42564	3.21485	2.26845	2.14458	2.32262	2.89658	3.73685	4.41555	7.30267	0.153464	1.23404	0.12436	0.901031	0.939479	7.30267	-0.166564	0.899565	-0.18516	0.853103	0.921748	7.30267	-2.64014	1.20504	-2.19091	0.0284586	0.105496	7.30267	-2.32011	0.938049	-2.47334	0.0133857	0.0478576
U60	5.6165	5.05062	6.19735	5.80231	4.17508	6.40522	6.32461	9.06478	5.99223	5.64648	7.33923	106.599	2.59584	0.966538	2.68571	0.00723759	0.0341809	106.599	0.941582	0.872874	1.07871	0.280715	0.475474	106.599	-0.278068	0.98185	-0.283208	0.777018	0.88325	106.599	1.37619	0.855613	1.60843	0.107742	0.240431
U64	0.603714	2.84561	4.54042	4.00876	2.23698	2.5367	3.62947	2.82325	3.0263	2.53096	3.85871	7.03404	1.35668	1.27251	1.06614	0.286361	0.507681	7.03404	-0.84681	1.0233	-0.82753	0.407937	0.597747	7.03404	-2.48238	1.28948	-1.92511	0.0542158	0.16695	7.03404	-0.278894	1.00184	-0.278382	0.780719	0.887484
U66	0.603714	2.58675	4.723	3.42564	4.33935	1.91984	2.4527	2.15752	6.1236	5.64648	5.93399	20.9231	0.295187	1.13382	0.260348	0.794595	0.884282	20.9231	1.78126	0.643304	2.76892	0.00562419	0.0336681	20.9231	-3.40023	1.07818	-3.15366	0.00161236	0.012681	20.9231	-4.8863	0.732735	-6.66858	2.58293e-11	1.71765e-09
U67	0.603714	0.603714	0.603714	0.603714	0.603714	1.38077	0.603714	0.603714	0.603714	1.76907	2.46685	0.400459	0.157396	4.58846	0.0343026	0.972636	NA	0.400459	1.77788	3.99136	0.445431	0.656008	NA	0.400459	0	4.58846	0	1	NA	0.400459	-2.6232	3.99136	-0.65722	0.511039	NA
U68	0.603714	2.26076	2.89134	0.603714	2.81572	2.40991	1.71791	1.72766	2.75279	4.44442	3.10163	4.05313	0.58388	1.57284	0.371228	0.710468	0.829373	4.05313	1.56794	1.21679	1.28859	0.197539	NA	4.05313	-1.57897	1.63235	-0.967299	0.333395	0.557574	4.05313	-2.56303	1.13571	-2.25677	0.0240224	0.0760708
U7	1.72204	0.603714	3.1762	3.42564	0.603714	2.26845	3.38358	0.603714	3.25344	4.37298	6.16595	10.7581	2.61244	2.01153	1.29873	0.194035	0.397984	10.7581	2.72192	1.35811	2.00419	0.0450496	0.142657	10.7581	-3.20098	2.05387	-1.55851	0.119112	0.296225	10.7581	-3.31046	1.29318	-2.55995	0.0104688	0.0384627
U70B	1.72204	0.603714	2.89134	0.603714	2.23698	0.603714	0.603714	1.40825	1.91665	1.76907	3.10163	1.50083	-1.26637	2.40517	-0.52652	0.598527	NA	1.50083	0.152809	1.65084	0.0925645	0.92625	NA	1.50083	-2.25621	2.23389	-1.00999	0.312499	NA	1.50083	-3.67539	1.87613	-1.95903	0.050109	0.131917
U71a	1.72204	0.603714	2.01082	0.603714	0.603714	0.603714	0.603714	0.603714	0.603714	0.603714	1.72712	0.317506	-2.21529	4.74247	-0.467117	0.640416	NA	0.317506	-1.23637	4.24714	-0.291106	0.77097	NA	0.317506	-0.553614	4.74247	-0.116735	0.90707	NA	0.317506	-1.53253	4.24714	-0.360839	0.71822	NA
U71b	0.603714	0.603714	3.1762	3.42564	2.81572	1.91984	0.603714	2.46767	3.0263	4.13426	3.53106	4.685	3.03175	1.80059	1.68375	0.0922296	0.234539	4.685	0.632186	1.0087	0.626736	0.530832	NA	4.685	-5.00685	1.79237	-2.79342	0.00521537	0.0289517	4.685	-2.60729	1.02323	-2.5481	0.0108312	0.0395757
U71d	1.72204	1.80582	2.5277	2.38923	3.52322	2.5367	0.603714	2.82325	3.35426	4.04487	2.92206	4.53582	1.37563	1.46247	0.940618	0.3469	0.568391	4.53582	0.839243	1.06138	0.790712	0.429112	NA	4.53582	-2.21193	1.51107	-1.46382	0.143244	0.334812	4.53582	-1.67554	0.990963	-1.69082	0.0908705	0.209823
U74	9.78493	9.50175	8.56362	9.58137	9.28612	12.6574	9.98778	13.995	11.0257	10.2217	10.5168	2899.02	3.30854	0.861972	3.83833	0.000123873	0.00122134	2899.02	1.42882	0.772127	1.85049	0.0642424	0.184697	2899.02	0.449413	0.863396	0.520518	0.602703	0.774228	2899.02	2.32913	0.770534	3.02275	0.00250489	0.0115677
U75	3.63824	2.58675	2.5277	3.00583	2.81572	7.20497	5.45736	8.54698	3.14461	4.57742	4.71181	57.4907	4.82908	0.999697	4.83054	1.36163e-06	4.02755e-05	57.4907	2.00172	1.02454	1.95377	0.0507288	0.151839	57.4907	0.655013	1.15928	0.565016	0.572063	0.753259	57.4907	3.48237	0.839728	4.14702	3.3683e-05	0.000319989
U76	5.03216	4.0275	4.0856	4.87597	3.21485	5.93688	6.35851	8.89441	3.61897	4.29776	4.864	68.4191	3.23392	0.964258	3.35379	0.000797136	0.00559988	68.4191	0.167583	0.912282	0.183697	0.854251	0.921748	68.4191	0.484648	1.01095	0.479397	0.631656	0.785521	68.4191	3.55098	0.860248	4.12786	3.66152e-05	0.000342945
U77	0.603714	0.603714	0.603714	0.603714	2.23698	0.603714	1.71791	1.40825	0.603714	0.603714	0.603714	0.327455	1.27702	4.69876	0.271779	0.785792	NA	0.327455	-2.19816	4.24714	-0.517562	0.604764	NA	0.327455	-1.96452	4.74827	-0.413733	0.679069	NA	0.327455	1.51066	4.19171	0.360393	0.718553	NA
U78	6.40244	6.42138	3.7886	5.22116	5.31402	8.02488	7.82544	8.9828	5.22294	5.38228	6.00104	124.055	1.99878	0.610239	3.2754	0.00105512	0.00714434	124.055	0.737613	0.595477	1.23869	0.215459	0.401319	124.055	1.61775	0.652251	2.48026	0.0131287	0.059472	124.055	2.87891	0.549138	5.24261	1.58323e-07	3.19045e-06
U79	4.26567	3.69133	2.5277	0.603714	2.81572	5.27267	5.29163	8.4662	2.18711	2.78463	3.85871	43.105	3.41569	1.12423	3.03825	NA	NA	43.105	1.16969	1.26459	0.924954	NA	NA	43.105	2.33939	1.34591	1.73814	NA	NA	43.105	4.58539	1.02548	4.47147	NA	NA
U8	2.45905	3.06183	3.1762	4.00876	4.74227	4.72443	3.38358	5.14837	3.5362	3.84716	5.93399	17.6128	2.34755	1.08583	2.16198	0.0306199	0.104462	17.6128	0.868804	0.920667	0.943668	0.345339	0.544813	17.6128	-1.76352	1.12295	-1.57043	0.116316	0.296225	17.6128	-0.284776	0.875007	-0.325456	0.744836	0.864426
U80	5.52915	4.52698	3.7886	4.87597	3.77549	8.02738	4.97892	11.3127	4.53339	5.30789	5.57173	276.365	4.89466	1.21318	4.03455	5.47063e-05	0.000657106	276.365	1.08753	1.12266	0.968704	0.332693	0.526763	276.365	0.996138	1.25041	0.796652	0.425653	0.651483	276.365	4.80327	1.08105	4.44314	8.86553e-06	0.000111237
U81	10.9331	10.1906	8.68371	9.64935	9.18243	13.0736	11.2231	15.9277	10.773	11.8355	11.1858	7814.98	3.97097	1.00748	3.94148	8.09813e-05	0.000842805	7814.98	2.11309	0.902312	2.34186	0.0191879	0.0784239	7814.98	1.3891	1.0087	1.37712	0.168475	0.37001	7814.98	3.24699	0.90095	3.60396	0.000313409	0.00206353
U82	7.40143	6.79984	5.59526	6.83178	7.33136	10.4901	7.53077	12.0865	8.52474	8.33204	8.56967	692.128	3.85646	0.958457	4.02361	5.73132e-05	0.000671042	692.128	1.75908	0.862708	2.03902	0.0414482	0.13417	692.128	0.392903	0.965654	0.406878	0.684098	0.824315	692.128	2.49028	0.854644	2.91383	0.00357029	0.0158283
U85	0.603714	0.603714	3.94488	3.74723	2.23698	0.603714	0.603714	1.40825	3.35426	3.73685	4.1244	5.28503	0.15744	2.10097	0.0749369	0.940265	0.963773	5.28503	0.340007	0.992333	0.342634	0.731874	0.859755	5.28503	-5.47909	1.78815	-3.06411	0.00218321	0.0147942	5.28503	-5.66166	1.48369	-3.81594	0.000135666	0.00103699
U86	0.603714	0.603714	0.603714	0.603714	0.603714	1.38077	0.603714	1.96434	0.603714	0.603714	0.603714	0.173316	1.76548	4.67182	0.377901	0.705505	NA	0.173316	0	4.24714	0	1	NA	0.173316	0	4.74827	0	1	NA	0.173316	1.99912	4.16149	0.480385	0.630954	NA
U87	3.09204	3.55869	3.1762	0.603714	3.77549	2.65186	2.4527	1.96434	1.91665	3.48622	3.40222	5.19772	-1.47613	1.11194	-1.32753	0.184334	0.381629	5.19772	-0.0443781	1.04805	-0.0423435	0.966225	0.977408	5.19772	0.319223	1.15032	0.277509	0.78139	0.886489	5.19772	-1.11253	1.00578	-1.10614	0.268667	0.45694
U88	3.09204	3.4121	0.603714	2.38923	0.603714	2.10766	0.603714	1.72766	0.603714	1.76907	2.71439	2.17457	-2.75744	1.63623	-1.68524	0.0919419	0.234539	2.17457	1.0924	1.85907	0.587604	0.556798	NA	2.17457	3.18921	1.90979	1.66993	0.0949339	0.258185	2.17457	-0.660626	1.57673	-0.418986	0.675226	0.818015
U89	1.72204	0.603714	2.01082	2.38923	4.33935	2.10766	2.69886	1.40825	3.61897	1.76907	3.85871	4.6083	1.9084	1.94688	0.980236	0.32697	0.551823	4.6083	0.060643	1.23847	0.0489661	0.960946	NA	4.6083	-3.79522	1.94307	-1.95321	0.050795	0.159856	4.6083	-1.94747	1.24443	-1.56495	0.117595	0.257239
U91	3.25019	3.4121	3.1762	3.00583	2.23698	3.45386	2.69886	3.26119	3.25344	3.73685	3.26014	6.4507	-0.179097	0.810263	-0.221036	0.825064	0.898617	6.4507	0.767974	0.859369	0.893649	0.37151	0.567656	6.4507	0.639507	0.947609	0.674863	0.499763	0.704266	6.4507	-0.307565	0.705036	-0.43624	0.662663	0.80918
U93	3.74681	3.55869	4.33107	4.22944	4.17508	3.25886	3.38358	3.53217	3.90844	3.84716	4.04125	11.6387	-0.342829	0.643524	-0.532737	0.594216	0.766872	11.6387	-0.379412	0.581974	-0.65194	0.51444	0.689602	11.6387	-0.722627	0.670316	-1.07804	0.281016	0.515935	11.6387	-0.686043	0.550902	-1.24531	0.213018	0.396798
U94	1.72204	0.603714	4.63462	4.42046	3.52322	2.26845	1.71791	2.46767	4.09223	3.94946	3.85871	8.58676	2.07192	1.62674	1.27366	0.202783	0.406859	8.58676	-0.363412	0.704004	-0.516208	0.605709	0.776843	8.58676	-4.99997	1.59533	-3.13413	0.00172366	0.0130282	8.58676	-2.56463	0.772551	-3.31969	0.00090116	0.00491206
U97	2.45905	3.24813	3.41164	3.42564	3.77549	2.26845	4.88882	2.71529	3.5362	3.18018	3.53106	8.4284	1.15054	1.10404	1.04212	0.297356	0.515784	8.4284	-0.154475	1.00146	-0.15425	0.877412	0.93748	8.4284	-0.896233	1.15861	-0.773543	0.439201	0.655878	8.4284	0.408782	0.937786	0.435901	0.662908	0.80918
U99	0.603714	1.80582	2.01082	4.58892	3.98934	2.26845	2.69886	1.96434	3.5362	5.01226	4.65726	9.51514	2.20439	1.74091	1.26623	0.205432	0.407844	9.51514	0.806026	0.920652	0.875494	0.381305	0.576836	9.51514	-4.45393	1.72742	-2.57837	0.00992684	0.0489612	9.51514	-3.05557	0.945715	-3.23096	0.00123376	0.00661654
Z17B	2.45905	2.84561	2.01082	2.38923	0.603714	5.60304	4.39394	7.5898	0.603714	2.78463	2.71439	24.8128	4.53181	1.23824	3.6599	0.000252317	0.00221565	24.8128	0.917872	1.50821	0.608585	0.542799	0.722605	24.8128	1.42593	1.60534	0.88824	0.374412	0.603622	24.8128	5.03987	1.10941	4.54285	5.5498e-06	7.2365e-05
hsa-let-7a-2	1.72204	0.603714	0.603714	0.603714	0.603714	0.603714	0.603714	0.603714	0.603714	1.76907	0.603714	0.182398	-2.21528	4.74247	-0.467115	0.640418	NA	0.182398	-0.274581	4.24714	-0.0646507	0.948452	NA	0.182398	0.408165	4.74247	0.0860659	0.931414	NA	0.182398	-1.53253	4.24714	-0.360839	0.71822	NA
hsa-let-7a-2-3p	2.45905	3.06183	3.1762	2.38923	2.23698	1.69012	3.08422	0.603714	1.91665	0.603714	2.46685	2.76357	-1.06175	1.53754	-0.690553	0.489847	0.691635	2.76357	-1.4111	1.5264	-0.924464	0.355245	NA	2.76357	0.149426	1.59234	0.0938405	0.925236	0.95646	2.76357	0.498776	1.46913	0.339503	0.734231	0.861135
hsa-let-7a-5p	15.5254	16.2923	14.4373	13.8117	14.927	11.9076	12.091	11.7373	11.3534	12.5653	11.067	19776.6	-4.0411	0.585457	-6.90247	5.11055e-12	1.43606e-09	19776.6	-2.64655	0.523777	-5.05282	4.35326e-07	4.75594e-05	19776.6	1.49708	0.585416	2.55728	0.0105493	0.0511693	19776.6	0.102528	0.523822	0.195731	0.844821	0.920993
hsa-let-7e-3p	4.46794	3.92409	3.94488	3.42564	3.77549	3.72816	3.08422	3.65012	3.44821	1.76907	2.71439	9.23211	-0.853258	0.786783	-1.08449	0.278148	0.499422	9.23211	-1.21699	0.820472	-1.48328	0.138	0.30153	9.23211	0.578428	0.840879	0.687884	0.491526	0.703706	9.23211	0.94216	0.764934	1.23169	0.218066	0.402606
hsa-let-7e-5p	10.9653	11.2181	10.2744	10.2086	11.2606	9.34575	8.54859	9.14236	9.58232	9.3158	8.96328	1156.06	-2.05252	0.492218	-4.16993	3.04687e-05	0.0004077	1156.06	-1.36105	0.441201	-3.08488	0.00203635	0.0171132	1156.06	0.431632	0.492299	0.876767	0.380613	0.606895	1156.06	-0.259833	0.44111	-0.589045	0.555831	0.726484
hsa-let-7i	0.603714	0.603714	0.603714	2.38923	0.603714	0.603714	0.603714	0.603714	1.54755	0.603714	1.72712	0.389381	0	4.50521	0	1	NA	0.389381	-0.430108	3.99661	-0.107618	0.914299	NA	0.389381	-1.96453	4.50521	-0.436057	0.662795	NA	0.389381	-2.3388	3.99661	-0.585194	0.558417	NA
hsa-let-7i-3p	3.39195	3.4121	2.5277	3.00583	0.603714	2.40991	2.4527	2.15752	1.91665	0.603714	3.10163	3.50701	-1.64345	1.19773	-1.37214	0.170021	0.360574	3.50701	-0.209318	1.29827	-0.161229	0.871913	NA	3.50701	1.50257	1.33798	1.12302	0.261429	0.495609	3.50701	0.0684425	1.1532	0.05935	0.952673	0.980693
hsa-let-7i-5p	16.5344	16.6779	14.5498	14.5869	14.4196	13.0403	13.933	13.3308	13.9074	13.9139	13.5319	31567.9	-3.12454	0.387585	-8.06156	7.53276e-16	4.23341e-13	31567.9	-0.725547	0.346764	-2.09234	0.0364084	0.119628	31567.9	2.08754	0.387617	5.38556	7.22191e-08	2.62697e-06	31567.9	-0.31146	0.346729	-0.898283	0.369035	0.564157
hsa-miR-1-3p	8.93838	8.20313	5.03043	3.42564	4.17508	2.5367	4.74207	1.72766	0.603714	4.29776	2.15681	79.8767	-5.42321	1.34454	-4.03349	5.49537e-05	0.000657106	79.8767	-1.54392	1.26086	-1.2245	0.220765	0.408789	79.8767	4.45268	1.35738	3.28034	0.00103682	0.00838095	79.8767	0.573391	1.24703	0.459807	0.645655	0.798068
hsa-miR-100-3p	0.603714	0.603714	0.603714	0.603714	0.603714	0.603714	2.69886	0.603714	0.603714	0.603714	0.603714	0.346301	2.70404	4.63772	0.583055	0.559856	NA	0.346301	0	4.24714	0	1	NA	0.346301	0	4.74827	0	1	NA	0.346301	2.93769	4.12317	0.712483	0.476165	NA
hsa-miR-100-5p	16.0263	16.7609	15.4178	15.7235	16.1826	14.5355	16.079	14.8708	14.9934	15.0606	13.7699	50337.6	-1.11736	0.63003	-1.77351	0.0761447	0.204753	50337.6	-1.09292	0.563543	-1.93937	0.0524558	0.15594	50337.6	0.630653	0.630042	1.00097	0.316841	0.545021	50337.6	0.606212	0.56353	1.07574	0.282043	0.467728
hsa-miR-101-3p	9.59747	8.37323	6.98375	5.41244	5.94132	6.17202	9.2383	5.54336	7.5101	6.93469	7.65578	230.243	-1.21219	0.991015	-1.22318	NA	NA	230.243	1.15931	0.897889	1.29115	NA	NA	230.243	2.89001	1.00004	2.8899	NA	NA	230.243	0.518516	0.887828	0.584028	NA	NA
hsa-miR-103a-2-5p	0.603714	0.603714	0.603714	0.603714	0.603714	0.603714	0.603714	0.603714	1.54755	2.53096	2.71439	0.699049	0	3.78468	0	1	NA	0.699049	2.74052	3.21177	0.853274	0.393507	NA	0.699049	0	3.78468	0	1	NA	0.699049	-4.54764	3.21177	-1.41593	0.156796	NA
hsa-miR-103a-3p	10.3598	9.31946	8.38618	8.44673	7.72001	9.26227	10.246	8.92352	8.47095	8.58497	8.12504	558.725	-0.342606	0.559167	-0.612707	0.54007	0.742101	558.725	0.188738	0.505592	0.3733	0.708925	0.850645	558.725	1.72229	0.563101	3.05858	0.00222391	0.0147942	558.725	1.19094	0.501207	2.37615	0.0174943	0.0584609
hsa-miR-107	3.63824	2.84561	2.89134	2.38923	0.603714	3.57012	4.45817	3.53217	3.5362	4.13426	3.10163	7.94864	0.764039	0.880166	0.868062	0.38536	0.60159	7.94864	1.89083	1.0389	1.82003	0.0687538	0.188965	7.94864	1.44072	1.13362	1.2709	0.203762	0.423311	7.94864	0.313925	0.754267	0.416198	0.677265	0.818015
hsa-miR-10a-3p	5.8018	6.5815	4.0856	5.11505	4.74227	2.10766	6.14204	2.71529	4.30528	5.41808	2.15681	31.5428	-1.59138	1.30086	-1.22333	0.221204	0.41999	31.5428	-0.243383	1.19289	-0.204028	0.838332	0.92048	31.5428	1.65759	1.31827	1.2574	0.208608	0.423311	31.5428	0.309596	1.17363	0.263795	0.791938	0.891098
hsa-miR-10a-5p	13.4808	14.6322	12.3866	12.7995	13.2748	9.99893	15.0844	11.0011	11.0552	12.9073	8.20302	9736.82	-0.546856	1.30336	-0.419575	NA	NA	9736.82	-1.14887	1.16589	-0.985402	NA	NA	9736.82	1.30282	1.30342	0.999542	NA	NA	9736.82	1.90484	1.16582	1.6339	NA	NA
hsa-miR-10b-3p	3.84759	4.0275	2.5277	0.603714	3.98934	2.65186	2.90548	4.44935	4.96672	3.48622	2.15681	9.72245	-0.441552	1.22051	-0.361775	0.71752	0.831436	9.72245	1.26506	1.1833	1.0691	0.285026	0.479064	9.72245	1.20113	1.30783	0.918415	0.358402	0.585926	9.72245	-0.505476	1.08601	-0.465443	0.641614	0.79455
hsa-miR-10b-5p	11.7123	12.3544	11.0342	10.6632	11.8885	10.4969	12.7317	13.1316	13.2214	11.1223	9.33198	4155.78	0.418414	0.994904	0.420557	0.674079	0.805121	4155.78	0.727041	0.890139	0.816772	0.414058	0.599151	4155.78	0.779832	0.995162	0.783624	0.433261	0.652857	4155.78	0.471205	0.88985	0.529533	0.596436	0.762749
hsa-miR-1180-3p	5.30201	5.79497	5.64123	5.22116	5.05641	5.56221	4.51963	5.18736	3.90844	4.75628	3.85871	31.4628	-0.43368	0.585178	-0.741107	0.458628	0.667744	31.4628	-1.24729	0.567442	-2.19808	0.0279431	0.101759	31.4628	0.245728	0.606807	0.404952	0.685513	0.824315	31.4628	1.05933	0.544251	1.94641	0.0516059	0.134054
hsa-miR-1185-1-3p	2.70583	2.58675	2.89134	2.38923	0.603714	3.25886	3.24206	3.18422	2.18711	1.76907	2.15681	3.57044	0.868277	1.01756	0.853293	0.393497	0.602461	3.57044	-0.613765	1.20158	-0.510799	0.609492	NA	3.57044	0.468239	1.23252	0.379903	0.704017	0.836587	3.57044	1.95028	0.979854	1.99038	0.0465491	0.124819
hsa-miR-1185-2-3p	1.72204	2.26076	0.603714	0.603714	0.603714	1.38077	2.90548	2.15752	1.91665	0.603714	0.603714	1.06325	0.544922	2.10289	0.25913	0.795535	NA	1.06325	0.408269	2.32969	0.175247	0.860886	NA	1.06325	2.05444	2.37144	0.866327	0.386311	NA	1.06325	2.19109	2.05569	1.06587	0.286483	NA
hsa-miR-1185-5p	0.603714	1.80582	0.603714	0.603714	0.603714	1.69012	1.71791	1.40825	1.91665	0.603714	0.603714	0.436899	0.522727	3.12819	0.167102	0.86729	NA	0.436899	0.363657	2.90301	0.125269	0.900311	NA	0.436899	0.496913	3.25888	0.15248	0.878809	NA	0.436899	0.655983	2.75548	0.238065	0.811831	NA
hsa-miR-1193	0.603714	1.80582	0.603714	0.603714	0.603714	0.603714	0.603714	1.40825	1.91665	0.603714	0.603714	0.268212	-1.36684	4.7345	-0.288697	0.772813	NA	0.268212	0.327577	4.23045	0.0774331	0.938279	NA	0.268212	0.521511	4.7345	0.110151	0.91229	NA	0.268212	-1.1729	4.23045	-0.277252	0.781586	NA
hsa-miR-1197	0.603714	1.80582	2.01082	0.603714	0.603714	1.38077	1.71791	0.603714	1.91665	0.603714	0.603714	0.493926	-0.326935	3.18385	-0.102686	0.918213	NA	0.493926	-0.597831	2.89732	-0.206339	0.836526	NA	0.493926	-0.465039	3.2526	-0.142974	0.88631	NA	0.493926	-0.194143	2.81991	-0.068847	0.945111	NA
hsa-miR-122-5p	0.603714	2.26076	4.43957	5.22116	3.98934	0.603714	0.603714	0.603714	1.54755	1.76907	1.72712	6.45486	-3.28463	1.82863	-1.79622	0.0724595	0.199619	6.45486	-4.63968	1.23101	-3.76899	0.000163912	0.00325588	6.45486	-4.36103	1.42243	-3.0659	0.00217017	0.0147942	6.45486	-3.00598	1.68404	-1.78498	0.0742641	0.182235
hsa-miR-1228-3p	0.603714	1.80582	3.1762	2.38923	2.23698	0.603714	0.603714	0.603714	1.54755	2.21231	2.15681	1.53483	-2.27137	2.32681	-0.976174	0.328978	NA	1.53483	-1.31108	1.55473	-0.843285	0.399069	NA	1.53483	-2.84897	2.09982	-1.35677	0.174854	NA	1.53483	-3.80926	1.84987	-2.0592	0.0394752	0.108176
hsa-miR-1228-5p	2.91293	3.24813	2.5277	0.603714	2.81572	1.69012	1.71791	1.40825	0.603714	0.603714	1.72712	2.0246	-2.91163	1.4451	-2.01483	0.0439222	NA	2.0246	-3.04409	1.74071	-1.74877	0.0803313	NA	2.0246	1.14048	1.45016	0.786453	0.431602	0.652857	2.0246	1.27294	1.73649	0.733052	0.463527	0.643845
hsa-miR-1237-3p	0.603714	0.603714	2.01082	0.603714	0.603714	0.603714	0.603714	0.603714	1.54755	0.603714	0.603714	0.203436	0	4.74827	0	1	NA	0.203436	-1.23637	4.24714	-0.291106	0.77097	NA	0.203436	-1.96453	4.74827	-0.413736	0.679067	NA	0.203436	-1.53253	4.24714	-0.360839	0.71822	NA
hsa-miR-1245a	0.603714	0.603714	0.603714	0.603714	0.603714	0.603714	0.603714	0.603714	2.18711	1.76907	0.603714	0.278945	0	4.74827	0	1	NA	0.278945	1.43322	4.15362	0.345052	0.730055	NA	0.278945	0	4.74827	0	1	NA	0.278945	-3.24033	4.15362	-0.780122	0.435319	NA
hsa-miR-1245b-3p	1.72204	0.603714	0.603714	0.603714	0.603714	0.603714	0.603714	1.40825	0.603714	0.603714	0.603714	0.131338	-1.25349	4.74247	-0.264312	0.79154	NA	0.131338	0	4.24714	0	1	NA	0.131338	0.408165	4.74247	0.0860659	0.931414	NA	0.131338	0.391043	4.24714	0.0920721	0.926641	NA
hsa-miR-1245b-5p	1.72204	0.603714	0.603714	0.603714	0.603714	1.38077	0.603714	1.40825	0.603714	0.603714	0.603714	0.172394	-0.525803	4.70915	-0.111656	0.911096	NA	0.172394	0	4.24714	0	1	NA	0.172394	0.408172	4.74247	0.0860674	0.931413	NA	0.172394	1.11874	4.2099	0.26574	0.79044	NA
hsa-miR-1246	0.603714	0.603714	3.7886	3.00583	2.23698	1.38077	0.603714	1.40825	3.69711	2.21231	4.95718	5.42094	0.94576	2.13319	0.443355	0.657509	0.803224	5.42094	1.09481	1.19833	0.913615	0.360919	0.55801	5.42094	-5.04472	1.93925	-2.60137	0.0092851	0.0469907	5.42094	-5.19378	1.49191	-3.4813	0.00049899	0.00307248
hsa-miR-1254	2.70583	2.58675	2.5277	2.38923	2.23698	2.40991	1.71791	1.96434	0.603714	1.76907	0.603714	1.93527	-1.02376	1.30783	-0.782793	0.433748	NA	1.93527	-3.08209	1.69269	-1.82082	0.0686338	NA	1.93527	0.430367	1.4185	0.303396	0.761588	0.877711	1.93527	2.4887	1.60109	1.55438	0.120094	0.260138
hsa-miR-1255b-5p	0.603714	2.26076	2.01082	0.603714	0.603714	0.603714	0.603714	1.72766	0.603714	0.603714	1.72712	0.521615	-1.61023	3.48318	-0.462287	0.643876	NA	0.521615	-1.23637	3.29544	-0.375177	0.707529	NA	0.521615	0.572542	3.53127	0.162135	0.871199	NA	0.521615	0.198687	3.24386	0.0612502	0.95116	NA
hsa-miR-125a-3p	4.89894	5.23347	4.21362	3.74723	5.23317	3.82443	2.4527	3.53217	4.57495	3.48622	3.26014	16.4796	-1.96684	0.806746	-2.43799	0.0147692	0.0624082	16.4796	-0.734459	0.755957	-0.971562	0.331268	0.526415	16.4796	0.595977	0.817516	0.729009	0.465996	0.678443	16.4796	-0.636402	0.744296	-0.855038	0.39253	0.579139
hsa-miR-125a-5p	12.7338	12.5442	10.5949	10.4591	11.4377	11.8893	9.44165	11.8386	8.87671	9.36013	8.49414	2556.21	-1.23494	0.703455	-1.75554	0.0791669	0.210703	2556.21	-1.95158	0.630595	-3.09483	0.00196926	0.0168738	2556.21	1.74481	0.703889	2.47882	0.0131819	0.059472	2556.21	2.46145	0.63011	3.90639	9.36861e-05	0.000742117
hsa-miR-125b-1-3p	9.53538	9.98641	7.4898	7.8461	8.06138	7.85798	7.43873	7.87552	5.77845	7.01862	6.04407	299.183	-2.05476	0.49701	-4.13425	3.56122e-05	0.000465443	299.183	-1.47147	0.457513	-3.21623	0.00129885	0.0129465	299.183	1.97677	0.501555	3.94128	8.10465e-05	0.000963954	299.183	1.39348	0.452526	3.07933	0.00207464	0.0101444
hsa-miR-125b-5p	13.5173	12.6329	12.3425	12.766	13.3434	11.8445	11.8038	12.0065	10.9127	11.1591	10.1321	5209.04	-1.25487	0.508478	-2.4679	0.0135909	0.0592099	5209.04	-2.0811	0.45519	-4.57194	4.83233e-06	0.000234636	5209.04	0.265942	0.508557	0.522935	0.601019	0.774228	5209.04	1.09217	0.455101	2.39984	0.0164021	0.056515
hsa-miR-1260a	3.09204	3.81251	3.41164	4.22944	4.17508	2.10766	0.603714	2.15752	3.0263	3.34167	1.72712	6.65283	-2.5943	1.07348	-2.41672	0.0156611	0.0651967	6.65283	-1.47867	0.912551	-1.62037	0.105153	0.254482	6.65283	-0.596783	0.986013	-0.605248	0.545014	0.73939	6.65283	-1.71242	1.00643	-1.70149	0.0888519	0.205876
hsa-miR-1260b	3.25019	3.24813	2.89134	2.38923	3.77549	3.03143	0.603714	2.46767	3.35426	2.53096	2.71439	4.93972	-1.17284	1.09224	-1.0738	0.282914	0.504755	4.93972	-0.312993	1.03734	-0.301725	0.762861	NA	4.93972	0.140974	1.13543	0.124159	0.901189	0.943331	4.93972	-0.718875	0.989881	-0.726224	0.467702	0.64449
hsa-miR-1262	2.70583	2.58675	2.01082	0.603714	0.603714	0.603714	1.71791	0.603714	0.603714	2.21231	0.603714	1.07282	-4.0817	2.49774	-1.63416	0.102226	NA	1.07282	-0.177637	2.44206	-0.0727406	0.942013	NA	1.07282	2.27457	2.49774	0.910654	0.362478	NA	1.07282	-1.62949	2.44206	-0.667258	0.504607	NA
hsa-miR-1269b	0.603714	0.603714	0.603714	0.603714	0.603714	1.91984	0.603714	0.603714	0.603714	0.603714	0.603714	0.123168	1.29531	4.6981	0.275709	0.782772	NA	0.123168	0	4.24714	0	1	NA	0.123168	0	4.74827	0	1	NA	0.123168	1.52893	4.19097	0.364816	0.715248	NA
hsa-miR-127-3p	11.6434	12.3751	11.6366	11.4976	11.9024	11.8774	12.2331	12.0481	11.5423	10.9483	10.4435	3413.07	0.0049742	0.458795	0.0108419	0.99135	1	3413.07	-0.641551	0.410913	-1.56128	0.118458	0.272453	3413.07	0.36661	0.45917	0.79842	0.424627	0.651483	3413.07	1.01313	0.410494	2.46809	0.0135838	0.0483059
hsa-miR-127-5p	4.69959	3.69133	4.80625	4.22944	3.52322	4.2951	6.04128	4.65854	5.79607	4.86421	4.47991	25.6906	1.01454	0.823978	1.23128	0.218219	0.418564	25.6906	0.973	0.765913	1.27038	0.20395	0.389196	25.6906	-0.0110859	0.867716	-0.0127759	0.989807	1	25.6906	0.0304585	0.715983	0.0425408	0.966068	0.988361
hsa-miR-1270	2.70583	2.26076	2.01082	4.00876	2.81572	0.603714	2.14458	0.603714	0.603714	0.603714	2.15681	2.63741	-2.6159	1.90357	-1.37421	0.169377	0.360574	2.63741	-3.32815	1.78395	-1.86561	0.062096	NA	2.63741	-1.01852	1.7409	-0.585054	0.558512	0.749458	2.63741	-0.306262	1.94302	-0.157621	0.874755	0.942807
hsa-miR-1273d	1.72204	0.603714	0.603714	0.603714	0.603714	0.603714	0.603714	1.40825	0.603714	0.603714	0.603714	0.131338	-1.25349	4.74247	-0.264312	0.79154	NA	0.131338	0	4.24714	0	1	NA	0.131338	0.408165	4.74247	0.0860659	0.931414	NA	0.131338	0.391043	4.24714	0.0920721	0.926641	NA
hsa-miR-1278	2.45905	1.80582	0.603714	0.603714	0.603714	1.91984	2.4527	1.96434	1.91665	1.76907	2.15681	1.27235	-0.14608	1.5568	-0.0938333	0.925242	NA	1.27235	1.91919	1.77194	1.0831	0.278765	NA	1.27235	2.40497	1.89207	1.27108	0.2037	NA	1.27235	0.339709	1.40835	0.24121	0.809392	0.895584
hsa-miR-128-1-5p	1.72204	2.26076	0.603714	2.38923	0.603714	1.69012	1.71791	0.603714	1.54755	2.21231	0.603714	0.950715	-1.41797	2.11519	-0.670375	0.502619	NA	0.950715	0.277076	2.131	0.130022	0.896549	NA	0.950715	1.09146	2.27112	0.480583	0.630813	NA	0.950715	-0.603582	1.96396	-0.307329	0.758593	NA
hsa-miR-128-3p	10.1972	11.1208	8.07923	8.33321	8.76811	10.0649	8.67499	9.6206	7.56761	7.85947	7.53284	660.965	-1.17226	0.534714	-2.19231	0.0283571	0.100865	660.965	-0.769613	0.484984	-1.58688	0.112539	0.262992	660.965	2.32064	0.538208	4.31179	1.61937e-05	0.000261798	660.965	1.918	0.481103	3.98666	6.70101e-05	0.000557022
hsa-miR-1285-3p	0.603714	1.80582	2.5277	0.603714	0.603714	0.603714	0.603714	0.603714	1.54755	0.603714	0.603714	0.447199	-2.32416	4.35359	-0.533847	0.593447	NA	0.447199	-1.84796	3.88527	-0.475631	0.634337	NA	0.447199	-1.05634	4.33392	-0.243737	0.807434	NA	0.447199	-1.53254	3.90721	-0.392233	0.694886	NA
hsa-miR-1287-5p	3.09204	1.80582	2.5277	0.603714	2.23698	1.69012	3.38358	2.92302	2.40577	2.78463	0.603714	2.94747	0.320934	1.42832	0.224694	0.822217	0.897255	2.94747	0.267088	1.52585	0.175042	0.861047	NA	2.94747	0.869298	1.64193	0.529437	0.596502	0.773194	2.94747	0.923144	1.2932	0.713843	0.475324	0.647727
hsa-miR-1288-3p	0.603714	0.603714	0.603714	0.603714	0.603714	1.38077	0.603714	1.40825	0.603714	0.603714	0.603714	0.0851429	0.885118	4.71499	0.187724	0.851093	NA	0.0851429	0	4.24714	0	1	NA	0.0851429	0	4.74827	0	1	NA	0.0851429	1.11874	4.2099	0.26574	0.790439	NA
hsa-miR-129-2-3p	1.72204	0.603714	2.89134	3.00583	2.23698	0.603714	1.71791	1.96434	2.40577	2.53096	1.72712	2.02804	0.60015	1.9851	0.302327	0.762403	NA	2.02804	-0.82711	1.32179	-0.625751	0.531478	NA	2.02804	-2.97812	1.9416	-1.53385	0.125067	0.304557	2.02804	-1.55086	1.38489	-1.11984	0.262782	0.449229
hsa-miR-129-5p	2.91293	5.50635	3.61279	3.74723	3.98934	2.5367	1.71791	1.72766	2.75279	1.76907	0.603714	8.21557	-3.73863	1.19707	-3.12316	0.00178919	0.0109296	8.21557	-2.58731	1.17884	-2.19479	0.0281784	0.101768	8.21557	1.10459	1.15282	0.958164	0.33798	0.562013	8.21557	-0.0467346	1.22214	-0.0382399	0.969496	0.989334
hsa-miR-1291	1.72204	1.80582	5.68578	2.38923	2.81572	1.91984	0.603714	0.603714	3.25344	3.18018	2.46685	6.80069	-0.997811	1.84308	-0.541382	0.588244	0.766446	6.80069	-1.8286	1.2038	-1.51903	0.128756	0.289226	6.80069	-4.19231	1.63938	-2.55725	0.0105504	0.0511693	6.80069	-3.36151	1.46919	-2.28801	0.0221372	0.0707752
hsa-miR-1292-5p	0.603714	2.84561	2.01082	2.38923	0.603714	2.5367	2.4527	1.72766	1.54755	1.76907	0.603714	1.58028	0.0787184	1.65785	0.0474823	0.962129	NA	1.58028	-1.25212	1.94175	-0.644839	0.519031	NA	1.58028	0.678292	1.90124	0.356762	0.72127	NA	1.58028	2.00913	1.70414	1.17896	0.238412	0.423915
hsa-miR-1296-5p	1.72204	2.26076	3.94488	4.58892	3.52322	1.91984	2.69886	2.5975	3.61897	3.94946	3.40222	7.61745	0.811362	1.14914	0.706063	0.480149	0.684029	7.61745	-0.488784	0.742907	-0.657935	0.51058	0.688653	7.61745	-3.14934	1.12887	-2.78981	0.00527386	0.0289565	7.61745	-1.8492	0.77335	-2.39115	0.0167957	0.0572776
hsa-miR-1301-3p	5.11456	5.43352	3.7886	4.58892	5.14751	5.01449	2.69886	5.02461	3.97239	3.94946	2.92206	20.8544	-0.759601	0.849889	-0.893764	0.371448	0.590843	20.8544	-1.07476	0.816773	-1.31587	0.188219	0.375082	20.8544	0.753964	0.877746	0.858977	0.390353	0.614015	20.8544	1.06913	0.78676	1.3589	0.174179	0.338681
hsa-miR-1304-3p	2.70583	4.0275	0.603714	0.603714	3.21485	2.26845	4.02055	2.71529	3.0263	2.53096	2.15681	4.88027	-0.447679	1.21882	-0.367305	0.713392	0.829558	4.88027	0.74992	1.37381	0.545869	0.585156	NA	4.88027	2.02313	1.44833	1.39687	0.162452	0.362274	4.88027	0.825534	1.12925	0.731044	0.464752	0.643845
hsa-miR-1304-5p	2.45905	2.84561	2.01082	2.38923	2.81572	2.40991	1.71791	2.71529	2.75279	2.99695	2.46685	3.2371	-0.46679	1.09043	-0.428081	0.668593	0.805121	3.2371	0.55221	1.12172	0.492289	0.622515	NA	3.2371	0.402422	1.24456	0.323345	0.746434	0.869468	3.2371	-0.616579	0.947819	-0.650524	0.515354	0.684053
hsa-miR-1307-3p	7.88418	8.61857	7.18324	6.99	7.64398	8.12863	5.45736	7.41633	4.73007	6.04005	4.71181	152.896	-0.941549	0.77231	-1.21913	0.222794	0.421583	152.896	-2.08571	0.706267	-2.95314	0.00314556	0.0232985	152.896	1.01183	0.776718	1.3027	0.192677	0.406297	152.896	2.15599	0.701416	3.07377	0.00211374	0.0102601
hsa-miR-1307-5p	1.72204	2.26076	2.5277	0.603714	0.603714	0.603714	0.603714	0.603714	0.603714	0.603714	1.72712	0.662863	-3.86663	3.14663	-1.22882	0.219141	NA	0.662863	-1.87552	2.97556	-0.630308	0.528493	NA	0.662863	0.458571	3.11639	0.147148	0.883015	NA	0.662863	-1.53254	3.00721	-0.509622	0.610316	NA
hsa-miR-130a-3p	4.11288	3.81251	3.94488	4.00876	0.603714	3.03143	4.68961	3.33408	4.20274	4.21835	3.53106	11.5231	-0.149869	0.934948	-0.160297	0.872647	0.924414	11.5231	0.63164	0.903836	0.698843	0.48465	0.668114	11.5231	0.5736	1.00264	0.572087	0.567263	0.749458	11.5231	-0.207909	0.828101	-0.251067	0.801762	0.891929
hsa-miR-132-3p	5.77674	5.09856	6.37101	5.22116	4.95914	3.82443	5.10429	4.20418	5.16982	5.0584	2.92206	31.9814	-1.11803	0.842075	-1.3277	0.184277	0.381629	31.9814	-1.0673	0.765685	-1.39392	0.163343	0.343177	31.9814	-0.201203	0.846871	-0.237584	0.812204	0.900456	31.9814	-0.251928	0.760378	-0.331319	0.740403	0.862213
hsa-miR-132-5p	5.87445	5.05062	3.41164	4.42046	3.52322	2.94625	4.2561	3.70557	2.75279	3.48622	3.26014	15.5764	-2.07932	0.730135	-2.84786	0.00440149	0.022904	15.5764	-0.846145	0.773705	-1.09363	0.274119	0.467929	15.5764	1.92782	0.786867	2.44999	0.0142859	0.0631486	15.5764	0.694644	0.715931	0.970266	0.331914	0.527562
hsa-miR-133a-3p	0.603714	0.603714	3.1762	3.00583	2.81572	1.38077	0.603714	0.603714	0.603714	0.603714	0.603714	1.48338	0.157446	2.67802	0.0587922	0.953118	NA	1.48338	-5.03269	2.15077	-2.33995	0.0192862	NA	1.48338	-4.79909	2.46171	-1.94949	0.0512366	NA	1.48338	0.391045	2.39532	0.163254	0.870318	0.941076
hsa-miR-134-3p	0.603714	0.603714	0.603714	0.603714	0.603714	1.38077	1.71791	1.40825	1.54755	0.603714	1.72712	0.321069	1.69338	3.38111	0.500835	0.616488	NA	0.321069	0.539358	3.07009	0.175682	0.860544	NA	0.321069	0	3.48219	0	1	NA	0.321069	0.15126	2.95494	0.051189	0.959175	NA
hsa-miR-134-5p	7.02978	8.63082	6.47616	7.51229	7.40692	7.19166	8.02325	6.62281	6.92637	7.28384	6.24182	163.015	-0.658522	0.676137	-0.973947	0.330083	0.553782	163.015	-0.324886	0.613142	-0.52987	0.596202	0.768555	163.015	0.858025	0.681725	1.25861	0.208171	0.423311	163.015	0.524389	0.606923	0.864012	0.387581	0.577889
hsa-miR-1343-3p	1.72204	2.84561	2.01082	0.603714	0.603714	2.10766	0.603714	1.72766	0.603714	0.603714	0.603714	0.888192	-1.47634	2.37788	-0.620864	0.534689	NA	0.888192	-2.19817	2.57425	-0.853907	0.393156	NA	0.888192	1.85979	2.56948	0.723799	0.469189	NA	0.888192	2.58161	2.38303	1.08333	0.278661	NA
hsa-miR-135b-5p	0.603714	0.603714	0.603714	0.603714	0.603714	1.69012	2.4527	1.40825	2.40577	1.76907	1.72712	0.814221	2.82867	2.48219	1.13958	0.254459	NA	0.814221	2.06706	2.18755	0.944917	0.344701	NA	0.814221	0	2.68947	0	1	NA	0.814221	-0.241154	1.92702	-0.125143	0.90041	NA
hsa-miR-136-3p	5.33674	4.0275	5.34039	5.41244	4.17508	3.67743	6.34166	4.04245	6.5545	5.58484	6.00104	40.1604	0.390938	0.927096	0.42168	0.673259	0.805121	40.1604	1.09613	0.836874	1.30979	0.190266	0.375082	40.1604	-0.271185	0.945575	-0.286794	0.77427	0.88325	40.1604	-0.976379	0.815937	-1.19663	0.231449	0.414861
hsa-miR-136-5p	5.15406	5.85195	3.1762	4.22944	0.603714	4.95256	6.71309	5.168	4.53339	3.61714	5.0865	30.2734	0.306245	0.887565	0.34504	0.730064	0.837339	30.2734	1.51403	0.91581	1.65322	0.0982862	0.242661	30.2734	2.62267	0.991875	2.64416	0.00818947	0.0422613	30.2734	1.41488	0.801662	1.76494	0.0775743	0.187589
hsa-miR-137	3.52053	2.58675	2.01082	2.38923	0.603714	2.26845	4.39394	2.15752	3.14461	3.34167	1.72712	4.8043	0.251147	1.29615	0.193764	0.846361	0.911216	4.8043	1.81678	1.5268	1.18993	0.234074	NA	4.8043	2.14566	1.63388	1.31323	0.189105	0.401676	4.8043	0.580022	1.15825	0.500774	0.61653	0.781777
hsa-miR-138-5p	1.72204	2.84561	2.01082	0.603714	2.23698	1.38077	1.71791	1.40825	0.603714	0.603714	0.603714	1.0043	-2.16501	1.9588	-1.10528	0.26904	NA	1.0043	-3.00804	2.16357	-1.39032	0.164433	NA	1.0043	1.0446	2.05993	0.507106	0.61208	NA	1.0043	1.88764	2.06752	0.912997	0.361244	NA
hsa-miR-139-5p	0.603714	1.80582	2.89134	0.603714	3.77549	0.603714	1.71791	0.603714	1.54755	2.21231	0.603714	1.8502	-1.31774	2.51164	-0.524655	0.599823	NA	1.8502	-2.53933	1.82024	-1.39505	0.163001	NA	1.8502	-3.30469	2.28032	-1.44922	0.147275	NA	1.8502	-2.0831	2.1028	-0.990632	0.321865	0.517068
hsa-miR-140-3p	10.8568	9.15668	10.4346	9.78507	10.5621	8.76264	8.76932	7.69821	8.69862	9.2203	8.49026	783.61	-1.76361	0.618184	-2.8529	0.00433229	0.0227547	783.61	-1.46855	0.553685	-2.65232	0.00799402	0.0420024	783.61	-0.0548599	0.618141	-0.0887499	0.929281	0.958939	783.61	-0.349921	0.553733	-0.63193	0.527433	0.697302
hsa-miR-140-5p	7.7491	7.52408	5.3951	5.41244	5.66156	5.44731	4.51963	4.38349	3.77114	5.64648	5.16667	62.6258	-2.89897	0.657669	-4.40795	1.04353e-05	0.000202228	62.6258	-0.489515	0.619617	-0.790028	0.429511	0.611389	62.6258	2.22378	0.671476	3.31178	0.000927051	0.00759921	62.6258	-0.185678	0.604627	-0.307095	0.758771	0.874845
hsa-miR-142-3p	2.15007	1.80582	0.603714	3.00583	0.603714	0.603714	0.603714	0.603714	0.603714	0.603714	0.603714	0.756154	-3.80179	3.67697	-1.03395	0.301161	NA	0.756154	-3.3847	3.37495	-1.00289	0.315915	NA	0.756154	-0.153651	3.60512	-0.0426202	0.966004	NA	0.756154	0	3.4516	0	1	NA
hsa-miR-142-5p	1.72204	0.603714	4.21362	3.00583	2.23698	0.603714	0.603714	0.603714	0.603714	0.603714	0.603714	2.1858	-2.22491	2.63588	-0.844086	0.398621	0.605867	2.1858	-5.59029	2.09962	-2.66253	0.00775562	NA	2.1858	-3.93613	2.39751	-1.64176	0.10064	0.269245	2.1858	0	2.36817	0	1	1
hsa-miR-144-5p	0.603714	0.603714	2.01082	0.603714	0.603714	0.603714	0.603714	0.603714	0.603714	0.603714	1.72712	0.230255	0	4.74827	0	1	NA	0.230255	-1.23637	4.24714	-0.291106	0.77097	NA	0.230255	-1.96453	4.74827	-0.413736	0.679067	NA	0.230255	-1.53253	4.24714	-0.360839	0.71822	NA
hsa-miR-146b-3p	3.09204	2.84561	2.01082	0.603714	0.603714	3.03143	4.84155	3.4033	3.25344	2.78463	1.72712	5.68898	1.31059	1.13081	1.15899	0.246461	0.458645	5.68898	2.4453	1.53855	1.58935	0.111981	0.262992	5.68898	2.78559	1.62243	1.71693	0.0859925	0.240614	5.68898	1.65088	1.00677	1.63979	0.10105	0.229345
hsa-miR-146b-5p	8.98285	7.6658	7.8244	5.99391	5.72203	7.86078	10.8116	8.06248	7.96007	8.22509	7.14549	364.158	1.11655	0.97131	1.14953	NA	NA	364.158	1.02029	0.8762	1.16445	NA	NA	364.158	1.65184	0.977762	1.68941	NA	NA	364.158	1.7481	0.868995	2.01163	NA	NA
hsa-miR-148b-3p	10.7337	10.0773	9.35916	9.60602	9.54213	9.38623	10.3994	9.32689	9.51614	9.51468	9.44057	886.526	-0.652227	0.462427	-1.41044	0.158409	0.346085	886.526	-0.014839	0.415877	-0.0356813	0.971537	0.979872	886.526	0.939821	0.464088	2.02509	0.0428577	0.143352	886.526	0.302433	0.414023	0.730475	0.4651	0.643845
hsa-miR-148b-5p	3.84759	2.84561	2.01082	0.603714	0.603714	1.69012	2.4527	2.15752	3.0263	2.53096	3.40222	3.59399	-2.15625	1.1186	-1.92763	0.0539008	0.158598	3.59399	2.87162	1.48676	1.93146	0.0534266	NA	3.59399	3.4361	1.55197	2.21402	0.0268271	0.100732	3.59399	-1.59177	1.02622	-1.55111	0.120876	0.260981
hsa-miR-149-5p	5.52915	5.50635	4.95952	4.00876	5.46325	5.35469	4.68961	5.0029	4.96672	4.96458	4.34814	30.1845	-0.505122	0.559972	-0.902048	0.367031	0.59054	30.1845	-0.17078	0.544465	-0.313666	0.753775	0.876063	30.1845	0.621824	0.592855	1.04886	0.294241	0.526945	30.1845	0.287483	0.508462	0.565396	0.571805	0.735479
hsa-miR-150-5p	0.603714	0.603714	2.01082	3.00583	3.98934	0.603714	0.603714	0.603714	0.603714	2.78463	0.603714	2.18357	0	2.92003	0	1	1	2.18357	-2.28122	2.1741	-1.04927	0.294053	NA	2.18357	-5.10843	2.71333	-1.88271	0.0597393	0.178299	2.18357	-3.63157	2.42717	-1.49622	0.134597	0.280587
hsa-miR-151b	4.52946	5.14495	4.33107	5.41244	5.05641	3.32697	4.45817	3.53217	4.09223	2.53096	4.5415	19.3017	-1.20237	0.799384	-1.50411	0.132552	0.304058	19.3017	-1.18363	0.740332	-1.59878	0.10987	0.262366	19.3017	-0.128787	0.807679	-0.159453	0.873312	0.934704	19.3017	-0.147526	0.731274	-0.201738	0.840122	0.920397
hsa-miR-152-3p	12.1967	12.2972	11.1399	10.7955	11.2167	9.67313	11.0004	9.58824	10.1768	10.1975	9.58043	2076.35	-2.00867	0.53222	-3.77413	0.000160567	0.00147932	2076.35	-1.05247	0.4769	-2.2069	0.0273212	0.101027	2076.35	1.18682	0.532528	2.22865	0.0258374	0.0982834	2076.35	0.230618	0.476555	0.483928	0.628437	0.790001
hsa-miR-152-5p	3.63824	0.603714	2.01082	0.603714	0.603714	2.85525	2.69886	2.15752	2.18711	0.603714	2.71439	2.48403	-0.506686	1.63247	-0.31038	0.756272	0.853464	2.48403	1.41375	1.88466	0.750134	0.453174	NA	2.48403	2.70528	1.98154	1.36524	0.172178	0.37349	2.48403	0.784854	1.5134	0.518605	0.604036	0.76951
hsa-miR-1538	0.603714	0.603714	2.01082	2.38923	2.23698	0.603714	0.603714	1.40825	0.603714	1.76907	0.603714	0.718226	0.157442	2.92563	0.0538147	0.957083	NA	0.718226	-2.73387	2.4807	-1.10206	0.270438	NA	0.718226	-3.46206	2.80456	-1.23444	0.217039	NA	0.718226	-0.570748	2.6168	-0.218109	0.827344	NA
hsa-miR-154-3p	2.45905	0.603714	2.01082	2.38923	0.603714	1.38077	2.14458	0.603714	2.40577	2.78463	2.71439	1.83615	-1.15239	1.78468	-0.645716	0.518463	NA	1.83615	1.38421	1.64187	0.843068	0.39919	NA	1.83615	0.119569	1.90192	0.0628677	0.949872	NA	1.83615	-2.41704	1.5045	-1.60654	0.108155	0.240546
hsa-miR-154-5p	2.70583	2.26076	3.94488	0.603714	2.81572	1.69012	3.93246	1.96434	3.77114	4.04487	2.92206	6.08058	0.605131	1.35945	0.445131	0.656225	0.803224	6.08058	0.712689	1.19587	0.595959	0.551203	0.722605	6.08058	-0.960799	1.41428	-0.679353	0.496914	0.703706	6.08058	-1.06836	1.13048	-0.945043	0.344637	0.536729
hsa-miR-15a-5p	1.72204	0.603714	2.01082	0.603714	2.23698	1.38077	2.90548	0.603714	0.603714	2.21231	1.72712	1.17853	1.6731	2.4612	0.679792	0.496636	NA	1.17853	-0.407696	2.18123	-0.186911	0.85173	NA	1.17853	-1.34664	2.62713	-0.512591	0.608238	NA	1.17853	0.734156	1.97824	0.371116	0.710551	0.846804
hsa-miR-16-5p	6.71083	6.36379	6.66591	5.93283	5.39057	4.72443	7.21655	5.12847	6.76586	6.38545	5.51166	73.3528	-0.443912	0.822891	-0.539454	0.589574	0.766446	73.3528	0.223104	0.74665	0.298806	0.765088	0.882173	73.3528	0.467779	0.832481	0.561909	0.574178	0.754338	73.3528	-0.199237	0.735943	-0.270723	0.786604	0.888101
hsa-miR-17-3p	0.603714	0.603714	0.603714	0.603714	0.603714	1.69012	0.603714	1.72766	0.603714	0.603714	0.603714	0.170286	1.74199	4.67298	0.37278	0.709312	NA	0.170286	0	4.24714	0	1	NA	0.170286	0	4.74827	0	1	NA	0.170286	1.97563	4.1628	0.474592	0.635078	NA
hsa-miR-17-5p	5.98795	3.55869	3.41164	4.22944	2.23698	4.15486	6.77714	4.38349	4.30528	5.38228	4.2774	27.8894	0.408575	1.06884	0.382261	0.702268	0.82741	27.8894	1.50386	1.03911	1.44726	0.147824	0.315509	27.8894	2.04267	1.14248	1.78792	0.0737882	0.212598	27.8894	0.947383	0.957549	0.989383	0.322476	0.517068
hsa-miR-181a-3p	6.00962	5.23347	6.25759	5.58125	5.46325	5.23851	5.93295	5.52826	5.48449	5.553	4.47991	45.1575	-0.0942597	0.57978	-0.162578	0.87085	0.924414	45.1575	-0.611929	0.536817	-1.13992	0.254319	0.453622	45.1575	-0.156183	0.5948	-0.262581	0.792874	0.891311	45.1575	0.361486	0.520126	0.694998	0.487057	0.659659
hsa-miR-181a-5p	9.93109	10.0054	8.46491	8.72399	8.23727	8.86121	9.01749	9.2691	9.50815	8.5124	9.25399	577.526	-0.913302	0.420644	-2.1712	0.0299162	0.104462	577.526	0.667167	0.381126	1.75052	0.0800294	0.21068	577.526	1.48859	0.424555	3.50625	0.000454474	0.00419847	577.526	-0.0918753	0.376765	-0.243853	0.807345	0.894807
hsa-miR-181b-3p	2.45905	0.603714	0.603714	0.603714	0.603714	0.603714	2.69886	0.603714	1.91665	0.603714	1.72712	0.818671	-0.256508	3.27896	-0.0782285	0.937646	NA	0.818671	1.04366	3.14574	0.331771	0.740063	NA	0.818671	1.92746	3.43274	0.561493	0.574462	NA	0.818671	0.627286	2.97717	0.210699	0.833122	NA
hsa-miR-181b-5p	7.70996	7.61735	7.16763	6.95972	7.36963	7.06112	7.75722	7.42042	8.00618	7.50778	7.95519	183.14	-0.231388	0.398174	-0.581124	0.561157	0.756283	183.14	0.674906	0.36543	1.84688	0.0647646	0.184981	183.14	0.496005	0.40782	1.21624	0.223895	0.441719	183.14	-0.410289	0.354633	-1.15694	0.247297	0.433787
hsa-miR-181c-3p	3.52053	0.603714	3.94488	3.00583	3.52322	2.75752	3.73788	2.32262	3.35426	2.99695	1.72712	5.96986	0.318573	1.2399	0.256935	0.797229	0.88546	5.96986	-0.962215	1.12589	-0.854625	0.392759	0.585468	5.96986	-1.02752	1.2734	-0.806908	0.419719	0.649672	5.96986	0.253273	1.08786	0.232818	0.815903	0.901288
hsa-miR-181c-5p	2.45905	1.80582	2.5277	0.603714	2.23698	1.38077	2.69886	1.96434	2.59111	2.21231	1.72712	1.94881	-0.200304	1.46776	-0.136469	0.89145	NA	1.94881	0.194908	1.46156	0.133356	0.893912	NA	1.94881	0.0798742	1.63248	0.0489281	0.960977	0.982932	1.94881	-0.315338	1.27495	-0.247333	0.80465	0.89331
hsa-miR-181d-5p	5.77674	5.57567	4.63462	4.42046	4.48663	4.19123	5.60596	4.04245	4.76637	4.57742	5.34948	28.5468	-0.987481	0.660173	-1.49579	0.134708	0.307747	28.5468	0.463161	0.641461	0.72204	0.47027	0.654484	28.5468	1.26821	0.700415	1.81066	0.0701938	0.203248	28.5468	-0.18243	0.597259	-0.305444	0.760028	0.874845
hsa-miR-184	2.91293	5.05062	0.603714	3.42564	2.23698	4.48256	1.71791	1.72766	0.603714	0.603714	3.95292	7.18142	-1.28079	1.91046	-0.670406	0.502599	0.702639	7.18142	0.38002	1.85099	0.205306	0.837333	0.92048	7.18142	2.44745	2.01114	1.21695	0.223624	0.441719	7.18142	0.786642	1.74108	0.451812	0.651404	0.802193
hsa-miR-186-5p	7.84858	8.29839	7.28802	6.36143	6.08633	6.17202	6.71309	5.80369	6.19172	6.04005	6.08585	114.393	-1.85996	0.518085	-3.59006	0.0003306	0.00277309	114.393	-0.599487	0.480524	-1.24757	0.212189	0.401319	114.393	1.43092	0.52652	2.7177	0.00657375	0.0348837	114.393	0.170455	0.471266	0.361697	0.717579	0.849101
hsa-miR-187-3p	2.15007	0.603714	2.01082	0.603714	2.23698	1.38077	0.603714	1.40825	0.603714	0.603714	1.72712	0.686693	-1.45016	2.50796	-0.578224	0.563113	NA	0.686693	-2.03633	2.41107	-0.844576	0.398347	NA	0.686693	-0.398429	2.52054	-0.158073	0.874399	NA	0.686693	0.187739	2.39792	0.0782926	0.937595	NA
hsa-miR-18a-3p	2.70583	0.603714	0.603714	2.38923	0.603714	1.91984	0.603714	2.15752	0.603714	1.76907	0.603714	0.983696	-0.767891	2.44001	-0.314709	0.752983	NA	0.983696	-1.23638	2.60637	-0.474368	0.635238	NA	0.983696	1.38526	2.63931	0.524858	0.599682	NA	0.983696	1.85375	2.40433	0.771005	0.440704	NA
hsa-miR-18a-5p	1.72204	0.603714	0.603714	0.603714	0.603714	1.38077	2.4527	0.603714	1.91665	2.99695	1.72712	1.07439	0.994181	2.55649	0.388885	0.697361	NA	1.07439	2.70506	2.21669	1.22031	0.222346	NA	1.07439	0.416653	2.73935	0.1521	0.879108	NA	1.07439	-1.29422	1.98628	-0.651582	0.514671	NA
hsa-miR-1908-5p	2.45905	1.80582	0.603714	0.603714	2.81572	1.91984	1.71791	0.603714	0.603714	0.603714	0.603714	0.966675	-1.39758	2.49924	-0.5592	0.576025	NA	0.966675	-3.13848	2.55455	-1.22858	0.219228	NA	0.966675	0.493211	2.5896	0.190458	0.84895	NA	0.966675	2.23412	2.46291	0.907106	0.364351	NA
hsa-miR-190a-5p	0.603714	0.603714	0.603714	0.603714	0.603714	0.603714	2.69886	1.40825	0.603714	0.603714	0.603714	0.390388	2.88538	4.63328	0.622751	0.533448	NA	0.390388	0	4.24714	0	1	NA	0.390388	0	4.74827	0	1	NA	0.390388	3.11903	4.11818	0.757381	0.448822	NA
hsa-miR-190b	1.72204	1.80582	2.5277	0.603714	2.23698	0.603714	0.603714	0.603714	0.603714	0.603714	0.603714	0.669977	-3.24958	3.15311	-1.0306	0.30273	NA	0.669977	-3.48911	2.86374	-1.21838	0.223081	NA	0.669977	-0.810279	3.05887	-0.264895	0.79109	NA	0.669977	0	2.96419	0	1	NA
hsa-miR-192-5p	6.65695	6.28325	4.43957	4.73962	4.74227	4.3281	5.84	4.27863	4.80176	4.91527	4.91135	36.9383	-1.58921	0.628657	-2.52794	0.0114734	0.0507719	36.9383	0.26488	0.619455	0.427602	0.668941	0.816557	36.9383	1.97592	0.668063	2.95768	0.00309967	0.0193979	36.9383	0.121828	0.576737	0.211236	0.832703	0.916801
hsa-miR-193a-3p	0.603714	0.603714	0.603714	0.603714	0.603714	1.38077	2.4527	1.40825	3.5362	2.53096	2.92206	1.86719	2.59901	2.18208	1.19107	0.233625	NA	1.86719	3.88173	1.83027	2.12085	0.0339347	NA	1.86719	0	2.405	0	1	NA	1.86719	-2.28549	1.52556	-1.49814	0.134098	0.280425
hsa-miR-193a-5p	8.5338	8.19765	7.68882	7.13257	7.74934	7.17372	6.21787	6.91144	5.24878	6.43866	5.41656	154.502	-1.57612	0.540055	-2.91844	0.00351789	0.0188505	154.502	-1.81219	0.497295	-3.64409	0.000268342	0.00434317	154.502	0.834298	0.543761	1.53431	0.124954	0.304557	154.502	1.07037	0.49324	2.17007	0.0300015	0.0885584
hsa-miR-193b-3p	4.02985	3.24813	7.41244	5.80231	5.05641	2.26845	3.62947	3.46923	5.44034	4.86421	4.2774	33.9715	-0.632695	0.931207	-0.679435	0.496863	0.696351	33.9715	-1.59689	0.77199	-2.06854	0.0385894	0.125847	33.9715	-3.05432	0.905175	-3.37428	0.00074008	0.00633422	33.9715	-2.09012	0.802355	-2.60498	0.00918792	0.0355615
hsa-miR-193b-5p	4.52946	4.37911	4.33107	4.00876	3.52322	2.65186	2.4527	3.01583	3.25344	2.21231	2.15681	9.0612	-2.24282	0.792012	-2.8318	0.00462868	0.0238653	9.0612	-1.8005	0.803202	-2.24165	0.0249842	0.0966203	9.0612	0.530296	0.795869	0.66631	0.505213	0.705806	9.0612	0.0879709	0.799381	0.110049	0.912371	0.953972
hsa-miR-194-3p	0.603714	0.603714	0.603714	0.603714	2.23698	1.38077	0.603714	1.40825	0.603714	0.603714	0.603714	0.281936	0.885105	4.71499	0.187721	0.851095	NA	0.281936	-2.19816	4.24714	-0.517562	0.604764	NA	0.281936	-1.96452	4.74827	-0.413734	0.679069	NA	0.281936	1.11874	4.2099	0.26574	0.790439	NA
hsa-miR-194-5p	4.11288	3.24813	3.7886	2.38923	3.98934	2.94625	3.24206	2.71529	3.35426	2.53096	2.71439	7.05635	-1.06599	0.852292	-1.25073	0.211033	0.410383	7.05635	-0.886596	0.846226	-1.04771	0.294774	0.486442	7.05635	0.218406	0.895344	0.243935	0.807281	0.898351	7.05635	0.0390145	0.800538	0.0487354	0.96113	0.986345
hsa-miR-195-3p	4.46794	5.27577	2.89134	3.42564	2.81572	2.10766	2.69886	1.96434	0.603714	0.603714	0.603714	7.17897	-3.62899	0.948362	-3.82659	0.000129933	0.001259	7.17897	-5.09116	1.47875	-3.44288	0.000575556	0.00737911	7.17897	2.31182	0.986454	2.34357	0.0191002	0.081141	7.17897	3.77399	1.45362	2.59628	0.00942403	0.0360171
hsa-miR-195-5p	5.43616	4.94966	2.01082	3.74723	3.21485	1.38077	2.4527	1.72766	0.603714	0.603714	1.72712	8.37408	-4.7631	1.09205	-4.3616	1.29114e-05	0.000230559	8.37408	-4.21823	1.51693	-2.78077	0.00542299	0.0333781	8.37408	2.53959	1.05451	2.40831	0.0160266	0.0701315	8.37408	1.99472	1.54326	1.29254	0.196171	0.372726
hsa-miR-196a-3p	0.603714	0.603714	0.603714	0.603714	0.603714	0.603714	0.603714	1.40825	1.54755	0.603714	0.603714	0.105353	0.157418	4.74827	0.0331527	0.973553	NA	0.105353	-0.274581	4.24714	-0.0646507	0.948452	NA	0.105353	0	4.74827	0	1	NA	0.105353	-0.570745	4.24714	-0.134383	0.893099	NA
hsa-miR-196a-5p	6.30069	5.00103	6.10199	0.603714	6.79772	3.99926	5.54834	6.32406	8.47095	7.00692	5.16667	83.9213	-0.232504	1.26971	-0.183116	0.854707	0.914943	83.9213	1.54924	1.13771	1.36172	0.173285	0.359354	83.9213	-0.148518	1.2758	-0.116411	0.907327	0.94805	83.9213	-1.93027	1.13087	-1.70689	0.0878426	0.204249
hsa-miR-197-3p	5.85064	6.08367	6.77296	7.18587	8.1074	5.18569	5.39334	5.29837	6.33113	6.6338	5.16667	86.979	-0.721665	0.608555	-1.18587	0.235675	0.441497	86.979	-1.33312	0.538258	-2.47673	0.013259	0.059734	86.979	-1.53963	0.605695	-2.54193	0.0110243	0.0527156	86.979	-0.928176	0.541474	-1.71416	0.0864985	0.202799
hsa-miR-1976	0.603714	0.603714	2.01082	0.603714	0.603714	0.603714	0.603714	0.603714	1.54755	0.603714	0.603714	0.203436	0	4.74827	0	1	NA	0.203436	-1.23637	4.24714	-0.291106	0.77097	NA	0.203436	-1.96453	4.74827	-0.413736	0.679067	NA	0.203436	-1.53253	4.24714	-0.360839	0.71822	NA
hsa-miR-199a-3p	14.3314	13.4058	13.667	12.6127	12.9429	11.5102	13.3062	12.0497	13.8985	13.2199	12.2753	9602.99	-1.44987	0.703172	-2.0619	0.0392176	0.125121	9602.99	0.133177	0.629024	0.21172	0.832325	0.92048	9602.99	0.798356	0.703234	1.13526	0.256265	0.48866	9602.99	-0.78469	0.628955	-1.24761	0.212174	0.396337
hsa-miR-199a-5p	10.7563	8.96674	9.66733	8.76834	8.98085	10.2095	10.6954	9.98608	10.9107	9.78838	9.76526	1044.27	0.205326	0.650078	0.315849	0.752117	0.850483	1044.27	1.0716	0.583153	1.83759	0.0661232	0.187635	1044.27	0.933607	0.651758	1.43244	0.152017	0.349699	1044.27	0.0673378	0.581275	0.115845	0.907775	0.953972
hsa-miR-19a-3p	2.15007	1.80582	0.603714	0.603714	0.603714	1.38077	2.14458	0.603714	2.75279	0.603714	2.15681	1.03407	-1.09679	2.31397	-0.473986	0.63551	NA	1.03407	2.41729	2.2215	1.08813	0.276536	NA	1.03407	1.99852	2.47996	0.805867	0.420319	NA	1.03407	-1.51556	2.03453	-0.744921	0.456319	NA
hsa-miR-19b-3p	3.52053	2.58675	2.5277	2.38923	0.603714	1.91984	3.83852	1.40825	3.69711	3.73685	3.53106	5.4838	-0.545713	1.25675	-0.434225	0.664125	0.804393	5.4838	2.3075	1.35208	1.70662	0.0878919	0.224613	5.4838	1.61237	1.48427	1.08631	0.277343	0.512424	5.4838	-1.24084	1.0975	-1.13061	0.25822	0.444271
hsa-miR-200a-5p	0.603714	1.80582	0.603714	2.38923	0.603714	1.38077	1.71791	0.603714	0.603714	0.603714	0.603714	0.469254	-0.31287	3.63695	-0.0860252	0.931446	NA	0.469254	-2.19816	3.32218	-0.661664	0.508186	NA	0.469254	-0.455166	3.69781	-0.123091	0.902035	NA	0.469254	1.43013	3.2543	0.439459	0.660329	NA
hsa-miR-200b-3p	3.25019	3.81251	2.89134	2.38923	2.81572	2.75752	2.4527	1.96434	2.59111	2.21231	2.46685	4.20918	-1.67066	0.940559	-1.77624	0.075693	0.204517	4.20918	-0.494163	1.03319	-0.47829	0.632443	NA	4.20918	1.15921	1.0466	1.1076	0.268036	0.501113	4.20918	-0.017284	0.925607	-0.0186732	0.985102	0.997097
hsa-miR-200c-3p	2.91293	3.06183	2.5277	3.00583	2.81572	1.91984	0.603714	0.603714	0.603714	1.76907	0.603714	2.32052	-3.321	1.59011	-2.08853	0.0367498	0.120078	2.32052	-3.72687	1.72114	-2.16536	0.0303604	NA	2.32052	0.312139	1.44562	0.21592	0.82905	0.913839	2.32052	0.718016	1.84416	0.389345	0.697021	0.833667
hsa-miR-203a-3p	5.33674	0.603714	3.7886	2.38923	0.603714	0.603714	0.603714	1.40825	1.54755	2.21231	1.72712	5.02174	-6.4643	2.08378	-3.10219	0.00192091	0.0116081	5.02174	-1.94581	1.77028	-1.09915	0.271701	NA	5.02174	1.99899	1.80707	1.10621	0.268638	0.501113	5.02174	-2.5195	2.05196	-1.22785	0.219505	0.403234
hsa-miR-20a-5p	6.38598	4.59555	4.21362	3.42564	3.77549	4.62194	7.94177	4.38349	4.93521	5.52043	4.71181	46.5907	0.878459	1.05658	0.831419	NA	NA	46.5907	1.42761	1.00892	1.41499	NA	NA	46.5907	2.13493	1.11235	1.9193	NA	NA	46.5907	1.58578	0.947076	1.67439	NA	NA
hsa-miR-21-3p	4.89894	4.0275	3.94488	3.74723	3.52322	2.94625	5.32634	2.5975	4.65461	3.61714	4.20296	14.9709	-0.452431	0.996168	-0.454172	0.649705	0.802493	14.9709	0.572448	0.950641	0.602171	0.54706	0.722605	14.9709	0.925163	1.04877	0.882142	0.3777	0.60458	14.9709	-0.0997171	0.892275	-0.111756	0.911017	0.953972
hsa-miR-21-5p	17.0319	16.1219	15.023	14.6718	14.7339	14.3233	16.5274	14.1542	15.5696	15.3704	15.1596	50245.7	-1.20934	0.720018	-1.6796	0.093036	0.235523	50245.7	0.558423	0.644043	0.867059	0.385909	0.581526	50245.7	1.82971	0.720047	2.5411	0.0110503	0.0527156	50245.7	0.06195	0.644011	0.096194	0.923366	0.960937
hsa-miR-210-3p	6.4665	4.45496	5.99987	5.22116	4.8548	5.33865	5.48833	4.38349	4.90299	5.18855	5.00159	37.505	-0.697286	0.723305	-0.964028	0.335032	0.55571	37.505	-0.453788	0.669297	-0.678007	0.497768	0.677646	37.505	0.359843	0.738651	0.487162	0.626144	0.785521	37.505	0.116344	0.652321	0.178354	0.858445	0.929982
hsa-miR-210-5p	2.15007	1.80582	3.61279	2.38923	3.52322	1.69012	1.71791	1.72766	0.603714	2.21231	1.72712	2.69156	-0.706762	1.48349	-0.476417	0.633777	0.79328	2.69156	-2.92931	1.30795	-2.23963	0.0251151	NA	2.69156	-2.20462	1.40344	-1.57087	0.116213	0.296225	2.69156	0.0179256	1.39349	0.0128638	0.989736	0.997659
hsa-miR-2110	4.11288	4.72355	4.0856	3.42564	4.17508	3.39187	2.14458	3.4033	2.18711	2.78463	2.15681	9.13644	-1.64746	0.795704	-2.07044	0.0384109	0.124063	9.13644	-2.24409	0.866262	-2.59054	0.00958257	0.0475862	9.13644	0.588093	0.823666	0.713995	0.47523	0.688297	9.13644	1.18472	0.83972	1.41085	0.158288	0.316138
hsa-miR-2116-3p	2.15007	3.06183	2.5277	0.603714	0.603714	1.69012	1.71791	1.40825	0.603714	0.603714	0.603714	1.17958	-2.28099	1.93423	-1.17928	0.238288	NA	1.17958	-2.89665	2.20701	-1.31248	0.189358	NA	1.17958	1.62967	2.08657	0.781031	0.434784	NA	1.17958	2.24534	2.06358	1.08808	0.27656	0.465602
hsa-miR-212-3p	2.15007	1.80582	2.5277	2.38923	0.603714	0.603714	2.14458	0.603714	1.91665	0.603714	0.603714	1.09615	-1.51293	2.3557	-0.642244	0.520715	NA	1.09615	-1.95071	2.27907	-0.855922	0.392041	NA	1.09615	-0.351402	2.34769	-0.14968	0.881017	NA	1.09615	0.0863753	2.28732	0.0377627	0.969877	NA
hsa-miR-212-5p	4.6451	2.84561	2.89134	0.603714	2.23698	2.40991	3.51194	3.26119	1.54755	3.73685	0.603714	5.69192	-1.16013	1.38836	-0.835615	0.403372	0.605867	5.69192	0.547407	1.47472	0.371194	0.710493	0.850645	5.69192	2.43095	1.56189	1.55641	0.11961	0.296225	5.69192	0.723411	1.28951	0.560998	0.574799	0.736496
hsa-miR-214-3p	7.54922	7.16823	7.5751	6.99	7.18879	7.22253	6.93146	7.48824	8.59933	6.58743	7.32186	168.775	-0.141189	0.620118	-0.227681	0.819894	0.897255	168.775	0.481669	0.55907	0.861553	0.388933	0.584068	168.775	0.0983282	0.625511	0.157197	0.87509	0.934704	168.775	-0.524529	0.55303	-0.948465	0.342893	0.536532
hsa-miR-214-5p	6.22864	5.18989	5.64123	5.31998	5.23317	6.20774	5.0637	5.64483	5.19663	4.81126	4.47991	40.967	-0.0870552	0.586606	-0.148405	0.882023	0.926818	40.967	-0.599801	0.558859	-1.07326	0.283155	0.477755	40.967	0.413522	0.610025	0.677877	0.49785	0.703706	40.967	0.926267	0.533197	1.73719	0.0823529	0.194892
hsa-miR-215-5p	2.91293	3.55869	3.1762	3.42564	0.603714	0.603714	2.14458	1.40825	1.91665	1.76907	0.603714	2.97268	-3.35792	1.55211	-2.16345	0.0305065	0.104462	2.97268	-2.50298	1.53389	-1.63179	0.102723	NA	2.97268	0.541357	1.4498	0.373401	0.70885	0.838517	2.97268	-0.313579	1.63093	-0.192269	0.847531	0.922436
hsa-miR-216a-3p	2.15007	2.26076	0.603714	2.38923	0.603714	2.10766	0.603714	0.603714	0.603714	0.603714	0.603714	0.781942	-1.71427	2.96542	-0.578085	0.563207	NA	0.781942	-2.19817	2.97566	-0.738716	0.46008	NA	0.781942	1.48136	3.08333	0.480441	0.630914	NA	0.781942	1.96526	2.8533	0.688767	0.49097	NA
hsa-miR-216a-5p	1.72204	2.26076	0.603714	2.38923	2.23698	1.38077	0.603714	1.40825	1.54755	0.603714	1.72712	0.961753	-2.12092	2.00959	-1.0554	0.291244	NA	0.961753	-1.39186	1.97898	-0.703323	0.481855	NA	0.961753	0.097344	1.99488	0.048797	0.961081	NA	0.961753	-0.631714	1.99381	-0.316838	0.751367	NA
hsa-miR-216b-5p	0.603714	1.80582	0.603714	3.00583	2.23698	0.603714	0.603714	0.603714	0.603714	0.603714	0.603714	0.778445	-2.31543	3.7879	-0.611269	0.541021	NA	0.778445	-3.90552	3.28528	-1.18879	0.234521	NA	0.778445	-2.16084	3.68295	-0.586715	0.557395	NA	0.778445	0	3.40253	0	1	NA
hsa-miR-217	3.52053	3.06183	3.1762	3.42564	3.98934	2.26845	1.71791	1.72766	2.40577	1.76907	2.92206	4.92342	-2.29614	1.03849	-2.21103	0.0270334	0.0986544	4.92342	-1.64204	0.94401	-1.73943	0.0819591	NA	4.92342	-0.328423	0.978938	-0.335489	0.737256	0.863346	4.92342	-0.982521	1.00563	-0.977018	0.32856	0.523963
hsa-miR-22-3p	10.9416	11.4146	10.8472	10.4207	10.558	9.45932	8.55956	9.1994	9.60746	9.3039	9.10202	1183.12	-2.08206	0.423639	-4.91471	8.89136e-07	3.07999e-05	1183.12	-1.27083	0.380091	-3.34348	0.000827336	0.0097715	1183.12	0.578004	0.423815	1.36381	0.172627	0.37349	1183.12	-0.23323	0.379894	-0.613934	0.539259	0.711523
hsa-miR-22-5p	4.33633	4.37911	3.94488	3.42564	3.77549	5.23851	4.88882	5.22532	5.14251	4.91527	5.00159	22.8102	0.871834	0.517532	1.6846	0.0920661	0.234539	22.8102	1.47372	0.556335	2.64897	0.00807369	0.0420024	22.8102	0.720037	0.623442	1.15494	0.248115	0.47651	22.8102	0.118154	0.43436	0.272019	0.785607	0.888101
hsa-miR-2355-3p	1.72204	2.58675	0.603714	3.00583	0.603714	2.5367	1.71791	1.72766	2.40577	2.21231	2.46685	2.03385	-0.275352	1.48703	-0.185169	0.853096	NA	2.03385	0.778118	1.53763	0.506051	0.612821	NA	2.03385	0.500449	1.71046	0.292582	0.769842	0.882345	2.03385	-0.553021	1.28448	-0.430541	0.666802	0.812131
hsa-miR-2355-5p	1.72204	0.603714	0.603714	0.603714	0.603714	0.603714	0.603714	0.603714	1.54755	0.603714	0.603714	0.148517	-2.21528	4.74247	-0.467115	0.640418	NA	0.148517	-0.274581	4.24714	-0.0646507	0.948452	NA	0.148517	0.408165	4.74247	0.0860659	0.931414	NA	0.148517	-1.53253	4.24714	-0.360839	0.71822	NA
hsa-miR-23a-3p	10.903	10.7803	13.0585	12.1879	12.503	8.6665	8.7407	8.62171	12.1135	11.3148	10.6927	2954.83	-2.17435	0.507553	-4.28398	1.83576e-05	0.000294771	2954.83	-1.13882	0.452997	-2.51397	0.0119379	0.0567051	2954.83	-1.78773	0.506724	-3.52801	0.000418694	0.00399475	2954.83	-2.82325	0.453925	-6.21965	4.98273e-10	2.76126e-08
hsa-miR-23a-5p	2.70583	2.26076	2.01082	0.603714	2.23698	2.40991	0.603714	2.32262	0.603714	1.76907	0.603714	1.45307	-0.758369	1.65774	-0.457472	0.647332	NA	1.45307	-2.05214	2.05151	-1.00031	0.317162	NA	1.45307	1.22065	1.89915	0.642737	0.520395	NA	1.45307	2.51443	1.83031	1.37377	0.169513	0.331884
hsa-miR-24-2-5p	7.07156	5.9334	4.63462	5.58125	4.8548	6.42811	5.74064	5.51301	5.32364	4.91527	5.78973	52.2911	-0.689443	0.603883	-1.14168	0.253586	0.467264	52.2911	0.353457	0.583556	0.605695	0.544717	0.722605	52.2911	1.6415	0.636521	2.57887	0.00991249	0.0489612	52.2911	0.598605	0.547771	1.0928	0.274481	0.463274
hsa-miR-24-3p	12.4894	12.8911	10.7245	11.2574	11.3767	11.2235	10.0422	10.663	11.3404	10.8746	11.1056	2895.76	-1.98376	0.469592	-4.22443	2.39549e-05	0.000346058	2895.76	-0.0264243	0.420722	-0.0628069	0.94992	0.969229	2895.76	1.5596	0.470009	3.31823	0.000905907	0.00753197	2895.76	-0.397736	0.420256	-0.946414	0.343938	0.536729
hsa-miR-2682-3p	1.72204	0.603714	0.603714	0.603714	0.603714	0.603714	1.71791	0.603714	1.91665	0.603714	0.603714	0.296358	-1.25351	4.74247	-0.264315	0.791537	NA	0.296358	0.327577	4.23045	0.0774331	0.938279	NA	0.296358	0.40818	4.74247	0.086069	0.931412	NA	0.296358	-1.1729	4.23045	-0.277252	0.781586	NA
hsa-miR-2682-5p	3.39195	4.37911	0.603714	2.38923	3.98934	3.18719	5.0637	3.53217	3.77114	2.99695	2.92206	9.77946	0.228975	1.08037	0.211941	0.832153	0.904584	9.77946	0.47631	1.10298	0.431841	0.665857	0.815069	9.77946	1.33194	1.19338	1.1161	0.264379	0.499573	9.77946	1.0846	0.979588	1.1072	0.268207	0.45694
hsa-miR-26a-2-3p	2.70583	3.06183	3.94488	2.38923	2.23698	1.69012	2.4527	1.96434	3.44821	3.61714	0.603714	4.49677	-1.51036	1.35306	-1.11625	0.264314	0.482785	4.49677	-0.0463194	1.19292	-0.0388285	0.969027	NA	4.49677	-0.36523	1.34782	-0.270979	0.786408	0.890255	4.49677	-1.82927	1.19885	-1.52586	0.127044	0.270783
hsa-miR-26a-5p	14.0865	13.9924	12.7929	12.1507	12.3342	12.5122	12.9722	12.6266	12.6136	12.7463	11.9357	7975.1	-1.32345	0.414055	-3.1963	0.00139201	0.00888987	7975.1	0.0209528	0.370706	0.0565215	0.954926	0.969229	7975.1	1.58867	0.414294	3.83465	0.000125743	0.00143495	7975.1	0.244275	0.370438	0.659423	0.509624	0.679159
hsa-miR-26b-3p	2.15007	2.26076	2.5277	0.603714	2.23698	1.38077	0.603714	1.96434	2.40577	0.603714	0.603714	1.2772	-1.59509	1.95871	-0.814359	0.415439	NA	1.2772	-0.928212	1.88744	-0.491784	0.622872	NA	1.2772	0.146955	2.00011	0.0734735	0.941429	NA	1.2772	-0.519923	1.84351	-0.282029	0.777922	0.887338
hsa-miR-26b-5p	10.6248	10.7994	9.21475	9.75452	8.9112	7.38338	9.5186	7.44873	9.07181	9.3784	8.58431	720.888	-2.24145	0.698956	-3.20685	0.00134195	0.00876947	720.888	-0.289854	0.62674	-0.462478	0.643739	0.805733	720.888	1.383	0.699713	1.97653	0.0480953	0.158144	720.888	-0.568596	0.625895	-0.908453	0.363639	0.561028
hsa-miR-27a-3p	11.8994	11.6998	10.1024	9.91306	9.85025	10.8941	9.93822	10.2351	9.97997	9.68944	10.1568	1560.55	-1.39184	0.409463	-3.39918	0.000675872	0.00493299	1560.55	-0.00483831	0.368429	-0.0131323	0.989522	0.989522	1560.55	1.84659	0.410879	4.49425	6.98171e-06	0.000135445	1560.55	0.459589	0.36685	1.2528	0.210279	0.393903
hsa-miR-27a-5p	7.15166	6.8285	4.21362	5.41244	4.8548	5.84912	4.57856	5.06706	3.77114	4.44442	2.46685	42.6999	-1.81091	0.721262	-2.51075	0.0120475	0.0528962	42.6999	-1.30331	0.715192	-1.82233	0.0684053	0.188965	42.6999	2.22971	0.750214	2.97209	0.00295777	0.0187111	42.6999	1.72211	0.68476	2.51491	0.0119062	0.0430344
hsa-miR-296-3p	3.39195	2.84561	2.5277	2.38923	2.81572	2.26845	1.71791	2.82325	1.91665	2.53096	0.603714	3.11895	-1.2144	1.14964	-1.05633	0.290816	0.512346	3.11895	-1.20474	1.27705	-0.943374	0.34549	NA	3.11895	0.853531	1.26002	0.677394	0.498156	0.703706	3.11895	0.843868	1.16827	0.722321	0.470097	0.644566
hsa-miR-296-5p	1.72204	1.80582	2.5277	0.603714	2.81572	0.603714	0.603714	2.15752	0.603714	2.53096	1.72712	1.41664	-0.585475	2.19348	-0.266916	0.789534	NA	1.41664	-0.962124	1.88891	-0.509354	0.610504	NA	1.41664	-1.30411	2.18454	-0.596973	0.550525	NA	1.41664	-0.927462	1.89924	-0.488333	0.625314	0.788455
hsa-miR-299-3p	0.603714	3.06183	2.89134	3.42564	0.603714	1.69012	2.90548	1.72766	2.18711	2.21231	2.15681	2.80799	-0.404974	1.5167	-0.26701	0.789461	0.882062	2.80799	-1.03535	1.42002	-0.72911	0.465934	NA	2.80799	-0.596357	1.56397	-0.381309	0.702974	0.836587	2.80799	0.0340195	1.36778	0.0248721	0.980157	0.996323
hsa-miR-299-5p	2.70583	2.26076	2.01082	3.00583	3.77549	2.65186	3.73788	3.10264	3.0263	3.18018	2.46685	5.29347	1.07289	1.05379	1.01813	0.308618	0.527355	5.29347	-0.224738	0.966486	-0.232531	0.816125	0.911724	5.29347	-0.891816	1.13925	-0.782811	0.433738	0.652857	5.29347	0.405812	0.864105	0.469633	0.638617	0.793795
hsa-miR-29b-2-5p	1.72204	0.603714	0.603714	0.603714	0.603714	1.38077	0.603714	0.603714	0.603714	1.76907	0.603714	0.223455	-1.2535	4.74247	-0.264314	0.791538	NA	0.223455	-0.274581	4.24714	-0.0646507	0.948452	NA	0.223455	0.408174	4.74247	0.0860678	0.931412	NA	0.223455	-0.570745	4.24714	-0.134383	0.893099	NA
hsa-miR-29b-3p	3.84759	2.58675	3.1762	3.00583	2.81572	1.69012	7.18856	1.96434	2.40577	3.73685	2.71439	17.5437	2.68966	1.54885	1.73655	NA	NA	17.5437	0.0835075	1.47673	0.0565489	NA	NA	17.5437	0.491028	1.63228	0.300823	NA	NA	17.5437	3.09718	1.38395	2.23792	NA	NA
hsa-miR-29c-3p	2.45905	0.603714	2.01082	2.38923	2.23698	0.603714	2.14458	1.72766	1.91665	1.76907	0.603714	1.31975	-0.748358	1.90236	-0.393384	0.694036	NA	1.31975	-1.3387	1.83495	-0.729556	0.465661	NA	1.31975	-0.497086	1.95863	-0.253793	0.799656	NA	1.31975	0.0932529	1.77476	0.0525439	0.958095	0.98475
hsa-miR-29c-5p	2.70583	2.58675	2.01082	0.603714	0.603714	1.69012	0.603714	0.603714	0.603714	2.53096	2.46685	1.42776	-3.33946	2.10264	-1.58822	0.112236	NA	1.42776	1.40009	2.03919	0.68659	0.492341	NA	1.42776	2.27489	2.18118	1.04297	0.296964	NA	1.42776	-2.46466	1.95496	-1.26072	0.20741	0.389626
hsa-miR-301a-3p	0.603714	0.603714	2.01082	0.603714	0.603714	0.603714	1.71791	0.603714	0.603714	0.603714	0.603714	0.228745	0.157418	4.74827	0.0331527	0.973553	NA	0.228745	-2.19816	4.24714	-0.517562	0.604764	NA	0.228745	-1.96453	4.74827	-0.413736	0.679067	NA	0.228745	0.391043	4.24714	0.0920721	0.926641	NA
hsa-miR-301a-5p	2.91293	0.603714	0.603714	0.603714	0.603714	2.10766	2.14458	1.96434	1.91665	0.603714	1.72712	1.11651	-0.504441	1.9874	-0.25382	0.799635	NA	1.11651	1.07614	2.18084	0.493453	0.621692	NA	1.11651	2.67217	2.25564	1.18466	0.236151	NA	1.11651	1.09159	1.90207	0.573892	0.566041	0.733101
hsa-miR-3064-5p	1.72204	1.80582	0.603714	0.603714	0.603714	1.38077	0.603714	1.72766	1.54755	0.603714	0.603714	0.37934	-1.05885	3.10736	-0.340754	0.733288	NA	0.37934	-0.274582	2.99749	-0.0916038	0.927013	NA	0.37934	1.4425	3.19222	0.451882	0.651354	NA	0.37934	0.65824	2.90696	0.226436	0.820862	NA
hsa-miR-30c-1-3p	3.52053	3.06183	2.5277	0.603714	0.603714	2.40991	1.71791	2.5975	1.91665	2.99695	0.603714	2.81735	-1.55392	1.35885	-1.14355	0.25281	0.467264	2.81735	0.779157	1.62249	0.480223	0.631069	NA	2.81735	2.51816	1.67329	1.50491	0.132346	0.315678	2.81735	0.185085	1.29578	0.142837	0.886419	0.946591
hsa-miR-30c-5p	10.5259	9.34943	9.98038	9.55122	10.2133	9.21919	8.99343	8.7475	9.29098	9.57729	9.00196	770.85	-1.05958	0.480241	-2.20636	0.0273589	0.0991982	770.85	-0.634251	0.430687	-1.47265	0.140845	0.3047	770.85	0.114218	0.480912	0.237503	0.812267	0.900456	770.85	-0.311115	0.429938	-0.723627	0.469295	0.644566
hsa-miR-30e-3p	8.39262	8.44438	7.53916	7.15947	7.73475	6.55136	7.91356	6.15756	7.36428	7.13062	6.59995	181.937	-1.36369	0.598114	-2.27999	0.0226081	0.0870257	181.937	-0.440229	0.542221	-0.811899	0.41685	0.600499	181.937	0.93165	0.602245	1.54696	0.121873	0.299282	181.937	0.00818358	0.537629	0.0152216	0.987855	0.997659
hsa-miR-30e-5p	6.43483	5.3568	4.21362	4.58892	4.33935	5.16764	6.72613	4.4168	4.49059	4.86421	5.31473	37.4864	-0.255929	0.770026	-0.332364	0.739614	0.84313	37.4864	0.615517	0.746479	0.824561	0.409621	0.597747	37.4864	1.76449	0.815914	2.1626	0.030572	0.111143	37.4864	0.893048	0.696028	1.28306	0.19947	0.377913
hsa-miR-3117-3p	0.603714	0.603714	0.603714	0.603714	0.603714	1.91984	2.69886	1.40825	1.91665	1.76907	2.46685	0.995491	3.24917	2.37429	1.36848	0.171161	NA	0.995491	2.20594	2.09617	1.05237	0.292631	NA	0.995491	0	2.60544	0	1	NA	0.995491	0.0404638	1.80078	0.0224701	0.982073	NA
hsa-miR-3126-5p	1.72204	2.26076	0.603714	0.603714	2.23698	1.69012	0.603714	0.603714	0.603714	0.603714	0.603714	0.569342	-2.19707	3.25541	-0.674899	0.49974	NA	0.569342	-2.19817	3.13836	-0.700419	0.483666	NA	0.569342	1.09827	3.3028	0.332527	0.739491	NA	0.569342	1.09937	3.08844	0.355961	0.72187	NA
hsa-miR-3127-3p	1.72204	0.603714	0.603714	0.603714	0.603714	1.69012	0.603714	0.603714	0.603714	0.603714	0.603714	0.169363	-0.56068	4.7108	-0.11902	0.90526	NA	0.169363	0	4.24714	0	1	NA	0.169363	0.408172	4.74247	0.0860673	0.931413	NA	0.169363	1.08386	4.21175	0.257342	0.796915	NA
hsa-miR-3127-5p	0.603714	2.26076	0.603714	0.603714	0.603714	0.603714	1.71791	0.603714	0.603714	0.603714	0.603714	0.289762	-2.38628	4.63007	-0.515388	0.606282	NA	0.289762	0	4.24714	0	1	NA	0.289762	1.54096	4.63007	0.332815	0.739274	NA	0.289762	0.391043	4.24714	0.0920721	0.926641	NA
hsa-miR-3129-3p	0.603714	2.84561	0.603714	2.38923	2.81572	2.40991	2.14458	1.96434	0.603714	2.21231	1.72712	1.87011	-0.107475	1.69457	-0.0634229	0.94943	NA	1.87011	-1.2059	1.74059	-0.692811	0.488428	NA	1.87011	-0.0131082	1.82103	-0.00719823	0.994257	1	1.87011	1.08532	1.60781	0.675027	0.499658	0.669905
hsa-miR-3129-5p	1.72204	2.84561	2.5277	0.603714	0.603714	0.603714	0.603714	1.72766	1.54755	1.76907	1.72712	1.11064	-2.86931	2.06996	-1.38616	0.165697	NA	1.11064	-0.448208	2.03391	-0.220367	0.825585	NA	1.11064	1.15529	2.10137	0.549778	0.582472	NA	1.11064	-1.26581	2.00145	-0.63245	0.527093	0.697302
hsa-miR-3133	2.15007	2.26076	2.89134	0.603714	0.603714	0.603714	0.603714	0.603714	0.603714	0.603714	0.603714	0.804198	-4.25045	3.47921	-1.22167	0.221832	NA	0.804198	-3.33906	3.2306	-1.03357	0.301336	NA	0.804198	0.340638	3.40715	0.0999775	0.920362	NA	0.804198	0	3.30652	0	1	NA
hsa-miR-3158-3p	4.11288	3.24813	2.5277	3.42564	4.33935	3.32697	5.02194	3.53217	3.84146	2.99695	3.40222	10.8533	0.483567	0.928869	0.520598	0.602647	0.77461	10.8533	-0.168813	0.903902	-0.186761	0.851848	0.921748	10.8533	0.195232	0.995112	0.196191	0.84446	0.920956	10.8533	0.847613	0.830415	1.02071	0.307392	0.497362
hsa-miR-3163	0.603714	1.80582	0.603714	0.603714	0.603714	0.603714	0.603714	1.40825	0.603714	0.603714	0.603714	0.14568	-1.3668	4.73451	-0.288689	0.77282	NA	0.14568	0	4.24714	0	1	NA	0.14568	0.521473	4.73451	0.110143	0.912296	NA	0.14568	0.391043	4.24714	0.0920721	0.926641	NA
hsa-miR-3167	0.603714	0.603714	0.603714	0.603714	0.603714	0.603714	1.71791	0.603714	1.54755	0.603714	1.72712	0.235926	0.157407	4.74827	0.0331504	0.973555	NA	0.235926	0.53056	4.21591	0.125847	0.899853	NA	0.235926	0	4.74827	0	1	NA	0.235926	-1.37589	4.21591	-0.326356	0.744155	NA
hsa-miR-3170	1.72204	0.603714	0.603714	0.603714	0.603714	0.603714	0.603714	1.40825	1.54755	0.603714	0.603714	0.192604	-1.2535	4.74247	-0.264314	0.791538	NA	0.192604	-0.274581	4.24714	-0.0646507	0.948452	NA	0.192604	0.408174	4.74247	0.0860678	0.931412	NA	0.192604	-0.570745	4.24714	-0.134383	0.893099	NA
hsa-miR-3173-5p	0.603714	1.80582	0.603714	2.38923	2.81572	1.69012	1.71791	1.40825	0.603714	0.603714	0.603714	0.947982	0.534336	2.47381	0.215997	0.82899	NA	0.947982	-3.7907	2.21606	-1.71056	0.0871629	NA	0.947982	-2.07688	2.49397	-0.832757	0.404982	NA	0.947982	2.24816	2.19335	1.02499	0.305368	NA
hsa-miR-3175	2.15007	0.603714	0.603714	0.603714	0.603714	0.603714	0.603714	0.603714	1.54755	1.76907	0.603714	0.330915	-3.14686	4.64576	-0.677363	0.498176	NA	0.330915	0.586628	4.21085	0.139314	0.889202	NA	0.330915	1.33975	4.64576	0.288381	0.773055	NA	0.330915	-2.39374	4.21085	-0.568471	0.569715	NA
hsa-miR-3177-3p	2.45905	1.80582	2.5277	0.603714	2.81572	1.69012	1.71791	1.72766	0.603714	0.603714	1.72712	1.38622	-1.10352	1.64792	-0.669645	0.503084	NA	1.38622	-3.03688	1.8267	-1.6625	0.0964126	NA	1.38622	-0.357837	1.68254	-0.212677	0.831579	NA	1.38622	1.57553	1.79486	0.8778	0.380052	0.572748
hsa-miR-3179	0.603714	2.26076	0.603714	0.603714	0.603714	1.69012	0.603714	1.96434	1.91665	0.603714	0.603714	0.540091	-0.449471	3.33903	-0.134611	0.892919	NA	0.540091	0.349524	3.21498	0.108717	0.913427	NA	0.540091	1.5337	3.46489	0.442641	0.658025	NA	0.540091	0.734705	3.07892	0.238624	0.811397	NA
hsa-miR-3180	2.15007	1.80582	0.603714	2.38923	0.603714	2.26845	0.603714	0.603714	0.603714	1.76907	0.603714	0.816553	-0.943789	2.6594	-0.354889	0.722673	NA	0.816553	-1.23638	2.72683	-0.453411	0.650253	NA	0.816553	1.03508	2.81455	0.36776	0.713052	NA	0.816553	1.32767	2.56637	0.517331	0.604925	NA
hsa-miR-3180-5p	1.72204	0.603714	0.603714	0.603714	0.603714	0.603714	0.603714	0.603714	0.603714	1.76907	0.603714	0.182398	-2.21528	4.74247	-0.467115	0.640418	NA	0.182398	-0.274581	4.24714	-0.0646507	0.948452	NA	0.182398	0.408165	4.74247	0.0860659	0.931414	NA	0.182398	-1.53253	4.24714	-0.360839	0.71822	NA
hsa-miR-3187-5p	0.603714	2.26076	0.603714	0.603714	2.23698	1.38077	0.603714	0.603714	0.603714	0.603714	0.603714	0.441035	-2.38485	4.29735	-0.554959	0.578923	NA	0.441035	-2.19816	3.95739	-0.555457	0.578582	NA	0.441035	0.577738	4.29735	0.13444	0.893054	NA	0.441035	0.391044	3.95739	0.0988136	0.921286	NA
hsa-miR-3190-3p	0.603714	2.26076	0.603714	0.603714	3.21485	1.38077	1.71791	0.603714	0.603714	0.603714	0.603714	0.921195	-1.35371	3.15721	-0.428767	0.668093	NA	0.921195	-3.73302	2.91592	-1.28022	0.200468	NA	0.921195	-0.965613	3.11492	-0.309997	0.756564	NA	0.921195	1.4137	2.96106	0.477429	0.633057	NA
hsa-miR-3192-5p	1.72204	0.603714	0.603714	0.603714	0.603714	1.38077	0.603714	0.603714	1.54755	0.603714	0.603714	0.189573	-1.2535	4.74247	-0.264314	0.791538	NA	0.189573	-0.274581	4.24714	-0.0646507	0.948452	NA	0.189573	0.408174	4.74247	0.0860678	0.931412	NA	0.189573	-0.570745	4.24714	-0.134383	0.893099	NA
hsa-miR-320b	5.98795	6.54742	6.64351	5.99391	6.41399	5.14937	3.73788	5.08782	5.70574	5.0584	5.62941	53.7289	-1.58654	0.58627	-2.70616	0.00680661	0.0329769	53.7289	-0.931542	0.531735	-1.75189	0.0797926	0.21068	53.7289	-0.0919072	0.587207	-0.156516	0.875626	0.934704	53.7289	-0.746905	0.5307	-1.4074	0.15931	0.316243
hsa-miR-320c	3.74681	2.84561	4.88493	4.22944	4.62015	2.75752	0.603714	3.01583	3.25344	3.18018	2.46685	9.49338	-1.16483	0.945574	-1.23187	0.217997	0.418564	9.49338	-2.00951	0.827584	-2.42816	0.0151755	0.0656602	9.49338	-1.50812	0.915365	-1.64757	0.0994419	0.267941	9.49338	-0.663442	0.860879	-0.770656	0.440911	0.626877
hsa-miR-320d	2.15007	2.26076	2.5277	0.603714	2.23698	0.603714	0.603714	0.603714	1.54755	2.21231	0.603714	1.11038	-4.24933	2.23322	-1.90278	0.0570687	NA	1.11038	-1.05025	1.98031	-0.530348	0.595871	NA	1.11038	0.153154	2.09181	0.0732158	0.941634	NA	1.11038	-3.04592	2.12913	-1.43059	0.152547	0.307995
hsa-miR-320e	2.45905	2.26076	2.01082	2.38923	0.603714	1.38077	0.603714	1.72766	1.54755	1.76907	0.603714	1.13278	-2.28495	1.77816	-1.28501	0.198789	NA	1.13278	-1.25134	1.91876	-0.652165	0.514295	NA	1.13278	0.908352	1.85259	0.490314	0.623912	NA	1.13278	-0.125254	1.84699	-0.0678153	0.945933	0.976778
hsa-miR-323a-3p	6.13319	7.20148	5.59526	6.163	7.21004	6.68404	6.57578	6.84604	7.00418	5.84356	5.00159	89.4028	-0.0575744	0.727088	-0.079185	0.936886	0.963773	89.4028	-0.301692	0.661235	-0.456255	0.648206	0.805733	89.4028	0.29351	0.735802	0.398898	0.689968	0.826258	89.4028	0.537628	0.651524	0.825184	0.409267	0.595542
hsa-miR-323a-5p	1.72204	1.80582	0.603714	2.38923	0.603714	0.603714	0.603714	1.72766	0.603714	0.603714	0.603714	0.517047	-1.51787	3.41798	-0.444083	0.656982	NA	0.517047	-2.19817	3.23255	-0.68001	0.496498	NA	0.517047	0.48095	3.46708	0.138719	0.889672	NA	0.517047	1.16125	3.17983	0.365193	0.714968	NA
hsa-miR-323b-3p	4.02985	4.94966	2.89134	4.22944	5.83584	5.70657	5.32634	5.49759	4.09223	3.73685	3.10163	25.0015	1.057	0.851672	1.24108	0.214575	0.414402	25.0015	-1.26835	0.806243	-1.57317	0.115681	0.268896	25.0015	-0.256477	0.880071	-0.291427	0.770725	0.882345	25.0015	2.06887	0.775144	2.66902	0.00760733	0.0302926
hsa-miR-324-3p	2.45905	2.84561	2.5277	3.00583	2.23698	1.69012	2.14458	0.603714	2.40577	1.76907	2.46685	2.48905	-2.15359	1.36831	-1.57391	0.115509	0.275194	2.48905	-0.615011	1.24675	-0.493291	0.621807	NA	2.48905	0.08508	1.33888	0.0635454	0.949332	0.974447	2.48905	-1.4535	1.2783	-1.13706	0.255514	0.443648
hsa-miR-324-5p	0.603714	0.603714	2.01082	0.603714	2.23698	1.69012	2.14458	1.96434	1.54755	2.53096	2.46685	1.33745	2.86043	2.03407	1.40626	0.159646	NA	1.33745	0.731753	1.66541	0.439384	0.660383	NA	1.33745	-2.7854	2.21876	-1.25539	0.209338	NA	1.33745	-0.656721	1.41001	-0.465757	0.641389	0.79455
hsa-miR-326	0.603714	0.603714	0.603714	3.00583	0.603714	0.603714	1.71791	1.40825	0.603714	0.603714	0.603714	0.610721	1.25977	4.10631	0.306789	0.759004	NA	0.610721	-3.39364	3.6517	-0.929332	0.352717	NA	0.610721	-3.16001	4.09873	-0.770973	0.440723	NA	0.610721	1.49341	3.66021	0.408012	0.683265	NA
hsa-miR-328-3p	7.57123	7.32729	6.50129	6.40705	7.91378	6.18103	5.54834	6.38395	4.96672	5.81701	3.75775	94.4063	-1.41187	0.721374	-1.95719	0.0503252	0.152058	94.4063	-2.14547	0.661015	-3.24573	0.00117152	0.0121894	94.4063	0.343971	0.724215	0.474957	0.634818	0.786093	94.4063	1.07758	0.657901	1.6379	0.101442	0.229452
hsa-miR-329-3p	6.19121	6.74076	5.59526	6.45126	5.83584	5.38623	5.36023	5.46624	4.76637	5.18855	4.47991	50.2944	-1.14012	0.482549	-2.36271	0.0181418	0.0738817	50.2944	-1.24163	0.464505	-2.67301	0.00751741	0.0415836	50.2944	0.519803	0.495991	1.04801	0.294635	0.526945	50.2944	0.621304	0.450123	1.3803	0.167495	0.329539
hsa-miR-329-5p	2.15007	3.24813	0.603714	0.603714	0.603714	2.26845	1.71791	1.96434	1.54755	0.603714	0.603714	1.26944	-1.4334	1.76946	-0.810082	0.417893	NA	1.26944	-0.274582	2.20545	-0.124502	0.900918	NA	1.26944	3.48935	2.06168	1.69248	0.0905549	NA	1.26944	2.33052	1.93505	1.20437	0.228446	0.410585
hsa-miR-330-3p	4.69959	5.90676	3.94488	4.87597	5.14751	4.51154	4.02055	4.38349	3.44821	4.21835	3.53106	21.3697	-1.21485	0.663705	-1.8304	0.0671896	0.186933	21.3697	-1.12787	0.656053	-1.71917	0.0855834	0.221302	21.3697	0.768273	0.691123	1.11163	0.266297	0.499952	21.3697	0.681292	0.627103	1.08641	0.277297	0.465662
hsa-miR-330-5p	2.70583	2.58675	2.89134	0.603714	2.81572	2.75752	2.90548	3.10264	2.40577	1.76907	2.15681	3.32168	0.438879	1.04587	0.419632	0.674754	0.805121	3.32168	-0.727283	1.14941	-0.632744	0.526901	NA	3.32168	0.154484	1.204	0.128309	0.897905	0.943331	3.32168	1.32065	0.982525	1.34413	0.178905	0.344845
hsa-miR-331-3p	3.63824	3.55869	5.16253	3.74723	3.77549	3.87021	4.10348	3.18422	4.61533	4.13426	3.75775	13.8156	0.19622	0.780079	0.251539	0.801398	0.886585	13.8156	-0.246663	0.691869	-0.356517	0.721453	0.85748	13.8156	-1.01044	0.803838	-1.25702	0.208746	0.423311	13.8156	-0.567558	0.664117	-0.854606	0.392769	0.579139
hsa-miR-331-5p	3.25019	2.84561	0.603714	2.38923	0.603714	2.10766	2.90548	2.15752	0.603714	2.53096	0.603714	2.31605	-1.02646	1.48334	-0.691991	0.488943	0.691635	2.31605	0.374422	1.8721	0.200001	0.84148	NA	2.31605	2.91473	1.85275	1.57319	0.115675	0.296225	2.31605	1.51385	1.50743	1.00426	0.315255	0.508845
hsa-miR-337-3p	5.26643	6.0353	6.10199	6.65404	6.76937	4.74895	5.0637	4.81634	7.2603	5.96947	6.38255	67.0482	-0.889151	0.572079	-1.55424	0.120126	0.284292	67.0482	0.119172	0.503896	0.236502	0.813043	0.911724	67.0482	-0.870386	0.572172	-1.5212	0.128211	0.308341	67.0482	-1.87871	0.50379	-3.72915	0.000192124	0.00140399
hsa-miR-337-5p	2.15007	2.84561	0.603714	0.603714	0.603714	2.10766	3.62947	1.40825	1.91665	0.603714	2.46685	2.04173	0.258112	1.74323	0.148066	0.882291	0.926818	2.04173	1.90242	1.97169	0.964866	0.334612	NA	2.04173	3.05718	2.07676	1.47209	0.140996	0.330885	2.04173	1.41287	1.61663	0.873963	0.382138	0.572748
hsa-miR-338-5p	2.45905	2.58675	2.01082	0.603714	0.603714	0.603714	0.603714	0.603714	0.603714	0.603714	0.603714	0.708703	-4.8356	3.47855	-1.39012	0.164492	NA	0.708703	-2.19816	3.32688	-0.660729	0.508786	NA	0.708703	2.06669	3.47855	0.594124	0.552429	NA	0.708703	0	3.32688	0	1	NA
hsa-miR-342-3p	5.33674	5.64181	6.70969	6.31433	6.0396	4.86561	5.4257	4.34939	6.09542	6.42114	5.16667	53.6375	-0.613128	0.592084	-1.03554	0.300416	0.519488	53.6375	-0.418595	0.525256	-0.796936	0.425488	0.607642	53.6375	-0.936223	0.594225	-1.57554	0.115133	0.296225	53.6375	-1.13076	0.522833	-2.16275	0.0305607	0.0895282
hsa-miR-342-5p	2.45905	1.80582	2.01082	2.38923	3.21485	2.65186	2.14458	3.01583	0.603714	0.603714	2.46685	2.58673	0.865046	1.44258	0.599652	0.548738	0.747624	2.58673	-1.93066	1.49088	-1.29499	0.195325	NA	2.58673	-0.791632	1.54198	-0.513385	0.607682	0.775594	2.58673	2.00408	1.38782	1.44405	0.148725	0.302274
hsa-miR-345-5p	4.11288	3.24813	4.33107	0.603714	0.603714	3.18719	4.45817	3.26119	2.89658	4.44442	1.72712	8.6353	0.00366933	1.3819	0.00265528	0.997881	1	8.6353	0.403991	1.31433	0.307374	0.758559	0.879285	8.6353	0.787426	1.45136	0.542542	0.587445	0.763537	8.6353	0.387104	1.2372	0.312888	0.754366	0.872441
hsa-miR-34a-3p	0.603714	0.603714	0.603714	0.603714	0.603714	0.603714	1.71791	0.603714	0.603714	1.76907	0.603714	0.181723	0.157418	4.74827	0.0331527	0.973553	NA	0.181723	-0.274581	4.24714	-0.0646507	0.948452	NA	0.181723	0	4.74827	0	1	NA	0.181723	-0.570745	4.24714	-0.134383	0.893099	NA
hsa-miR-34a-5p	6.68415	5.64181	5.44781	5.58125	3.21485	3.72816	8.20651	3.65012	5.79607	5.64648	5.68486	63.5776	0.499998	1.23065	0.406289	NA	NA	63.5776	0.686877	1.12112	0.612671	NA	NA	63.5776	1.25891	1.24826	1.00853	NA	NA	63.5776	1.07203	1.10148	0.97327	NA	NA
hsa-miR-34b-3p	2.91293	3.06183	3.1762	3.42564	3.21485	2.5367	0.603714	2.82325	2.89658	2.99695	0.603714	4.41214	-0.959794	1.22006	-0.786677	0.431471	0.633125	4.41214	-1.03158	1.13737	-0.906987	0.364414	NA	4.41214	-0.400679	1.24186	-0.322643	0.746966	0.869468	4.41214	-0.32889	1.11353	-0.29536	0.767719	0.88023
hsa-miR-34c-3p	2.45905	0.603714	2.5277	0.603714	2.23698	0.603714	1.71791	1.40825	2.59111	0.603714	1.72712	1.26796	-1.80712	2.18588	-0.826725	0.408393	NA	1.26796	-0.304075	1.91458	-0.158821	0.87381	NA	1.26796	-0.342969	2.14739	-0.159714	0.873106	NA	1.26796	-1.84602	1.95765	-0.942976	0.345693	0.537117
hsa-miR-34c-5p	5.49882	4.59555	4.21362	4.42046	2.23698	3.25886	7.19795	3.01583	4.49059	3.94946	3.10163	26.6887	0.701655	1.25783	0.557831	0.576959	0.762944	26.6887	0.0720354	1.18393	0.0608442	0.951483	0.969229	26.6887	1.39489	1.30183	1.07148	0.283954	0.519557	26.6887	2.02451	1.13536	1.78314	0.0745643	0.182299
hsa-miR-3591-5p	1.72204	4.12388	0.603714	0.603714	0.603714	0.603714	0.603714	0.603714	0.603714	0.603714	0.603714	1.40796	-6.1474	3.56456	-1.72459	0.0846017	NA	1.40796	0	3.42323	0	1	NA	1.40796	4.34028	3.56456	1.21762	0.223368	NA	1.40796	0	3.42323	0	1	1
hsa-miR-3605-3p	3.09204	3.06183	2.5277	0.603714	2.81572	3.18719	1.71791	2.5975	2.18711	0.603714	0.603714	2.86316	-0.627435	1.30804	-0.479674	0.631459	0.792205	2.86316	-1.73854	1.56815	-1.10866	0.267577	NA	2.86316	1.12518	1.46574	0.767652	0.442694	0.655878	2.86316	2.23628	1.42185	1.5728	0.115766	0.254915
hsa-miR-3605-5p	2.15007	2.26076	0.603714	2.38923	2.81572	0.603714	0.603714	1.72766	0.603714	0.603714	1.72712	1.18756	-2.49771	2.19832	-1.13619	0.255877	NA	1.18756	-2.82528	2.15933	-1.30841	0.190735	NA	1.18756	-0.108409	2.10997	-0.0513793	0.959023	NA	1.18756	0.219167	2.24574	0.0975921	0.922256	0.960937
hsa-miR-3613-3p	1.72204	2.26076	2.01082	0.603714	0.603714	0.603714	0.603714	0.603714	1.54755	0.603714	0.603714	0.493873	-3.86743	3.38277	-1.14327	0.252925	NA	0.493873	-1.23637	3.20579	-0.385668	0.699742	NA	0.493873	1.09852	3.38277	0.324739	0.745378	NA	0.493873	-1.53254	3.20579	-0.478053	0.632613	NA
hsa-miR-3613-5p	5.26643	3.69133	4.0856	3.42564	3.77549	1.69012	4.2561	1.96434	3.35426	4.51247	3.40222	11.9988	-1.96822	1.13293	-1.73729	0.0823365	0.21623	11.9988	0.0705124	1.05618	0.066762	0.946771	0.969229	11.9988	1.04702	1.15843	0.903827	0.366087	0.595147	11.9988	-0.991713	1.02814	-0.964568	0.334761	0.528779
hsa-miR-3615	4.6451	4.0275	4.54042	3.74723	4.62015	4.69949	3.73788	3.8103	2.18711	3.48622	3.10163	13.5358	-0.24236	0.749697	-0.323277	0.746485	0.847525	13.5358	-1.76545	0.760127	-2.32257	0.0202024	0.081745	13.5358	0.00440716	0.784477	0.00561796	0.995518	1	13.5358	1.52749	0.724178	2.10928	0.0349205	0.0977498
hsa-miR-3616-5p	2.45905	1.80582	0.603714	0.603714	0.603714	0.603714	0.603714	0.603714	0.603714	0.603714	0.603714	0.363346	-4.19734	4.58312	-0.915825	0.359759	NA	0.363346	0	4.24714	0	1	NA	0.363346	2.39022	4.58312	0.521527	0.601999	NA	0.363346	0	4.24714	0	1	NA
hsa-miR-3620-5p	0.603714	1.80582	0.603714	0.603714	0.603714	1.38077	0.603714	0.603714	0.603714	0.603714	0.603714	0.142649	-1.3668	4.73451	-0.288689	0.77282	NA	0.142649	0	4.24714	0	1	NA	0.142649	0.521473	4.73451	0.110143	0.912296	NA	0.142649	0.391043	4.24714	0.0920721	0.926641	NA
hsa-miR-365a-5p	3.74681	4.37911	3.61279	3.42564	4.62015	2.65186	3.24206	2.5975	3.0263	2.78463	2.15681	8.41626	-1.6889	0.817265	-2.06653	0.0387782	0.124533	8.41626	-1.72805	0.815595	-2.11876	0.0341106	0.114664	8.41626	0.12646	0.827186	0.152879	0.878493	0.934704	8.41626	0.165606	0.80553	0.205586	0.837114	0.920134
hsa-miR-365b-5p	3.52053	4.21414	3.1762	3.00583	4.17508	3.91454	2.4527	3.33408	1.91665	1.76907	1.72712	6.96916	-0.660349	0.894765	-0.738014	0.460506	0.668745	6.96916	-2.96078	1.10439	-2.68092	0.00734203	0.0411342	6.96916	0.444701	0.952771	0.466744	0.640683	0.788692	6.96916	2.74514	1.05476	2.60262	0.00925133	0.0355615
hsa-miR-3687	0.603714	1.80582	0.603714	0.603714	2.23698	0.603714	1.71791	0.603714	2.59111	0.603714	1.72712	0.779376	-1.33603	3.03198	-0.440647	0.659469	NA	0.779376	0.998239	2.54424	0.392353	0.694797	NA	0.779376	-0.471091	3.03198	-0.155374	0.876527	NA	0.779376	-2.80536	2.54424	-1.10263	0.270186	NA
hsa-miR-369-3p	5.8018	5.90676	4.63462	5.00048	4.17508	3.91454	6.23622	4.5123	4.83631	4.96458	4.76435	32.5833	-0.679063	0.750625	-0.904664	0.365644	0.59054	32.5833	0.248067	0.717797	0.345595	0.729647	0.85945	32.5833	1.32479	0.785693	1.68614	0.0917695	0.251933	32.5833	0.397656	0.679232	0.58545	0.558245	0.726484
hsa-miR-369-5p	5.67192	5.98525	4.0856	4.73962	5.46325	6.02961	4.39394	5.82854	4.76637	3.48622	4.04125	33.4317	-0.26449	0.722805	-0.365921	0.714424	0.829558	33.4317	-0.741945	0.699887	-1.06009	0.289102	0.482205	33.4317	1.05307	0.754136	1.39639	0.162597	0.362274	33.4317	1.53052	0.666009	2.29805	0.0215589	0.0695953
hsa-miR-370-3p	8.5338	10.0132	7.25885	8.5212	9.36875	9.06715	9.21073	8.87218	7.9986	8.47893	8.16942	459.116	-0.400571	0.660493	-0.606473	0.544201	0.745953	459.116	-0.394353	0.59411	-0.663771	0.506837	0.68785	459.116	0.839926	0.662718	1.26739	0.205014	0.423311	459.116	0.833708	0.591627	1.40918	0.158782	0.316138
hsa-miR-370-5p	2.70583	2.84561	2.01082	0.603714	2.81572	2.94625	2.90548	2.71529	2.75279	0.603714	2.46685	3.16017	0.126598	1.14441	0.110624	0.911915	0.944904	3.16017	0.265154	1.31419	0.201763	0.840102	NA	3.16017	1.04075	1.38746	0.750108	0.453189	0.664373	3.16017	0.90219	1.05437	0.855666	0.392183	0.579139
hsa-miR-375	1.72204	1.80582	0.603714	2.38923	0.603714	0.603714	0.603714	0.603714	0.603714	0.603714	0.603714	0.428874	-3.25027	4.25914	-0.763127	0.445388	NA	0.428874	-2.19816	3.91734	-0.561136	0.574705	NA	0.428874	0.481361	4.25914	0.113018	0.910016	NA	0.428874	0	3.91734	0	1	NA
hsa-miR-376a-2-5p	0.603714	2.26076	0.603714	0.603714	0.603714	0.603714	2.14458	0.603714	0.603714	1.76907	0.603714	0.471484	-0.876357	4.35193	-0.201372	0.840407	NA	0.471484	-0.274581	4.07163	-0.0674376	0.946233	NA	0.471484	1.54016	4.42869	0.347768	0.728014	NA	0.471484	0.93838	3.988	0.235301	0.813975	NA
hsa-miR-376a-3p	2.45905	2.58675	2.5277	2.38923	3.21485	2.75752	4.39394	1.96434	3.5362	3.84716	3.10163	6.19956	1.27861	1.16895	1.09382	0.274035	0.495202	6.19956	1.08848	1.09285	0.995997	0.319252	0.511037	6.19956	-0.393466	1.28937	-0.305161	0.760244	0.877711	6.19956	-0.203329	0.947776	-0.214533	0.830131	0.915485
hsa-miR-376a-5p	2.15007	0.603714	2.01082	3.00583	0.603714	1.38077	1.71791	1.72766	1.54755	1.76907	1.72712	1.25703	-0.365624	1.86524	-0.19602	0.844595	NA	1.25703	-1.28649	1.68895	-0.761708	0.446234	NA	1.25703	-1.11112	1.90086	-0.584534	0.558861	NA	1.25703	-0.190258	1.64875	-0.115395	0.908132	0.953972
hsa-miR-376c-3p	3.09204	2.84561	2.5277	0.603714	2.23698	2.10766	4.32669	1.96434	4.03358	2.53096	3.10163	5.30512	0.346977	1.27719	0.271672	0.785874	0.879804	5.30512	1.9838	1.38339	1.43401	0.151569	0.321533	5.30512	1.41865	1.52107	0.932667	0.350992	0.575429	5.30512	-0.218172	1.10966	-0.196612	0.844132	0.920993
hsa-miR-376c-5p	0.603714	0.603714	0.603714	0.603714	0.603714	1.69012	0.603714	1.40825	2.18711	0.603714	2.71439	0.662338	1.35716	3.31852	0.408967	0.682564	NA	0.662338	2.36853	2.85497	0.829617	0.406755	NA	0.662338	0	3.39549	0	1	NA	0.662338	-2.01412	2.76298	-0.728966	0.466023	NA
hsa-miR-377-3p	2.70583	2.26076	0.603714	3.00583	0.603714	2.10766	2.90548	2.5975	2.75279	1.76907	3.10163	2.92921	0.0831386	1.28314	0.0647932	0.948339	0.963773	2.92921	1.31019	1.4368	0.911878	0.361833	NA	2.92921	1.04842	1.5753	0.665538	0.505706	0.705806	2.92921	-0.178631	1.10873	-0.161113	0.872004	0.941368
hsa-miR-377-5p	2.91293	3.4121	2.5277	3.00583	2.23698	2.75752	3.38358	2.32262	4.14856	3.61714	3.75775	6.56425	-0.483413	0.87903	-0.549939	0.582361	0.766446	6.56425	1.77701	0.935942	1.89863	0.0576135	0.166736	6.56425	0.874078	1.04726	0.834632	0.403925	0.630253	6.56425	-1.38634	0.742916	-1.86608	0.06203	0.15625
hsa-miR-378c	2.70583	2.26076	2.5277	2.38923	0.603714	1.91984	1.71791	1.72766	1.54755	1.76907	2.46685	1.79515	-1.46327	1.39567	-1.04844	0.294437	NA	1.79515	-0.395623	1.45305	-0.272271	0.785414	NA	1.79515	0.630439	1.5168	0.415637	0.677676	NA	1.79515	-0.437205	1.3261	-0.329692	0.741633	0.862213
hsa-miR-378g	1.72204	1.80582	0.603714	0.603714	0.603714	0.603714	0.603714	0.603714	0.603714	0.603714	0.603714	0.188844	-3.25037	4.63742	-0.7009	0.483365	NA	0.188844	0	4.24714	0	1	NA	0.188844	1.44326	4.63742	0.31122	0.755634	NA	0.188844	0	4.24714	0	1	NA
hsa-miR-379-3p	4.40365	4.59555	3.94488	3.74723	3.98934	3.45386	4.51963	4.5123	4.49059	5.0584	3.53106	16.5597	-0.314581	0.715776	-0.439496	0.660302	0.803224	16.5597	0.690041	0.704159	0.979951	0.32711	0.521705	16.5597	0.706408	0.777793	0.90822	0.363762	0.593024	16.5597	-0.298215	0.63499	-0.469637	0.638614	0.793795
hsa-miR-379-5p	9.93533	10.8674	7.65563	9.02386	8.53541	8.39565	10.9576	8.25341	8.7805	8.23012	9.04758	709.718	-0.701869	0.836207	-0.839349	0.401274	0.605867	709.718	0.218644	0.750962	0.291151	0.770936	0.886193	709.718	1.97644	0.838343	2.35756	0.0183956	0.0793056	709.718	1.05593	0.748576	1.41058	0.158368	0.316138
hsa-miR-380-3p	1.72204	0.603714	0.603714	0.603714	0.603714	0.603714	2.90548	0.603714	2.18711	2.53096	2.71439	1.34171	1.54869	2.7315	0.566974	0.570732	NA	1.34171	2.9753	2.39066	1.24455	0.213297	NA	1.34171	0.414959	2.92574	0.141831	0.887214	NA	1.34171	-1.01165	2.14858	-0.470845	0.637751	0.793795
hsa-miR-380-5p	1.72204	2.26076	0.603714	0.603714	2.23698	2.10766	2.4527	0.603714	2.40577	2.53096	2.71439	1.79403	-0.105354	1.64571	-0.0640172	0.948957	NA	1.79403	2.11655	1.72328	1.22821	0.219369	NA	1.79403	1.08585	1.95169	0.556361	0.577964	NA	1.79403	-1.13605	1.36709	-0.831	0.405974	0.592045
hsa-miR-381-3p	8.46885	6.87045	6.10199	6.69138	6.74044	9.83668	9.78313	9.76831	9.29717	7.77236	8.29935	413.392	1.92843	0.626188	3.07964	0.00207252	0.0123911	413.392	2.10162	0.572322	3.67209	0.00024057	0.00404343	413.392	1.37633	0.638729	2.1548	0.0311777	0.112009	413.392	1.20314	0.558291	2.15504	0.0311588	0.0904829
hsa-miR-382-3p	7.44181	7.65783	7.31661	7.26231	7.51332	5.76769	8.25678	6.0769	7.94437	7.2935	6.9892	163.3	-0.411111	0.749754	-0.548328	0.583467	0.766446	163.3	0.100106	0.674656	0.148381	0.882042	0.937841	163.3	0.188675	0.753697	0.250333	0.80233	0.898351	163.3	-0.322542	0.670247	-0.481228	0.630354	0.790916
hsa-miR-382-5p	8.24525	9.23101	8.46491	8.42473	8.70216	7.44451	7.82544	7.13699	8.3834	7.65739	7.54786	295.381	-1.34061	0.490539	-2.73293	0.0062774	0.0309465	295.381	-0.627723	0.441831	-1.42073	0.155395	0.328056	295.381	0.286316	0.492104	0.581819	0.560688	0.749458	295.381	-0.426569	0.440087	-0.969284	0.332404	0.527562
hsa-miR-3913-5p	2.45905	2.84561	2.01082	0.603714	2.23698	1.38077	0.603714	0.603714	2.40577	0.603714	2.15681	1.46938	-4.10776	1.94123	-2.11606	0.0343398	NA	1.46938	0.288974	1.77397	0.162896	0.8706	NA	1.46938	1.48403	1.86394	0.796179	0.425928	NA	1.46938	-2.9127	1.85502	-1.57018	0.116374	0.255409
hsa-miR-3940-3p	0.603714	0.603714	0.603714	2.38923	0.603714	1.69012	2.14458	1.40825	0.603714	1.76907	0.603714	0.634526	2.48638	2.84405	0.874241	0.381987	NA	0.634526	-1.23638	2.69447	-0.458856	0.646338	NA	0.634526	-1.96456	3.01247	-0.652143	0.514309	NA	0.634526	1.7582	2.50476	0.701944	0.482714	NA
hsa-miR-3944-5p	0.603714	0.603714	0.603714	0.603714	0.603714	0.603714	0.603714	1.40825	0.603714	0.603714	1.72712	0.132172	0.157418	4.74827	0.0331527	0.973553	NA	0.132172	-0.274581	4.24714	-0.0646507	0.948452	NA	0.132172	0	4.74827	0	1	NA	0.132172	-0.570745	4.24714	-0.134383	0.893099	NA
hsa-miR-409-3p	9.94941	11.2436	8.83465	9.59128	10.2471	10.6732	9.88691	10.3229	8.78712	8.42284	8.43074	983.078	-0.407784	0.577066	-0.706651	0.479783	0.684029	983.078	-1.11759	0.518752	-2.15438	0.0312101	0.107392	983.078	1.07081	0.578343	1.85152	0.0640952	0.187454	983.078	1.78062	0.517328	3.44195	0.000577536	0.00342912
hsa-miR-409-5p	5.96596	6.15331	5.34039	5.86905	5.83584	5.77961	6.35851	5.92388	6.40185	5.86964	6.18529	60.9309	-0.0289975	0.4443	-0.0652656	0.947963	0.963773	60.9309	0.510078	0.421613	1.20982	0.226347	0.417357	60.9309	0.394086	0.469509	0.839358	0.401269	0.629483	60.9309	-0.144989	0.393347	-0.368604	0.712423	0.847515
hsa-miR-410-3p	3.39195	4.29901	4.0856	3.00583	3.21485	4.88785	4.45817	3.95411	4.57495	1.76907	4.04125	13.0995	0.676647	0.95969	0.705068	0.480768	0.684029	13.0995	0.435885	0.928914	0.469242	0.638897	0.805733	13.0995	0.453918	1.03058	0.440448	0.659613	0.808199	13.0995	0.69468	0.849579	0.817675	0.413543	0.599609
hsa-miR-410-5p	2.45905	1.80582	0.603714	0.603714	0.603714	2.10766	1.71791	0.603714	0.603714	0.603714	0.603714	0.614146	-1.12255	3.13349	-0.358242	0.720163	NA	0.614146	0	3.13455	0	1	NA	0.614146	2.39261	3.27705	0.730111	0.465322	NA	0.614146	2.50644	2.98415	0.839916	0.400955	NA
hsa-miR-411-3p	5.30201	5.95956	3.41164	5.00048	5.23317	5.719	5.2196	5.63076	5.16982	5.01226	4.41555	34.4048	-0.129787	0.627114	-0.206959	0.836042	0.907057	34.4048	0.217043	0.611632	0.354859	0.722695	0.85748	34.4048	1.04025	0.667773	1.55779	0.119283	0.296225	34.4048	0.69342	0.566961	1.22305	0.221312	0.405433
hsa-miR-411-5p	7.86649	8.83526	5.88995	6.57632	6.25945	7.13716	8.06489	6.79023	7.10651	6.53953	7.3564	163.832	-1.01156	0.571982	-1.76852	0.0769735	0.205996	163.832	0.80342	0.530893	1.51334	0.130194	0.29028	163.832	2.21394	0.586911	3.7722	0.000161816	0.00175688	163.832	0.398962	0.51434	0.775676	0.43794	0.626302
hsa-miR-412-3p	0.603714	0.603714	0.603714	0.603714	0.603714	1.69012	0.603714	1.40825	1.54755	1.76907	1.72712	0.370698	1.35935	3.26986	0.415721	0.677614	NA	0.370698	1.22302	2.87666	0.425151	0.670727	NA	0.370698	0	3.34825	0	1	NA	0.370698	-0.866425	2.78503	-0.311101	0.755724	NA
hsa-miR-412-5p	3.52053	0.603714	3.1762	0.603714	3.77549	4.6741	1.71791	4.16544	4.40094	2.53096	4.04125	9.01679	1.5688	1.45315	1.07959	0.280325	0.501727	9.01679	1.00991	1.33006	0.759295	0.447676	0.633121	9.01679	-0.4078	1.52607	-0.267222	0.789298	0.890255	9.01679	0.151094	1.24571	0.121291	0.90346	0.953972
hsa-miR-423-3p	9.83733	9.67545	9.37284	9.53591	9.745	9.15435	8.56682	8.93643	8.28084	8.83027	7.92099	582.732	-0.855929	0.415516	-2.05992	0.0394064	0.125121	582.732	-1.17377	0.374452	-3.13464	0.00172067	0.0153455	582.732	0.200577	0.416771	0.481266	0.630328	0.785521	582.732	0.518421	0.373056	1.38966	0.164632	0.324867
hsa-miR-423-5p	9.20792	9.76155	9.03288	8.51079	9.91961	8.66168	7.61027	8.61101	6.72966	7.09792	6.72417	420.301	-1.1483	0.558907	-2.05455	0.0399221	0.126046	420.301	-2.4446	0.505493	-4.83608	1.32427e-06	9.64513e-05	420.301	0.237756	0.559852	0.424676	0.671073	0.819661	420.301	1.53405	0.504445	3.04107	0.00235741	0.01104
hsa-miR-431-3p	3.09204	3.24813	3.41164	3.74723	2.81572	4.03979	4.18184	3.65012	4.83631	4.21835	2.92206	10.892	1.0357	0.855396	1.21078	0.225979	0.426175	10.892	1.05585	0.807438	1.30766	0.190988	0.375082	10.892	-0.267887	0.943704	-0.283867	0.776512	0.88325	10.892	-0.288043	0.702198	-0.410203	0.681657	0.8212
hsa-miR-431-5p	3.63824	3.55869	2.89134	0.603714	2.81572	3.82443	4.63517	4.5123	4.87004	3.61714	4.47991	12.3379	0.920228	0.767262	1.19937	0.230385	0.433032	12.3379	2.50163	0.909551	2.75041	0.00595216	0.0346813	12.3379	1.50261	0.9999	1.50276	0.132901	0.315707	12.3379	-0.0787964	0.645115	-0.122143	0.902786	0.953972
hsa-miR-432-5p	6.68415	8.23559	7.37215	7.77831	8.23727	6.59246	6.04128	6.51216	6.74787	6.06282	6.27832	142.144	-1.28313	0.576269	-2.22662	0.0259727	0.0966665	142.144	-1.47586	0.520799	-2.83384	0.00459923	0.030921	142.144	-0.182445	0.577305	-0.316029	0.75198	0.871998	142.144	0.0102839	0.519651	0.01979	0.984211	0.997097
hsa-miR-4326	3.63824	3.55869	2.89134	3.00583	2.23698	3.77712	2.14458	3.33408	2.59111	1.76907	3.10163	5.5384	-0.430204	0.963802	-0.446362	0.655336	0.803224	5.5384	-0.235587	1.0654	-0.221125	0.824995	0.917361	5.5384	1.19875	1.10571	1.08415	0.2783	0.512565	5.5384	1.00414	0.917274	1.0947	0.27365	0.463274
hsa-miR-433-3p	5.22994	5.87961	5.03043	5.58125	5.31402	6.30162	4.88882	6.54251	4.61533	4.44442	4.04125	40.7759	0.51885	0.624972	0.830198	0.406427	0.605867	40.7759	-1.02873	0.601461	-1.71039	0.0871931	0.224138	40.7759	0.292357	0.65074	0.449268	0.653238	0.802077	40.7759	1.83994	0.573482	3.20837	0.00133491	0.00703281
hsa-miR-433-5p	0.603714	1.80582	0.603714	0.603714	0.603714	0.603714	1.71791	0.603714	2.59111	0.603714	1.72712	0.582583	-1.34995	3.59642	-0.375361	0.707392	NA	0.582583	1.94667	3.07862	0.632318	0.527179	NA	0.582583	0.504626	3.59642	0.140313	0.888412	NA	0.582583	-2.792	3.07862	-0.906898	0.364461	NA
hsa-miR-4421	0.603714	0.603714	0.603714	0.603714	0.603714	0.603714	0.603714	0.603714	1.54755	1.76907	0.603714	0.156413	0	4.74827	0	1	NA	0.156413	0.586629	4.21085	0.139314	0.889202	NA	0.156413	0	4.74827	0	1	NA	0.156413	-2.39374	4.21085	-0.568471	0.569715	NA
hsa-miR-4423-3p	0.603714	0.603714	0.603714	0.603714	2.23698	0.603714	0.603714	1.40825	0.603714	0.603714	0.603714	0.240879	0.157418	4.74827	0.0331527	0.973553	NA	0.240879	-2.19816	4.24714	-0.517562	0.604764	NA	0.240879	-1.96453	4.74827	-0.413736	0.679067	NA	0.240879	0.391043	4.24714	0.0920721	0.926641	NA
hsa-miR-4423-5p	1.72204	0.603714	2.01082	0.603714	3.52322	0.603714	1.71791	0.603714	0.603714	2.53096	0.603714	1.38861	-1.26018	2.93872	-0.42882	0.668055	NA	1.38861	-1.76403	2.28541	-0.771869	0.440192	NA	1.38861	-2.74772	2.7706	-0.991739	0.321325	NA	1.38861	-2.24386	2.48655	-0.9024	0.366845	0.562101
hsa-miR-4429	0.603714	1.80582	0.603714	0.603714	0.603714	0.603714	0.603714	0.603714	1.54755	1.76907	0.603714	0.258006	-2.32861	4.73451	-0.491837	0.622834	NA	0.258006	0.586628	4.21085	0.139314	0.889202	NA	0.258006	0.521493	4.73451	0.110147	0.912292	NA	0.258006	-2.39374	4.21085	-0.568471	0.569715	NA
hsa-miR-4435	0.603714	0.603714	0.603714	0.603714	0.603714	0.603714	1.71791	0.603714	1.54755	0.603714	0.603714	0.147841	0.157418	4.74827	0.0331527	0.973553	NA	0.147841	-0.274581	4.24714	-0.0646507	0.948452	NA	0.147841	0	4.74827	0	1	NA	0.147841	-0.570745	4.24714	-0.134383	0.893099	NA
hsa-miR-4482-3p	1.72204	0.603714	0.603714	0.603714	0.603714	1.69012	0.603714	1.40825	0.603714	0.603714	0.603714	0.21345	-0.0907737	4.69135	-0.0193492	0.984563	NA	0.21345	0	4.24714	0	1	NA	0.21345	0.408176	4.74247	0.0860683	0.931412	NA	0.21345	1.55377	4.18998	0.370831	0.710764	NA
hsa-miR-4485-3p	1.72204	3.24813	0.603714	3.42564	2.23698	0.603714	0.603714	0.603714	2.89658	2.53096	0.603714	2.32799	-5.12418	2.21357	-2.3149	0.0206186	0.0821819	2.32799	-0.265527	1.80902	-0.146779	0.883306	NA	2.32799	0.25446	1.9922	0.127728	0.898364	0.943331	2.32799	-4.60419	2.05027	-2.24565	0.0247261	0.0768093
hsa-miR-4510	2.91293	3.24813	2.01082	3.42564	3.77549	2.5367	2.4527	2.5975	2.40577	2.21231	1.72712	4.2712	-0.858891	1.00506	-0.854568	0.392791	0.602461	4.2712	-1.72192	1.04133	-1.65358	0.0982123	NA	4.2712	-0.17938	1.04881	-0.171031	0.864199	0.927978	4.2712	0.683646	0.997242	0.685537	0.493005	0.665007
hsa-miR-451a	0.603714	0.603714	3.94488	5.49932	4.17508	0.603714	0.603714	0.603714	3.25344	3.48622	2.92206	8.16964	0	2.07394	0	1	1	8.16964	-1.78597	0.907004	-1.96909	0.0489425	0.149566	8.16964	-6.91019	1.72554	-4.00465	6.21107e-05	0.000803298	8.16964	-5.92857	1.46506	-4.04664	5.19574e-05	0.00044297
hsa-miR-4521	5.58797	2.84561	0.603714	0.603714	2.23698	3.91454	4.63517	4.38349	0.603714	3.94946	1.72712	10.6648	-0.521517	1.40915	-0.370094	0.711313	0.829373	10.6648	2.56359	1.74986	1.46502	0.142915	0.307654	10.6648	5.06246	1.82979	2.76669	0.00566287	0.0308018	10.6648	1.97735	1.30368	1.51675	0.129331	0.273031
hsa-miR-454-3p	2.91293	3.55869	2.89134	0.603714	2.23698	3.11155	4.93457	2.5975	3.44821	3.61714	2.92206	7.25726	0.807891	1.08123	0.747195	0.454946	0.665833	7.25726	1.55924	1.19581	1.30392	0.192262	0.375082	7.25726	1.43447	1.30381	1.10021	0.271239	0.504349	7.25726	0.683123	0.948209	0.720435	0.471257	0.644828
hsa-miR-454-5p	2.91293	2.58675	2.01082	2.38923	0.603714	2.10766	1.71791	1.72766	1.91665	0.603714	0.603714	1.58474	-1.68636	1.47439	-1.14377	0.252721	NA	1.58474	-1.36868	1.86169	-0.735179	0.46223	NA	1.58474	1.58388	1.70135	0.930957	0.351876	NA	1.58474	1.2662	1.65684	0.764228	0.444731	0.628798
hsa-miR-4676-3p	0.603714	0.603714	0.603714	0.603714	0.603714	0.603714	0.603714	0.603714	0.603714	1.76907	1.72712	0.183233	0	4.74827	0	1	NA	0.183233	0.795303	4.19359	0.189647	0.849586	NA	0.183233	0	4.74827	0	1	NA	0.183233	-2.60242	4.19359	-0.62057	0.534882	NA
hsa-miR-4677-3p	2.45905	2.26076	2.01082	0.603714	0.603714	2.10766	3.24206	2.15752	2.18711	1.76907	1.72712	1.92074	0.369133	1.36246	0.270931	0.786444	NA	1.92074	0.898835	1.69562	0.530092	0.596048	NA	1.92074	1.78691	1.76504	1.01239	0.311351	0.545021	1.92074	1.25721	1.27124	0.988962	0.322682	0.517068
hsa-miR-4677-5p	0.603714	0.603714	0.603714	0.603714	0.603714	0.603714	1.71791	0.603714	0.603714	0.603714	1.72712	0.174661	0.157418	4.74827	0.0331527	0.973553	NA	0.174661	-0.274581	4.24714	-0.0646507	0.948452	NA	0.174661	0	4.74827	0	1	NA	0.174661	-0.570745	4.24714	-0.134383	0.893099	NA
hsa-miR-4683	0.603714	0.603714	0.603714	0.603714	0.603714	1.38077	0.603714	1.72766	0.603714	0.603714	1.72712	0.217315	1.35051	4.69527	0.287632	0.773629	NA	0.217315	-0.274581	4.24714	-0.0646507	0.948452	NA	0.217315	0	4.74827	0	1	NA	0.217315	0.622362	4.1878	0.148613	0.881859	NA
hsa-miR-4684-3p	0.603714	0.603714	0.603714	0.603714	0.603714	0.603714	0.603714	0.603714	1.54755	0.603714	2.46685	0.325522	0	4.74827	0	1	NA	0.325522	1.64281	4.14383	0.396447	0.691776	NA	0.325522	0	4.74827	0	1	NA	0.325522	-3.44992	4.14383	-0.832544	0.405102	NA
hsa-miR-4685-3p	0.603714	0.603714	0.603714	2.38923	0.603714	1.38077	0.603714	1.40825	0.603714	0.603714	0.603714	0.325172	0.885105	4.71499	0.187721	0.851095	NA	0.325172	-2.19816	4.24714	-0.517562	0.604764	NA	0.325172	-1.96452	4.74827	-0.413734	0.679069	NA	0.325172	1.11874	4.2099	0.26574	0.790439	NA
hsa-miR-4699-3p	0.603714	1.80582	0.603714	0.603714	2.23698	0.603714	0.603714	0.603714	0.603714	0.603714	0.603714	0.298386	-2.32859	4.73451	-0.491833	0.622837	NA	0.298386	-2.19816	4.24714	-0.517562	0.604764	NA	0.298386	-0.440315	4.73451	-0.0930013	0.925903	NA	0.298386	0	4.24714	0	1	NA
hsa-miR-4709-3p	0.603714	2.58675	0.603714	0.603714	0.603714	0.603714	2.14458	0.603714	0.603714	0.603714	0.603714	0.47793	-1.45841	4.52061	-0.322613	0.746988	NA	0.47793	0	4.24714	0	1	NA	0.47793	2.12864	4.59481	0.46327	0.643171	NA	0.47793	1.9066	4.16674	0.457575	0.647258	NA
hsa-miR-4709-5p	0.603714	0.603714	2.01082	0.603714	0.603714	1.38077	1.71791	1.40825	0.603714	0.603714	0.603714	0.313888	1.7022	3.94732	0.431229	0.666302	NA	0.313888	-2.19816	3.60843	-0.609174	0.542409	NA	0.313888	-1.96454	4.03424	-0.486966	0.626282	NA	0.313888	1.93582	3.51098	0.551362	0.581385	NA
hsa-miR-4715-5p	1.72204	0.603714	0.603714	0.603714	2.23698	0.603714	0.603714	0.603714	0.603714	0.603714	0.603714	0.284044	-2.21528	4.74247	-0.467115	0.640418	NA	0.284044	-2.19816	4.24714	-0.517562	0.604764	NA	0.284044	-0.553623	4.74247	-0.116737	0.907068	NA	0.284044	0	4.24714	0	1	NA
hsa-miR-4723-5p	0.603714	0.603714	0.603714	0.603714	0.603714	0.603714	0.603714	0.603714	1.91665	0.603714	0.603714	0.122532	0	4.74827	0	1	NA	0.122532	0.327582	4.23045	0.0774342	0.938278	NA	0.122532	0	4.74827	0	1	NA	0.122532	-2.1347	4.23045	-0.504602	0.613838	NA
hsa-miR-4725-3p	0.603714	0.603714	0.603714	0.603714	0.603714	1.38077	0.603714	0.603714	0.603714	1.76907	0.603714	0.136203	0.157418	4.74827	0.0331527	0.973553	NA	0.136203	-0.274581	4.24714	-0.0646507	0.948452	NA	0.136203	0	4.74827	0	1	NA	0.136203	-0.570745	4.24714	-0.134383	0.893099	NA
hsa-miR-4728-3p	2.15007	0.603714	2.01082	0.603714	2.81572	0.603714	0.603714	0.603714	1.54755	0.603714	0.603714	0.771523	-3.15897	3.14374	-1.00484	0.314972	NA	0.771523	-2.65262	2.83435	-0.935883	0.349333	NA	0.771523	-1.02619	3.03831	-0.337752	0.73555	NA	0.771523	-1.53254	2.94709	-0.520018	0.603051	NA
hsa-miR-4731-5p	0.603714	0.603714	0.603714	0.603714	0.603714	0.603714	0.603714	1.72766	0.603714	0.603714	0.603714	0.0881735	0.919175	4.71341	0.195013	0.845383	NA	0.0881735	0	4.24714	0	1	NA	0.0881735	0	4.74827	0	1	NA	0.0881735	1.1528	4.20813	0.273945	0.784127	NA
hsa-miR-4742-3p	2.45905	0.603714	0.603714	0.603714	0.603714	1.38077	0.603714	0.603714	0.603714	0.603714	0.603714	0.302809	-2.76697	4.60566	-0.600776	0.547989	NA	0.302809	0	4.24714	0	1	NA	0.302809	1.92165	4.60566	0.417236	0.676506	NA	0.302809	0.391043	4.24714	0.0920721	0.926641	NA
hsa-miR-4742-5p	2.15007	1.80582	2.01082	0.603714	0.603714	1.38077	0.603714	0.603714	0.603714	0.603714	0.603714	0.459321	-2.84041	3.44694	-0.824039	0.409917	NA	0.459321	-2.19816	3.25617	-0.675077	0.499627	NA	0.459321	1.03329	3.44694	0.299771	0.764352	NA	0.459321	0.391045	3.25617	0.120093	0.904409	NA
hsa-miR-4743-5p	1.72204	1.80582	0.603714	0.603714	0.603714	0.603714	0.603714	0.603714	0.603714	0.603714	0.603714	0.188844	-3.25037	4.63742	-0.7009	0.483365	NA	0.188844	0	4.24714	0	1	NA	0.188844	1.44326	4.63742	0.31122	0.755634	NA	0.188844	0	4.24714	0	1	NA
hsa-miR-4745-5p	0.603714	0.603714	0.603714	2.38923	0.603714	0.603714	0.603714	1.40825	1.54755	0.603714	0.603714	0.345382	0.157407	4.68671	0.0335858	0.973207	NA	0.345382	-1.23637	4.19208	-0.29493	0.768047	NA	0.345382	-1.96452	4.68671	-0.419168	0.675093	NA	0.345382	-0.570745	4.19208	-0.136149	0.891704	NA
hsa-miR-4746-5p	0.603714	2.26076	0.603714	0.603714	0.603714	2.10766	2.4527	2.15752	0.603714	2.53096	0.603714	1.08893	0.995737	2.45746	0.405189	0.685339	NA	1.08893	1.39505	2.42648	0.574928	0.56534	NA	1.08893	1.52168	2.68872	0.565951	0.571427	NA	1.08893	1.12237	2.16742	0.517835	0.604573	NA
hsa-miR-4775	3.39195	2.58675	2.5277	0.603714	3.52322	1.69012	1.71791	0.603714	2.89658	2.53096	2.15681	3.13346	-3.25977	1.43649	-2.26927	0.0232521	0.0878153	3.13346	-0.273811	1.21702	-0.224985	0.821991	NA	3.13346	0.470395	1.31277	0.358322	0.720103	0.846666	3.13346	-2.51556	1.34954	-1.86402	0.0623195	0.156387
hsa-miR-4783-3p	0.603714	0.603714	0.603714	3.00583	0.603714	0.603714	0.603714	0.603714	0.603714	0.603714	0.603714	0.480059	0	4.74827	0	1	NA	0.480059	-3.40574	4.18386	-0.814019	0.415634	NA	0.480059	-3.17211	4.69175	-0.676104	0.498975	NA	0.480059	0	4.24714	0	1	NA
hsa-miR-483-3p	6.95362	5.50635	7.16763	6.72779	6.82553	3.11155	0.603714	3.90778	3.35426	3.61714	2.15681	50.3894	-3.70929	0.936264	-3.9618	7.43861e-05	0.000803943	50.3894	-4.23668	0.864278	-4.90199	9.48704e-07	8.29167e-05	50.3894	-0.531008	0.905954	-0.586131	0.557787	0.749458	50.3894	-0.00361578	0.896	-0.00403547	0.99678	1
hsa-miR-483-5p	6.55753	6.32408	6.37101	5.86905	7.18879	3.57012	2.4527	3.85988	3.69711	2.21231	3.53106	44.6194	-3.37659	0.736276	-4.58604	4.51736e-06	0.000110381	44.6194	-3.70248	0.695436	-5.32396	1.0153e-07	1.47895e-05	44.6194	-0.140976	0.710984	-0.198283	0.842824	0.920956	44.6194	0.184911	0.721273	0.256367	0.797667	0.891929
hsa-miR-484	7.01915	6.63115	6.03472	5.58125	6.55356	6.72157	5.84	6.59412	5.34775	5.64648	4.1244	70.0838	-0.412421	0.598874	-0.688661	0.491036	0.691635	70.0838	-1.00013	0.561955	-1.77973	0.0751203	0.202639	70.0838	0.749668	0.612818	1.22331	0.221211	0.439584	70.0838	1.33737	0.546715	2.4462	0.0144371	0.0510673
hsa-miR-485-3p	5.33674	6.10726	4.80625	5.80231	6.58644	5.54834	4.68961	6.28868	4.53339	4.44442	3.26014	41.9951	-0.119468	0.759857	-0.157225	0.875068	0.924414	41.9951	-1.88434	0.709946	-2.6542	0.00794959	0.0420024	41.9951	-0.134839	0.770783	-0.174938	0.861128	0.926389	41.9951	1.63003	0.698068	2.33506	0.0195401	0.0649708
hsa-miR-485-5p	5.87445	6.64733	6.45058	6.53583	7.40692	6.05924	5.79118	6.11779	6.80116	5.58484	6.16595	81.69	-0.324583	0.564967	-0.574517	0.565618	0.758657	81.69	-0.609583	0.509505	-1.19642	0.231532	0.425124	81.69	-0.572736	0.570081	-1.00466	0.315062	0.545021	81.69	-0.287736	0.503777	-0.571157	0.567893	0.733299
hsa-miR-487a-3p	1.72204	2.26076	0.603714	0.603714	0.603714	1.69012	4.02055	2.82325	2.75279	3.34167	2.15681	3.19118	1.93215	1.55124	1.24555	0.21293	0.412643	3.19118	3.53147	1.68779	2.09236	0.0364064	NA	3.19118	2.04709	1.92932	1.06104	0.288671	0.523384	3.19118	0.447777	1.23802	0.361687	0.717586	0.849101
hsa-miR-487a-5p	3.09204	4.45496	3.41164	3.42564	3.98934	3.72816	2.90548	3.90778	2.75279	2.53096	3.40222	8.69934	-0.404075	0.828194	-0.487899	0.625621	0.790111	8.69934	-0.94568	0.846755	-1.11683	0.264068	0.459751	8.69934	0.36241	0.889586	0.407392	0.68372	0.824315	8.69934	0.904015	0.782008	1.15602	0.247674	0.433787
hsa-miR-487b-3p	4.75208	5.05062	5.64123	4.58892	4.62015	4.79676	4.74207	4.91265	6.00743	5.14646	4.60055	30.4315	-0.0959365	0.636697	-0.150678	0.880229	0.926818	30.4315	0.341847	0.585281	0.584073	0.559171	0.729426	30.4315	-0.173045	0.6604	-0.262031	0.793298	0.891311	30.4315	-0.610829	0.558398	-1.09389	0.274001	0.463274
hsa-miR-487b-5p	2.15007	0.603714	2.01082	3.00583	2.23698	2.75752	0.603714	2.5975	0.603714	0.603714	0.603714	1.67164	1.3771	2.04412	0.67369	0.500508	NA	1.67164	-4.1675	2.05478	-2.02819	0.0425406	NA	1.67164	-1.55949	2.12371	-0.734322	0.462752	NA	1.67164	3.98511	1.97241	2.02043	0.043339	0.117156
hsa-miR-493-3p	8.44918	9.82158	5.99987	8.15758	7.73475	8.02738	9.28749	7.85451	6.78362	7.28384	7.56273	305.087	-0.757861	0.746812	-1.01479	0.310204	0.527355	305.087	-0.307162	0.675303	-0.45485	0.649217	0.805733	305.087	1.76326	0.751362	2.34676	0.0189376	0.0810419	305.087	1.31257	0.670237	1.95836	0.0501878	0.131917
hsa-miR-493-5p	10.9103	11.7286	9.32791	10.302	10.8171	9.73866	9.95908	9.72845	10.0273	9.45139	9.86607	1306.25	-1.5673	0.524285	-2.98941	0.00279519	0.0158676	1306.25	-0.47097	0.47019	-1.00166	0.316508	0.508507	1306.25	1.10731	0.524959	2.10933	0.0349162	0.122685	1306.25	0.0109791	0.469437	0.0233879	0.981341	0.996323
hsa-miR-494-3p	6.35247	5.87961	5.729	5.93283	5.59844	5.77961	6.35851	6.05601	5.91372	6.29216	5.16667	58.9326	-0.0611271	0.502421	-0.121665	0.903164	0.93996	58.9326	0.11156	0.4728	0.235956	0.813467	0.911724	58.9326	0.400274	0.523712	0.764303	0.444687	0.656873	58.9326	0.227587	0.449102	0.50676	0.612323	0.778575
hsa-miR-494-5p	1.72204	0.603714	0.603714	0.603714	2.23698	1.38077	0.603714	1.40825	0.603714	0.603714	0.603714	0.369187	-0.5202	3.80518	-0.136708	0.891261	NA	0.369187	-2.19816	3.44766	-0.637581	0.523747	NA	0.369187	-0.551571	3.84716	-0.143371	0.885997	NA	0.369187	1.12639	3.40075	0.331219	0.740479	NA
hsa-miR-495-3p	6.82517	8.20859	7.4898	8.60185	8.55215	6.1261	6.94268	6.4654	8.12588	7.31262	7.70351	204.323	-1.15453	0.601058	-1.92084	0.0547524	0.160265	204.323	-0.547476	0.537151	-1.01922	0.308098	0.500515	204.323	-0.626387	0.600994	-1.04225	0.297295	0.528199	204.323	-1.23344	0.537222	-2.29597	0.0216776	0.0696407
hsa-miR-495-5p	0.603714	0.603714	0.603714	0.603714	0.603714	0.603714	1.71791	0.603714	2.18711	0.603714	0.603714	0.270373	0.157403	4.74827	0.0331495	0.973555	NA	0.270373	0.857745	4.18887	0.204767	0.837754	NA	0.270373	0	4.74827	0	1	NA	0.270373	-1.70307	4.18887	-0.40657	0.684324	NA
hsa-miR-496	0.603714	2.26076	0.603714	3.00583	0.603714	1.69012	1.71791	1.40825	2.40577	2.21231	0.603714	1.33138	-0.500691	2.12699	-0.235399	0.813899	NA	1.33138	0.0421998	1.91962	0.0219834	0.982461	NA	1.33138	-0.536277	2.21227	-0.242411	0.808462	NA	1.33138	-1.07917	1.82068	-0.592728	0.553363	0.725812
hsa-miR-497-5p	3.09204	1.80582	0.603714	2.38923	0.603714	0.603714	0.603714	0.603714	0.603714	0.603714	0.603714	0.865129	-4.98174	3.37828	-1.47464	0.14031	NA	0.865129	-2.19816	3.24728	-0.676926	0.498453	NA	0.865129	2.21283	3.37828	0.655015	0.512458	NA	0.865129	0	3.24728	0	1	NA
hsa-miR-499a-5p	2.91293	2.26076	2.01082	0.603714	0.603714	1.38077	2.14458	0.603714	1.54755	1.76907	2.15681	1.3284	-2.38499	1.75324	-1.36034	0.173724	NA	1.3284	0.687236	1.90403	0.360937	0.718147	NA	1.3284	2.24947	1.96186	1.1466	0.251546	NA	1.3284	-0.822755	1.68828	-0.487334	0.626022	0.788455
hsa-miR-5000-3p	0.603714	0.603714	0.603714	0.603714	0.603714	1.38077	0.603714	0.603714	1.54755	0.603714	0.603714	0.102322	0.157418	4.74827	0.0331527	0.973553	NA	0.102322	-0.274581	4.24714	-0.0646507	0.948452	NA	0.102322	0	4.74827	0	1	NA	0.102322	-0.570745	4.24714	-0.134383	0.893099	NA
hsa-miR-5001-3p	2.45905	0.603714	2.5277	0.603714	0.603714	0.603714	1.71791	0.603714	0.603714	0.603714	2.15681	0.808839	-2.77422	3.26243	-0.850352	0.39513	NA	0.808839	-0.866347	2.99767	-0.289006	0.772576	NA	0.808839	0.331907	3.23369	0.10264	0.918248	NA	0.808839	-1.57596	3.02866	-0.52035	0.60282	NA
hsa-miR-5001-5p	1.72204	0.603714	2.01082	0.603714	0.603714	0.603714	0.603714	0.603714	0.603714	0.603714	0.603714	0.229421	-2.21528	4.74247	-0.467115	0.640418	NA	0.229421	-2.19816	4.24714	-0.517562	0.604764	NA	0.229421	-0.553623	4.74247	-0.116737	0.907068	NA	0.229421	0	4.24714	0	1	NA
hsa-miR-5010-3p	2.45905	1.80582	2.5277	0.603714	3.52322	2.75752	0.603714	1.96434	0.603714	0.603714	1.72712	2.02471	-0.0620518	1.76142	-0.0352284	0.971898	NA	2.02471	-3.65774	1.90536	-1.91971	0.0548941	NA	2.02471	-0.981711	1.80201	-0.544785	0.585901	0.763537	2.02471	2.61398	1.86701	1.40009	0.161487	0.319609
hsa-miR-511-3p	2.15007	1.80582	0.603714	0.603714	0.603714	0.603714	0.603714	0.603714	0.603714	0.603714	0.603714	0.276095	-3.8007	4.60172	-0.82593	0.408844	NA	0.276095	0	4.24714	0	1	NA	0.276095	1.99358	4.60172	0.433226	0.664851	NA	0.276095	0	4.24714	0	1	NA
hsa-miR-511-5p	4.46794	3.4121	2.5277	0.603714	0.603714	0.603714	0.603714	0.603714	0.603714	0.603714	0.603714	2.74051	-6.95384	2.28705	-3.04053	0.00236161	0.0138253	2.74051	-2.87942	2.35968	-1.22026	0.222368	NA	2.74051	3.50367	2.23898	1.56485	0.117617	0.296225	2.74051	0	2.40534	0	1	1
hsa-miR-539-3p	3.09204	2.26076	2.01082	2.38923	0.603714	2.40991	3.08422	1.40825	2.40577	2.21231	2.46685	2.61838	-0.519765	1.27158	-0.408757	0.682718	0.812897	2.61838	0.919651	1.49895	0.613531	0.539525	NA	2.61838	1.56724	1.58596	0.988199	0.323055	0.546835	2.61838	0.127827	1.16124	0.110078	0.912347	0.953972
hsa-miR-539-5p	2.45905	4.21414	0.603714	3.00583	2.81572	2.10766	2.69886	2.32262	1.54755	0.603714	1.72712	3.43801	-1.81683	1.23589	-1.47006	0.141544	0.319855	3.43801	-2.38601	1.59816	-1.49298	0.135443	NA	3.43801	1.63262	1.36052	1.2	0.23014	0.450981	3.43801	2.2018	1.49349	1.47427	0.140409	0.290879
hsa-miR-541-3p	2.15007	0.603714	2.01082	2.38923	2.81572	0.603714	1.71791	1.40825	1.91665	0.603714	2.15681	1.37965	-1.27386	2.03454	-0.626117	0.531238	NA	1.37965	-1.32338	1.65812	-0.798123	0.424799	NA	1.37965	-1.49423	1.92521	-0.776135	0.437669	NA	1.37965	-1.4447	1.78389	-0.809863	0.418019	0.60431
hsa-miR-543	7.7997	9.37879	5.3951	7.61302	7.77808	8.90128	7.28863	8.87368	6.20496	6.0169	5.60086	236.665	-0.272998	0.797682	-0.34224	0.732171	0.838045	236.665	-1.32606	0.725571	-1.82761	0.0676079	0.188183	236.665	1.56665	0.803103	1.95074	0.0510879	0.159856	236.665	2.61971	0.719566	3.64068	0.000271917	0.00184515
hsa-miR-548ar-3p	2.15007	0.603714	0.603714	0.603714	0.603714	1.38077	0.603714	0.603714	1.91665	0.603714	0.603714	0.33809	-2.18508	4.64575	-0.47034	0.638112	NA	0.33809	0.327574	4.23045	0.0774324	0.93828	NA	0.33809	1.33976	4.64575	0.288383	0.773053	NA	0.33809	-1.1729	4.23045	-0.277252	0.781587	NA
hsa-miR-548e-3p	3.25019	1.80582	2.89134	0.603714	2.81572	0.603714	3.38358	1.40825	2.18711	2.53096	1.72712	2.82646	-0.652959	1.68073	-0.388497	0.697648	0.825428	2.82646	-0.621492	1.6345	-0.380233	0.703773	NA	2.82646	0.335604	1.76578	0.19006	0.849262	0.922146	2.82646	0.304137	1.54223	0.197206	0.843666	0.920993
hsa-miR-548f-3p	1.72204	0.603714	0.603714	0.603714	0.603714	0.603714	1.71791	0.603714	0.603714	2.21231	0.603714	0.364121	-1.25351	4.74247	-0.264316	0.791536	NA	0.364121	0.844144	4.18988	0.201472	0.84033	NA	0.364121	0.408185	4.74247	0.0860702	0.931411	NA	0.364121	-1.68947	4.18988	-0.403226	0.686782	NA
hsa-miR-548h-5p	0.603714	0.603714	2.01082	0.603714	0.603714	0.603714	0.603714	0.603714	1.91665	2.21231	0.603714	0.454996	0	4.33653	0	1	NA	0.454996	0.625006	3.76813	0.165866	0.868262	NA	0.454996	-1.96452	4.33653	-0.453017	0.650537	NA	0.454996	-3.39391	3.76813	-0.900688	0.367754	NA
hsa-miR-548k	2.15007	3.06183	2.89134	3.00583	2.23698	0.603714	2.4527	1.40825	2.59111	0.603714	2.15681	2.57214	-1.97216	1.56094	-1.26345	0.206428	0.407844	2.57214	-1.12979	1.43493	-0.78735	0.431077	NA	2.57214	-0.117782	1.53539	-0.0767119	0.938853	0.965393	2.57214	-0.960156	1.46224	-0.656635	0.511416	0.680183
hsa-miR-548l	0.603714	2.26076	0.603714	0.603714	0.603714	0.603714	0.603714	0.603714	0.603714	0.603714	2.15681	0.379357	-3.34809	4.63007	-0.723117	0.469608	NA	0.379357	0.745155	4.19752	0.177523	0.859098	NA	0.379357	1.54097	4.63007	0.332818	0.739272	NA	0.379357	-2.55227	4.19752	-0.608043	0.543159	NA
hsa-miR-548o-3p	4.19133	3.06183	2.5277	2.38923	2.81572	2.65186	4.32669	2.92302	3.97239	2.53096	3.26014	7.2157	-0.353932	0.997261	-0.354904	0.722661	0.832886	7.2157	1.1915	1.08504	1.09812	0.272154	0.467929	7.2157	1.6411	1.16948	1.40327	0.160536	0.362274	7.2157	0.0956632	0.896748	0.106678	0.915045	0.955266
hsa-miR-549a	4.40365	3.4121	3.94488	2.38923	0.603714	2.26845	4.68961	2.5975	1.54755	3.73685	2.15681	7.52691	-0.490077	1.39112	-0.352289	0.724621	0.832886	7.52691	-0.316385	1.36532	-0.231729	0.816748	0.911724	7.52691	1.29918	1.47066	0.883397	0.377022	0.60458	7.52691	1.12549	1.27925	0.879804	0.378966	0.572748
hsa-miR-551a	0.603714	0.603714	0.603714	0.603714	0.603714	1.38077	0.603714	0.603714	1.54755	0.603714	0.603714	0.102322	0.157418	4.74827	0.0331527	0.973553	NA	0.102322	-0.274581	4.24714	-0.0646507	0.948452	NA	0.102322	0	4.74827	0	1	NA	0.102322	-0.570745	4.24714	-0.134383	0.893099	NA
hsa-miR-5579-3p	1.72204	0.603714	0.603714	0.603714	0.603714	0.603714	0.603714	0.603714	0.603714	1.76907	0.603714	0.182398	-2.21528	4.74247	-0.467115	0.640418	NA	0.182398	-0.274581	4.24714	-0.0646507	0.948452	NA	0.182398	0.408165	4.74247	0.0860659	0.931414	NA	0.182398	-1.53253	4.24714	-0.360839	0.71822	NA
hsa-miR-5581-3p	0.603714	0.603714	2.01082	0.603714	2.23698	0.603714	0.603714	0.603714	0.603714	0.603714	0.603714	0.338963	0	4.74827	0	1	NA	0.338963	-2.97259	4.2173	-0.704855	0.4809	NA	0.338963	-2.73896	4.7216	-0.580093	0.561852	NA	0.338963	0	4.24714	0	1	NA
hsa-miR-5584-5p	0.603714	0.603714	0.603714	3.00583	0.603714	0.603714	0.603714	0.603714	0.603714	0.603714	0.603714	0.480059	0	4.74827	0	1	NA	0.480059	-3.40574	4.18386	-0.814019	0.415634	NA	0.480059	-3.17211	4.69175	-0.676104	0.498975	NA	0.480059	0	4.24714	0	1	NA
hsa-miR-5587-3p	1.72204	0.603714	0.603714	0.603714	0.603714	0.603714	0.603714	0.603714	1.54755	0.603714	0.603714	0.148517	-2.21528	4.74247	-0.467115	0.640418	NA	0.148517	-0.274581	4.24714	-0.0646507	0.948452	NA	0.148517	0.408165	4.74247	0.0860659	0.931414	NA	0.148517	-1.53253	4.24714	-0.360839	0.71822	NA
hsa-miR-5699-5p	1.72204	1.80582	0.603714	0.603714	0.603714	0.603714	0.603714	0.603714	0.603714	0.603714	1.72712	0.27693	-3.25038	4.63742	-0.700903	0.483363	NA	0.27693	-0.274581	4.24714	-0.0646507	0.948452	NA	0.27693	1.44327	4.63742	0.311222	0.755632	NA	0.27693	-1.53253	4.24714	-0.360839	0.71822	NA
hsa-miR-605-3p	0.603714	0.603714	0.603714	0.603714	0.603714	0.603714	1.71791	1.40825	0.603714	0.603714	0.603714	0.130662	1.27704	4.69876	0.271782	0.78579	NA	0.130662	0	4.24714	0	1	NA	0.130662	0	4.74827	0	1	NA	0.130662	1.51066	4.19171	0.360393	0.718553	NA
hsa-miR-605-5p	0.603714	0.603714	0.603714	0.603714	0.603714	1.38077	0.603714	1.40825	0.603714	0.603714	0.603714	0.0851429	0.885118	4.71499	0.187724	0.851093	NA	0.0851429	0	4.24714	0	1	NA	0.0851429	0	4.74827	0	1	NA	0.0851429	1.11874	4.2099	0.26574	0.790439	NA
hsa-miR-615-3p	8.86604	6.96383	6.66591	5.65876	7.21004	6.79969	4.68961	9.23583	5.76062	4.91527	3.85871	154.332	-0.263366	1.10256	-0.238867	0.811208	0.89392	154.332	-1.68949	1.00195	-1.6862	0.0917567	0.230447	154.332	1.59147	1.1086	1.43557	0.151125	0.349027	154.332	3.0176	0.995263	3.03196	0.00242973	0.0112991
hsa-miR-615-5p	2.45905	0.603714	0.603714	0.603714	2.23698	1.38077	0.603714	1.96434	1.54755	0.603714	0.603714	0.693128	-1.12954	2.71424	-0.416153	0.677298	NA	0.693128	-1.23638	2.75071	-0.449475	0.653089	NA	0.693128	0.971861	2.84902	0.341121	0.733012	NA	0.693128	1.0787	2.61086	0.413157	0.679491	NA
hsa-miR-616-3p	0.603714	1.80582	0.603714	2.38923	2.23698	0.603714	0.603714	0.603714	0.603714	0.603714	0.603714	0.538415	-2.32123	4.14299	-0.560279	0.575289	NA	0.538415	-3.27475	3.65773	-0.895295	0.37063	NA	0.538415	-1.52426	4.08781	-0.37288	0.709238	NA	0.538415	0	3.7193	0	1	NA
hsa-miR-616-5p	1.72204	0.603714	2.01082	0.603714	0.603714	0.603714	2.14458	1.40825	1.91665	2.21231	2.15681	0.935655	0.464452	2.35298	0.197389	0.843523	NA	0.935655	1.25897	2.01846	0.623732	0.532804	NA	0.935655	-0.542456	2.51594	-0.215608	0.829294	NA	0.935655	-1.33698	1.81127	-0.738144	0.460427	NA
hsa-miR-618	3.74681	2.84561	3.1762	0.603714	2.23698	1.91984	2.69886	3.26119	2.59111	2.99695	2.15681	4.17653	-0.924756	1.10309	-0.838332	0.401844	0.605867	4.17653	0.167711	1.18831	0.141135	0.887764	NA	4.17653	1.28117	1.25387	1.02177	0.306889	0.541241	4.17653	0.188703	1.02795	0.183572	0.854349	0.928337
hsa-miR-619-5p	0.603714	0.603714	2.01082	0.603714	0.603714	0.603714	0.603714	0.603714	1.54755	0.603714	0.603714	0.203436	0	4.74827	0	1	NA	0.203436	-1.23637	4.24714	-0.291106	0.77097	NA	0.203436	-1.96453	4.74827	-0.413736	0.679067	NA	0.203436	-1.53253	4.24714	-0.360839	0.71822	NA
hsa-miR-624-5p	0.603714	0.603714	0.603714	0.603714	2.23698	0.603714	1.71791	0.603714	1.54755	1.76907	1.72712	0.527866	0.157436	3.16212	0.0497882	0.960291	NA	0.527866	0.259907	2.70291	0.0961585	0.923395	NA	0.527866	-1.96456	3.16212	-0.621279	0.534416	NA	0.527866	-2.06703	2.70291	-0.764744	0.444424	NA
hsa-miR-625-3p	3.39195	4.0275	2.89134	3.00583	2.23698	3.99926	4.97892	4.73961	2.75279	2.99695	1.72712	9.90004	1.04532	0.793146	1.31794	0.187525	0.386041	9.90004	-0.237384	0.968282	-0.24516	0.806332	0.911724	9.90004	1.37585	0.981426	1.40189	0.160947	0.362274	9.90004	2.65855	0.776823	3.42234	0.000620843	0.00352872
hsa-miR-625-5p	0.603714	0.603714	2.01082	0.603714	2.23698	0.603714	0.603714	1.40825	1.54755	2.21231	0.603714	0.63461	0.157434	3.05673	0.0515042	0.958924	NA	0.63461	-0.50273	2.54889	-0.197235	0.843644	NA	0.63461	-2.75688	3.01224	-0.915226	0.360073	NA	0.63461	-2.09671	2.60132	-0.806019	0.420232	NA
hsa-miR-627-3p	2.70583	1.80582	2.01082	0.603714	0.603714	0.603714	0.603714	0.603714	0.603714	0.603714	0.603714	0.592767	-4.50902	3.77635	-1.19402	0.232472	NA	0.592767	-2.19816	3.56738	-0.616184	0.537773	NA	0.592767	1.74011	3.77635	0.460792	0.644948	NA	0.592767	0	3.56738	0	1	NA
hsa-miR-628-3p	2.70583	2.84561	2.89134	2.38923	3.21485	1.91984	2.14458	2.46767	3.0263	2.53096	0.603714	3.3487	-1.00723	1.19893	-0.840109	0.400847	0.605867	3.3487	-0.665317	1.13909	-0.584079	0.559167	NA	3.3487	-0.17155	1.24253	-0.138065	0.890189	0.941745	3.3487	-0.513462	1.09136	-0.470481	0.638012	0.793795
hsa-miR-628-5p	4.40365	3.55869	4.0856	4.00876	3.98934	2.26845	2.14458	2.15752	3.35426	3.18018	3.40222	8.63522	-2.73605	0.801334	-3.41437	0.0006393	0.00479049	8.63522	-0.908692	0.696482	-1.30469	0.191999	0.375082	8.63522	0.0238443	0.742484	0.0321142	0.974381	0.993152	8.63522	-1.80351	0.758909	-2.37646	0.0174798	0.0584609
hsa-miR-629-3p	0.603714	0.603714	0.603714	0.603714	0.603714	0.603714	0.603714	1.40825	2.18711	1.76907	2.15681	0.499202	0.157427	3.51232	0.0448214	0.96425	NA	0.499202	2.13278	2.97529	0.716831	0.473479	NA	0.499202	0	3.51232	0	1	NA	0.499202	-2.97811	2.97529	-1.00095	0.316852	NA
hsa-miR-629-5p	5.98795	6.49474	4.54042	5.49932	5.83584	4.19123	5.48833	4.73961	5.44034	5.70559	4.76435	41.7451	-1.46938	0.640162	-2.29532	0.0217147	0.0853008	41.7451	-0.0201264	0.597874	-0.0336633	0.973146	0.979872	41.7451	0.93865	0.65693	1.42884	0.153049	0.350687	41.7451	-0.510602	0.5794	-0.88126	0.378177	0.572748
hsa-miR-641	1.72204	1.80582	0.603714	0.603714	0.603714	2.65186	1.71791	2.92302	2.75279	2.21231	2.46685	1.86688	1.64536	1.60799	1.02324	0.306194	NA	1.86688	2.99929	1.64932	1.8185	0.0689873	NA	1.86688	1.43946	1.96	0.734419	0.462694	NA	1.86688	0.0855255	1.21008	0.0706775	0.943654	0.976778
hsa-miR-642a-3p	1.72204	1.80582	0.603714	0.603714	0.603714	0.603714	0.603714	0.603714	0.603714	0.603714	0.603714	0.188844	-3.25037	4.63742	-0.7009	0.483365	NA	0.188844	0	4.24714	0	1	NA	0.188844	1.44326	4.63742	0.31122	0.755634	NA	0.188844	0	4.24714	0	1	NA
hsa-miR-6500-3p	0.603714	0.603714	0.603714	0.603714	2.23698	1.91984	0.603714	0.603714	0.603714	0.603714	0.603714	0.319961	1.29529	4.6981	0.275706	0.782774	NA	0.319961	-2.19816	4.24714	-0.517562	0.604764	NA	0.319961	-1.96452	4.74827	-0.413733	0.679069	NA	0.319961	1.52893	4.19097	0.364816	0.715248	NA
hsa-miR-6505-3p	0.603714	0.603714	0.603714	0.603714	0.603714	1.38077	0.603714	0.603714	0.603714	0.603714	1.72712	0.129141	0.157418	4.74827	0.0331527	0.973553	NA	0.129141	-0.274581	4.24714	-0.0646507	0.948452	NA	0.129141	0	4.74827	0	1	NA	0.129141	-0.570745	4.24714	-0.134383	0.893099	NA
hsa-miR-6505-5p	0.603714	2.26076	0.603714	0.603714	0.603714	0.603714	0.603714	0.603714	0.603714	0.603714	0.603714	0.203186	-3.34806	4.63007	-0.723112	0.469611	NA	0.203186	0	4.24714	0	1	NA	0.203186	1.54095	4.63007	0.332813	0.739276	NA	0.203186	0	4.24714	0	1	NA
hsa-miR-6511a-3p	0.603714	2.58675	2.89134	2.38923	3.52322	2.85525	1.71791	1.40825	3.44821	0.603714	2.71439	3.38724	0.328135	1.6808	0.195225	0.845217	0.911216	3.38724	-0.393923	1.4099	-0.279398	0.77994	NA	3.38724	-1.71767	1.6997	-1.01057	0.312221	0.545021	3.38724	-0.995607	1.38707	-0.717778	0.472894	0.645739
hsa-miR-6511a-5p	0.603714	2.58675	0.603714	0.603714	0.603714	1.38077	0.603714	1.40825	0.603714	2.53096	0.603714	0.675364	-2.23072	3.38658	-0.658694	0.510092	NA	0.675364	1.42203	3.13014	0.454301	0.649612	NA	0.675364	2.12359	3.43404	0.618394	0.536315	NA	0.675364	-1.52916	3.07801	-0.496803	0.619328	NA
hsa-miR-6511b-3p	1.72204	1.80582	2.5277	4.22944	3.98934	2.10766	0.603714	2.32262	2.18711	1.76907	2.15681	3.93389	0.579169	1.50572	0.384647	0.700499	0.82706	3.93389	-2.6085	1.12591	-2.3168	0.0205148	NA	3.93389	-3.32221	1.46271	-2.27126	0.0231311	0.0928434	3.93389	-0.134538	1.18123	-0.113896	0.90932	0.953972
hsa-miR-6513-3p	0.603714	1.80582	0.603714	0.603714	0.603714	0.603714	0.603714	0.603714	1.54755	0.603714	0.603714	0.162859	-2.32859	4.73451	-0.491833	0.622837	NA	0.162859	-0.274581	4.24714	-0.0646507	0.948452	NA	0.162859	0.521473	4.73451	0.110143	0.912296	NA	0.162859	-1.53253	4.24714	-0.360839	0.71822	NA
hsa-miR-6514-3p	1.72204	0.603714	0.603714	0.603714	0.603714	0.603714	0.603714	0.603714	0.603714	1.76907	0.603714	0.182398	-2.21528	4.74247	-0.467115	0.640418	NA	0.182398	-0.274581	4.24714	-0.0646507	0.948452	NA	0.182398	0.408165	4.74247	0.0860659	0.931414	NA	0.182398	-1.53253	4.24714	-0.360839	0.71822	NA
hsa-miR-6514-5p	1.72204	0.603714	0.603714	0.603714	2.23698	0.603714	0.603714	0.603714	1.91665	2.21231	0.603714	0.59687	-2.21887	3.44785	-0.643553	0.519865	NA	0.59687	0.624792	2.95114	0.211712	0.832331	NA	0.59687	-0.55004	3.44785	-0.159531	0.87325	NA	0.59687	-3.39371	2.95114	-1.14997	0.250158	NA
hsa-miR-6515-3p	0.603714	2.26076	0.603714	0.603714	0.603714	0.603714	0.603714	0.603714	0.603714	0.603714	0.603714	0.203186	-3.34806	4.63007	-0.723112	0.469611	NA	0.203186	0	4.24714	0	1	NA	0.203186	1.54095	4.63007	0.332813	0.739276	NA	0.203186	0	4.24714	0	1	NA
hsa-miR-6515-5p	2.15007	0.603714	0.603714	2.38923	0.603714	0.603714	0.603714	0.603714	1.54755	2.53096	0.603714	0.761239	-3.15743	3.25575	-0.969801	0.332146	NA	0.761239	0.75577	2.89198	0.261333	0.793835	NA	0.761239	0.388519	3.25575	0.119333	0.905012	NA	0.761239	-3.52468	2.89198	-1.21878	0.222928	NA
hsa-miR-6516-3p	0.603714	0.603714	0.603714	0.603714	0.603714	1.38077	0.603714	0.603714	1.54755	0.603714	0.603714	0.102322	0.157418	4.74827	0.0331527	0.973553	NA	0.102322	-0.274581	4.24714	-0.0646507	0.948452	NA	0.102322	0	4.74827	0	1	NA	0.102322	-0.570745	4.24714	-0.134383	0.893099	NA
hsa-miR-6516-5p	1.72204	0.603714	0.603714	0.603714	0.603714	0.603714	0.603714	1.72766	0.603714	0.603714	1.72712	0.26351	-0.491755	4.70757	-0.104461	0.916804	NA	0.26351	-0.274581	4.24714	-0.0646507	0.948452	NA	0.26351	0.408182	4.74247	0.0860694	0.931411	NA	0.26351	0.191007	4.20813	0.0453899	0.963797	NA
hsa-miR-654-3p	8.34231	8.40687	7.16763	8.28517	8.91768	8.76114	8.39789	8.66199	8.59431	8.16848	7.5701	328.22	0.242588	0.568109	0.427009	0.669373	0.805121	328.22	-0.117805	0.511472	-0.230325	0.817839	0.911724	328.22	0.0878728	0.571295	0.153813	0.877757	0.934704	328.22	0.448266	0.507911	0.882567	0.37747	0.572748
hsa-miR-654-5p	6.052	7.02701	5.16253	5.86905	7.12309	6.26818	5.18218	6.30648	6.13748	5.48712	6.39922	71.7809	-0.633244	0.707739	-0.894742	0.370925	0.590843	71.7809	-0.230997	0.644514	-0.358405	0.72004	0.85748	71.7809	0.352143	0.716568	0.49143	0.623122	0.784972	71.7809	-0.0501041	0.634683	-0.0789434	0.937078	0.973682
hsa-miR-655-3p	3.39195	3.06183	4.33107	3.42564	3.21485	2.40991	3.51194	1.96434	4.93521	4.44442	4.5415	11.3124	-0.770012	0.904305	-0.851495	0.394494	0.602461	11.3124	1.04001	0.77444	1.34291	0.1793	0.364437	11.3124	-0.70693	0.918551	-0.769614	0.441529	0.655878	11.3124	-2.51695	0.757489	-3.32275	0.000891343	0.0048987
hsa-miR-655-5p	0.603714	1.80582	0.603714	0.603714	0.603714	0.603714	0.603714	0.603714	0.603714	2.21231	0.603714	0.291888	-2.32861	4.7345	-0.491839	0.622833	NA	0.291888	0.844144	4.18988	0.201472	0.84033	NA	0.291888	0.521499	4.7345	0.110149	0.912291	NA	0.291888	-2.65126	4.18988	-0.632776	0.52688	NA
hsa-miR-656-3p	4.80273	3.69133	5.22429	4.58892	4.8548	3.57012	4.2561	3.59239	4.83631	4.86421	4.71181	20.5437	-0.65649	0.629487	-1.0429	0.296996	0.515784	20.5437	-0.137919	0.561553	-0.245602	0.80599	0.911724	20.5437	-0.641069	0.641269	-0.999689	0.317461	0.545021	20.5437	-1.15964	0.54806	-2.1159	0.0343532	0.0968003
hsa-miR-664a-3p	5.1925	5.47039	6.34348	7.01967	8.07302	4.07919	4.02055	4.44935	7.37017	5.94515	5.34948	77.381	-1.27519	0.76224	-1.67295	0.0943377	0.236687	77.381	-0.857224	0.660327	-1.29818	0.194225	0.377228	77.381	-2.06641	0.750051	-2.75502	0.00586877	0.0316261	77.381	-2.48437	0.67414	-3.68525	0.00022848	0.0016135
hsa-miR-664a-5p	5.33674	6.38324	5.68578	4.58892	6.55356	2.26845	1.71791	2.5975	3.84146	3.34167	3.26014	28.2349	-4.65726	0.838979	-5.5511	2.83874e-08	1.99422e-06	28.2349	-2.64016	0.711234	-3.71208	0.000205563	0.00374296	28.2349	0.131473	0.744598	0.176569	0.859847	0.926389	28.2349	-1.88563	0.809515	-2.32933	0.0198415	0.0655243
hsa-miR-668-3p	2.15007	2.26076	2.01082	2.38923	2.81572	2.26845	2.4527	2.71529	1.91665	2.21231	2.92206	2.72443	0.536171	1.2195	0.439665	0.66018	0.803224	2.72443	-0.0344191	1.18599	-0.0290215	0.976847	NA	2.72443	-0.417397	1.3657	-0.305628	0.759888	0.877711	2.72443	0.153193	1.0142	0.151048	0.879938	0.943804
hsa-miR-6716-3p	2.45905	3.4121	0.603714	2.38923	0.603714	2.40991	1.71791	2.46767	1.91665	0.603714	0.603714	1.9329	-1.23831	1.46478	-0.845393	0.397892	NA	1.9329	-0.501891	1.98743	-0.252532	0.80063	NA	1.9329	2.83913	1.82885	1.55242	0.120562	0.297319	1.9329	2.10271	1.65855	1.2678	0.204869	0.385942
hsa-miR-6726-3p	0.603714	1.80582	0.603714	0.603714	0.603714	1.91984	0.603714	1.40825	0.603714	0.603714	0.603714	0.268848	0.193951	4.66019	0.0416186	0.966803	NA	0.268848	0	4.24714	0	1	NA	0.268848	0.52151	4.7345	0.110151	0.91229	NA	0.268848	1.95183	4.16414	0.468724	0.639267	NA
hsa-miR-6727-3p	0.603714	0.603714	0.603714	2.38923	2.23698	0.603714	0.603714	0.603714	0.603714	0.603714	0.603714	0.436822	0	4.74827	0	1	NA	0.436822	-3.28247	4.19291	-0.782861	0.433708	NA	0.436822	-3.04884	4.69983	-0.648714	0.516523	NA	0.436822	0	4.24714	0	1	NA
hsa-miR-6730-5p	0.603714	0.603714	0.603714	0.603714	0.603714	0.603714	0.603714	0.603714	0.603714	2.21231	0.603714	0.190295	0	4.74827	0	1	NA	0.190295	0.844147	4.18988	0.201473	0.840329	NA	0.190295	0	4.74827	0	1	NA	0.190295	-2.65126	4.18988	-0.632776	0.52688	NA
hsa-miR-6733-3p	0.603714	0.603714	0.603714	0.603714	0.603714	1.69012	0.603714	0.603714	1.54755	0.603714	0.603714	0.143378	0.850229	4.71664	0.180261	0.856947	NA	0.143378	-0.274581	4.24714	-0.0646507	0.948452	NA	0.143378	0	4.74827	0	1	NA	0.143378	0.122075	4.21175	0.0289844	0.976877	NA
hsa-miR-6734-3p	0.603714	1.80582	0.603714	0.603714	0.603714	1.38077	0.603714	0.603714	0.603714	0.603714	0.603714	0.142649	-1.3668	4.73451	-0.288689	0.77282	NA	0.142649	0	4.24714	0	1	NA	0.142649	0.521473	4.73451	0.110143	0.912296	NA	0.142649	0.391043	4.24714	0.0920721	0.926641	NA
hsa-miR-6734-5p	1.72204	0.603714	0.603714	0.603714	0.603714	1.38077	0.603714	0.603714	0.603714	0.603714	0.603714	0.128307	-1.25349	4.74247	-0.264312	0.79154	NA	0.128307	0	4.24714	0	1	NA	0.128307	0.408165	4.74247	0.0860659	0.931414	NA	0.128307	0.391043	4.24714	0.0920721	0.926641	NA
hsa-miR-6737-3p	2.15007	0.603714	2.01082	0.603714	0.603714	0.603714	1.71791	0.603714	0.603714	0.603714	0.603714	0.403247	-2.18592	4.46107	-0.49	0.624134	NA	0.403247	-2.19816	4.08572	-0.53801	0.59057	NA	0.403247	0.378808	4.46107	0.0849141	0.93233	NA	0.403247	0.391043	4.08572	0.0957099	0.923751	NA
hsa-miR-6738-3p	0.603714	2.26076	0.603714	0.603714	2.81572	1.69012	0.603714	1.40825	0.603714	0.603714	0.603714	0.722971	-1.17826	3.17817	-0.370737	0.710833	NA	0.722971	-3.14468	3.00089	-1.04792	0.294677	NA	0.722971	-0.376875	3.20096	-0.117738	0.906275	NA	0.722971	1.58954	2.97657	0.534019	0.593329	NA
hsa-miR-6741-5p	0.603714	0.603714	0.603714	0.603714	0.603714	0.603714	0.603714	1.40825	0.603714	1.76907	0.603714	0.139234	0.157418	4.74827	0.0331527	0.973553	NA	0.139234	-0.274581	4.24714	-0.0646507	0.948452	NA	0.139234	0	4.74827	0	1	NA	0.139234	-0.570745	4.24714	-0.134383	0.893099	NA
hsa-miR-6746-3p	1.72204	0.603714	0.603714	0.603714	0.603714	1.38077	0.603714	0.603714	0.603714	0.603714	0.603714	0.128307	-1.25349	4.74247	-0.264312	0.79154	NA	0.128307	0	4.24714	0	1	NA	0.128307	0.408165	4.74247	0.0860659	0.931414	NA	0.128307	0.391043	4.24714	0.0920721	0.926641	NA
hsa-miR-6746-5p	0.603714	0.603714	0.603714	0.603714	2.23698	0.603714	0.603714	0.603714	1.54755	0.603714	0.603714	0.258058	0	4.74827	0	1	NA	0.258058	-1.23637	4.24714	-0.291106	0.77097	NA	0.258058	-1.96453	4.74827	-0.413736	0.679067	NA	0.258058	-1.53253	4.24714	-0.360839	0.71822	NA
hsa-miR-6747-3p	2.15007	2.26076	0.603714	0.603714	0.603714	2.75752	0.603714	2.32262	0.603714	0.603714	0.603714	0.967627	0.086883	2.62543	0.0330929	0.973601	NA	0.967627	0	2.77782	0	1	NA	0.967627	2.44299	2.84327	0.859219	0.39022	NA	0.967627	3.76625	2.5544	1.47442	0.14037	NA
hsa-miR-675-3p	0.603714	0.603714	0.603714	0.603714	0.603714	1.38077	1.71791	1.40825	3.25344	0.603714	1.72712	0.872462	1.68156	2.92113	0.575653	0.56485	NA	0.872462	2.77869	2.49616	1.11319	0.265628	NA	0.872462	0	3.03756	0	1	NA	0.872462	-2.09989	2.35309	-0.892397	0.37218	NA
hsa-miR-675-5p	0.603714	0.603714	0.603714	0.603714	0.603714	1.91984	0.603714	2.15752	2.18711	0.603714	1.72712	0.571398	2.56157	3.37383	0.759247	0.447705	NA	0.571398	1.41483	3.02166	0.468228	0.639621	NA	0.571398	0	3.51949	0	1	NA	0.571398	0.144002	2.85068	0.050515	0.959712	NA
hsa-miR-6756-3p	0.603714	1.80582	2.01082	0.603714	0.603714	0.603714	0.603714	0.603714	0.603714	0.603714	0.603714	0.243763	-2.32859	4.73451	-0.491833	0.622837	NA	0.243763	-2.19816	4.24714	-0.517562	0.604764	NA	0.243763	-0.440315	4.73451	-0.0930013	0.925903	NA	0.243763	0	4.24714	0	1	NA
hsa-miR-6758-3p	1.72204	2.58675	0.603714	2.38923	0.603714	1.69012	0.603714	1.40825	0.603714	0.603714	0.603714	0.758259	-2.10746	2.53237	-0.83221	0.40529	NA	0.758259	-2.19817	2.61262	-0.841367	0.400142	NA	0.758259	1.52731	2.63717	0.579149	0.562488	NA	0.758259	1.61802	2.50679	0.645455	0.518632	NA
hsa-miR-6767-5p	0.603714	2.26076	0.603714	0.603714	0.603714	0.603714	0.603714	0.603714	0.603714	0.603714	0.603714	0.203186	-3.34806	4.63007	-0.723112	0.469611	NA	0.203186	0	4.24714	0	1	NA	0.203186	1.54095	4.63007	0.332813	0.739276	NA	0.203186	0	4.24714	0	1	NA
hsa-miR-6769b-3p	1.72204	0.603714	0.603714	0.603714	0.603714	0.603714	0.603714	1.40825	0.603714	0.603714	0.603714	0.131338	-1.25349	4.74247	-0.264312	0.79154	NA	0.131338	0	4.24714	0	1	NA	0.131338	0.408165	4.74247	0.0860659	0.931414	NA	0.131338	0.391043	4.24714	0.0920721	0.926641	NA
hsa-miR-6770-3p	0.603714	0.603714	0.603714	0.603714	0.603714	1.69012	0.603714	1.40825	0.603714	0.603714	0.603714	0.126199	1.32015	4.69721	0.281049	0.778673	NA	0.126199	0	4.24714	0	1	NA	0.126199	0	4.74827	0	1	NA	0.126199	1.55377	4.18998	0.370831	0.710763	NA
hsa-miR-6770-5p	0.603714	0.603714	0.603714	0.603714	0.603714	1.69012	0.603714	0.603714	0.603714	0.603714	0.603714	0.0821123	0.850242	4.71664	0.180264	0.856945	NA	0.0821123	0	4.24714	0	1	NA	0.0821123	0	4.74827	0	1	NA	0.0821123	1.08386	4.21175	0.257343	0.796914	NA
hsa-miR-6772-3p	0.603714	0.603714	0.603714	0.603714	0.603714	1.69012	0.603714	0.603714	0.603714	0.603714	1.72712	0.170198	0.850229	4.71664	0.180261	0.856947	NA	0.170198	-0.274581	4.24714	-0.0646507	0.948452	NA	0.170198	0	4.74827	0	1	NA	0.170198	0.122075	4.21175	0.0289844	0.976877	NA
hsa-miR-6775-3p	1.72204	0.603714	0.603714	2.38923	0.603714	0.603714	0.603714	0.603714	1.54755	0.603714	0.603714	0.388546	-2.21569	4.51404	-0.490844	0.623537	NA	0.388546	-1.23637	4.0431	-0.305798	0.759759	NA	0.388546	-0.553215	4.51404	-0.122554	0.90246	NA	0.388546	-1.53253	4.0431	-0.379049	0.704651	NA
hsa-miR-6786-3p	0.603714	2.26076	0.603714	0.603714	2.23698	1.69012	0.603714	0.603714	0.603714	0.603714	0.603714	0.482091	-1.68837	4.19707	-0.402274	0.687483	NA	0.482091	-2.19816	3.90137	-0.563433	0.57314	NA	0.482091	0.577416	4.23287	0.136413	0.891495	NA	0.482091	1.08721	3.86249	0.281478	0.778344	NA
hsa-miR-6787-3p	1.72204	0.603714	0.603714	0.603714	0.603714	0.603714	1.71791	0.603714	0.603714	0.603714	0.603714	0.173826	-1.25349	4.74247	-0.264312	0.79154	NA	0.173826	0	4.24714	0	1	NA	0.173826	0.408165	4.74247	0.0860659	0.931414	NA	0.173826	0.391043	4.24714	0.0920721	0.926641	NA
hsa-miR-6788-3p	0.603714	0.603714	2.01082	0.603714	0.603714	0.603714	0.603714	0.603714	0.603714	0.603714	1.72712	0.230255	0	4.74827	0	1	NA	0.230255	-1.23637	4.24714	-0.291106	0.77097	NA	0.230255	-1.96453	4.74827	-0.413736	0.679067	NA	0.230255	-1.53253	4.24714	-0.360839	0.71822	NA
hsa-miR-6789-3p	1.72204	0.603714	0.603714	0.603714	0.603714	1.91984	0.603714	0.603714	1.54755	1.76907	0.603714	0.366833	-0.103056	3.90469	-0.026393	0.978944	NA	0.366833	0.586481	3.5102	0.167079	0.867308	NA	0.366833	0.409869	3.96621	0.10334	0.917693	NA	0.366833	-0.279669	3.44052	-0.0812868	0.935214	NA
hsa-miR-6802-3p	0.603714	0.603714	2.01082	0.603714	0.603714	0.603714	0.603714	0.603714	0.603714	0.603714	1.72712	0.230255	0	4.74827	0	1	NA	0.230255	-1.23637	4.24714	-0.291106	0.77097	NA	0.230255	-1.96453	4.74827	-0.413736	0.679067	NA	0.230255	-1.53253	4.24714	-0.360839	0.71822	NA
hsa-miR-6804-3p	0.603714	0.603714	0.603714	0.603714	0.603714	0.603714	0.603714	1.72766	0.603714	0.603714	0.603714	0.0881735	0.919175	4.71341	0.195013	0.845383	NA	0.0881735	0	4.24714	0	1	NA	0.0881735	0	4.74827	0	1	NA	0.0881735	1.1528	4.20813	0.273945	0.784127	NA
hsa-miR-6806-3p	0.603714	0.603714	0.603714	0.603714	2.23698	1.38077	0.603714	0.603714	0.603714	0.603714	1.72712	0.325934	0.157405	4.74827	0.03315	0.973555	NA	0.325934	-1.23637	4.24714	-0.291106	0.77097	NA	0.325934	-1.96452	4.74827	-0.413734	0.679069	NA	0.325934	-0.570745	4.24714	-0.134383	0.893099	NA
hsa-miR-6808-3p	1.72204	0.603714	0.603714	2.38923	0.603714	0.603714	0.603714	0.603714	0.603714	0.603714	0.603714	0.32728	-2.21528	4.74247	-0.467115	0.640418	NA	0.32728	-2.19816	4.24714	-0.517562	0.604764	NA	0.32728	-0.553623	4.74247	-0.116737	0.907068	NA	0.32728	0	4.24714	0	1	NA
hsa-miR-6812-3p	0.603714	0.603714	0.603714	0.603714	0.603714	0.603714	0.603714	1.72766	0.603714	0.603714	0.603714	0.0881735	0.919175	4.71341	0.195013	0.845383	NA	0.0881735	0	4.24714	0	1	NA	0.0881735	0	4.74827	0	1	NA	0.0881735	1.1528	4.20813	0.273945	0.784127	NA
hsa-miR-6859-5p	1.72204	0.603714	0.603714	0.603714	0.603714	1.38077	0.603714	0.603714	0.603714	0.603714	0.603714	0.128307	-1.25349	4.74247	-0.264312	0.79154	NA	0.128307	0	4.24714	0	1	NA	0.128307	0.408165	4.74247	0.0860659	0.931414	NA	0.128307	0.391043	4.24714	0.0920721	0.926641	NA
hsa-miR-6866-5p	0.603714	2.26076	0.603714	0.603714	0.603714	1.38077	0.603714	0.603714	0.603714	0.603714	0.603714	0.244242	-2.38628	4.63007	-0.515388	0.606282	NA	0.244242	0	4.24714	0	1	NA	0.244242	1.54096	4.63007	0.332815	0.739274	NA	0.244242	0.391043	4.24714	0.0920721	0.926641	NA
hsa-miR-6868-3p	1.72204	0.603714	2.01082	0.603714	0.603714	1.38077	1.71791	0.603714	1.91665	0.603714	1.72712	0.567669	-0.275382	2.79216	-0.0986268	0.921435	NA	0.567669	0.100767	2.45367	0.0410678	0.967242	NA	0.567669	-0.546374	2.86941	-0.190413	0.848985	NA	0.567669	-0.922522	2.36286	-0.390426	0.696221	NA
hsa-miR-6870-3p	1.72204	1.80582	0.603714	0.603714	0.603714	1.91984	0.603714	1.40825	0.603714	0.603714	1.72712	0.444185	-0.689037	2.98193	-0.231071	0.81726	NA	0.444185	-0.274582	2.91998	-0.0940355	0.925081	NA	0.444185	1.44241	3.10112	0.465126	0.641841	NA	0.444185	1.02796	2.79307	0.368037	0.712845	NA
hsa-miR-6882-5p	0.603714	0.603714	0.603714	0.603714	2.23698	1.38077	1.71791	0.603714	0.603714	0.603714	0.603714	0.324424	1.22955	4.70051	0.261577	0.793648	NA	0.324424	-2.19816	4.24714	-0.517562	0.604764	NA	0.324424	-1.96452	4.74827	-0.413733	0.679069	NA	0.324424	1.46318	4.19368	0.348902	0.727163	NA
hsa-miR-6884-5p	1.72204	0.603714	0.603714	0.603714	0.603714	0.603714	0.603714	0.603714	1.54755	0.603714	0.603714	0.148517	-2.21528	4.74247	-0.467115	0.640418	NA	0.148517	-0.274581	4.24714	-0.0646507	0.948452	NA	0.148517	0.408165	4.74247	0.0860659	0.931414	NA	0.148517	-1.53253	4.24714	-0.360839	0.71822	NA
hsa-miR-7-5p	8.27238	8.32879	5.28351	6.10881	5.78006	6.50905	10.1942	6.75826	6.46926	6.9223	6.20438	219.544	0.537906	0.957473	0.561798	NA	NA	219.544	0.839842	0.87486	0.959972	NA	NA	219.544	2.61099	0.97186	2.68659	NA	NA	219.544	2.30905	0.85885	2.68854	NA	NA
hsa-miR-708-3p	6.26512	5.95956	4.88493	4.87597	4.8548	3.25886	6.08244	4.63046	5.14251	3.48622	4.41555	33.1439	-1.11659	0.862856	-1.29406	0.195644	0.399826	33.1439	-0.405049	0.81121	-0.499314	0.617558	0.786801	33.1439	1.33876	0.88653	1.51011	0.131014	0.313787	33.1439	0.627222	0.785268	0.798736	0.424443	0.612266
hsa-miR-708-5p	6.09316	5.50635	5.03043	5.00048	5.53243	4.3919	6.45566	4.91265	5.34775	6.45597	4.1244	43.3464	-0.328014	0.841173	-0.389948	0.696575	0.825428	43.3464	0.422745	0.77369	0.546402	0.58479	0.756914	43.3464	0.66453	0.860522	0.77224	0.439972	0.655878	43.3464	-0.0862293	0.75211	-0.11465	0.908723	0.953972
hsa-miR-744-3p	0.603714	0.603714	0.603714	2.38923	2.23698	0.603714	0.603714	2.15752	1.54755	0.603714	0.603714	0.674435	1.81041	3.43069	0.52771	0.597701	NA	0.674435	-2.29941	3.09279	-0.743476	0.457194	NA	0.674435	-3.02758	3.47393	-0.871515	0.383473	NA	0.674435	1.08224	3.04414	0.355517	0.722202	NA
hsa-miR-744-5p	7.36829	7.21239	5.03043	6.31433	6.1316	6.59246	5.4257	6.15756	4.49059	5.78995	4.95718	71.1548	-1.186	0.626093	-1.89429	0.058187	0.168562	71.1548	-0.789409	0.589187	-1.33983	0.180302	0.364777	71.1548	1.42654	0.64121	2.22476	0.0260976	0.0986285	71.1548	1.02995	0.572698	1.79841	0.0721123	0.17827
hsa-miR-758-3p	3.74681	3.55869	2.5277	3.74723	2.81572	4.62194	4.74207	5.0029	4.57495	4.04487	4.71181	15.441	1.34854	0.650493	2.0731	0.0381625	0.123973	15.441	1.78925	0.723708	2.47233	0.0134234	0.0598575	15.441	0.805655	0.813177	0.99075	0.321808	0.546835	15.441	0.364946	0.53445	0.682843	0.494706	0.66595
hsa-miR-760	3.63824	3.81251	2.89134	3.74723	3.77549	3.11155	0.603714	2.32262	0.603714	1.76907	2.15681	5.28451	-1.81628	1.14195	-1.59051	0.111719	0.27063	5.28451	-3.21485	1.29525	-2.48203	0.0130635	0.059466	5.28451	0.281655	1.15365	0.244142	0.807121	0.898351	5.28451	1.68023	1.28483	1.30774	0.190962	0.365964
hsa-miR-7641	0.603714	1.80582	2.01082	0.603714	2.81572	0.603714	1.71791	1.72766	2.59111	0.603714	0.603714	1.11843	0.208343	2.62633	0.0793288	0.936771	NA	1.11843	-0.743136	2.15379	-0.345037	0.730067	NA	1.11843	-1.90256	2.635	-0.722034	0.470274	NA	1.11843	-0.951081	2.14316	-0.443774	0.657206	0.807841
hsa-miR-769-3p	0.603714	1.80582	2.5277	0.603714	0.603714	1.69012	0.603714	1.96434	0.603714	2.21231	0.603714	0.7906	0.614503	2.87369	0.213837	0.830674	NA	0.7906	-0.819025	2.5944	-0.31569	0.752238	NA	0.7906	-1.12664	2.98765	-0.3771	0.706099	NA	0.7906	0.306886	2.46231	0.124633	0.900814	NA
hsa-miR-769-5p	5.1925	4.84105	5.44781	3.00583	4.48663	4.79676	6.23622	4.44935	4.96672	4.96458	4.41555	28.711	0.369277	0.810234	0.455767	0.648558	0.802493	28.711	0.156	0.75946	0.20541	0.837252	0.92048	28.711	0.402326	0.842701	0.477425	0.63306	0.785588	28.711	0.615603	0.723266	0.851144	0.394689	0.580682
hsa-miR-7706	4.26567	4.29901	0.603714	3.42564	3.21485	5.01449	4.88882	3.59239	3.14461	3.18018	3.75775	12.3393	0.389525	0.823814	0.472831	0.636334	0.79471	12.3393	0.799856	0.939632	0.851244	0.394634	0.585468	12.3393	1.91568	0.993009	1.92917	0.0537098	0.166272	12.3393	1.50535	0.758624	1.98432	0.0472204	0.126111
hsa-miR-7851-3p	0.603714	1.80582	0.603714	0.603714	0.603714	0.603714	1.71791	0.603714	0.603714	0.603714	0.603714	0.188168	-1.3668	4.73451	-0.288689	0.77282	NA	0.188168	0	4.24714	0	1	NA	0.188168	0.521473	4.73451	0.110143	0.912296	NA	0.188168	0.391043	4.24714	0.0920721	0.926641	NA
hsa-miR-7854-3p	0.603714	2.26076	0.603714	0.603714	0.603714	0.603714	0.603714	0.603714	0.603714	0.603714	0.603714	0.203186	-3.34806	4.63007	-0.723112	0.469611	NA	0.203186	0	4.24714	0	1	NA	0.203186	1.54095	4.63007	0.332813	0.739276	NA	0.203186	0	4.24714	0	1	NA
hsa-miR-7974	1.72204	0.603714	0.603714	0.603714	0.603714	0.603714	2.14458	1.40825	0.603714	0.603714	0.603714	0.304488	0.617312	4.6541	0.132638	0.894479	NA	0.304488	0	4.24714	0	1	NA	0.304488	0.408183	4.74247	0.0860697	0.931411	NA	0.304488	2.26186	4.14823	0.54526	0.585575	NA
hsa-miR-889-3p	5.72528	5.31686	5.85137	5.00048	5.05641	6.05924	7.22576	5.7784	6.91835	5.41808	6.52601	64.5408	1.00194	0.681856	1.46943	0.141715	0.319855	64.5408	1.10171	0.627366	1.75609	0.0790733	0.21068	64.5408	0.17625	0.705649	0.249769	0.802766	0.898351	64.5408	0.0764818	0.600479	0.127368	0.898649	0.953972
hsa-miR-889-5p	0.603714	2.26076	0.603714	2.38923	0.603714	1.38077	0.603714	0.603714	0.603714	0.603714	0.603714	0.484272	-2.38429	4.18625	-0.569551	0.568982	NA	0.484272	-2.19816	3.8609	-0.569339	0.569126	NA	0.484272	0.577171	4.18625	0.137873	0.890341	NA	0.484272	0.391044	3.8609	0.101283	0.919326	NA
hsa-miR-9-5p	1.72204	2.26076	0.603714	0.603714	2.23698	1.69012	0.603714	0.603714	0.603714	0.603714	1.72712	0.657428	-2.18264	2.74094	-0.796309	0.425853	NA	0.657428	-1.23638	2.71805	-0.454875	0.649199	NA	0.657428	1.09606	2.79869	0.391632	0.69533	NA	0.657428	0.149795	2.65856	0.0563445	0.955067	NA
hsa-miR-92a-1-5p	2.15007	1.80582	0.603714	2.38923	0.603714	2.26845	0.603714	1.72766	0.603714	0.603714	0.603714	0.809579	-0.443087	2.46638	-0.17965	0.857427	NA	0.809579	-2.19817	2.60188	-0.844839	0.398201	NA	0.809579	1.03573	2.66253	0.389004	0.697273	NA	0.809579	2.79082	2.40078	1.16246	0.245048	NA
hsa-miR-92a-3p	10.6352	10.4729	10.3368	9.94819	10.6905	10.5237	10.2584	10.4011	10.001	9.92667	8.76868	1217.75	-0.158126	0.479004	-0.330113	0.741314	0.843357	1217.75	-0.694561	0.429669	-1.6165	0.105986	0.254482	1217.75	0.199812	0.479839	0.416414	0.677107	0.822706	1217.75	0.736247	0.428736	1.71725	0.0859334	0.202644
hsa-miR-92b-3p	7.66291	7.67371	7.43869	7.18587	8.61722	7.06112	7.08104	7.36632	6.65443	6.7506	4.71181	159.452	-0.500422	0.682529	-0.733188	0.463444	0.671277	159.452	-1.63767	0.61679	-2.65516	0.00792708	0.0420024	159.452	-0.225253	0.68487	-0.328899	0.742232	0.867428	159.452	0.912001	0.614189	1.48489	0.137574	0.285896
hsa-miR-92b-5p	3.94166	3.4121	3.1762	3.00583	3.52322	3.45386	1.71791	3.53217	2.40577	2.53096	2.71439	6.18332	-0.718368	0.912947	-0.786868	0.431359	0.633125	6.18332	-1.07231	0.965291	-1.11086	0.266627	0.460538	6.18332	0.593283	0.989234	0.59974	0.54868	0.742632	6.18332	0.947221	0.886946	1.06796	0.285539	0.470009
hsa-miR-940	0.603714	0.603714	3.1762	0.603714	0.603714	1.38077	0.603714	1.72766	0.603714	1.76907	2.15681	0.969227	1.40613	2.87539	0.489021	0.624827	NA	0.969227	-1.19594	2.36142	-0.506448	0.612542	NA	0.969227	-3.54161	2.84436	-1.24513	0.213082	NA	0.969227	-0.939548	2.39871	-0.391689	0.695288	NA
hsa-miR-941	6.87321	7.28656	5.54776	5.65876	6.61858	6.90676	6.60431	5.46624	3.97239	5.0584	3.85871	69.1935	-0.667849	0.659923	-1.01201	0.311534	0.527355	69.1935	-1.7785	0.628932	-2.82781	0.00468677	0.0310321	69.1935	1.10542	0.673734	1.64074	0.100851	0.269245	69.1935	2.21607	0.614114	3.60857	0.00030789	0.00204747
hsa-miR-942-3p	0.603714	1.80582	0.603714	0.603714	0.603714	1.38077	0.603714	0.603714	0.603714	0.603714	0.603714	0.142649	-1.3668	4.73451	-0.288689	0.77282	NA	0.142649	0	4.24714	0	1	NA	0.142649	0.521473	4.73451	0.110143	0.912296	NA	0.142649	0.391043	4.24714	0.0920721	0.926641	NA
hsa-miR-942-5p	1.72204	1.80582	0.603714	0.603714	0.603714	1.69012	1.71791	1.96434	0.603714	0.603714	1.72712	0.577877	0.0976436	2.36917	0.0412143	0.967125	NA	0.577877	-0.274582	2.475	-0.110943	0.911662	NA	0.577877	1.4416	2.5722	0.560454	0.57517	NA	0.577877	1.81383	2.26326	0.801422	0.422887	NA
hsa-miR-99b-3p	7.04034	7.53281	6.16626	5.86905	6.0396	7.19166	7.01882	6.50447	5.08627	4.86421	5.04467	85.691	-0.38209	0.424238	-0.900651	0.367774	0.59054	85.691	-1.10401	0.424181	-2.60269	0.00924959	0.0470008	85.691	1.30955	0.446752	2.93127	0.00337582	0.0202549	85.691	2.03147	0.4004	5.07361	3.90339e-07	7.01556e-06
hsa-miR-99b-5p	12.3213	12.8225	11.701	11.0787	12.2887	11.7751	10.5417	11.6129	10.3743	10.0457	9.67922	3105	-1.19056	0.551385	-2.15923	0.0308327	0.104462	3105	-1.71459	0.493919	-3.47139	0.000517776	0.00737911	3105	0.821367	0.55162	1.48901	0.136486	0.321598	3105	1.34539	0.493656	2.72535	0.00642326	0.0262053
hsa-mir-100	1.72204	0.603714	0.603714	0.603714	0.603714	0.603714	2.4527	1.96434	0.603714	2.21231	0.603714	0.669532	1.47298	3.4282	0.429666	0.667439	NA	0.669532	0.821585	3.13707	0.261896	0.793402	NA	0.669532	0.411186	3.58234	0.114781	0.908618	NA	0.669532	1.06258	2.95983	0.359001	0.719594	NA
hsa-mir-10a	0.603714	0.603714	0.603714	0.603714	0.603714	0.603714	2.14458	0.603714	0.603714	0.603714	0.603714	0.17315	1.67293	4.6765	0.357732	0.720544	NA	0.17315	0	4.24714	0	1	NA	0.17315	0	4.74827	0	1	NA	0.17315	1.90656	4.16675	0.457567	0.647264	NA
hsa-mir-1228	0.603714	1.80582	0.603714	0.603714	0.603714	0.603714	0.603714	1.40825	0.603714	0.603714	0.603714	0.14568	-1.3668	4.73451	-0.288689	0.77282	NA	0.14568	0	4.24714	0	1	NA	0.14568	0.521473	4.73451	0.110143	0.912296	NA	0.14568	0.391043	4.24714	0.0920721	0.926641	NA
hsa-mir-1245a	0.603714	2.58675	0.603714	0.603714	0.603714	1.91984	1.71791	0.603714	1.54755	0.603714	0.603714	0.575789	-1.12098	3.33411	-0.336216	0.736708	NA	0.575789	-0.274582	3.27101	-0.0839439	0.933101	NA	0.575789	2.12374	3.45572	0.614559	0.538846	NA	0.575789	1.27734	3.14227	0.406502	0.684374	NA
hsa-mir-125b-1	0.603714	0.603714	0.603714	0.603714	0.603714	1.38077	0.603714	0.603714	0.603714	0.603714	1.72712	0.129141	0.157418	4.74827	0.0331527	0.973553	NA	0.129141	-0.274581	4.24714	-0.0646507	0.948452	NA	0.129141	0	4.74827	0	1	NA	0.129141	-0.570745	4.24714	-0.134383	0.893099	NA
hsa-mir-127	0.603714	0.603714	0.603714	0.603714	0.603714	1.69012	0.603714	1.40825	1.54755	0.603714	0.603714	0.187465	1.32013	4.69721	0.281046	0.778675	NA	0.187465	-0.274581	4.24714	-0.0646507	0.948452	NA	0.187465	0	4.74827	0	1	NA	0.187465	0.591986	4.18998	0.141286	0.887644	NA
hsa-mir-1273e	1.72204	0.603714	0.603714	0.603714	2.23698	0.603714	0.603714	0.603714	0.603714	0.603714	0.603714	0.284044	-2.21528	4.74247	-0.467115	0.640418	NA	0.284044	-2.19816	4.24714	-0.517562	0.604764	NA	0.284044	-0.553623	4.74247	-0.116737	0.907068	NA	0.284044	0	4.24714	0	1	NA
hsa-mir-128-1	1.72204	1.80582	0.603714	0.603714	0.603714	0.603714	0.603714	0.603714	0.603714	0.603714	0.603714	0.188844	-3.25037	4.63742	-0.7009	0.483365	NA	0.188844	0	4.24714	0	1	NA	0.188844	1.44326	4.63742	0.31122	0.755634	NA	0.188844	0	4.24714	0	1	NA
hsa-mir-1289-1	0.603714	0.603714	0.603714	0.603714	0.603714	1.38077	0.603714	1.40825	0.603714	0.603714	0.603714	0.0851429	0.885118	4.71499	0.187724	0.851093	NA	0.0851429	0	4.24714	0	1	NA	0.0851429	0	4.74827	0	1	NA	0.0851429	1.11874	4.2099	0.26574	0.790439	NA
hsa-mir-1291	2.91293	1.80582	3.41164	3.00583	3.21485	3.45386	3.38358	3.65012	2.75279	3.18018	2.71439	5.9233	1.48905	0.930354	1.60052	0.109483	0.266362	5.9233	-0.506363	0.846084	-0.598478	0.549521	0.722605	5.9233	-1.13099	1.0158	-1.1134	0.265538	0.499952	5.9233	0.864428	0.741331	1.16605	0.243595	0.430826
hsa-mir-1307	1.72204	0.603714	0.603714	0.603714	0.603714	1.38077	1.71791	0.603714	0.603714	0.603714	0.603714	0.214882	-0.181354	4.69465	-0.0386299	0.969185	NA	0.214882	0	4.24714	0	1	NA	0.214882	0.408175	4.74247	0.0860681	0.931412	NA	0.214882	1.46319	4.19368	0.348904	0.727162	NA
hsa-mir-130a	0.603714	0.603714	3.61279	0.603714	0.603714	0.603714	2.90548	0.603714	4.73007	3.48622	2.71439	4.54372	2.94554	2.54936	1.1554	0.247926	0.459849	4.54372	1.85808	1.94785	0.953916	0.340126	NA	4.54372	-4.11747	2.57851	-1.59684	0.110301	0.291795	4.54372	-3.03002	1.9091	-1.58714	0.112481	0.248504
hsa-mir-137	1.72204	1.80582	0.603714	0.603714	0.603714	0.603714	1.71791	1.40825	1.91665	1.76907	1.72712	0.625271	-1.29286	2.33454	-0.553795	0.579719	NA	0.625271	1.56455	2.16981	0.721055	0.470876	NA	0.625271	1.44126	2.42831	0.593526	0.552829	NA	0.625271	-1.41614	2.06433	-0.686006	0.49271	NA
hsa-mir-140	3.74681	1.80582	3.41164	3.00583	2.81572	2.10766	2.4527	1.96434	1.91665	2.21231	2.71439	3.86723	-1.59062	1.13871	-1.39686	0.162456	0.351154	3.86723	-1.30674	1.10622	-1.18126	0.237499	NA	3.86723	0.00439536	1.15311	0.00381175	0.996959	1	3.86723	-0.279488	1.0912	-0.256128	0.797852	0.891929
hsa-mir-146b	2.45905	0.603714	2.01082	0.603714	0.603714	0.603714	2.4527	1.40825	1.54755	2.21231	1.72712	1.04738	-0.531173	2.17648	-0.244051	0.807191	NA	1.04738	0.71704	2.18156	0.328683	0.742396	NA	1.04738	0.98095	2.3889	0.410629	0.681345	NA	1.04738	-0.267262	1.94664	-0.137294	0.890798	NA
hsa-mir-153-1	0.603714	0.603714	0.603714	0.603714	0.603714	0.603714	1.71791	0.603714	1.54755	0.603714	0.603714	0.147841	0.157418	4.74827	0.0331527	0.973553	NA	0.147841	-0.274581	4.24714	-0.0646507	0.948452	NA	0.147841	0	4.74827	0	1	NA	0.147841	-0.570745	4.24714	-0.134383	0.893099	NA
hsa-mir-181a-1	0.603714	0.603714	2.01082	2.38923	0.603714	0.603714	0.603714	0.603714	2.89658	2.21231	2.15681	1.17753	0	2.63138	0	1	NA	1.17753	1.10152	2.00669	0.548924	0.583057	NA	1.17753	-2.84937	2.56688	-1.11005	0.266977	NA	1.17753	-4.75524	2.08856	-2.2768	0.022798	0.072539
hsa-mir-181b-1	1.72204	0.603714	3.1762	2.38923	2.81572	0.603714	0.603714	0.603714	2.18711	2.78463	1.72712	1.94202	-2.23102	2.2548	-0.989453	0.322441	NA	1.94202	-0.930003	1.38855	-0.669764	0.503008	NA	1.94202	-3.13844	2.00463	-1.5656	0.117443	0.296225	1.94202	-4.43946	1.73023	-2.56583	0.010293	0.0382608
hsa-mir-193a	1.72204	0.603714	0.603714	0.603714	0.603714	1.69012	2.4527	1.96434	0.603714	0.603714	0.603714	0.561349	1.75765	3.2211	0.545669	0.585293	NA	0.561349	0	3.04229	0	1	NA	0.561349	0.412013	3.3928	0.121438	0.903344	NA	0.561349	3.40604	2.84955	1.19529	0.231973	NA
hsa-mir-199a-1	1.72204	1.80582	0.603714	0.603714	0.603714	1.38077	0.603714	1.40825	0.603714	0.603714	0.603714	0.273987	-1.55645	4.01361	-0.387793	0.698169	NA	0.273987	0	3.73834	0	1	NA	0.273987	1.44307	4.05308	0.356044	0.721808	NA	0.273987	1.123	3.6955	0.303883	0.761217	NA
hsa-mir-199a-2	0.603714	1.80582	0.603714	0.603714	0.603714	0.603714	0.603714	0.603714	1.54755	0.603714	0.603714	0.162859	-2.32859	4.73451	-0.491833	0.622837	NA	0.162859	-0.274581	4.24714	-0.0646507	0.948452	NA	0.162859	0.521473	4.73451	0.110143	0.912296	NA	0.162859	-1.53253	4.24714	-0.360839	0.71822	NA
hsa-mir-21	3.52053	3.4121	6.2868	6.10881	5.78006	1.91984	5.02194	3.01583	5.64869	5.30789	5.16667	32.9499	0.495602	0.98873	0.501251	0.616194	0.783487	32.9499	-0.725012	0.828417	-0.875178	0.381477	0.576836	32.9499	-2.96694	0.981469	-3.02296	0.00250315	0.016187	32.9499	-1.74633	0.837008	-2.08639	0.0369431	0.102363
hsa-mir-210	1.72204	0.603714	0.603714	3.00583	2.23698	1.69012	0.603714	0.603714	0.603714	0.603714	0.603714	0.846215	-0.544799	3.24072	-0.168111	0.866496	NA	0.846215	-3.89223	2.81431	-1.38301	0.166661	NA	0.846215	-2.24331	3.16808	-0.708098	0.478885	NA	0.846215	1.10412	2.89584	0.381278	0.702997	NA
hsa-mir-2110	1.72204	3.4121	0.603714	2.38923	0.603714	2.94625	1.71791	2.46767	0.603714	0.603714	0.603714	1.84115	-0.535634	1.74697	-0.306607	0.759143	NA	1.84115	-2.19817	2.21446	-0.992644	0.320883	NA	1.84115	2.55059	2.07276	1.23053	0.218499	NA	1.84115	4.21313	1.91295	2.20242	0.0276356	0.0829198
hsa-mir-214	0.603714	0.603714	0.603714	0.603714	0.603714	0.603714	0.603714	1.40825	0.603714	0.603714	1.72712	0.132172	0.157418	4.74827	0.0331527	0.973553	NA	0.132172	-0.274581	4.24714	-0.0646507	0.948452	NA	0.132172	0	4.74827	0	1	NA	0.132172	-0.570745	4.24714	-0.134383	0.893099	NA
hsa-mir-26a-2	0.603714	0.603714	0.603714	3.00583	0.603714	0.603714	0.603714	1.72766	2.18711	2.21231	0.603714	0.942324	0.931364	3.27222	0.284628	0.775929	NA	0.942324	-0.272151	2.71845	-0.100113	0.920255	NA	0.942324	-3.12734	3.24619	-0.96339	0.335352	NA	0.942324	-1.92383	2.74948	-0.699706	0.484111	NA
hsa-mir-26b	1.72204	0.603714	0.603714	0.603714	0.603714	0.603714	1.71791	0.603714	0.603714	0.603714	0.603714	0.173826	-1.25349	4.74247	-0.264312	0.79154	NA	0.173826	0	4.24714	0	1	NA	0.173826	0.408165	4.74247	0.0860659	0.931414	NA	0.173826	0.391043	4.24714	0.0920721	0.926641	NA
hsa-mir-29c	1.72204	0.603714	0.603714	0.603714	0.603714	1.38077	1.71791	0.603714	0.603714	0.603714	0.603714	0.214882	-0.181354	4.69465	-0.0386299	0.969185	NA	0.214882	0	4.24714	0	1	NA	0.214882	0.408175	4.74247	0.0860681	0.931412	NA	0.214882	1.46319	4.19368	0.348904	0.727162	NA
hsa-mir-30e	0.603714	0.603714	0.603714	0.603714	2.23698	1.91984	0.603714	0.603714	1.91665	0.603714	0.603714	0.442493	1.29967	4.40518	0.295032	0.767969	NA	0.442493	-0.630461	3.97042	-0.158789	0.873835	NA	0.442493	-1.96451	4.45901	-0.440571	0.659524	NA	0.442493	-0.0343761	3.90988	-0.00879212	0.992985	NA
hsa-mir-3117	0.603714	0.603714	0.603714	0.603714	0.603714	1.69012	0.603714	0.603714	0.603714	0.603714	0.603714	0.0821123	0.850242	4.71664	0.180264	0.856945	NA	0.0821123	0	4.24714	0	1	NA	0.0821123	0	4.74827	0	1	NA	0.0821123	1.08386	4.21175	0.257343	0.796914	NA
hsa-mir-3167	0.603714	0.603714	0.603714	0.603714	0.603714	0.603714	0.603714	1.40825	1.54755	0.603714	0.603714	0.105353	0.157418	4.74827	0.0331527	0.973553	NA	0.105353	-0.274581	4.24714	-0.0646507	0.948452	NA	0.105353	0	4.74827	0	1	NA	0.105353	-0.570745	4.24714	-0.134383	0.893099	NA
hsa-mir-3190	0.603714	0.603714	0.603714	0.603714	0.603714	1.38077	0.603714	1.40825	0.603714	0.603714	0.603714	0.0851429	0.885118	4.71499	0.187724	0.851093	NA	0.0851429	0	4.24714	0	1	NA	0.0851429	0	4.74827	0	1	NA	0.0851429	1.11874	4.2099	0.26574	0.790439	NA
hsa-mir-342	2.15007	2.84561	2.01082	0.603714	0.603714	2.26845	2.14458	1.72766	0.603714	1.76907	0.603714	1.2848	-0.898284	1.61901	-0.554835	0.579007	NA	1.2848	-1.23638	2.09783	-0.589361	0.555619	NA	1.2848	2.09369	1.93904	1.07976	0.280249	NA	1.2848	2.43179	1.80616	1.34639	0.178177	0.344442
hsa-mir-34a	1.72204	1.80582	0.603714	0.603714	2.23698	1.38077	0.603714	0.603714	0.603714	0.603714	0.603714	0.426693	-2.28814	3.57675	-0.639727	0.52235	NA	0.426693	-2.19816	3.32677	-0.66075	0.508773	NA	0.426693	0.481024	3.57675	0.134486	0.893018	NA	0.426693	0.391044	3.32677	0.117545	0.906428	NA
hsa-mir-3648-1	1.72204	0.603714	0.603714	0.603714	0.603714	0.603714	0.603714	1.40825	0.603714	0.603714	0.603714	0.131338	-1.25349	4.74247	-0.264312	0.79154	NA	0.131338	0	4.24714	0	1	NA	0.131338	0.408165	4.74247	0.0860659	0.931414	NA	0.131338	0.391043	4.24714	0.0920721	0.926641	NA
hsa-mir-3687-1	0.603714	2.26076	0.603714	0.603714	0.603714	1.38077	0.603714	0.603714	1.54755	1.76907	0.603714	0.400656	-2.38134	3.72762	-0.638836	0.522929	NA	0.400656	0.586463	3.41933	0.171514	0.86382	NA	0.400656	1.53601	3.72762	0.412062	0.680294	NA	0.400656	-1.43179	3.41933	-0.418734	0.675411	NA
hsa-mir-370	0.603714	0.603714	0.603714	0.603714	0.603714	1.38077	1.71791	0.603714	0.603714	0.603714	0.603714	0.127631	1.22956	4.70051	0.26158	0.793646	NA	0.127631	0	4.24714	0	1	NA	0.127631	0	4.74827	0	1	NA	0.127631	1.46318	4.19368	0.348902	0.727163	NA
hsa-mir-382	2.15007	0.603714	0.603714	2.38923	0.603714	1.38077	0.603714	0.603714	1.54755	1.76907	0.603714	0.612001	-2.20063	2.93134	-0.750726	0.452817	NA	0.612001	-0.375341	2.70956	-0.138525	0.889826	NA	0.612001	0.393508	2.93134	0.134242	0.893211	NA	0.612001	-1.43178	2.70956	-0.528418	0.597209	NA
hsa-mir-3913-2	1.72204	0.603714	0.603714	0.603714	0.603714	0.603714	1.71791	0.603714	1.54755	0.603714	0.603714	0.235092	-1.2535	4.74247	-0.264314	0.791538	NA	0.235092	-0.274581	4.24714	-0.0646507	0.948452	NA	0.235092	0.408174	4.74247	0.0860678	0.931412	NA	0.235092	-0.570745	4.24714	-0.134383	0.893099	NA
hsa-mir-409	1.72204	0.603714	0.603714	0.603714	2.23698	2.26845	2.4527	1.96434	0.603714	0.603714	0.603714	0.88131	2.09156	2.48646	0.841181	0.400247	NA	0.88131	-2.19817	2.43862	-0.901399	0.367376	NA	0.88131	-0.544895	2.71511	-0.20069	0.840941	NA	0.88131	3.74483	2.18117	1.71689	0.085999	NA
hsa-mir-431	0.603714	0.603714	0.603714	0.603714	0.603714	1.38077	0.603714	0.603714	1.91665	0.603714	1.72712	0.251673	0.1574	4.74827	0.033149	0.973556	NA	0.251673	1.03161	4.17675	0.24699	0.804916	NA	0.251673	0	4.74827	0	1	NA	0.251673	-1.87694	4.17675	-0.449378	0.653159	NA
hsa-mir-4326	2.70583	3.24813	3.41164	3.00583	3.98934	3.67743	3.73788	2.46767	1.91665	3.61714	2.71439	6.78151	0.552038	1.01714	0.542736	0.587312	0.766446	6.78151	-0.888941	0.956287	-0.929575	0.352591	0.552267	6.78151	-0.739472	1.06987	-0.691176	0.489455	0.703706	6.78151	0.701506	0.896897	0.782148	0.434128	0.623531
hsa-mir-4444-1	0.603714	0.603714	0.603714	0.603714	2.23698	0.603714	0.603714	0.603714	1.54755	0.603714	0.603714	0.258058	0	4.74827	0	1	NA	0.258058	-1.23637	4.24714	-0.291106	0.77097	NA	0.258058	-1.96453	4.74827	-0.413736	0.679067	NA	0.258058	-1.53253	4.24714	-0.360839	0.71822	NA
hsa-mir-4485	0.603714	0.603714	0.603714	0.603714	0.603714	0.603714	0.603714	0.603714	1.91665	1.76907	1.72712	0.305764	0	4.74827	0	1	NA	0.305764	1.55668	4.14769	0.375312	0.707428	NA	0.305764	0	4.74827	0	1	NA	0.305764	-3.36379	4.14769	-0.811004	0.417363	NA
hsa-mir-4781	0.603714	0.603714	0.603714	0.603714	0.603714	0.603714	0.603714	0.603714	1.91665	0.603714	1.72712	0.210617	0	4.74827	0	1	NA	0.210617	1.03161	4.17675	0.24699	0.804916	NA	0.210617	0	4.74827	0	1	NA	0.210617	-2.83873	4.17675	-0.67965	0.496726	NA
hsa-mir-485	0.603714	0.603714	0.603714	0.603714	0.603714	0.603714	0.603714	0.603714	0.603714	2.21231	0.603714	0.190295	0	4.74827	0	1	NA	0.190295	0.844147	4.18988	0.201473	0.840329	NA	0.190295	0	4.74827	0	1	NA	0.190295	-2.65126	4.18988	-0.632776	0.52688	NA
hsa-mir-494	0.603714	0.603714	0.603714	0.603714	0.603714	1.69012	1.71791	0.603714	0.603714	0.603714	0.603714	0.168688	1.68388	4.67593	0.360115	0.718761	NA	0.168688	0	4.24714	0	1	NA	0.168688	0	4.74827	0	1	NA	0.168688	1.91751	4.16611	0.460264	0.645327	NA
hsa-mir-496	1.72204	0.603714	0.603714	2.38923	0.603714	0.603714	0.603714	0.603714	0.603714	0.603714	0.603714	0.32728	-2.21528	4.74247	-0.467115	0.640418	NA	0.32728	-2.19816	4.24714	-0.517562	0.604764	NA	0.32728	-0.553623	4.74247	-0.116737	0.907068	NA	0.32728	0	4.24714	0	1	NA
hsa-mir-543	0.603714	1.80582	0.603714	0.603714	0.603714	1.38077	0.603714	1.40825	1.54755	0.603714	0.603714	0.248002	-0.631037	4.27019	-0.147777	0.882518	NA	0.248002	-0.274581	3.86581	-0.0710281	0.943375	NA	0.248002	0.516429	4.3072	0.119899	0.904563	NA	0.248002	0.159973	3.82453	0.041828	0.966636	NA
hsa-mir-548h-3	0.603714	0.603714	0.603714	0.603714	0.603714	0.603714	0.603714	1.40825	1.54755	0.603714	0.603714	0.105353	0.157418	4.74827	0.0331527	0.973553	NA	0.105353	-0.274581	4.24714	-0.0646507	0.948452	NA	0.105353	0	4.74827	0	1	NA	0.105353	-0.570745	4.24714	-0.134383	0.893099	NA
hsa-mir-549a	3.25019	1.80582	0.603714	0.603714	2.23698	1.69012	2.69886	1.40825	0.603714	0.603714	1.72712	1.46973	-1.27563	1.78382	-0.715112	0.47454	NA	1.46973	-1.23638	2.21205	-0.558928	0.576211	NA	1.46973	2.40909	2.0757	1.16062	0.245798	NA	1.46973	2.36984	1.94078	1.22108	0.222057	0.405681
hsa-mir-5696	1.72204	1.80582	0.603714	0.603714	0.603714	0.603714	0.603714	0.603714	0.603714	1.76907	0.603714	0.283991	-3.25038	4.63742	-0.700903	0.483363	NA	0.283991	-0.274581	4.24714	-0.0646507	0.948452	NA	0.283991	1.44327	4.63742	0.311222	0.755632	NA	0.283991	-1.53253	4.24714	-0.360839	0.71822	NA
hsa-mir-607	2.15007	2.26076	0.603714	3.00583	0.603714	0.603714	0.603714	0.603714	0.603714	0.603714	0.603714	0.857747	-4.25045	3.48965	-1.21802	0.223217	NA	0.857747	-3.37918	3.23585	-1.04429	0.296349	NA	0.857747	0.300524	3.41426	0.0880204	0.92986	NA	0.857747	0	3.31531	0	1	NA
hsa-mir-629	0.603714	0.603714	0.603714	0.603714	0.603714	0.603714	0.603714	1.40825	1.54755	0.603714	0.603714	0.105353	0.157418	4.74827	0.0331527	0.973553	NA	0.105353	-0.274581	4.24714	-0.0646507	0.948452	NA	0.105353	0	4.74827	0	1	NA	0.105353	-0.570745	4.24714	-0.134383	0.893099	NA
hsa-mir-663a	1.72204	0.603714	0.603714	0.603714	0.603714	1.69012	0.603714	1.40825	0.603714	0.603714	0.603714	0.21345	-0.0907737	4.69135	-0.0193492	0.984563	NA	0.21345	0	4.24714	0	1	NA	0.21345	0.408176	4.74247	0.0860683	0.931412	NA	0.21345	1.55377	4.18998	0.370831	0.710764	NA
hsa-mir-665	0.603714	0.603714	0.603714	0.603714	0.603714	1.69012	0.603714	0.603714	0.603714	1.76907	0.603714	0.17726	0.850229	4.71664	0.180261	0.856947	NA	0.17726	-0.274581	4.24714	-0.0646507	0.948452	NA	0.17726	0	4.74827	0	1	NA	0.17726	0.122075	4.21175	0.0289844	0.976877	NA
hsa-mir-6723	0.603714	0.603714	0.603714	0.603714	0.603714	0.603714	0.603714	0.603714	0.603714	2.21231	0.603714	0.190295	0	4.74827	0	1	NA	0.190295	0.844147	4.18988	0.201473	0.840329	NA	0.190295	0	4.74827	0	1	NA	0.190295	-2.65126	4.18988	-0.632776	0.52688	NA
hsa-mir-708	2.15007	0.603714	0.603714	0.603714	0.603714	1.38077	2.14458	1.40825	1.54755	0.603714	0.603714	0.494061	-0.0945088	2.94839	-0.0320544	0.974429	NA	0.494061	-0.274582	2.90997	-0.0943591	0.924824	NA	0.494061	1.3525	3.10013	0.436271	0.66264	NA	0.494061	1.53257	2.74774	0.557757	0.57701	NA
hsa-mir-7641-1	0.603714	0.603714	2.01082	0.603714	2.23698	0.603714	0.603714	0.603714	0.603714	0.603714	0.603714	0.338963	0	4.74827	0	1	NA	0.338963	-2.97259	4.2173	-0.704855	0.4809	NA	0.338963	-2.73896	4.7216	-0.580093	0.561852	NA	0.338963	0	4.24714	0	1	NA
hsa-mir-7641-2	2.15007	3.81251	6.62076	7.01967	8.42162	3.18719	3.83852	3.75891	5.60937	6.83239	5.34948	72.5513	0.544584	0.912522	0.59679	0.550648	0.747624	72.5513	-1.53219	0.716291	-2.13906	0.0324307	0.11072	72.5513	-4.86181	0.891609	-5.45285	4.95685e-08	1.92326e-06	72.5513	-2.78504	0.74216	-3.75261	0.000175001	0.00130759
hsa-mir-770	0.603714	1.80582	0.603714	3.00583	2.23698	1.69012	0.603714	0.603714	0.603714	0.603714	0.603714	0.860557	-0.629805	3.23391	-0.19475	0.845589	NA	0.860557	-3.8923	2.81624	-1.38209	0.166944	NA	0.860557	-2.15843	3.16111	-0.682808	0.494728	NA	0.860557	1.10407	2.89773	0.381012	0.703194	NA
hsa-mir-7854	0.603714	0.603714	0.603714	0.603714	0.603714	0.603714	2.14458	0.603714	0.603714	0.603714	0.603714	0.17315	1.67293	4.6765	0.357732	0.720544	NA	0.17315	0	4.24714	0	1	NA	0.17315	0	4.74827	0	1	NA	0.17315	1.90656	4.16675	0.457567	0.647264	NA
hsa-mir-92a-1	0.603714	0.603714	0.603714	0.603714	0.603714	0.603714	1.71791	0.603714	1.91665	0.603714	0.603714	0.209107	0.15741	4.74827	0.033151	0.973554	NA	0.209107	0.327582	4.23045	0.0774343	0.938278	NA	0.209107	0	4.74827	0	1	NA	0.209107	-1.17291	4.23045	-0.277254	0.781585	NA
hsa-mir-92b	0.603714	0.603714	0.603714	0.603714	0.603714	1.69012	0.603714	0.603714	0.603714	0.603714	0.603714	0.0821123	0.850242	4.71664	0.180264	0.856945	NA	0.0821123	0	4.24714	0	1	NA	0.0821123	0	4.74827	0	1	NA	0.0821123	1.08386	4.21175	0.257343	0.796914	NA
hsa-mir-99b	0.603714	0.603714	0.603714	0.603714	0.603714	2.10766	1.71791	2.15752	0.603714	0.603714	0.603714	0.427147	3.0456	4.1752	0.72945	0.465726	NA	0.427147	0	3.85173	0	1	NA	0.427147	0	4.30623	0	1	NA	0.427147	3.27923	3.70465	0.885168	0.376066	NA
mgU2-19/30	5.92093	6.44007	4.33107	4.73962	5.14751	5.64274	5.54834	5.58772	5.44034	4.57742	5.6574	41.778	-0.639457	0.522268	-1.22439	0.220807	0.41999	41.778	0.588803	0.52457	1.12245	0.261672	0.45924	41.778	1.54415	0.568385	2.71672	0.00659314	0.0348837	41.778	0.315887	0.47421	0.666133	0.505326	0.675229
mgU2-25/61	0.603714	0.603714	0.603714	0.603714	0.603714	1.38077	0.603714	1.72766	0.603714	1.76907	0.603714	0.224377	1.35051	4.69527	0.287632	0.773629	NA	0.224377	-0.274581	4.24714	-0.0646507	0.948452	NA	0.224377	0	4.74827	0	1	NA	0.224377	0.622362	4.1878	0.148613	0.881859	NA
mgU6-47	1.72204	2.58675	4.54042	4.00876	3.77549	2.10766	1.71791	2.32262	2.59111	3.73685	3.75775	7.12232	-0.213254	1.15187	-0.185138	0.853121	0.914943	7.12232	-0.902894	0.802649	-1.12489	0.260634	0.45924	7.12232	-2.8333	1.09417	-2.58946	0.00961269	0.0482292	7.12232	-2.14366	0.879681	-2.43686	0.0148152	0.0521276
mgU6-53	0.603714	0.603714	0.603714	0.603714	0.603714	1.69012	1.71791	0.603714	1.91665	0.603714	2.15681	0.46739	1.67329	3.62533	0.461556	0.6444	NA	0.46739	1.52988	3.19924	0.478202	0.632506	NA	0.46739	0	3.71822	0	1	NA	0.46739	-0.859331	3.09079	-0.278029	0.78099	NA
mgU6-77	3.94166	4.0275	3.7886	3.42564	2.81572	4.15486	4.02055	4.48117	3.5362	3.94946	3.75775	11.6998	0.305934	0.636037	0.481001	0.630516	0.792205	11.6998	0.412666	0.688648	0.599241	0.549012	0.722605	11.6998	0.70374	0.747232	0.941796	0.346297	0.569336	11.6998	0.597008	0.56606	1.05467	0.291575	0.477579
mgh18S-121	2.91293	2.58675	2.01082	2.38923	0.603714	4.42276	4.02055	6.60135	2.40577	3.94946	3.53106	14.751	3.36429	1.12384	2.99358	0.00275726	0.0158121	14.751	2.53359	1.38491	1.82943	0.0673355	0.188183	14.751	1.59	1.51684	1.04823	0.294534	0.526945	14.751	2.4207	0.938164	2.58025	0.0098728	0.0373035
mgh28S-2409	3.52053	1.80582	2.5277	3.74723	2.81572	6.81134	4.68961	9.01966	3.84146	4.29776	4.41555	65.6841	5.45017	1.17103	4.65418	3.25271e-06	8.3092e-05	65.6841	1.42027	1.10058	1.29047	0.196888	0.379834	65.6841	-0.227415	1.27267	-0.178691	0.85818	0.926389	65.6841	3.80249	0.981276	3.87504	0.000106605	0.000834031
mgh28S-2411	6.49748	5.3568	4.95952	5.86905	5.46325	8.41105	6.98668	9.82031	8.35101	7.50778	8.73954	230.829	2.85622	0.807622	3.53658	0.00040535	0.00330155	230.829	2.90368	0.738073	3.93413	8.34975e-05	0.00192044	230.829	0.603753	0.828718	0.728538	0.466284	0.678443	230.829	0.556293	0.714305	0.77879	0.436104	0.625019
nm-tRNA-Tyr-GTA-chr1-142	0.603714	0.603714	0.603714	0.603714	0.603714	1.38077	1.71791	2.5975	2.59111	2.21231	0.603714	0.932863	3.0836	2.74445	1.12358	0.261192	NA	0.932863	2.27236	2.42297	0.93784	0.348327	NA	0.932863	0	2.94161	0	1	NA	0.932863	-0.191516	2.17939	-0.087876	0.929975	NA
piR-30105	4.85164	3.69133	2.89134	4.22944	0.603714	3.25886	4.79267	3.53217	4.57495	3.73685	5.57173	15.6998	-0.452161	1.01505	-0.445459	0.655988	0.803224	15.6998	1.95362	0.998213	1.95712	0.0503335	0.151839	15.6998	1.46565	1.10422	1.32732	0.184404	0.393124	15.6998	-0.940132	0.89858	-1.04624	0.295449	0.481553
piR-30456	4.26567	4.37911	7.92066	4.22944	4.17508	2.40991	2.14458	2.71529	5.44034	3.84716	3.64899	34.0541	-2.56837	1.19311	-2.15267	NA	NA	34.0541	-2.13262	1.00836	-2.11494	NA	NA	34.0541	-2.40808	1.13694	-2.11804	NA	NA	34.0541	-2.84383	1.0713	-2.65457	NA	NA
piR-30504	6.48207	7.63368	4.723	5.49932	5.31402	5.22111	6.06201	5.51301	7.05625	4.37298	7.68325	79.602	-1.59028	0.842605	-1.88734	0.0591145	0.169502	79.602	1.78352	0.776445	2.29704	0.0216166	0.0866649	79.602	2.05325	0.86245	2.38072	0.0172788	0.0750467	79.602	-1.32055	0.75434	-1.75061	0.080014	0.192091
piR-30505	2.70583	2.26076	4.0856	2.38923	3.21485	2.75752	3.38358	2.5975	3.44821	2.53096	4.1244	6.37475	0.670394	1.07164	0.625579	0.531591	0.73404	6.37475	0.08277	0.9043	0.0915294	0.927072	0.967052	6.37475	-1.40682	1.11341	-1.26353	0.2064	0.423311	6.37475	-0.819201	0.852337	-0.961123	0.33649	0.530251
piR-30652	5.33674	5.18989	2.01082	3.00583	2.23698	4.84303	4.51963	4.48117	1.54755	3.73685	3.53106	14.9969	-0.70641	0.823506	-0.857807	0.390999	0.602461	14.9969	1.19309	1.05304	1.133	0.257215	0.456858	14.9969	3.66419	1.08103	3.38954	0.000700107	0.00608153	14.9969	1.76469	0.786405	2.24399	0.0248331	0.0768093
piR-30810	0.603714	2.84561	2.01082	2.38923	0.603714	3.45386	2.90548	2.82325	3.35426	2.53096	4.95718	5.87108	1.41679	1.35704	1.04403	0.296471	0.515784	5.87108	3.23908	1.45373	2.22811	0.025873	0.0974698	5.87108	0.671126	1.67824	0.399897	0.689232	0.826258	5.87108	-1.15117	1.06695	-1.07893	0.280619	0.466562
piR-30832	0.603714	1.80582	0.603714	0.603714	0.603714	0.603714	0.603714	0.603714	1.54755	0.603714	0.603714	0.162859	-2.32859	4.73451	-0.491833	0.622837	NA	0.162859	-0.274581	4.24714	-0.0646507	0.948452	NA	0.162859	0.521473	4.73451	0.110143	0.912296	NA	0.162859	-1.53253	4.24714	-0.360839	0.71822	NA
piR-30924	0.603714	2.58675	3.7886	3.74723	2.81572	0.603714	0.603714	0.603714	2.59111	4.21835	1.72712	4.4753	-3.9007	1.98425	-1.96583	0.0493185	0.150495	4.4753	-0.38458	1.33163	-0.288804	0.772731	NA	4.4753	-2.40506	1.64894	-1.45855	0.14469	0.336838	4.4753	-5.92118	1.72959	-3.42345	0.000618314	0.00352872
piR-31052	0.603714	0.603714	4.0856	2.38923	3.21485	0.603714	0.603714	0.603714	1.91665	1.76907	2.71439	2.67996	0	2.31199	0	1	1	2.67996	-1.93557	1.40796	-1.37473	0.169214	NA	2.67996	-5.3799	2.03514	-2.6435	0.00820537	0.0422613	2.67996	-4.24868	1.78489	-2.38036	0.0172957	0.0583838
piR-31068	2.91293	2.26076	0.603714	0.603714	0.603714	2.40991	0.603714	2.15752	0.603714	0.603714	0.603714	1.06213	-1.14597	2.48188	-0.461736	0.64427	NA	1.06213	0	2.691	0	1	NA	1.06213	3.20697	2.69757	1.18884	0.234504	NA	1.06213	3.29737	2.47474	1.33241	0.182725	NA
piR-31080	0.603714	0.603714	3.41164	3.42564	4.33935	0.603714	0.603714	0.603714	2.59111	3.34167	1.72712	4.06572	0	2.20862	0	1	1	4.06572	-1.51309	1.19176	-1.26963	0.204217	NA	4.06572	-5.85167	1.90347	-3.07421	0.00211062	0.0147942	4.06572	-5.14294	1.63557	-3.14444	0.00166407	0.0083834
piR-31109	0.603714	0.603714	0.603714	0.603714	2.81572	0.603714	0.603714	0.603714	1.54755	0.603714	0.603714	0.454851	0	4.74827	0	1	NA	0.454851	-2.18892	4.20345	-0.520742	0.602547	NA	0.454851	-2.91707	4.70924	-0.619435	0.53563	NA	0.454851	-1.53253	4.24714	-0.360839	0.71822	NA
piR-31111	2.15007	1.80582	0.603714	0.603714	0.603714	1.91984	1.71791	2.46767	0.603714	0.603714	1.72712	0.838445	0.210935	2.07831	0.101494	0.919159	NA	0.838445	-0.274582	2.33904	-0.117391	0.90655	NA	0.838445	1.99949	2.33763	0.855349	0.392358	NA	0.838445	2.48501	2.07989	1.19478	0.232173	NA
piR-31115	1.72204	2.58675	4.723	4.58892	3.98934	2.10766	2.14458	2.32262	2.89658	3.34167	2.92206	7.7187	-0.0257051	1.07052	-0.0240118	0.980843	0.993214	7.7187	-1.7914	0.729679	-2.45505	0.0140864	0.0615575	7.7187	-3.20167	1.0113	-3.1659	0.00154602	0.0123258	7.7187	-1.43597	0.809767	-1.77331	0.0761769	0.184882
piR-31143	3.09204	3.69133	7.35846	4.00876	5.39057	1.91984	3.24206	0.603714	3.90844	5.14646	3.10163	26.1338	-1.68768	1.32038	-1.27818	0.201186	0.405257	26.1338	-2.09537	1.09739	-1.90941	0.0562088	0.163755	26.1338	-3.18118	1.26126	-2.52222	0.0116617	0.0547348	26.1338	-2.77349	1.16485	-2.38098	0.0172667	0.0583838
piR-31286	0.603714	0.603714	0.603714	0.603714	0.603714	1.38077	1.71791	0.603714	0.603714	0.603714	0.603714	0.127631	1.22956	4.70051	0.26158	0.793646	NA	0.127631	0	4.24714	0	1	NA	0.127631	0	4.74827	0	1	NA	0.127631	1.46318	4.19368	0.348902	0.727163	NA
piR-31445	0.603714	0.603714	2.01082	3.42564	3.52322	0.603714	0.603714	0.603714	1.54755	1.76907	1.72712	1.89393	0	2.39035	0	1	NA	1.89393	-2.74536	1.65411	-1.65972	0.0969712	NA	1.89393	-4.95837	2.13835	-2.31878	0.0204071	0.0860309	1.89393	-3.01735	1.96909	-1.53236	0.125434	0.268211
piR-31447	2.15007	1.80582	2.5277	2.38923	2.81572	2.10766	3.08422	1.72766	3.61897	2.53096	2.46685	3.37332	0.77565	1.35698	0.571598	0.567594	0.759424	3.37332	0.646341	1.15166	0.561228	0.574642	NA	3.37332	-1.13744	1.45165	-0.783547	0.433306	0.652857	3.37332	-1.00813	1.02977	-0.978986	0.327587	0.523667
piR-31531	5.6165	6.53007	3.7886	5.00048	4.74227	4.11753	4.57856	4.31445	4.03358	3.48622	5.95669	30.2369	-1.96108	0.835611	-2.34688	0.0189315	0.0765432	30.2369	0.362028	0.78658	0.460256	0.645333	0.805733	30.2369	1.69259	0.862036	1.96349	0.0495898	0.158592	30.2369	-0.63051	0.757528	-0.832326	0.405225	0.592045
piR-31612	6.67061	6.08367	5.92753	5.65876	5.46325	4.45297	6.19928	4.60182	5.74256	4.63956	6.57083	53.231	-1.16611	0.760706	-1.53293	0.125294	0.290971	53.231	0.164802	0.695783	0.236858	0.812767	0.911724	53.231	0.742124	0.772472	0.960714	0.336696	0.561482	53.231	-0.588785	0.682697	-0.862439	0.388446	0.577889
piR-31623	3.09204	2.58675	0.603714	0.603714	0.603714	2.5367	3.62947	2.46767	1.91665	0.603714	2.15681	2.54465	0.144627	1.32312	0.109307	0.912959	0.944904	2.54465	1.55769	1.75375	0.888203	0.374432	NA	2.54465	3.58321	1.74736	2.05064	0.0403025	0.138793	2.54465	2.17015	1.33154	1.6298	0.103144	0.231972
piR-31636	2.15007	2.26076	0.603714	2.38923	0.603714	0.603714	0.603714	0.603714	2.59111	0.603714	0.603714	0.924047	-4.25023	3.00227	-1.41567	0.156872	NA	0.924047	0.651667	2.75719	0.236352	0.813159	NA	0.924047	1.48131	3.00227	0.493396	0.621732	NA	0.924047	-3.42058	2.75719	-1.24061	0.214752	NA
piR-31637	3.09204	2.26076	2.5277	2.38923	3.21485	3.18719	4.68961	4.04245	2.89658	2.21231	1.72712	6.4357	1.79516	1.02364	1.7537	0.0794823	0.210703	6.4357	-0.59227	1.08582	-0.545458	0.585439	0.756914	6.4357	-0.012517	1.17016	-0.0106968	0.991465	1	6.4357	2.37492	0.926052	2.56456	0.0103307	0.0382608
piR-31638	5.07395	3.92409	5.28351	2.38923	3.77549	4.2951	5.76613	4.4168	5.0573	5.45301	5.00159	25.3832	0.404653	0.880288	0.459683	0.645744	0.801122	25.3832	0.959931	0.819338	1.17159	0.24136	0.435845	25.3832	0.330805	0.919079	0.359931	0.718899	0.846666	25.3832	-0.224472	0.775573	-0.289428	0.772254	0.883905
piR-31650	0.603714	0.603714	2.89134	2.38923	2.23698	2.40991	0.603714	1.72766	2.89658	0.603714	2.92206	2.06713	2.78247	2.15741	1.28973	0.197145	0.400027	2.06713	0.00144653	1.56249	0.000925786	0.999261	NA	2.06713	-4.08369	2.18668	-1.86753	0.0618276	0.182658	2.06713	-1.30266	1.52126	-0.856308	0.391828	0.579139
piR-31662	2.45905	0.603714	10.7404	7.46995	6.85281	0.603714	1.71791	0.603714	2.18711	5.18855	3.85871	185.959	-2.80386	1.97908	-1.41675	0.156557	0.343691	185.959	-5.41361	1.21816	-4.44409	8.82636e-06	0.000350647	185.959	-8.80862	1.59104	-5.53639	3.08775e-08	1.28362e-06	185.959	-6.19887	1.69389	-3.65954	0.000252664	0.00175022
piR-31701	2.45905	2.26076	4.63462	3.00583	2.23698	1.91984	0.603714	0.603714	3.5362	3.84716	3.95292	6.24352	-2.27785	1.47631	-1.54294	0.122845	0.287662	6.24352	0.100716	0.998608	0.100857	0.919664	0.963773	6.24352	-1.98848	1.24897	-1.59209	0.111364	0.291955	6.24352	-4.36705	1.27152	-3.4345	0.000593642	0.0034328
piR-31703	1.72204	2.26076	2.01082	2.38923	2.81572	2.75752	2.90548	2.15752	3.35426	0.603714	3.85871	3.7759	1.16754	1.43943	0.811114	0.4173	0.620431	3.7759	1.20097	1.27588	0.941283	0.34656	NA	3.7759	-0.821037	1.57135	-0.522506	0.601318	0.774228	3.7759	-0.854462	1.10938	-0.770218	0.44117	0.626877
piR-31925	1.72204	1.80582	2.5277	0.603714	0.603714	1.38077	2.4527	1.40825	2.59111	2.21231	0.603714	1.31468	0.162626	1.97384	0.0823904	0.934336	NA	1.31468	0.616555	1.86427	0.330722	0.740855	NA	1.31468	-0.230222	2.16412	-0.106381	0.91528	NA	1.31468	-0.684152	1.63955	-0.41728	0.676474	0.818015
piR-31970	3.63824	3.55869	0.603714	0.603714	2.81572	2.40991	0.603714	1.40825	1.91665	1.76907	2.71439	2.93929	-2.99041	1.43056	-2.09038	0.0365836	0.120078	2.93929	0.564123	1.60539	0.351393	0.725293	NA	2.93929	2.72642	1.64657	1.65582	0.097758	0.264629	2.93929	-0.828114	1.38296	-0.598797	0.549308	0.721917
piR-32376	0.603714	1.80582	0.603714	2.38923	2.23698	0.603714	0.603714	0.603714	0.603714	0.603714	0.603714	0.538415	-2.32123	4.14299	-0.560279	0.575289	NA	0.538415	-3.27475	3.65773	-0.895295	0.37063	NA	0.538415	-1.52426	4.08781	-0.37288	0.709238	NA	0.538415	0	3.7193	0	1	NA
piR-32608	4.94473	6.34407	6.73109	10.0487	10.9556	4.51154	5.10429	5.61656	6.13748	6.97126	8.21718	348.187	-0.706541	1.0116	-0.698437	0.484904	0.688172	348.187	-2.69786	0.892688	-3.02217	0.00250968	0.0195844	348.187	-4.30517	1.00566	-4.28095	1.86101e-05	0.000292732	348.187	-2.31385	0.899382	-2.57271	0.0100905	0.0379107
piR-32678	6.03096	6.67915	10.0921	9.68218	10.0402	5.73133	7.50074	5.4179	8.26828	9.04273	8.36017	412.898	0.134066	0.685301	0.195631	0.844899	0.911216	412.898	-1.3566	0.603493	-2.24791	0.0245821	0.0959141	412.898	-3.60786	0.682807	-5.28387	1.26483e-07	3.87436e-06	412.898	-2.1172	0.606313	-3.49193	0.000479547	0.0030201
piR-32679	0.603714	0.603714	2.01082	0.603714	2.23698	1.38077	2.4527	1.72766	1.91665	2.21231	0.603714	1.04074	2.82148	2.27426	1.24062	0.214748	NA	1.04074	-0.184878	1.96411	-0.0941278	0.925008	NA	1.04074	-2.77413	2.4408	-1.13657	0.255719	NA	1.04074	0.232224	1.75285	0.132484	0.894602	NA
piR-32939	1.72204	0.603714	0.603714	0.603714	0.603714	1.69012	0.603714	1.40825	0.603714	0.603714	0.603714	0.21345	-0.0907737	4.69135	-0.0193492	0.984563	NA	0.21345	0	4.24714	0	1	NA	0.21345	0.408176	4.74247	0.0860683	0.931412	NA	0.21345	1.55377	4.18998	0.370831	0.710764	NA
piR-33044	7.21827	8.48545	15.7353	13.7791	14.0417	8.22759	7.25304	7.12701	12.4707	11.9703	11.6615	9042.26	-0.365403	0.724507	-0.504346	0.614018	0.78249	9042.26	-2.72579	0.644112	-4.23187	2.31759e-05	0.00072342	9042.26	-6.82929	0.722993	-9.44585	3.5252e-21	2.05167e-18	9042.26	-4.4689	0.64581	-6.91983	4.52189e-12	3.34117e-10
piR-33050	0.603714	0.603714	2.01082	2.38923	2.23698	0.603714	0.603714	0.603714	2.59111	1.76907	0.603714	0.980469	0	2.8611	0	1	NA	0.980469	-0.471999	2.20824	-0.213744	0.830747	NA	0.980469	-3.4611	2.73717	-1.26448	0.206057	NA	0.980469	-3.79346	2.36011	-1.60732	0.107983	NA
piR-33065	4.58845	5.57567	7.86368	6.79794	7.59636	3.39187	3.62947	3.26119	5.22294	6.29216	4.81504	68.4875	-2.05314	0.688041	-2.98404	0.00284468	0.0159871	68.4875	-1.97981	0.575978	-3.4373	0.000587549	0.00737911	68.4875	-2.42993	0.654398	-3.71324	0.000204626	0.00208934	68.4875	-2.50327	0.613933	-4.07743	4.55366e-05	0.000393271
piR-33161	7.15166	7.83775	10.2431	9.20258	9.57526	7.13716	6.5319	6.86417	9.2675	9.94823	7.67643	460.015	-0.68152	0.671499	-1.01492	0.310143	0.527355	460.015	-0.506507	0.596396	-0.849279	0.395726	0.585468	460.015	-2.22413	0.669931	-3.31993	0.000900399	0.00753197	460.015	-2.39914	0.598157	-4.01089	6.04914e-05	0.0005092
piR-33164	4.26567	4.45496	5.22429	4.42046	4.48663	3.82443	3.83852	3.01583	4.57495	5.30789	4.20296	18.9785	-0.932128	0.683411	-1.36393	0.172588	0.363891	18.9785	-0.0184838	0.610571	-0.0302729	0.975849	0.980336	18.9785	-0.476986	0.693163	-0.68813	0.491371	0.703706	18.9785	-1.39063	0.599477	-2.31974	0.0203549	0.0663531
piR-33270	0.603714	1.80582	2.5277	0.603714	2.23698	0.603714	1.71791	1.72766	1.91665	2.21231	1.72712	1.15839	0.19414	2.18673	0.0887811	0.929256	NA	1.15839	-0.371948	1.69509	-0.219426	0.826318	NA	1.15839	-1.84203	2.20452	-0.835568	0.403398	NA	1.15839	-1.27594	1.67189	-0.763174	0.445359	0.628798
piR-33437	4.46794	5.05062	4.43957	5.22116	5.83584	3.5132	3.62947	3.85988	3.84146	4.37298	3.53106	20.39	-1.30948	0.656635	-1.99423	0.0461273	0.142437	20.39	-1.49083	0.604917	-2.46451	0.01372	0.0605619	20.39	-0.523063	0.655536	-0.797918	0.424918	0.651483	20.39	-0.341716	0.606109	-0.563787	0.572899	0.735479
piR-33468	4.46794	5.14495	9.48729	8.39109	9.40605	4.19123	5.8158	3.99897	8.83899	9.29432	7.38177	281.784	0.0596443	0.803211	0.0742573	0.940806	0.963773	281.784	-0.471221	0.688263	-0.684653	0.493563	0.677371	281.784	-4.47999	0.794712	-5.63724	1.72797e-08	7.73598e-07	281.784	-3.94912	0.698058	-5.6573	1.53776e-08	5.38216e-07
piR-33470	4.11288	5.05062	3.41164	0.603714	2.81572	1.91984	2.4527	2.15752	3.0263	2.53096	1.72712	6.57911	-3.4964	1.01299	-3.45156	0.000557363	0.0044118	6.57911	-0.428704	1.06242	-0.403517	0.686568	0.831109	6.57911	2.33773	1.06899	2.18686	0.0287527	0.105912	6.57911	-0.729962	1.00605	-0.725569	0.468103	0.64449
piR-33510	4.94473	5.3568	4.0856	4.58892	4.62015	5.74355	5.4257	5.88886	3.5362	2.99695	4.71181	27.8869	0.578295	0.641941	0.900855	0.367666	0.59054	27.8869	-0.599233	0.650914	-0.920602	0.357258	0.557289	27.8869	0.811686	0.693345	1.17068	0.241727	0.46895	27.8869	1.98921	0.59586	3.33839	0.000842655	0.00466971
piR-33527	0.603714	0.603714	2.5277	2.38923	2.81572	2.10766	2.14458	0.603714	4.96672	3.61714	5.12714	7.59164	2.62001	1.83215	1.43002	0.152712	0.336564	7.59164	2.78624	1.09174	2.55211	0.0107072	0.0514182	7.59164	-4.14799	1.85241	-2.23923	0.0251407	0.097546	7.59164	-4.31421	1.057	-4.08157	4.47317e-05	0.000393271
piR-33543	0.603714	1.80582	2.89134	0.603714	0.603714	1.38077	0.603714	1.40825	2.59111	1.76907	1.72712	1.10281	-0.546991	2.41265	-0.226718	0.820643	NA	1.10281	0.0743469	1.84475	0.0403018	0.967853	NA	1.10281	-1.72452	2.36854	-0.728097	0.466554	NA	1.10281	-2.34586	1.90106	-1.23397	0.217212	0.402357
piR-33650	7.72966	7.39591	6.06875	7.13257	6.76937	6.18103	7.41477	6.0133	6.83563	6.79208	8.59519	143.96	-0.916871	0.729593	-1.25669	0.208866	0.407844	143.96	0.97584	0.659697	1.47922	0.139081	0.302379	143.96	0.875781	0.736411	1.18926	0.234339	0.457669	143.96	-1.01693	0.652077	-1.55952	0.118872	0.259181
piR-33686	3.09204	2.84561	2.5277	3.00583	0.603714	2.75752	1.71791	1.72766	0.603714	1.76907	1.72712	2.42176	-1.3057	1.34342	-0.971927	0.331087	0.553782	2.42176	-2.1607	1.62192	-1.33219	0.182799	NA	2.42176	0.903053	1.45845	0.619185	0.535794	0.732001	2.42176	1.75805	1.51931	1.15714	0.247216	0.433787
piR-33856	2.70583	2.26076	4.0856	3.74723	3.21485	4.88785	5.02194	3.90778	5.72427	5.34557	5.41656	21.161	2.87541	0.840083	3.42276	0.00061988	0.00470774	21.161	2.00799	0.648109	3.09822	0.00194685	0.0168738	21.161	-1.78113	0.907146	-1.96345	0.049594	0.158592	21.161	-0.913716	0.550338	-1.66028	0.0968575	0.221341
piR-33864	1.72204	2.58675	6.25759	4.87597	6.37688	2.26845	2.90548	1.40825	6.74787	6.84558	6.81389	47.0685	0.10047	1.07361	0.0935811	0.925442	0.954309	47.0685	0.845815	0.62861	1.34553	0.178453	0.364411	47.0685	-4.84923	0.99713	-4.86318	1.15513e-06	2.68914e-05	47.0685	-5.59457	0.743996	-7.51962	5.49342e-14	9.28318e-12
piR-33879	2.91293	3.69133	3.61279	5.65876	4.74227	4.26131	5.4257	3.99897	6.51251	6.34886	8.01045	53.3217	1.63048	0.910856	1.79005	0.0734453	0.20037	53.3217	2.4143	0.769012	3.13949	0.00169245	0.0153455	53.3217	-1.83728	0.93068	-1.97412	0.0483679	0.158147	53.3217	-2.6211	0.744897	-3.51874	0.000433608	0.00279951
piR-34021	0.603714	0.603714	0.603714	0.603714	2.23698	0.603714	0.603714	0.603714	1.54755	1.76907	0.603714	0.353206	0	4.64411	0	1	NA	0.353206	-0.375179	4.11683	-0.091133	0.927387	NA	0.353206	-1.96452	4.64411	-0.423015	0.672285	NA	0.353206	-2.39372	4.11683	-0.581449	0.560938	NA
piR-34110	0.603714	0.603714	2.01082	0.603714	2.23698	0.603714	0.603714	0.603714	0.603714	0.603714	0.603714	0.338963	0	4.74827	0	1	NA	0.338963	-2.97259	4.2173	-0.704855	0.4809	NA	0.338963	-2.73896	4.7216	-0.580093	0.561852	NA	0.338963	0	4.24714	0	1	NA
piR-34221	0.603714	0.603714	0.603714	0.603714	0.603714	1.69012	3.62947	2.15752	3.69711	0.603714	4.34814	3.62874	4.3997	2.36544	1.85999	0.0628867	0.175833	3.62874	4.59106	2.04457	2.24549	0.0247366	NA	3.62874	0	2.62207	0	1	1	3.62874	-1.19412	1.70302	-0.701176	0.483193	0.655762
piR-34249	0.603714	0.603714	3.41164	2.38923	3.52322	0.603714	0.603714	0.603714	2.59111	0.603714	0.603714	2.04438	0	2.77636	0	1	1	2.04438	-2.43105	2.03421	-1.19508	0.232055	NA	2.04438	-5.07508	2.55906	-1.98318	0.0473475	0.156569	2.04438	-3.44839	2.30161	-1.49825	0.134068	0.280425
piR-34291	2.91293	5.00103	3.41164	4.00876	3.98934	5.20351	5.51865	5.02461	3.61897	3.61714	5.12714	20.4547	1.07377	0.844267	1.27184	0.20343	0.406859	20.4547	0.59425	0.821943	0.722982	0.469691	0.654484	20.4547	0.588333	0.911265	0.645623	0.518524	0.716819	20.4547	1.06786	0.746976	1.42957	0.15284	0.307995
piR-34372	0.603714	0.603714	0.603714	0.603714	0.603714	0.603714	0.603714	1.72766	0.603714	1.76907	0.603714	0.183321	0.919162	4.71341	0.19501	0.845385	NA	0.183321	-0.274581	4.24714	-0.0646507	0.948452	NA	0.183321	0	4.74827	0	1	NA	0.183321	0.191009	4.20813	0.0453905	0.963796	NA
piR-34375	0.603714	1.80582	0.603714	0.603714	0.603714	1.38077	2.69886	2.32262	2.75279	2.53096	3.75775	2.33136	2.02448	1.99008	1.01728	0.309019	0.527355	2.33136	3.95736	1.7062	2.3194	0.0203734	NA	2.33136	0.461514	2.26923	0.203379	0.838839	0.920956	2.33136	-1.47137	1.31229	-1.12122	0.262195	0.449229
piR-34377	4.98911	6.0353	4.43957	5.22116	4.74227	6.04943	5.57744	6.38395	6.2311	5.10311	7.73009	60.8695	0.465133	0.786131	0.591673	0.554069	0.748526	60.8695	2.03815	0.730358	2.79062	0.00526072	0.0328419	60.8695	0.845675	0.817698	1.03421	0.301036	0.532531	60.8695	-0.727342	0.694834	-1.04679	0.295198	0.481553
piR-34380	3.09204	2.58675	2.01082	2.38923	2.23698	3.62481	3.08422	3.33408	3.14461	3.34167	3.10163	5.19615	0.7246	0.87236	0.83062	0.406188	0.605867	5.19615	1.63946	1.08014	1.51782	0.129059	0.289226	5.19615	1.16661	1.18278	0.986326	0.323973	0.546835	5.19615	0.251744	0.727152	0.346205	0.729189	0.858249
piR-34420	2.91293	4.89638	2.01082	2.38923	2.81572	4.07919	3.38358	4.24189	3.61897	3.48622	4.34814	10.2749	-0.306746	0.870983	-0.352184	0.7247	0.832886	10.2749	2.08752	1.04672	1.99434	0.0461149	0.142975	10.2749	2.50777	1.11484	2.24944	0.0244847	0.0962601	10.2749	0.113499	0.781899	0.145158	0.884586	0.946591
piR-34456	0.603714	0.603714	0.603714	0.603714	0.603714	1.38077	0.603714	1.40825	1.54755	0.603714	0.603714	0.146409	0.885105	4.71499	0.187721	0.851095	NA	0.146409	-0.274581	4.24714	-0.0646507	0.948452	NA	0.146409	0	4.74827	0	1	NA	0.146409	0.156952	4.2099	0.0372816	0.970261	NA
piR-34653	0.603714	0.603714	3.61279	2.38923	3.21485	1.38077	1.71791	1.96434	2.18711	2.21231	0.603714	2.31741	2.31529	1.99293	1.16175	0.245336	0.45807	2.31741	-2.18118	1.35334	-1.6117	0.107027	NA	2.31741	-5.05548	1.94032	-2.6055	0.00917416	0.0468365	2.31741	-0.559013	1.42776	-0.391532	0.695404	0.833232
piR-34736	1.72204	1.80582	6.16626	3.42564	5.05641	1.91984	2.4527	1.72766	6.59531	5.2692	4.34814	23.7271	0.643125	1.4755	0.435868	0.662932	0.804393	23.7271	0.438512	0.870172	0.503938	0.614305	0.784946	23.7271	-5.12953	1.40043	-3.66282	0.000249452	0.00241969	23.7271	-4.92491	0.98646	-4.99251	5.95981e-07	1.01622e-05
piR-34871	3.25019	5.43352	3.1762	4.22944	5.83584	2.10766	2.14458	1.72766	4.14856	3.94946	3.53106	14.9047	-3.934	1.10031	-3.57537	0.000349733	0.00289044	14.9047	-1.0639	0.907954	-1.17175	0.241296	0.435845	14.9047	-0.110804	0.99903	-0.110911	0.911687	0.949662	14.9047	-2.9809	1.01833	-2.92725	0.00341971	0.0152625
piR-34929	0.603714	1.80582	0.603714	0.603714	0.603714	1.38077	0.603714	1.40825	2.18711	1.76907	2.15681	0.641852	-0.565478	2.64098	-0.214117	0.830456	NA	0.641852	2.13747	2.21765	0.963843	0.335125	NA	0.641852	0.479942	2.70493	0.177432	0.859169	NA	0.641852	-2.223	2.13918	-1.03919	0.298719	NA
piR-34998	0.603714	0.603714	0.603714	0.603714	0.603714	1.69012	1.71791	1.40825	0.603714	0.603714	0.603714	0.212774	2.02892	4.65998	0.435393	0.663277	NA	0.212774	0	4.24714	0	1	NA	0.212774	0	4.74827	0	1	NA	0.212774	2.26256	4.1482	0.545432	0.585456	NA
piR-35058	2.91293	3.81251	6.87261	6.6157	6.51991	3.62481	3.08422	3.8103	4.25493	5.14646	4.71181	37.4698	0.193259	0.673132	0.287105	0.774032	0.871756	37.4698	-2.06787	0.506359	-4.08381	4.43031e-05	0.00121003	37.4698	-3.65967	0.648966	-5.63924	1.70803e-08	7.73598e-07	37.4698	-1.39854	0.536981	-2.60445	0.00920228	0.0355615
piR-35059	2.70583	2.58675	3.41164	0.603714	2.81572	2.26845	2.69886	2.5975	2.89658	0.603714	2.15681	3.22344	-0.209758	1.25522	-0.167109	0.867284	0.924414	3.22344	-0.884505	1.22766	-0.720478	0.471231	NA	3.22344	-0.26681	1.33153	-0.200379	0.841185	0.920956	3.22344	0.407938	1.14445	0.356449	0.721504	0.85071
piR-35176	1.72204	0.603714	3.1762	3.00583	3.21485	0.603714	1.71791	0.603714	2.75279	3.18018	2.15681	2.92759	-1.27274	2.11283	-0.602385	0.546918	0.747624	2.92759	-0.56884	1.11508	-0.510134	0.609958	NA	2.92759	-3.55585	1.82115	-1.95253	0.0508747	0.159856	2.92759	-4.25975	1.54625	-2.75489	0.00587118	0.0244021
piR-35281	0.603714	0.603714	2.5277	0.603714	0.603714	0.603714	0.603714	0.603714	0.603714	2.21231	0.603714	0.474634	0	4.74827	0	1	NA	0.474634	-0.72335	4.1699	-0.173469	0.862283	NA	0.474634	-2.57022	4.73065	-0.543311	0.586915	NA	0.474634	-2.65126	4.18988	-0.632776	0.52688	NA
piR-35282	0.603714	2.58675	3.41164	0.603714	0.603714	1.69012	0.603714	0.603714	2.18711	2.21231	0.603714	1.47183	-2.2364	2.61863	-0.854035	0.393086	NA	1.47183	-0.994101	2.25608	-0.440632	0.659479	NA	1.47183	-0.734152	2.51453	-0.291964	0.770315	NA	1.47183	-1.97645	2.37155	-0.833402	0.404618	0.592045
piR-35284	3.94166	3.92409	8.04547	6.49416	6.29967	2.65186	1.71791	2.82325	5.97686	7.3315	4.60055	63.3725	-1.98666	0.991372	-2.00395	0.0450756	0.139959	63.3725	-0.832419	0.79193	-1.05113	0.2932	0.486442	63.3725	-3.51771	0.926705	-3.79593	0.00014709	0.00164627	63.3725	-4.67195	0.866712	-5.39043	7.02891e-08	1.55808e-06
piR-35406	0.603714	0.603714	2.01082	0.603714	0.603714	0.603714	0.603714	0.603714	1.54755	0.603714	0.603714	0.203436	0	4.74827	0	1	NA	0.203436	-1.23637	4.24714	-0.291106	0.77097	NA	0.203436	-1.96453	4.74827	-0.413736	0.679067	NA	0.203436	-1.53253	4.24714	-0.360839	0.71822	NA
piR-35407	2.70583	3.24813	4.0856	0.603714	3.52322	1.38077	0.603714	0.603714	3.44821	3.34167	2.15681	4.64371	-4.62648	1.67614	-2.76021	0.00577651	0.0289857	4.64371	-0.440999	1.12393	-0.392373	0.694782	NA	4.64371	-0.590958	1.26726	-0.466327	0.640981	0.788692	4.64371	-4.77644	1.57057	-3.04121	0.00235631	0.01104
piR-35413	0.603714	1.80582	2.5277	2.38923	0.603714	0.603714	0.603714	0.603714	1.91665	1.76907	0.603714	0.843641	-2.29293	2.87434	-0.797723	0.425031	NA	0.843641	-1.25497	2.3297	-0.538683	0.590105	NA	0.843641	-1.86163	2.76102	-0.674255	0.500149	NA	0.843641	-2.89959	2.46295	-1.17729	0.239082	NA
piR-35463	1.72204	2.84561	0.603714	0.603714	0.603714	0.603714	0.603714	0.603714	0.603714	0.603714	0.603714	0.493624	-4.63482	4.5677	-1.0147	0.310251	NA	0.493624	0	4.24714	0	1	NA	0.493624	2.82771	4.5677	0.619066	0.535873	NA	0.493624	0	4.24714	0	1	NA
piR-35548	2.70583	4.12388	0.603714	2.38923	3.98934	0.603714	1.71791	1.96434	3.14461	1.76907	2.92206	4.3963	-3.55134	1.54032	-2.30559	0.0211333	0.0836403	4.3963	-0.336733	1.3479	-0.249821	0.802726	NA	4.3963	0.840223	1.45838	0.576135	0.564524	0.749458	4.3963	-2.37439	1.43615	-1.65329	0.0982709	0.223802
piR-35982	0.603714	0.603714	0.603714	0.603714	2.23698	0.603714	0.603714	1.40825	0.603714	1.76907	0.603714	0.336027	0.157406	4.71896	0.033356	0.973391	NA	0.336027	-1.23637	4.22093	-0.292914	0.769588	NA	0.336027	-1.96452	4.71896	-0.416303	0.677188	NA	0.336027	-0.570745	4.22093	-0.135218	0.89244	NA
piR-36037	0.603714	0.603714	0.603714	0.603714	0.603714	1.69012	0.603714	0.603714	0.603714	0.603714	0.603714	0.0821123	0.850242	4.71664	0.180264	0.856945	NA	0.0821123	0	4.24714	0	1	NA	0.0821123	0	4.74827	0	1	NA	0.0821123	1.08386	4.21175	0.257343	0.796914	NA
piR-36041	6.86135	7.68942	11.0342	8.71495	10.184	5.40174	6.08244	4.98087	8.8262	8.34138	7.56273	461.726	-1.84705	0.729996	-2.53022	0.011399	0.0507719	461.726	-1.93832	0.645061	-3.00487	0.00265697	0.0203701	461.726	-2.95212	0.724034	-4.07733	4.55559e-05	0.000616594	461.726	-2.86086	0.651746	-4.38953	1.13597e-05	0.00013253
piR-36063	2.45905	1.80582	5.44781	6.40705	6.6808	2.94625	1.71791	2.32262	4.61533	4.81126	4.47991	27.3175	0.551433	1.02726	0.536798	0.591407	0.766446	27.3175	-1.74216	0.600872	-2.89939	0.00373892	0.025935	27.3175	-5.16968	0.968336	-5.33872	9.36033e-08	3.20454e-06	27.3175	-2.87608	0.69184	-4.15715	3.22237e-05	0.000310562
piR-36074	2.70583	4.72355	5.88995	4.00876	4.33935	3.57012	2.69886	2.92302	4.30528	4.51247	2.15681	15.499	-1.18149	1.07938	-1.09459	0.273694	0.495202	15.499	-1.18448	0.953412	-1.24236	0.214104	0.401319	15.499	-1.11359	1.06929	-1.04142	0.297679	0.528199	15.499	-1.11059	0.964715	-1.15121	0.249645	0.434591
piR-36150	3.09204	2.58675	4.33107	3.74723	2.23698	3.45386	4.10348	2.71529	2.59111	1.76907	1.72712	6.42896	0.905397	1.05552	0.857775	0.391017	0.602461	6.42896	-2.42422	1.06204	-2.28261	0.0224532	0.088397	6.42896	-1.15172	1.09854	-1.0484	0.294452	0.526945	6.42896	2.1779	1.01747	2.1405	0.0323142	0.0926247
piR-36225	5.03216	6.47675	7.42562	4.00876	4.8548	4.2267	4.63517	4.48117	4.65461	4.37298	3.53106	39.0672	-1.60654	0.959749	-1.67392	0.0941464	0.236687	39.0672	-2.10406	0.873299	-2.40932	0.0159821	0.0678074	39.0672	-0.278224	0.958775	-0.290187	0.771673	0.882345	39.0672	0.219294	0.874368	0.250803	0.801966	0.891929
piR-36233	2.15007	3.4121	6.2868	6.36143	5.83584	2.26845	1.71791	2.32262	4.03358	4.44442	4.5415	25.1306	-1.24281	0.862597	-1.44078	0.149646	0.334374	25.1306	-1.993	0.555509	-3.58769	0.000333617	0.00502726	25.1306	-3.87022	0.750418	-5.15742	2.50375e-07	7.28593e-06	25.1306	-3.12004	0.69967	-4.4593	8.22271e-06	0.000105156
piR-36241	1.72204	0.603714	2.89134	3.00583	3.21485	1.69012	0.603714	0.603714	3.14461	2.53096	0.603714	2.50314	-0.507257	2.2224	-0.228247	0.819454	0.897255	2.50314	-0.801743	1.40443	-0.570869	0.568089	NA	2.50314	-3.41833	2.04158	-1.67436	0.0940603	0.25701	2.50314	-3.12385	1.65633	-1.886	0.0592949	0.151658
piR-36246	0.603714	0.603714	3.1762	0.603714	2.23698	0.603714	0.603714	0.603714	0.603714	0.603714	0.603714	0.765472	0	4.48342	0	1	NA	0.765472	-4.13438	3.90005	-1.06008	0.289106	NA	0.765472	-3.90075	4.38515	-0.889536	0.373715	NA	0.765472	0	4.01023	0	1	NA
piR-36249	3.52053	4.29901	7.30239	6.05251	6.41399	3.18719	2.14458	2.82325	5.56893	5.67634	5.48065	42.9755	-1.50868	0.717293	-2.10329	0.0354405	0.117162	42.9755	-1.17339	0.544647	-2.1544	0.031209	0.107392	42.9755	-3.00094	0.65987	-4.54777	5.42175e-06	0.000112695	42.9755	-3.33623	0.612961	-5.4428	5.24492e-08	1.2918e-06
piR-36318	0.603714	0.603714	3.1762	0.603714	0.603714	1.38077	1.71791	0.603714	0.603714	1.76907	0.603714	0.791458	1.18013	3.3282	0.354585	0.722901	NA	0.791458	-2.78959	2.91536	-0.956861	0.338637	NA	0.791458	-3.51776	3.28681	-1.07027	0.284499	NA	0.791458	0.451958	2.96194	0.152588	0.878723	NA
piR-36329	3.25019	4.45496	8.20689	7.42632	7.47872	2.5367	2.69886	3.10264	4.25493	5.81701	5.16667	70.7062	-1.5696	0.778205	-2.01695	0.0437004	0.136442	70.7062	-2.64863	0.60347	-4.389	1.13874e-05	0.000414693	70.7062	-4.06109	0.71788	-5.65706	1.5399e-08	7.73598e-07	70.7062	-2.98206	0.674113	-4.42368	9.70348e-06	0.000117324
piR-36378	4.69959	5.87961	4.723	4.00876	4.8548	3.82443	4.18184	3.75891	4.20274	4.63956	3.95292	20.8017	-1.68146	0.625782	-2.68698	0.00721009	0.0341809	20.8017	-0.346936	0.607663	-0.570935	0.568044	0.738795	20.8017	0.893918	0.652296	1.37042	0.170557	0.373173	20.8017	-0.44061	0.579109	-0.760843	0.446751	0.629427
piR-36444	2.91293	3.24813	3.94488	5.11505	4.8548	3.03143	1.71791	2.32262	5.14251	3.84716	6.69748	21.373	-0.894434	1.06987	-0.836021	0.403143	0.605867	21.373	1.05938	0.855621	1.23814	0.215663	0.401319	21.373	-2.01207	1.03511	-1.94383	0.0519162	0.161579	21.373	-3.96589	0.897364	-4.41949	9.89353e-06	0.000117486
piR-36494	4.26567	3.69133	0.603714	0.603714	2.81572	3.82443	2.4527	3.26119	1.54755	1.76907	2.46685	5.1152	-0.89073	1.03776	-0.858319	0.390717	0.602461	5.1152	0.106503	1.47757	0.0720799	0.942538	0.969229	5.1152	3.25146	1.42937	2.27474	0.0229213	0.0926402	5.1152	2.25423	1.10319	2.04337	0.041016	0.111329
piR-36511	0.603714	1.80582	4.21362	4.42046	4.95914	1.38077	0.603714	1.40825	1.54755	3.18018	2.15681	6.65527	-0.494958	1.96632	-0.251718	0.801259	0.886585	6.65527	-2.87277	0.988431	-2.9064	0.00365619	0.0257703	6.65527	-5.30994	1.71088	-3.10363	0.00191164	0.0135945	6.65527	-2.93212	1.38431	-2.11812	0.0341653	0.0966805
piR-36717	2.45905	2.26076	3.1762	2.38923	2.23698	2.26845	2.69886	1.72766	2.89658	2.99695	0.603714	3.01479	-0.190922	1.33948	-0.142535	0.886658	0.927936	3.01479	-0.197365	1.22862	-0.160639	0.872378	NA	3.01479	-0.580856	1.4082	-0.41248	0.679988	0.824315	3.01479	-0.574413	1.14921	-0.499833	0.617192	0.781777
piR-36741	3.52053	5.14495	2.01082	3.42564	5.14751	2.5367	3.24206	1.72766	3.77114	3.94946	3.26014	11.2658	-2.57355	1.12541	-2.28676	0.0222099	0.0860825	11.2658	-0.461414	1.01953	-0.452575	0.650855	0.805733	11.2658	0.56486	1.11742	0.505505	0.613204	0.779225	11.2658	-1.54728	1.02829	-1.50471	0.1324	0.278626
piR-37183	1.72204	1.80582	0.603714	0.603714	2.23698	0.603714	0.603714	0.603714	1.54755	0.603714	0.603714	0.446903	-3.2499	3.52993	-0.920671	0.357222	NA	0.446903	-1.23637	3.28652	-0.376195	0.706772	NA	0.446903	0.480991	3.52993	0.136261	0.891615	NA	0.446903	-1.53254	3.28652	-0.466311	0.640993	NA
piR-37213	0.603714	0.603714	2.5277	0.603714	0.603714	1.38077	0.603714	1.40825	1.91665	0.603714	0.603714	0.492014	0.895624	3.59133	0.249385	0.803063	NA	0.492014	-1.24189	3.20051	-0.388029	0.697994	NA	0.492014	-2.59364	3.61091	-0.718278	0.472586	NA	0.492014	-0.45612	3.1784	-0.143506	0.885891	NA
piR-39018	2.15007	2.26076	0.603714	3.00583	3.21485	1.38077	0.603714	1.40825	1.54755	1.76907	1.72712	1.77777	-2.50033	1.76527	-1.4164	0.156658	NA	1.77777	-2.0842	1.52969	-1.3625	0.173039	NA	1.77777	-0.84866	1.57513	-0.538787	0.590034	NA	1.77777	-1.26478	1.72484	-0.733275	0.463391	0.643845
piR-40067	0.603714	0.603714	0.603714	0.603714	0.603714	1.38077	0.603714	0.603714	0.603714	1.76907	0.603714	0.136203	0.157418	4.74827	0.0331527	0.973553	NA	0.136203	-0.274581	4.24714	-0.0646507	0.948452	NA	0.136203	0	4.74827	0	1	NA	0.136203	-0.570745	4.24714	-0.134383	0.893099	NA
piR-41004	6.40244	5.23347	3.61279	4.42046	4.95914	4.26131	5.29163	4.93575	6.72966	5.34557	6.16595	41.9911	-1.13618	0.700533	-1.62187	0.104831	0.259536	41.9911	1.93036	0.672765	2.86929	0.00411398	0.0280907	41.9911	1.6631	0.743964	2.23546	0.0253872	0.0978502	41.9911	-1.40343	0.624402	-2.24764	0.0245989	0.0768093
piR-41435	1.72204	0.603714	0.603714	0.603714	2.23698	0.603714	0.603714	0.603714	0.603714	0.603714	0.603714	0.284044	-2.21528	4.74247	-0.467115	0.640418	NA	0.284044	-2.19816	4.24714	-0.517562	0.604764	NA	0.284044	-0.553623	4.74247	-0.116737	0.907068	NA	0.284044	0	4.24714	0	1	NA
piR-43176	1.72204	2.58675	2.01082	0.603714	0.603714	2.26845	1.71791	1.96434	1.54755	0.603714	1.72712	1.10767	-0.417397	1.6635	-0.250915	0.80188	NA	1.10767	-0.397703	2.0159	-0.197283	0.843606	NA	1.10767	1.5178	1.97217	0.769608	0.441532	NA	1.10767	1.4981	1.71511	0.873472	0.382406	0.572748
piR-43768	1.72204	0.603714	5.44781	3.00583	6.58644	0.603714	1.71791	1.40825	1.91665	2.78463	0.603714	13.3596	-0.345939	2.10634	-0.164237	0.869545	0.924414	13.3596	-4.68982	1.2433	-3.77207	0.0001619	0.00325588	13.3596	-6.50254	1.87387	-3.47011	0.000520253	0.00473105	13.3596	-2.15865	1.57197	-1.37322	0.169685	0.331884
piR-43993	1.72204	0.603714	3.7886	4.00876	5.05641	1.38077	1.71791	1.72766	3.5362	3.73685	2.71439	7.35376	0.567799	1.78336	0.318387	0.750192	0.850015	7.35376	-1.22776	0.821559	-1.49443	0.135065	0.296599	7.35376	-5.13356	1.65309	-3.10543	0.00190006	0.0135945	7.35376	-3.338	1.05954	-3.15041	0.00163039	0.0082764
piR-43994	0.603714	1.80582	2.5277	0.603714	2.23698	0.603714	0.603714	1.40825	2.18711	1.76907	0.603714	0.905757	-1.32323	2.65005	-0.499323	0.617552	NA	0.905757	-0.81375	2.07158	-0.392815	0.694456	NA	0.905757	-1.8033	2.53315	-0.711883	0.476537	NA	0.905757	-2.31279	2.21301	-1.04508	0.295984	NA
piR-43996	2.45905	2.26076	2.01082	4.00876	3.77549	1.69012	0.603714	0.603714	2.59111	2.53096	1.72712	3.55319	-2.81664	1.62409	-1.73429	0.0828672	0.216611	3.55319	-1.71006	1.17245	-1.45854	0.144692	NA	3.55319	-1.68479	1.33778	-1.2594	0.207887	0.423311	3.55319	-2.79138	1.49086	-1.87233	0.061161	0.155237
piR-44984	7.88418	8.4351	12.1598	10.533	11.7375	7.09011	8.09535	6.60135	11.4344	11.8617	10.8448	1714.2	-0.799546	0.653296	-1.22386	0.221003	0.41999	1714.2	-0.186186	0.580534	-0.320716	0.748426	0.872166	1714.2	-3.45306	0.651635	-5.29907	1.16394e-07	3.76341e-06	1714.2	-4.06642	0.582397	-6.98221	2.90574e-12	3.22053e-10
piR-44992	0.603714	2.58675	0.603714	2.38923	2.81572	0.603714	0.603714	1.40825	0.603714	0.603714	0.603714	0.982481	-2.96532	3.02378	-0.980667	0.326757	NA	0.982481	-3.81258	2.7773	-1.37276	0.169826	NA	0.982481	-0.456209	2.89784	-0.157431	0.874905	NA	0.982481	0.391045	2.90847	0.134451	0.893046	NA
piR-45030	2.70583	2.84561	2.89134	0.603714	2.23698	1.38077	0.603714	1.40825	2.18711	2.78463	1.72712	2.11629	-3.49523	1.59262	-2.19464	0.0281891	0.100865	2.11629	-0.0847234	1.35696	-0.062436	0.950216	NA	2.11629	0.728259	1.44665	0.503411	0.614675	0.779392	2.11629	-2.68225	1.51162	-1.77442	0.0759935	0.184882
piR-45120	0.603714	1.80582	2.01082	0.603714	0.603714	0.603714	0.603714	0.603714	0.603714	0.603714	0.603714	0.243763	-2.32859	4.73451	-0.491833	0.622837	NA	0.243763	-2.19816	4.24714	-0.517562	0.604764	NA	0.243763	-0.440315	4.73451	-0.0930013	0.925903	NA	0.243763	0	4.24714	0	1	NA
piR-45884	0.603714	0.603714	0.603714	0.603714	0.603714	1.38077	0.603714	1.40825	0.603714	0.603714	1.72712	0.173228	0.885105	4.71499	0.187721	0.851095	NA	0.173228	-0.274581	4.24714	-0.0646507	0.948452	NA	0.173228	0	4.74827	0	1	NA	0.173228	0.156952	4.2099	0.0372816	0.970261	NA
piR-46895	0.603714	0.603714	5.81172	4.42046	4.48663	1.38077	0.603714	1.40825	2.75279	3.61714	3.40222	10.2989	0.963187	1.94253	0.49584	0.620007	0.784784	10.2989	-2.14516	0.827659	-2.59184	0.00954638	0.0475862	10.2989	-7.33866	1.67783	-4.37391	1.22041e-05	0.00020665	10.2989	-4.23031	1.28194	-3.29992	0.000967116	0.00522872
piR-48118	0.603714	0.603714	2.01082	0.603714	2.23698	1.69012	0.603714	1.40825	1.54755	0.603714	0.603714	0.526427	1.37234	3.01741	0.454808	0.649247	NA	0.526427	-2.02771	2.72756	-0.743415	0.457231	NA	0.526427	-2.75589	3.06046	-0.900482	0.367864	NA	0.526427	0.644159	2.67916	0.240434	0.809994	NA
piR-48517	0.603714	0.603714	5.44781	2.38923	3.21485	1.38077	1.71791	1.40825	3.35426	2.21231	2.92206	6.00319	1.62563	2.03467	0.798964	0.424311	0.627534	6.00319	-1.81294	1.14237	-1.58699	0.112515	0.262992	6.00319	-6.48435	1.87935	-3.45032	0.000559925	0.00501348	6.00319	-3.04578	1.3831	-2.20214	0.0276551	0.0829198
piR-48718	0.603714	0.603714	0.603714	0.603714	0.603714	0.603714	0.603714	0.603714	0.603714	2.21231	0.603714	0.190295	0	4.74827	0	1	NA	0.190295	0.844147	4.18988	0.201473	0.840329	NA	0.190295	0	4.74827	0	1	NA	0.190295	-2.65126	4.18988	-0.632776	0.52688	NA
piR-48966	0.603714	2.26076	3.61279	3.00583	4.74227	1.69012	0.603714	0.603714	3.90844	4.13426	5.38341	9.74136	-1.53779	1.72661	-0.890644	0.37312	0.590843	9.74136	0.759561	0.949455	0.799998	0.423712	0.607089	9.74136	-3.59742	1.44077	-2.49687	0.0125293	0.0574179	9.74136	-5.89478	1.34418	-4.3854	1.15771e-05	0.000132738
piR-49039	0.603714	0.603714	2.01082	3.00583	0.603714	0.603714	0.603714	0.603714	1.54755	1.76907	1.72712	0.866727	0	2.88474	0	1	NA	0.866727	-1.3141	2.2881	-0.574321	0.56575	NA	0.866727	-3.53592	2.7556	-1.28318	0.19943	NA	0.866727	-3.02617	2.44209	-1.23918	0.21528	NA
piR-49645	0.603714	0.603714	4.43957	3.74723	3.21485	1.38077	0.603714	0.603714	0.603714	2.53096	2.71439	3.93537	0.157439	2.28028	0.0690437	0.944955	0.963773	3.93537	-2.41802	1.33387	-1.81279	0.069864	NA	3.93537	-5.98376	1.98331	-3.01706	0.00255241	0.0163242	3.93537	-3.4083	1.7451	-1.95307	0.0508119	0.133031
piR-50602	0.603714	0.603714	2.5277	0.603714	0.603714	1.38077	0.603714	0.603714	1.54755	1.76907	0.603714	0.481809	0.157423	3.64239	0.0432197	0.965526	NA	0.481809	-1.00426	3.18141	-0.315664	0.752258	NA	0.481809	-2.59344	3.61725	-0.716964	0.473396	NA	0.481809	-1.43176	3.20997	-0.446035	0.655572	NA
piR-51761	0.603714	0.603714	0.603714	2.38923	0.603714	1.69012	0.603714	1.40825	0.603714	0.603714	0.603714	0.366228	1.32266	4.52766	0.29213	0.770187	NA	0.366228	-2.19816	4.09737	-0.53648	0.591627	NA	0.366228	-1.96452	4.58084	-0.428857	0.668027	NA	0.366228	1.5563	4.03782	0.38543	0.699919	NA
piR-54265	5.26643	4.21414	3.61279	4.73962	2.81572	6.49467	4.84155	6.16733	4.35391	4.51247	6.80141	37.8454	1.24507	0.965423	1.28967	0.197166	0.400027	37.8454	1.99119	0.915561	2.17483	0.0296427	0.10505	37.8454	1.06972	1.02183	1.04687	0.295162	0.526945	37.8454	0.323607	0.852143	0.379757	0.704126	0.840653
piR-54341	2.70583	2.58675	2.01082	2.38923	0.603714	1.38077	0.603714	0.603714	1.54755	0.603714	0.603714	1.13831	-4.0821	2.11713	-1.92813	0.0538389	NA	1.13831	-2.11827	2.1622	-0.979682	0.327243	NA	1.13831	1.39309	2.0363	0.684126	0.493896	NA	1.13831	-0.570749	2.23849	-0.254971	0.798746	0.891929
piR-54381	0.603714	1.80582	3.41164	2.38923	0.603714	2.10766	4.10348	2.15752	4.09223	2.99695	4.2774	5.95144	3.45888	1.85756	1.86206	0.062595	0.175833	5.95144	1.69651	1.24526	1.36237	0.173081	0.359354	5.95144	-2.81937	1.94082	-1.45267	0.146315	0.339265	5.95144	-1.05699	1.11105	-0.951345	0.341429	0.536532
piR-54626	0.603714	0.603714	2.01082	0.603714	0.603714	0.603714	1.71791	1.40825	1.54755	2.21231	2.46685	0.788648	1.16253	2.63933	0.440465	0.6596	NA	0.788648	1.32781	2.20815	0.601321	0.547626	NA	0.788648	-1.96456	2.72305	-0.721457	0.470628	NA	0.788648	-2.12984	2.10404	-1.01226	0.311415	NA
piR-54998	0.603714	0.603714	0.603714	0.603714	2.81572	0.603714	0.603714	0.603714	0.603714	0.603714	0.603714	0.393585	0	4.74827	0	1	NA	0.393585	-3.1507	4.20345	-0.749551	0.453525	NA	0.393585	-2.91708	4.70924	-0.619438	0.535628	NA	0.393585	0	4.24714	0	1	NA
piR-55213	2.15007	1.80582	2.5277	0.603714	0.603714	1.69012	0.603714	2.15752	1.54755	0.603714	2.46685	1.14442	-0.601147	2.00211	-0.300257	0.763981	NA	1.14442	-0.0268958	1.99594	-0.0134752	0.989249	NA	1.14442	0.339566	2.17882	0.155849	0.876152	NA	1.14442	-0.234685	1.80138	-0.130281	0.896344	0.95371
piR-55706	1.72204	0.603714	3.7886	3.00583	3.77549	0.603714	0.603714	1.40825	0.603714	2.53096	1.72712	2.96408	-1.26975	2.23111	-0.569113	0.56928	0.759424	2.96408	-2.83212	1.37854	-2.05443	0.0399336	NA	2.96408	-4.1524	1.93663	-2.14414	0.0320218	0.114333	2.96408	-2.59003	1.76853	-1.46451	0.143054	0.295158
piR-57660	5.11456	5.57567	6.91062	5.11505	4.17508	4.3281	4.68961	4.12562	6.34316	5.86964	5.41656	42.5853	-1.07728	0.790371	-1.36301	0.17288	0.363891	42.5853	0.0606485	0.703664	0.0861895	0.931316	0.967449	42.5853	-0.541147	0.791982	-0.683282	0.494429	0.703706	42.5853	-1.67908	0.70185	-2.39236	0.0167406	0.0572776
piR-57947	0.603714	1.80582	2.5277	3.00583	2.81572	1.38077	0.603714	0.603714	1.91665	2.78463	1.72712	1.89184	-1.30404	2.21256	-0.58938	0.555606	NA	1.89184	-0.979179	1.36075	-0.71959	0.471778	NA	1.89184	-2.99342	1.96335	-1.52465	0.127348	0.307537	1.89184	-3.31828	1.70068	-1.95115	0.0510393	0.133103
piR-60238	6.38598	6.26239	5.3951	5.86905	4.48663	4.11753	4.39394	4.5123	5.66796	4.81126	5.27912	39.0591	-2.14656	0.553398	-3.87887	0.000104944	0.00105319	39.0591	-0.0474468	0.519432	-0.0913435	0.92722	0.967052	39.0591	1.03367	0.566035	1.82616	0.0678262	0.197374	39.0591	-1.06544	0.505631	-2.10715	0.035105	0.0977498
piR-60565	11.284	12.2483	15.718	14.1669	14.8332	9.68347	8.93568	9.76026	11.3437	13.6467	11.0579	11685.9	-2.34525	0.821233	-2.85576	0.00429337	0.0227547	11685.9	-2.53192	0.734147	-3.44879	0.000563099	0.00737911	11685.9	-3.20176	0.820892	-3.90034	9.60588e-05	0.00111812	11685.9	-3.01508	0.734528	-4.10478	4.04693e-05	0.000368478
piR-60576	0.603714	0.603714	2.5277	0.603714	0.603714	0.603714	0.603714	0.603714	0.603714	0.603714	0.603714	0.28434	0	4.74827	0	1	NA	0.28434	-2.80386	4.22743	-0.663255	0.507167	NA	0.28434	-2.57024	4.73065	-0.543317	0.586911	NA	0.28434	0	4.24714	0	1	NA
piR-60668	6.07273	5.85195	5.729	5.00048	4.8548	6.40522	6.2899	6.32406	7.24115	5.92042	8.84969	102.032	0.390237	0.77226	0.505319	0.613335	0.78249	102.032	2.64794	0.708779	3.73592	0.00018703	0.00355357	102.032	0.753851	0.795133	0.948082	0.343088	0.565657	102.032	-1.50385	0.68302	-2.20177	0.0276815	0.0829198
piR-60852	3.09204	4.59555	7.89245	7.76085	8.69464	3.25886	2.14458	3.18422	5.16982	6.29216	5.76422	96.4955	-1.35275	0.777136	-1.74068	0.0817395	0.215669	96.4955	-2.43314	0.609211	-3.99393	6.49878e-05	0.00157776	96.4955	-4.42316	0.727201	-6.08245	1.18359e-09	1.02291e-07	96.4955	-3.34277	0.668025	-5.00395	5.61661e-07	9.82907e-06
piR-61135	0.603714	0.603714	3.1762	4.00876	3.21485	1.38077	1.71791	0.603714	3.90844	4.44442	2.71439	5.65461	1.03931	2.00218	0.519088	0.603699	0.77461	5.65461	0.452238	0.994777	0.454613	0.649388	0.805733	5.65461	-5.47562	1.79127	-3.05683	0.00223693	0.0147942	5.65461	-4.88855	1.33779	-3.65421	0.000257977	0.0017686
piR-61298	2.70583	3.24813	3.94488	4.22944	3.98934	4.9735	6.45566	4.5123	6.58521	6.60305	7.26846	47.5754	3.06887	0.827131	3.71025	0.000207053	0.00187683	47.5754	3.04264	0.696987	4.36542	1.2688e-05	0.000426513	47.5754	-1.38848	0.883283	-1.57196	0.115961	0.296225	47.5754	-1.36226	0.624298	-2.18206	0.0291049	0.0864052
piR-61645	1.72204	3.4121	4.33107	5.49932	4.17508	2.40991	2.4527	2.71529	4.69284	3.94946	3.64899	12.5447	-0.434299	0.986341	-0.440314	0.65971	0.803224	12.5447	-0.686954	0.756261	-0.908355	0.363691	0.55801	12.5447	-2.51397	0.949133	-2.6487	0.00808013	0.0422613	12.5447	-2.26132	0.802463	-2.81797	0.00483283	0.0204702
piR-61648	6.31816	7.16823	3.7886	3.42564	3.52322	6.34235	5.48833	6.62281	3.14461	4.37298	2.46685	44.3135	-0.592919	0.714021	-0.830395	0.406316	0.605867	44.3135	-0.0836582	0.787866	-0.106183	0.915437	0.961649	44.3135	3.54789	0.811883	4.36995	1.24274e-05	0.00020665	44.3135	3.03863	0.68659	4.42568	9.6138e-06	0.000117324
piR-61919	10.0843	10.0802	6.50129	8.42473	7.47872	7.61706	8.92724	7.53426	8.0024	8.22509	9.98533	471.388	-1.91753	0.792295	-2.42022	0.0155112	0.0650546	471.388	1.37428	0.71323	1.92683	0.0540003	0.158377	471.388	2.43027	0.795952	3.05328	0.00226351	0.0148018	471.388	-0.861532	0.709145	-1.21489	0.224409	0.4062
snR38A	2.45905	2.84561	0.603714	0.603714	2.81572	3.72816	3.38358	4.65854	2.75279	3.34167	2.92206	6.20065	1.89537	1.0109	1.87494	0.0608011	0.172577	6.20065	1.95197	1.30375	1.4972	0.134341	0.296501	6.20065	1.40197	1.42088	0.986694	0.323793	0.546835	6.20065	1.34537	0.83832	1.60484	0.108529	0.240572
snR38B	1.72204	2.58675	2.01082	4.00876	2.81572	3.5132	2.4527	3.75891	3.25344	3.34167	3.53106	6.20909	1.84085	1.14042	1.61418	0.106488	0.262483	6.20909	0.354336	0.954522	0.371218	0.710475	0.850645	6.20909	-1.49167	1.21961	-1.22307	0.221302	0.439584	6.20909	-0.00516053	0.851012	-0.006064	0.995162	1
snR38C	4.6451	5.00103	3.94488	4.87597	4.17508	5.53433	3.93246	7.48824	3.84146	3.73685	5.76422	37.3394	1.60341	1.03238	1.55312	0.120394	0.284292	37.3394	0.450449	0.960106	0.469166	0.638951	0.805733	37.3394	0.518886	1.06873	0.485515	0.627311	0.785521	37.3394	1.67185	0.919465	1.81828	0.0690211	0.171265
tRNA-Ala-AGC-15-1	0.603714	0.603714	2.5277	0.603714	2.23698	0.603714	0.603714	0.603714	0.603714	1.76907	0.603714	0.57628	0	4.00914	0	1	NA	0.57628	-2.51228	3.50497	-0.716775	0.473513	NA	0.57628	-3.24045	3.93685	-0.823106	0.410448	NA	0.57628	-1.53254	3.58598	-0.427369	0.669111	NA
tRNA-Ala-AGC-20-1	0.603714	2.26076	0.603714	0.603714	0.603714	1.38077	0.603714	0.603714	0.603714	0.603714	0.603714	0.244242	-2.38628	4.63007	-0.515388	0.606282	NA	0.244242	0	4.24714	0	1	NA	0.244242	1.54096	4.63007	0.332815	0.739274	NA	0.244242	0.391043	4.24714	0.0920721	0.926641	NA
tRNA-Ala-AGC-8-1	0.603714	0.603714	0.603714	0.603714	0.603714	1.38077	0.603714	0.603714	1.54755	0.603714	0.603714	0.102322	0.157418	4.74827	0.0331527	0.973553	NA	0.102322	-0.274581	4.24714	-0.0646507	0.948452	NA	0.102322	0	4.74827	0	1	NA	0.102322	-0.570745	4.24714	-0.134383	0.893099	NA
tRNA-Ala-CGC-3-1	2.70583	2.58675	6.22779	2.38923	4.17508	0.603714	0.603714	1.40825	1.54755	3.18018	0.603714	9.48741	-4.08252	1.90105	-2.14751	0.0317526	0.10622	9.48741	-3.75651	1.36566	-2.75068	0.0059471	0.0346813	9.48741	-3.0719	1.5083	-2.03667	0.041683	0.142223	9.48741	-3.39791	1.78999	-1.89828	0.0576588	0.148617
tRNA-Ala-CGC-3-1-tRF3	2.15007	2.26076	0.603714	0.603714	0.603714	0.603714	2.14458	1.72766	0.603714	0.603714	0.603714	0.639012	-1.16188	3.04672	-0.381355	0.70294	NA	0.639012	0	3.06829	0	1	NA	0.639012	2.44321	3.19479	0.764748	0.444422	NA	0.639012	2.51771	2.91379	0.864067	0.387551	NA
tRNA-Ala-TGC-3-2	1.72204	2.84561	3.1762	2.38923	2.81572	2.10766	0.603714	1.96434	1.54755	2.21231	0.603714	2.24396	-1.16907	1.47321	-0.793554	0.427455	0.630524	2.24396	-2.3455	1.46272	-1.60352	0.10882	NA	2.24396	-0.758944	1.46309	-0.518727	0.603951	0.774228	2.24396	0.417478	1.47284	0.28345	0.776832	0.887338
tRNA-Ala-TGC-3-2-tRF5	1.72204	0.603714	0.603714	0.603714	0.603714	0.603714	1.71791	0.603714	0.603714	0.603714	0.603714	0.173826	-1.25349	4.74247	-0.264312	0.79154	NA	0.173826	0	4.24714	0	1	NA	0.173826	0.408165	4.74247	0.0860659	0.931414	NA	0.173826	0.391043	4.24714	0.0920721	0.926641	NA
tRNA-Ala-TGC-4-1	4.02985	3.69133	4.0856	0.603714	2.23698	2.94625	2.69886	3.59239	2.59111	3.61714	2.46685	6.67465	-0.952543	1.03167	-0.923299	0.355851	0.579676	6.67465	-0.203041	1.04191	-0.194875	0.845491	0.921748	6.67465	0.988879	1.11267	0.888748	0.374139	0.603622	6.67465	0.239377	0.95493	0.250675	0.802066	0.891929
tRNA-Ala-TGC-8-1	4.40365	5.3568	8.24458	4.73962	5.88955	2.85525	2.4527	3.10264	2.18711	2.53096	2.46685	41.6183	-2.64821	1.00096	-2.64567	0.00815285	0.0381825	41.6183	-5.58715	0.9683	-5.77006	7.92424e-09	1.73145e-06	41.6183	-2.18422	0.958406	-2.27902	0.022666	0.0922491	41.6183	0.754719	1.01043	0.746925	0.455109	0.638497
tRNA-Arg-ACG-1-3	2.15007	1.80582	2.5277	3.00583	2.23698	1.38077	0.603714	1.96434	2.40577	2.21231	1.72712	1.93405	-1.11236	1.56884	-0.709032	0.478305	NA	1.93405	-0.81998	1.29554	-0.632923	0.526784	NA	1.93405	-1.16949	1.51781	-0.770508	0.440998	0.655878	1.93405	-1.46187	1.35498	-1.07889	0.280639	0.466562
tRNA-Arg-ACG-1-3-tRF3	0.603714	0.603714	0.603714	0.603714	0.603714	2.65186	0.603714	2.46767	1.54755	0.603714	0.603714	0.654236	3.52706	3.79843	0.928558	0.353118	NA	0.654236	-0.274581	3.5348	-0.0776795	0.938083	NA	0.654236	0	3.95192	0	1	NA	0.654236	2.79891	3.36231	0.832436	0.405163	NA
tRNA-Arg-CCG-1-3	1.72204	1.80582	2.5277	0.603714	0.603714	2.26845	1.71791	2.46767	0.603714	1.76907	0.603714	1.12471	1.01027	1.90251	0.531022	0.595404	NA	1.12471	-1.94877	2.1062	-0.925256	0.354833	NA	1.12471	-0.233661	2.13635	-0.109374	0.912906	NA	1.12471	2.72539	1.86858	1.45853	0.144694	0.295158
tRNA-Arg-CCG-1-3-tRF3	0.603714	1.80582	0.603714	0.603714	0.603714	0.603714	0.603714	1.40825	0.603714	0.603714	0.603714	0.14568	-1.3668	4.73451	-0.288689	0.77282	NA	0.14568	0	4.24714	0	1	NA	0.14568	0.521473	4.73451	0.110143	0.912296	NA	0.14568	0.391043	4.24714	0.0920721	0.926641	NA
tRNA-Arg-CCG-2-1	2.91293	3.55869	5.22429	4.22944	5.05641	1.38077	0.603714	2.71529	4.14856	3.48622	2.92206	11.5152	-2.10826	1.07901	-1.95389	0.0507145	0.152415	11.5152	-1.51696	0.84623	-1.79261	0.0730346	0.198237	11.5152	-1.98796	0.978785	-2.03105	0.0422496	0.142961	11.5152	-2.57926	0.960386	-2.68565	0.00723893	0.0291751
tRNA-Arg-CCT-2-1-tRF5	9.95918	9.76526	3.94488	4.00876	5.14751	10.0015	8.84895	10.0215	3.0263	6.50668	2.46685	411.856	-0.148386	1.08962	-0.136181	0.891678	0.931455	411.856	0.719876	1.02155	0.70469	0.481003	0.665185	411.856	5.58552	1.12355	4.97132	6.64987e-07	1.68271e-05	411.856	4.71726	0.984109	4.79343	1.63957e-06	2.47799e-05
tRNA-Arg-CCT-3-1	3.94166	4.94966	0.603714	0.603714	2.81572	4.07919	2.90548	3.8103	2.18711	3.18018	2.15681	7.71814	-0.991521	0.934652	-1.06085	0.28876	0.510325	7.71814	1.26445	1.35448	0.93353	0.350546	0.551039	7.71814	3.86411	1.36344	2.83409	0.00459563	0.0259675	7.71814	1.60814	0.92154	1.74505	0.0809755	0.193006
tRNA-Arg-TCG-1-1	2.45905	2.26076	0.603714	0.603714	2.23698	2.75752	0.603714	1.96434	2.40577	2.21231	0.603714	1.59886	-0.409248	1.75118	-0.233699	0.815219	NA	1.59886	1.1309	1.92498	0.587488	0.556876	NA	1.59886	1.78519	2.05747	0.867663	0.385579	NA	1.59886	0.245047	1.59341	0.153788	0.877777	0.943008
tRNA-Arg-TCG-1-1-tRF3	2.91293	1.80582	0.603714	0.603714	0.603714	2.26845	2.69886	2.92302	0.603714	0.603714	0.603714	1.5303	0.284329	1.81692	0.15649	0.875647	NA	1.5303	0	2.2431	0	1	NA	1.5303	2.96601	2.13775	1.38744	0.165307	NA	1.5303	4.48671	1.93977	2.31302	0.0207218	0.0672194
tRNA-Arg-TCG-3-1	2.45905	3.69133	2.5277	0.603714	0.603714	2.10766	2.14458	1.96434	2.40577	1.76907	0.603714	2.27028	-1.90977	1.38995	-1.37398	0.169448	0.360574	2.27028	0.0895289	1.67486	0.0534547	0.95737	NA	2.27028	2.36823	1.67749	1.41177	0.158017	0.359243	2.27028	0.368929	1.38678	0.266033	0.790213	0.890664
tRNA-Arg-TCT-1-1	1.72204	0.603714	3.1762	2.38923	3.21485	1.38077	1.71791	2.71529	1.91665	2.78463	1.72712	2.55787	1.81958	1.8925	0.961468	0.336317	0.555912	2.55787	-1.30571	1.27954	-1.02045	0.307514	NA	2.55787	-3.34997	1.90443	-1.75904	0.0785709	0.224371	2.55787	-0.224685	1.26171	-0.17808	0.85866	0.929982
tRNA-Arg-TCT-2-1	1.72204	3.24813	0.603714	0.603714	0.603714	1.38077	2.14458	1.72766	0.603714	2.21231	0.603714	1.18948	-1.83706	2.09413	-0.877243	0.380355	NA	1.18948	0.770973	2.30049	0.335134	0.737524	NA	1.18948	3.31826	2.31822	1.43138	0.152322	NA	1.18948	0.710222	2.07448	0.342362	0.732079	0.860128
tRNA-Arg-TCT-3-2	0.603714	2.26076	2.89134	3.00583	2.81572	0.603714	1.71791	1.96434	0.603714	0.603714	1.72712	1.81026	-0.465274	1.90274	-0.244529	0.806821	NA	1.81026	-3.91354	1.83465	-2.13313	0.0329141	NA	1.81026	-2.13877	1.84249	-1.1608	0.245723	NA	1.81026	1.3095	1.89514	0.690978	0.489579	0.661728
tRNA-Asn-GTT-1-1-tRF3	2.15007	2.84561	0.603714	0.603714	0.603714	3.5132	2.4527	2.46767	0.603714	0.603714	0.603714	1.88519	0.603938	1.69434	0.356444	0.721508	NA	1.88519	0	2.17446	0	1	NA	1.88519	3.0568	2.04178	1.49712	0.134361	0.317879	1.88519	4.89711	1.85208	2.64411	0.00819053	0.0324209
tRNA-Asn-GTT-17-1	0.603714	1.80582	0.603714	0.603714	0.603714	1.91984	0.603714	1.96434	0.603714	0.603714	0.603714	0.357022	0.795779	4.53456	0.175492	0.860693	NA	0.357022	0	4.15935	0	1	NA	0.357022	0.520457	4.63614	0.112261	0.910617	NA	0.357022	2.55261	4.04582	0.630924	0.52809	NA
tRNA-Asn-GTT-2-3-tRF5	3.09204	2.58675	0.603714	0.603714	0.603714	4.15486	0.603714	3.65012	0.603714	2.53096	0.603714	3.35032	0.858327	1.98665	0.432047	0.665707	0.804575	3.35032	1.38016	2.22112	0.621379	0.53435	NA	3.35032	3.57978	2.29821	1.55763	0.11932	0.296225	3.35032	3.05794	1.89694	1.61204	0.106953	0.239473
tRNA-Asn-GTT-4-1	0.603714	2.26076	0.603714	0.603714	2.23698	1.38077	0.603714	0.603714	0.603714	1.76907	0.603714	0.536182	-2.37882	3.44384	-0.690746	0.489725	NA	0.536182	-1.23637	3.2205	-0.383907	0.701047	NA	0.536182	0.571697	3.44384	0.166006	0.868153	NA	0.536182	-0.570747	3.2205	-0.177223	0.859333	NA
tRNA-Asn-GTT-chr1-21	0.603714	1.80582	2.5277	2.38923	3.52322	0.603714	0.603714	0.603714	0.603714	1.76907	0.603714	1.50828	-2.28128	2.55443	-0.893066	0.371822	NA	1.50828	-3.92893	2.05368	-1.91311	0.0557334	NA	1.50828	-3.1802	2.33268	-1.36332	0.172781	NA	1.50828	-1.53254	2.30246	-0.66561	0.50566	0.675229
tRNA-Asp-GTC-1-1	2.15007	3.4121	6.66591	6.6157	7.16722	2.75752	2.14458	3.10264	5.92976	7.6195	4.91135	57.6841	-0.239393	1.01216	-0.236517	0.813032	0.894176	57.6841	-0.264741	0.759129	-0.348743	0.727282	0.858979	57.6841	-4.53918	0.966309	-4.69744	2.63441e-06	5.88303e-05	57.6841	-4.51383	0.816695	-5.52695	3.25848e-08	9.40732e-07
tRNA-Asp-GTC-2-10-tRF5	5.26643	4.59555	0.603714	0.603714	0.603714	3.03143	3.24206	3.26119	0.603714	1.76907	0.603714	6.96962	-2.18009	0.893111	-2.44101	0.0146463	0.0623578	6.96962	-0.274583	1.82443	-0.150504	0.880367	0.937841	6.96962	6.21805	1.4551	4.27328	1.92616e-05	0.000295006	6.96962	4.31254	1.41734	3.0427	0.0023447	0.01104
tRNA-Asp-GTC-2-11	1.72204	2.84561	4.21362	4.87597	4.95914	1.38077	1.71791	2.46767	3.35426	2.99695	2.92206	8.85616	-0.833629	1.12301	-0.742315	0.457897	0.667744	8.85616	-1.97604	0.793564	-2.49008	0.0127714	0.0587486	8.85616	-3.13289	1.02401	-3.05944	0.0022175	0.0147942	8.85616	-1.99048	0.917774	-2.16882	0.0300965	0.0885584
tRNA-Cys-GCA-2-3-tRF5	6.09316	5.9334	0.603714	3.00583	2.23698	4.2267	5.68827	5.24394	0.603714	3.34167	1.72712	21.6734	-0.904179	1.01541	-0.890459	0.373219	0.590843	21.6734	0.239795	1.2989	0.184614	0.853532	0.921748	21.6734	4.8087	1.29168	3.72283	0.000197006	0.00204745	21.6734	3.66472	1.02458	3.57682	0.000347804	0.00226755
tRNA-Cys-GCA-2-4-tRF5	8.409	7.94632	2.89134	3.42564	4.33935	8.78053	7.32336	7.71828	2.89658	3.73685	1.72712	129.817	-0.118727	0.754883	-0.157279	0.875025	0.924414	129.817	-0.885436	0.845482	-1.04726	0.294982	0.486442	129.817	4.88669	0.845989	5.7763	7.6359e-09	4.44409e-07	129.817	5.6534	0.754314	7.49476	6.64209e-14	9.28318e-12
tRNA-Cys-GCA-4-1	2.45905	3.24813	0.603714	0.603714	0.603714	1.69012	1.71791	1.40825	0.603714	0.603714	0.603714	1.08409	-2.63396	2.10049	-1.25397	0.209852	NA	1.08409	0	2.38447	0	1	NA	1.08409	3.64589	2.29168	1.59093	0.111626	NA	1.08409	2.24831	2.20136	1.02133	0.307099	NA
tRNA-Cys-GCA-5-1	2.91293	2.84561	5.03043	5.00048	5.53243	1.69012	0.603714	1.72766	2.75279	3.94946	2.15681	11.9759	-2.68511	1.17108	-2.29285	0.0218564	0.0853008	11.9759	-2.49021	0.781366	-3.187	0.00143758	0.0133664	11.9759	-2.8738	0.926122	-3.10305	0.00191538	0.0135945	11.9759	-3.0687	1.06031	-2.89415	0.00380184	0.016417
tRNA-Cys-GCA-7-1	0.603714	0.603714	0.603714	2.38923	2.23698	0.603714	0.603714	0.603714	0.603714	1.76907	0.603714	0.531969	0	4.15959	0	1	NA	0.531969	-2.313	3.65901	-0.632137	0.527297	NA	0.531969	-3.04116	4.10463	-0.74091	0.458748	NA	0.531969	-1.53254	3.72056	-0.41191	0.680405	NA
tRNA-Cys-GCA-8-1-tRF3	0.603714	0.603714	0.603714	0.603714	0.603714	1.69012	1.71791	1.40825	1.54755	0.603714	0.603714	0.27404	2.02728	4.06696	0.498474	0.61815	NA	0.27404	-0.274581	3.72804	-0.073653	0.941287	NA	0.27404	0	4.16795	0	1	NA	0.27404	1.29912	3.61477	0.359391	0.719303	NA
tRNA-Cys-GCA-chr11-21	2.15007	2.84561	0.603714	2.38923	2.81572	1.38077	0.603714	0.603714	1.91665	0.603714	0.603714	1.37808	-3.90339	2.16958	-1.79914	0.0719963	NA	1.37808	-2.12589	2.05449	-1.03475	0.300784	NA	1.37808	0.511388	1.99239	0.25667	0.797433	NA	1.37808	-1.26611	2.22675	-0.56859	0.569635	0.734122
tRNA-Gln-CTG-1-4	4.69959	4.0275	3.1762	4.22944	4.17508	4.53995	2.4527	3.8103	2.59111	2.78463	1.72712	10.5958	-0.642271	0.896098	-0.716741	0.473534	0.682374	10.5958	-2.09108	0.948685	-2.20419	0.0275107	0.101027	10.5958	0.587256	0.941161	0.62397	0.532648	0.732001	10.5958	2.03607	0.903997	2.2523	0.0243035	0.0765963
tRNA-Gln-CTG-chr19-4	3.39195	5.31686	3.61279	3.00583	4.95914	3.18719	3.08422	3.90778	3.5362	3.94946	2.46685	12.3409	-1.44809	0.954563	-1.51702	0.129261	0.297724	12.3409	-0.826155	0.909004	-0.908858	0.363425	0.55801	12.3409	0.632814	0.979961	0.645754	0.518439	0.716819	12.3409	0.0108743	0.881564	0.0123353	0.990158	0.997659
tRNA-Gln-TTG-1-1	4.69959	5.27577	4.54042	2.38923	0.603714	3.62481	4.39394	3.59239	4.09223	3.61714	4.04125	14.1541	-1.27852	0.889846	-1.43679	0.150778	0.334374	14.1541	0.583928	0.894526	0.652779	0.513899	0.689602	14.1541	1.82499	0.964899	1.89138	0.0585732	0.176407	14.1541	-0.037455	0.813002	-0.04607	0.963254	0.987002
tRNA-Glu-CTC-1-1	0.603714	0.603714	0.603714	0.603714	2.23698	1.38077	0.603714	0.603714	0.603714	1.76907	0.603714	0.332996	0.157405	4.73229	0.033262	0.973466	NA	0.332996	-1.23637	4.23284	-0.292089	0.770218	NA	0.332996	-1.96452	4.73229	-0.415131	0.678046	NA	0.332996	-0.570745	4.23284	-0.134837	0.892741	NA
tRNA-Glu-CTC-2-1	0.603714	1.80582	0.603714	0.603714	2.23698	0.603714	0.603714	0.603714	0.603714	1.76907	0.603714	0.393533	-2.32593	4.49653	-0.517273	0.604966	NA	0.393533	-1.23637	4.03476	-0.30643	0.759277	NA	0.393533	-0.442973	4.49653	-0.0985144	0.921524	NA	0.393533	-1.53253	4.03476	-0.379833	0.704069	NA
tRNA-Glu-CTC-3-1	0.603714	0.603714	2.01082	0.603714	0.603714	0.603714	0.603714	0.603714	1.54755	0.603714	0.603714	0.203436	0	4.74827	0	1	NA	0.203436	-1.23637	4.24714	-0.291106	0.77097	NA	0.203436	-1.96453	4.74827	-0.413736	0.679067	NA	0.203436	-1.53253	4.24714	-0.360839	0.71822	NA
tRNA-Glu-TTC-1-1	0.603714	0.603714	0.603714	0.603714	2.23698	1.69012	0.603714	0.603714	0.603714	1.76907	0.603714	0.374052	0.851268	4.58309	0.185741	0.852648	NA	0.374052	-1.23637	4.12857	-0.299467	0.764584	NA	0.374052	-1.96451	4.61571	-0.425614	0.670389	NA	0.374052	0.123122	4.09206	0.0300881	0.975997	NA
tRNA-Glu-TTC-2-1	3.84759	4.89638	8.72695	8.92545	9.68556	2.65186	2.90548	3.70557	7.58797	8.79331	6.18529	225.541	-1.61158	0.864419	-1.86435	0.062273	0.175833	225.541	-1.30157	0.70947	-1.83457	0.0665695	0.187683	225.541	-4.9117	0.825699	-5.94853	2.70562e-09	1.74963e-07	225.541	-5.2217	0.754181	-6.92367	4.40078e-12	3.34117e-10
tRNA-Glu-TTC-2-1-tRF5	2.45905	0.603714	0.603714	0.603714	0.603714	1.69012	0.603714	1.72766	0.603714	0.603714	0.603714	0.432039	-1.17908	4.20133	-0.280644	0.778984	NA	0.432039	0	3.96984	0	1	NA	0.432039	1.92276	4.28529	0.44869	0.653656	NA	0.432039	1.98006	3.87906	0.510447	0.609738	NA
tRNA-Glu-TTC-2-2	0.603714	0.603714	3.41164	3.00583	3.98934	0.603714	0.603714	1.40825	2.75279	3.18018	1.72712	3.44231	0.157442	2.17806	0.0722854	0.942375	0.963773	3.44231	-1.2177	1.16241	-1.04757	0.294838	NA	3.44231	-5.5187	1.87702	-2.94014	0.00328066	0.0200983	3.44231	-4.14356	1.60373	-2.58371	0.00977441	0.0371428
tRNA-Glu-TTC-3-1	0.603714	0.603714	0.603714	3.00583	0.603714	0.603714	0.603714	0.603714	0.603714	1.76907	0.603714	0.575206	0	4.74827	0	1	NA	0.575206	-2.44395	4.18386	-0.584139	0.559127	NA	0.575206	-3.1721	4.69175	-0.676101	0.498976	NA	0.575206	-1.53253	4.24714	-0.360839	0.71822	NA
tRNA-Glu-TTC-8-1	3.52053	5.09856	7.4898	7.74318	8.55215	2.65186	2.69886	2.92302	4.25493	6.77839	4.04125	86.27	-2.27591	0.982138	-2.3173	0.0204876	0.0821819	86.27	-2.48373	0.815597	-3.04529	0.00232454	0.0188116	86.27	-3.67194	0.931261	-3.94298	8.04767e-05	0.000963954	86.27	-3.46411	0.873239	-3.96697	7.2792e-05	0.000597613
tRNA-Glu-TTC-9-1	2.15007	1.80582	5.098	4.58892	4.33935	0.603714	0.603714	1.72766	4.99755	5.38228	2.92206	13.2976	-2.03983	1.59349	-1.2801	0.200508	0.405257	13.2976	0.0487046	0.869564	0.0560104	0.955334	0.969229	13.2976	-3.92824	1.26438	-3.10685	0.00189095	0.0135945	13.2976	-6.01677	1.30257	-4.61916	3.85302e-06	5.12452e-05
tRNA-Glu-TTC-9-1-tRF5	0.603714	0.603714	0.603714	0.603714	0.603714	1.38077	0.603714	1.40825	0.603714	1.76907	0.603714	0.18029	0.885105	4.71499	0.187721	0.851095	NA	0.18029	-0.274581	4.24714	-0.0646507	0.948452	NA	0.18029	0	4.74827	0	1	NA	0.18029	0.156952	4.2099	0.0372816	0.970261	NA
tRNA-Glu-TTC-chr1-138	0.603714	0.603714	2.01082	3.00583	2.23698	0.603714	0.603714	0.603714	2.18711	3.34167	2.15681	1.84502	0	2.39525	0	1	NA	1.84502	0.36052	1.57549	0.22883	0.819001	NA	1.84502	-3.92539	2.20241	-1.78232	0.0746973	NA	1.84502	-5.09026	1.83544	-2.77332	0.00554878	0.0233541
tRNA-Glu-TTC-chr1_KI270713v1_random-1	0.603714	1.80582	0.603714	0.603714	0.603714	2.10766	0.603714	1.96434	1.91665	2.21231	0.603714	0.710904	1.07289	2.81479	0.381163	0.703083	NA	0.710904	1.58645	2.52682	0.627845	0.530105	NA	0.710904	0.489407	2.98837	0.16377	0.869912	NA	0.710904	-0.0241561	2.31893	-0.0104169	0.991689	NA
tRNA-Gly-CCC-1-2-tRF3	4.11288	2.26076	0.603714	0.603714	0.603714	4.72443	2.69886	4.5726	0.603714	1.76907	0.603714	5.98405	0.950397	1.33488	0.711971	0.476483	0.684029	5.98405	-0.274583	2.0189	-0.136006	0.891816	0.943641	5.98405	4.45452	1.77274	2.51279	0.0119782	0.0557705	5.98405	5.6795	1.6478	3.44672	0.000567436	0.00342912
tRNA-Gly-CCC-2-1	0.603714	0.603714	0.603714	0.603714	0.603714	0.603714	0.603714	0.603714	0.603714	1.76907	1.72712	0.183233	0	4.74827	0	1	NA	0.183233	0.795303	4.19359	0.189647	0.849586	NA	0.183233	0	4.74827	0	1	NA	0.183233	-2.60242	4.19359	-0.62057	0.534882	NA
tRNA-Gly-CCC-2-2	2.15007	3.06183	3.61279	4.00876	3.52322	1.38077	0.603714	0.603714	1.91665	2.53096	2.46685	4.23609	-4.12216	1.56688	-2.6308	0.00851829	0.0395643	4.23609	-2.1065	1.00852	-2.0887	0.0367352	NA	4.23609	-1.48008	1.09922	-1.34647	0.17815	0.382186	4.23609	-3.49573	1.50464	-2.3233	0.0201631	0.0660517
tRNA-Gly-CCC-3-1	2.45905	1.80582	5.22429	3.00583	4.17508	1.38077	2.14458	1.96434	4.03358	5.14646	2.71439	10.2224	-0.763667	1.36734	-0.558507	0.576498	0.762944	10.2224	-0.177487	0.954361	-0.185975	0.852465	0.921748	10.2224	-3.20313	1.26612	-2.52988	0.0114101	0.0539893	10.2224	-3.78931	1.08506	-3.49227	0.000478942	0.0030201
tRNA-Gly-CCC-6-1	2.45905	2.58675	2.5277	0.603714	2.23698	2.26845	1.71791	2.46767	0.603714	2.78463	0.603714	1.98463	-0.571454	1.58781	-0.359901	0.718921	NA	1.98463	-0.535198	1.67569	-0.319389	0.749431	NA	1.98463	0.716839	1.7547	0.408526	0.682888	0.824315	1.98463	0.680582	1.50003	0.453711	0.650037	0.801993
tRNA-Gly-CCC-7-1	2.45905	2.58675	4.43957	3.00583	3.52322	1.91984	2.14458	1.96434	1.91665	2.21231	2.46685	4.54546	-1.02083	1.12472	-0.907628	0.364075	0.59054	4.54546	-2.45069	0.971653	-2.52218	0.0116628	NA	4.54546	-1.86235	1.06095	-1.75537	0.0791964	0.22484	4.54546	-0.43249	1.04092	-0.415489	0.677784	0.818015
tRNA-Gly-CCC-chr1-135	1.72204	0.603714	0.603714	0.603714	0.603714	0.603714	0.603714	0.603714	1.54755	0.603714	0.603714	0.148517	-2.21528	4.74247	-0.467115	0.640418	NA	0.148517	-0.274581	4.24714	-0.0646507	0.948452	NA	0.148517	0.408165	4.74247	0.0860659	0.931414	NA	0.148517	-1.53253	4.24714	-0.360839	0.71822	NA
tRNA-Gly-CCC-chr1-135-tRF5	0.603714	1.80582	0.603714	0.603714	0.603714	1.38077	0.603714	0.603714	0.603714	0.603714	0.603714	0.142649	-1.3668	4.73451	-0.288689	0.77282	NA	0.142649	0	4.24714	0	1	NA	0.142649	0.521473	4.73451	0.110143	0.912296	NA	0.142649	0.391043	4.24714	0.0920721	0.926641	NA
tRNA-Gly-CCC-chr1-137-tRF5	6.41873	5.54143	0.603714	0.603714	0.603714	5.82632	4.51963	6.00242	0.603714	3.61714	0.603714	24.5807	-0.486176	1.31244	-0.370437	0.711057	0.829373	24.5807	2.98222	1.71719	1.73669	0.0824419	0.214447	24.5807	7.36857	1.76079	4.18481	2.85403e-05	0.000425908	24.5807	3.90017	1.25333	3.11184	0.00185925	0.00915853
tRNA-Gly-CCC-chr1-2	1.72204	1.80582	0.603714	0.603714	0.603714	0.603714	0.603714	0.603714	1.54755	0.603714	0.603714	0.25011	-3.25038	4.63742	-0.700903	0.483363	NA	0.25011	-0.274581	4.24714	-0.0646507	0.948452	NA	0.25011	1.44327	4.63742	0.311222	0.755632	NA	0.25011	-1.53253	4.24714	-0.360839	0.71822	NA
tRNA-Gly-CCC-chr1-33	0.603714	0.603714	2.01082	2.38923	2.23698	1.38077	0.603714	0.603714	1.54755	2.53096	2.46685	1.23101	0.157444	2.40761	0.0653942	0.94786	NA	1.23101	0.0741785	1.68449	0.0440363	0.964875	NA	1.23101	-3.4507	2.25894	-1.52757	0.126619	NA	1.23101	-3.36743	1.87917	-1.79198	0.0731361	0.180131
tRNA-Gly-GCC-2-1	1.72204	2.26076	2.01082	2.38923	2.81572	1.38077	0.603714	1.72766	0.603714	0.603714	2.15681	1.37162	-1.58946	1.8758	-0.847355	0.396797	NA	1.37162	-2.19311	1.77684	-1.23427	0.217101	NA	1.37162	-0.824396	1.80362	-0.457078	0.647615	NA	1.37162	-0.220749	1.85006	-0.11932	0.905022	0.953972
tRNA-Gly-GCC-3-1	1.72204	0.603714	0.603714	0.603714	0.603714	0.603714	1.71791	0.603714	0.603714	0.603714	0.603714	0.173826	-1.25349	4.74247	-0.264312	0.79154	NA	0.173826	0	4.24714	0	1	NA	0.173826	0.408165	4.74247	0.0860659	0.931414	NA	0.173826	0.391043	4.24714	0.0920721	0.926641	NA
tRNA-Gly-GCC-4-1	0.603714	1.80582	2.5277	0.603714	0.603714	0.603714	0.603714	1.72766	1.91665	2.53096	0.603714	0.88208	-0.554425	2.91189	-0.1904	0.848995	NA	0.88208	0.340612	2.44475	0.139324	0.889194	NA	0.88208	-1.1312	2.93676	-0.385184	0.700101	NA	0.88208	-2.02623	2.41482	-0.839082	0.401423	NA
tRNA-Gly-TCC-1-1	2.70583	3.06183	6.55027	4.22944	4.17508	2.65186	3.38358	3.33408	3.0263	3.94946	3.26014	15.8514	0.377153	1.01485	0.371636	0.710164	0.829373	15.8514	-2.34043	0.833829	-2.80685	0.00500285	0.0323912	15.8514	-3.13801	0.997739	-3.14512	0.00166018	0.0127135	15.8514	-0.420423	0.854225	-0.492169	0.6226	0.787127
tRNA-Gly-TCC-2-1-tRF3	3.25019	3.24813	0.603714	0.603714	0.603714	1.91984	2.14458	2.71529	0.603714	0.603714	0.603714	1.86933	-1.48637	1.59921	-0.929442	0.35266	NA	1.86933	0	2.13299	0	1	NA	1.86933	4.13603	1.94077	2.13112	0.033079	NA	1.86933	3.88603	1.8277	2.12619	0.0334876	0.0954234
tRNA-Gly-TCC-3-1	1.72204	0.603714	4.43957	0.603714	2.81572	2.40991	2.4527	3.01583	3.44821	4.21835	2.46685	5.60455	2.83711	1.82941	1.55083	0.120943	0.284392	5.60455	0.121717	1.10593	0.110059	0.912363	0.960729	5.60455	-3.98889	1.84641	-2.16035	0.0307457	0.111143	5.60455	-1.2735	1.07731	-1.18211	0.237161	0.42282
tRNA-Gly-TCC-4-1	0.603714	1.80582	0.603714	0.603714	0.603714	1.38077	1.71791	0.603714	0.603714	1.76907	0.603714	0.324372	-0.304705	4.01084	-0.0759704	0.939443	NA	0.324372	-0.274581	3.65095	-0.0752082	0.940049	NA	0.324372	0.512977	4.06638	0.126151	0.899613	NA	0.324372	0.482853	3.58899	0.134537	0.892978	NA
tRNA-His-GTG-1-1-tRF3	2.91293	2.58675	0.603714	0.603714	2.23698	2.10766	2.4527	3.26119	0.603714	0.603714	0.603714	1.97899	-0.0886132	1.50441	-0.0589023	0.95303	NA	1.97899	-2.19817	2.07001	-1.06191	0.288274	NA	1.97899	2.45826	1.88123	1.30673	0.191304	0.404868	1.97899	4.56782	1.73469	2.63322	0.00845784	0.0332809
tRNA-His-GTG-1-2-tRF3	4.58845	3.81251	0.603714	0.603714	0.603714	3.25886	2.69886	3.99897	0.603714	3.48622	0.603714	5.84912	-1.02404	1.55262	-0.659556	0.509539	0.707064	5.84912	2.8204	1.85691	1.51887	0.128796	0.289226	5.84912	5.40391	1.93485	2.79293	0.00522324	0.0289517	5.84912	1.55947	1.45434	1.07229	0.283591	0.46796
tRNA-His-GTG-1-4-tRF3	2.15007	1.80582	0.603714	0.603714	0.603714	2.40991	2.14458	1.96434	0.603714	0.603714	0.603714	0.827843	0.410857	2.2439	0.183099	0.85472	NA	0.827843	0	2.46319	0	1	NA	0.827843	1.99844	2.49207	0.801919	0.4226	NA	0.827843	3.64567	2.21178	1.6483	0.0992915	NA
tRNA-His-GTG-1-7-tRF5	7.24591	6.1758	2.01082	0.603714	2.23698	6.72773	6.424	8.07291	0.603714	4.57742	0.603714	63.1611	0.46715	1.39127	0.335773	0.737042	0.841906	63.1611	2.38587	1.64929	1.4466	0.148008	0.315509	63.1611	6.37779	1.73902	3.66746	0.000244969	0.00241648	63.1611	4.45907	1.27734	3.4909	0.0004814	0.0030201
tRNA-His-GTG-1-8-tRF5	7.02978	6.05969	0.603714	2.38923	0.603714	6.07866	5.66135	7.07606	0.603714	5.34557	0.603714	43.2519	-0.23315	1.60449	-0.14531	0.884466	0.927369	43.2519	4.06695	1.86645	2.17898	0.0293329	0.10505	43.2519	7.00783	1.98912	3.52308	0.00042656	0.00400416	43.2519	2.70773	1.44962	1.86788	0.0617783	0.156207
tRNA-His-GTG-1-9-tRF3	6.45075	6.0105	2.01082	0.603714	2.23698	5.52019	4.51963	6.21522	1.54755	4.21835	0.603714	27.2923	-0.7028	1.18763	-0.591765	0.554008	0.748526	27.2923	2.01109	1.51947	1.32354	0.185654	0.37216	27.2923	5.79058	1.5762	3.67375	0.000239012	0.00239837	27.2923	3.07669	1.11124	2.7687	0.00562809	0.0235388
tRNA-His-GTG-1-9-tRF5	2.15007	0.603714	0.603714	0.603714	0.603714	1.38077	0.603714	1.72766	0.603714	0.603714	0.603714	0.303732	-0.991975	4.59157	-0.216042	0.828955	NA	0.303732	0	4.24714	0	1	NA	0.303732	1.33975	4.64576	0.288382	0.773054	NA	0.303732	1.58415	4.1878	0.378277	0.705225	NA
tRNA-His-GTG-2-1	2.15007	2.58675	2.01082	0.603714	0.603714	0.603714	0.603714	1.72766	2.75279	2.21231	2.15681	1.44369	-2.82534	1.84798	-1.52888	0.126294	NA	1.44369	1.87621	1.78924	1.04861	0.294359	NA	1.44369	1.81824	1.94517	0.934748	0.349918	NA	1.44369	-2.88331	1.68307	-1.71313	0.0866894	0.202799
tRNA-Ile-AAT-5-5-tRF3	0.603714	0.603714	0.603714	0.603714	0.603714	1.38077	0.603714	1.96434	0.603714	0.603714	0.603714	0.173316	1.76548	4.67182	0.377901	0.705505	NA	0.173316	0	4.24714	0	1	NA	0.173316	0	4.74827	0	1	NA	0.173316	1.99912	4.16149	0.480385	0.630954	NA
tRNA-Ile-TAT-1-1	1.72204	0.603714	0.603714	0.603714	0.603714	1.69012	0.603714	0.603714	0.603714	0.603714	0.603714	0.169363	-0.56068	4.7108	-0.11902	0.90526	NA	0.169363	0	4.24714	0	1	NA	0.169363	0.408172	4.74247	0.0860673	0.931413	NA	0.169363	1.08386	4.21175	0.257342	0.796915	NA
tRNA-Ile-TAT-2-1	2.15007	0.603714	0.603714	0.603714	0.603714	0.603714	0.603714	0.603714	0.603714	0.603714	0.603714	0.174502	-3.14684	4.64576	-0.677358	0.498179	NA	0.174502	0	4.24714	0	1	NA	0.174502	1.33973	4.64576	0.288376	0.773059	NA	0.174502	0	4.24714	0	1	NA
tRNA-Ile-TAT-2-1-tRF3	1.72204	1.80582	0.603714	0.603714	0.603714	1.38077	0.603714	1.40825	0.603714	0.603714	0.603714	0.273987	-1.55645	4.01361	-0.387793	0.698169	NA	0.273987	0	3.73834	0	1	NA	0.273987	1.44307	4.05308	0.356044	0.721808	NA	0.273987	1.123	3.6955	0.303883	0.761217	NA
tRNA-Leu-CAA-4-1	3.63824	4.66098	4.88493	4.87597	4.33935	3.03143	3.24206	2.92302	3.5362	3.34167	2.92206	12.7384	-1.5116	0.698407	-2.16436	0.0304367	0.104462	12.7384	-1.73417	0.651584	-2.66146	0.00778016	0.0420024	12.7384	-0.566106	0.688876	-0.821782	0.411201	0.63989	12.7384	-0.343542	0.661652	-0.519219	0.603608	0.76951
tRNA-Leu-CAG-1-6	2.15007	2.58675	0.603714	0.603714	0.603714	1.91984	0.603714	1.72766	0.603714	0.603714	1.72712	0.778709	-1.68514	2.36676	-0.712004	0.476462	NA	0.778709	-0.274582	2.5519	-0.107599	0.914314	NA	0.778709	2.78388	2.54354	1.09449	0.273741	NA	0.778709	1.37332	2.37573	0.578062	0.563222	NA
tRNA-Leu-CAG-1-6-tRF5	3.52053	2.58675	0.603714	0.603714	0.603714	3.25886	3.38358	2.5975	1.54755	0.603714	0.603714	2.76836	-0.0353319	1.29261	-0.0273339	0.978193	0.992319	2.76836	-0.274583	1.97738	-0.138862	0.88956	NA	2.76836	3.98153	1.72779	2.3044	0.0211999	0.0875061	2.76836	4.22078	1.61109	2.61983	0.00879747	0.0344136
tRNA-Leu-CAG-2-1	0.603714	0.603714	0.603714	0.603714	0.603714	1.69012	0.603714	1.40825	0.603714	0.603714	0.603714	0.126199	1.32015	4.69721	0.281049	0.778673	NA	0.126199	0	4.24714	0	1	NA	0.126199	0	4.74827	0	1	NA	0.126199	1.55377	4.18998	0.370831	0.710763	NA
tRNA-Leu-CAG-2-1-tRF3	0.603714	0.603714	0.603714	0.603714	0.603714	0.603714	0.603714	1.96434	0.603714	0.603714	0.603714	0.13226	1.38074	4.69333	0.294192	0.768612	NA	0.13226	0	4.24714	0	1	NA	0.13226	0	4.74827	0	1	NA	0.13226	1.61437	4.18563	0.385693	0.699724	NA
tRNA-Leu-TAA-3-1	0.603714	0.603714	2.89134	0.603714	0.603714	1.69012	0.603714	0.603714	1.91665	0.603714	0.603714	0.631154	0.856708	4.04014	0.212049	0.832069	NA	0.631154	-1.75233	3.55944	-0.492305	0.622504	NA	0.631154	-3.09276	4.01744	-0.769834	0.441398	NA	0.631154	-0.483724	3.58504	-0.134928	0.892669	NA
tRNA-Leu-TAG-1-1	1.72204	0.603714	3.41164	3.00583	0.603714	0.603714	0.603714	0.603714	1.54755	2.53096	2.15681	1.80104	-2.22745	2.44948	-0.909354	0.363163	NA	1.80104	-1.24217	1.65349	-0.751244	0.452506	NA	1.80104	-3.11792	2.22284	-1.40267	0.160714	NA	1.80104	-4.1032	1.94756	-2.10684	0.0351311	0.0977498
tRNA-Leu-TAG-1-1-tRF5	1.72204	1.80582	0.603714	0.603714	0.603714	0.603714	1.71791	0.603714	0.603714	0.603714	1.72712	0.363505	-2.28828	3.80366	-0.6016	0.547441	NA	0.363505	-0.274581	3.5224	-0.0779529	0.937866	NA	0.363505	1.44295	3.80366	0.379359	0.704421	NA	0.363505	-0.570747	3.5224	-0.162033	0.87128	NA
tRNA-Leu-TAG-2-1	0.603714	2.58675	3.94488	3.42564	3.21485	0.603714	0.603714	1.40825	1.54755	2.21231	1.72712	3.13634	-2.92823	1.8282	-1.6017	0.109223	0.266362	3.13634	-2.91885	1.30403	-2.23833	0.0251993	NA	3.13634	-2.48878	1.45442	-1.71119	0.0870459	0.241242	3.13634	-2.49816	1.71099	-1.46007	0.144271	0.295158
tRNA-Leu-TAG-3-1	2.70583	1.80582	4.63462	2.38923	3.98934	2.10766	0.603714	1.40825	1.91665	0.603714	1.72712	4.28069	-1.55147	1.4749	-1.05191	0.292839	0.514299	4.28069	-3.95579	1.36604	-2.8958	0.0037819	NA	4.28069	-2.34813	1.34546	-1.74523	0.080945	0.228689	4.28069	0.0561881	1.4937	0.0376167	0.969993	0.989334
tRNA-Leu-TAG-3-1-tRF5	5.33674	2.58675	0.603714	0.603714	0.603714	6.02961	7.11117	5.46624	0.603714	3.73685	0.603714	26.3658	1.9599	1.55738	1.25846	0.208226	0.407844	26.3658	3.15215	1.86106	1.69374	0.0903147	0.228136	26.3658	5.74252	1.95128	2.94294	0.00325107	0.0200983	26.3658	4.55026	1.44273	3.15393	0.0016109	0.00824037
tRNA-Lys-CTT-1-2	0.603714	0.603714	0.603714	0.603714	0.603714	1.38077	1.71791	0.603714	0.603714	0.603714	0.603714	0.127631	1.22956	4.70051	0.26158	0.793646	NA	0.127631	0	4.24714	0	1	NA	0.127631	0	4.74827	0	1	NA	0.127631	1.46318	4.19368	0.348902	0.727163	NA
tRNA-Lys-CTT-10-1-tRF5	5.67192	6.51252	7.43869	8.77705	9.80907	7.28654	5.93295	7.16163	6.83563	8.15265	7.75619	235.788	0.785885	0.765546	1.02657	0.304624	0.525149	235.788	-1.30814	0.677646	-1.93041	0.0535557	0.158134	235.788	-2.87604	0.765044	-3.75932	0.000170379	0.00180292	235.788	-0.782019	0.678212	-1.15306	0.248886	0.434407
tRNA-Lys-CTT-11-1	2.45905	1.80582	0.603714	3.00583	2.23698	2.10766	2.14458	0.603714	3.35426	1.76907	2.46685	2.4109	-0.763425	1.64012	-0.465468	0.641596	0.799506	2.4109	0.771962	1.49599	0.51602	0.60584	NA	2.4109	-0.168309	1.72432	-0.097609	0.922243	0.955485	2.4109	-1.7037	1.39812	-1.21856	0.22301	0.406135
tRNA-Lys-CTT-12-1	0.603714	0.603714	0.603714	0.603714	0.603714	0.603714	0.603714	0.603714	1.91665	0.603714	0.603714	0.122532	0	4.74827	0	1	NA	0.122532	0.327582	4.23045	0.0774342	0.938278	NA	0.122532	0	4.74827	0	1	NA	0.122532	-2.1347	4.23045	-0.504602	0.613838	NA
tRNA-Lys-CTT-3-1	0.603714	0.603714	0.603714	0.603714	0.603714	0.603714	0.603714	1.40825	0.603714	1.76907	0.603714	0.139234	0.157418	4.74827	0.0331527	0.973553	NA	0.139234	-0.274581	4.24714	-0.0646507	0.948452	NA	0.139234	0	4.74827	0	1	NA	0.139234	-0.570745	4.24714	-0.134383	0.893099	NA
tRNA-Lys-CTT-4-1	2.70583	3.55869	3.7886	3.00583	3.77549	2.94625	3.08422	2.15752	3.77114	2.53096	3.26014	6.65067	-0.623452	0.937368	-0.665109	0.505981	0.705611	6.65067	-0.383939	0.854088	-0.449531	0.653048	0.805921	6.65067	-0.539423	0.966255	-0.558261	0.576666	0.7559	6.65067	-0.778936	0.821265	-0.948458	0.342896	0.536532
tRNA-Lys-CTT-5-1	0.603714	0.603714	0.603714	0.603714	0.603714	0.603714	0.603714	0.603714	1.54755	1.76907	0.603714	0.156413	0	4.74827	0	1	NA	0.156413	0.586629	4.21085	0.139314	0.889202	NA	0.156413	0	4.74827	0	1	NA	0.156413	-2.39374	4.21085	-0.568471	0.569715	NA
tRNA-Lys-CTT-7-1	0.603714	1.80582	0.603714	3.00583	0.603714	1.38077	0.603714	0.603714	1.91665	2.78463	0.603714	1.12583	-1.33277	2.92496	-0.455656	0.648637	NA	1.12583	0.16273	2.32081	0.0701178	0.9441	NA	1.12583	-1.60924	2.83866	-0.566899	0.570783	NA	1.12583	-3.10474	2.42559	-1.27999	0.200548	0.378876
tRNA-Lys-CTT-chr15-5	2.91293	3.06183	4.43957	3.42564	2.81572	1.38077	0.603714	2.32262	3.97239	2.99695	2.15681	5.84138	-2.29655	1.28822	-1.78274	0.0746293	0.202617	5.84138	-0.641332	1.03821	-0.617727	0.536755	0.717315	5.84138	-1.02991	1.18627	-0.868196	0.385287	0.60934	5.84138	-2.68513	1.15333	-2.32816	0.0199036	0.0655243
tRNA-Lys-TTT-14-1	3.39195	2.84561	2.89134	0.603714	2.23698	2.26845	2.4527	2.15752	2.40577	1.76907	1.72712	2.79733	-1.4011	1.11524	-1.25631	0.209002	0.407844	2.79733	-0.624328	1.28225	-0.486901	0.626328	NA	2.79733	1.26594	1.27556	0.992454	0.320976	0.546835	2.79733	0.489168	1.12288	0.435637	0.6631	0.80918
tRNA-Lys-TTT-3-1	0.603714	2.26076	2.01082	0.603714	0.603714	0.603714	0.603714	0.603714	0.603714	1.76907	0.603714	0.440503	-3.34667	4.30224	-0.777889	0.436635	NA	0.440503	-1.23637	3.96164	-0.312086	0.754976	NA	0.440503	0.577762	4.30224	0.134293	0.893171	NA	0.440503	-1.53253	3.96164	-0.386844	0.698872	NA
tRNA-Lys-TTT-3-5	2.15007	1.80582	2.01082	0.603714	2.81572	1.38077	0.603714	1.40825	1.54755	1.76907	0.603714	1.05341	-2.07037	1.97347	-1.0491	0.294132	NA	1.05341	-1.80502	1.87359	-0.963398	0.335348	NA	1.05341	-0.390454	1.89308	-0.206254	0.836593	NA	1.05341	-0.655802	1.95479	-0.335485	0.737259	NA
tRNA-Lys-TTT-5-1	3.52053	0.603714	0.603714	0.603714	0.603714	3.62481	1.71791	3.26119	0.603714	1.76907	1.72712	2.53446	0.4157	1.84062	0.225847	0.82132	0.897255	2.53446	0.727778	2.19296	0.331871	0.739987	NA	2.53446	3.51297	2.16815	1.62026	0.105177	0.27951	2.53446	3.20089	1.86978	1.71191	0.0869137	0.202799
tRNA-Met-CAT-2-1	6.21005	6.7706	3.1762	3.74723	4.17508	3.77712	6.10258	4.12562	3.25344	3.18018	2.71439	28.8318	-1.56655	0.830025	-1.88735	0.0591134	0.169502	28.8318	-0.89088	0.88128	-1.01089	0.312068	0.503223	28.8318	3.0758	0.901417	3.41218	0.000644445	0.00568284	28.8318	2.40014	0.80811	2.97006	0.00297741	0.0133782
tRNA-Met-CAT-6-1	4.46794	4.37911	2.5277	3.74723	4.48663	2.26845	2.4527	2.5975	3.90844	3.94946	4.1244	10.7255	-2.71313	0.79599	-3.4085	0.000653208	0.0048303	10.7255	0.286741	0.725189	0.395402	0.692546	0.836029	10.7255	0.793383	0.789126	1.00539	0.314707	0.545021	10.7255	-2.20649	0.732652	-3.01165	0.00259834	0.0118349
tRNA-Phe-GAA-1-5-tRF5	2.70583	1.80582	2.01082	3.00583	0.603714	0.603714	2.4527	2.82325	1.91665	1.76907	0.603714	1.94701	-0.0703983	1.73925	-0.0404763	0.967713	NA	1.94701	-1.39586	1.82815	-0.763533	0.445145	NA	1.94701	0.206812	1.87417	0.110349	0.912133	0.949662	1.94701	1.53227	1.68956	0.906905	0.364457	0.561028
tRNA-Phe-GAA-2-1	0.603714	0.603714	0.603714	0.603714	0.603714	0.603714	0.603714	0.603714	0.603714	2.21231	0.603714	0.190295	0	4.74827	0	1	NA	0.190295	0.844147	4.18988	0.201473	0.840329	NA	0.190295	0	4.74827	0	1	NA	0.190295	-2.65126	4.18988	-0.632776	0.52688	NA
tRNA-Pro-AGG-1-1	2.70583	4.59555	0.603714	0.603714	2.23698	3.11155	1.71791	1.72766	0.603714	0.603714	0.603714	3.18455	-2.22802	1.58144	-1.40885	0.158879	0.346085	3.18455	-2.19817	2.13969	-1.02733	0.304265	NA	3.18455	4.07096	1.93079	2.10844	0.0349926	0.122685	3.18455	4.04111	1.83065	2.20747	0.0272812	0.0828402
tRNA-Pro-AGG-2-4	0.603714	1.80582	0.603714	0.603714	0.603714	1.38077	0.603714	1.96434	0.603714	0.603714	0.603714	0.27491	0.241234	4.65783	0.0517911	0.958695	NA	0.27491	0	4.24714	0	1	NA	0.27491	0.521511	4.7345	0.110151	0.912289	NA	0.27491	1.99911	4.16149	0.480384	0.630954	NA
tRNA-Pro-AGG-2-6-tRF5	1.72204	0.603714	0.603714	0.603714	0.603714	2.65186	0.603714	1.96434	0.603714	0.603714	0.603714	0.54796	1.75319	4.00709	0.437523	0.661732	NA	0.54796	0	3.71452	0	1	NA	0.54796	0.409388	4.1461	0.0987405	0.921344	NA	0.54796	3.39895	3.55869	0.955115	0.33952	NA
tRNA-Pro-AGG-2-8	1.72204	0.603714	0.603714	0.603714	0.603714	1.38077	0.603714	1.72766	0.603714	0.603714	0.603714	0.216481	-0.0603967	4.68941	-0.0128794	0.989724	NA	0.216481	0	4.24714	0	1	NA	0.216481	0.408176	4.74247	0.0860683	0.931412	NA	0.216481	1.58415	4.1878	0.378277	0.705225	NA
tRNA-Pro-TGG-1-1	0.603714	1.80582	2.89134	2.38923	2.81572	1.38077	1.71791	0.603714	0.603714	2.21231	0.603714	1.47964	-0.378967	2.31362	-0.163798	0.86989	NA	1.47964	-2.6243	1.80419	-1.45456	0.145792	NA	1.47964	-2.89757	2.18233	-1.32774	0.184264	NA	1.47964	-0.652233	1.96096	-0.332608	0.73943	0.862213
tRNA-Pro-TGG-1-1-tRF3	0.603714	2.26076	0.603714	0.603714	0.603714	1.69012	2.14458	0.603714	0.603714	0.603714	0.603714	0.458449	-0.270508	4.23252	-0.0639117	0.949041	NA	0.458449	0	3.99402	0	1	NA	0.458449	1.53974	4.33949	0.354821	0.722723	NA	0.458449	2.50561	3.87753	0.646186	0.518159	NA
tRNA-Pro-TGG-2-1	0.603714	1.80582	0.603714	0.603714	0.603714	0.603714	0.603714	0.603714	2.40577	1.76907	0.603714	0.441804	-2.32497	4.4165	-0.526428	0.598591	NA	0.441804	1.72191	3.84881	0.447388	0.654595	NA	0.441804	0.517853	4.4165	0.117254	0.906659	NA	0.441804	-3.52903	3.84881	-0.916914	0.359188	NA
tRNA-Pro-TGG-3-2	1.72204	0.603714	0.603714	0.603714	0.603714	1.38077	0.603714	0.603714	1.54755	0.603714	0.603714	0.189573	-1.2535	4.74247	-0.264314	0.791538	NA	0.189573	-0.274581	4.24714	-0.0646507	0.948452	NA	0.189573	0.408174	4.74247	0.0860678	0.931412	NA	0.189573	-0.570745	4.24714	-0.134383	0.893099	NA
tRNA-SeC-TCA-1-1	3.09204	2.84561	5.64123	5.73232	5.23317	2.75752	1.71791	2.32262	5.62916	4.86421	4.60055	22.1246	-0.941221	0.843679	-1.11562	0.264587	0.482785	22.1246	-0.47558	0.576333	-0.825182	0.409268	0.597747	22.1246	-3.09396	0.76946	-4.02095	5.79629e-05	0.000766691	22.1246	-3.5596	0.672225	-5.29526	1.18848e-07	2.54947e-06
tRNA-SeC-TCA-1-1-tRF5	1.72204	1.80582	0.603714	0.603714	0.603714	0.603714	0.603714	0.603714	0.603714	0.603714	0.603714	0.188844	-3.25037	4.63742	-0.7009	0.483365	NA	0.188844	0	4.24714	0	1	NA	0.188844	1.44326	4.63742	0.31122	0.755634	NA	0.188844	0	4.24714	0	1	NA
tRNA-Ser-AGA-2-6	3.94166	4.37911	8.0369	5.58125	7.23098	3.03143	2.14458	2.92302	5.02774	4.91527	3.85871	51.1556	-1.84359	0.860717	-2.14193	0.0321995	0.107077	51.1556	-2.72415	0.701957	-3.8808	0.000104114	0.0022749	51.1556	-3.32075	0.806827	-4.11581	3.85827e-05	0.000547686	51.1556	-2.44018	0.763287	-3.19694	0.00138892	0.0072159
tRNA-Ser-CGA-1-1	0.603714	1.80582	0.603714	0.603714	0.603714	0.603714	1.71791	0.603714	0.603714	0.603714	0.603714	0.188168	-1.3668	4.73451	-0.288689	0.77282	NA	0.188168	0	4.24714	0	1	NA	0.188168	0.521473	4.73451	0.110143	0.912296	NA	0.188168	0.391043	4.24714	0.0920721	0.926641	NA
tRNA-Ser-CGA-1-1-tRF5	0.603714	0.603714	0.603714	0.603714	0.603714	1.38077	0.603714	1.96434	0.603714	0.603714	0.603714	0.173316	1.76548	4.67182	0.377901	0.705505	NA	0.173316	0	4.24714	0	1	NA	0.173316	0	4.74827	0	1	NA	0.173316	1.99912	4.16149	0.480385	0.630954	NA
tRNA-Ser-CGA-4-1	0.603714	0.603714	2.5277	0.603714	0.603714	0.603714	0.603714	1.40825	1.91665	0.603714	0.603714	0.450958	0.157402	4.37245	0.0359986	0.971283	NA	0.450958	-1.24069	3.87056	-0.320546	0.748555	NA	0.450958	-2.57603	4.35286	-0.591803	0.553983	NA	0.450958	-1.17794	3.89257	-0.302612	0.762185	NA
tRNA-Ser-GCT-3-1	1.72204	0.603714	0.603714	2.38923	2.23698	2.5367	2.14458	1.96434	0.603714	2.21231	1.72712	1.39526	2.09782	2.04368	1.02649	0.30466	NA	1.39526	-0.622085	1.78741	-0.348037	0.727813	NA	1.39526	-1.52003	2.22737	-0.682432	0.494966	NA	1.39526	1.19988	1.55251	0.772862	0.439604	0.626877
tRNA-Ser-GCT-4-2	1.72204	1.80582	0.603714	0.603714	0.603714	1.38077	0.603714	1.96434	0.603714	0.603714	0.603714	0.362161	-0.666574	3.67961	-0.181154	0.856247	NA	0.362161	0	3.4998	0	1	NA	0.362161	1.44294	3.7775	0.381984	0.702473	NA	0.362161	2.01274	3.39391	0.593046	0.55315	NA
tRNA-Ser-GCT-4-3-tRF3	5.30201	3.4121	0.603714	0.603714	0.603714	4.03979	4.51963	4.31445	0.603714	3.48622	0.603714	9.38067	-0.400103	1.45104	-0.275736	0.782751	0.878056	9.38067	2.81518	1.80059	1.56348	0.117941	0.272453	9.38067	5.86108	1.86204	3.14766	0.00164582	0.0127135	9.38067	2.64579	1.37129	1.92941	0.0536799	0.138899
tRNA-Ser-TGA-1-1	0.603714	0.603714	2.89134	0.603714	2.23698	0.603714	0.603714	0.603714	0.603714	0.603714	0.603714	0.623302	0	4.74726	0	1	NA	0.623302	-3.83741	4.15654	-0.923222	0.355892	NA	0.623302	-3.60378	4.66721	-0.772149	0.440026	NA	0.623302	0	4.24624	0	1	NA
tRNA-Ser-TGA-1-1-tRF3	10.7547	9.0813	4.21362	3.74723	4.74227	11.5339	10.1977	10.399	3.14461	7.09792	2.46685	721.547	0.690965	1.19337	0.579002	0.562588	0.756398	721.547	1.50631	1.11313	1.35323	0.175984	0.362759	721.547	6.08111	1.22943	4.94628	7.5645e-07	1.83439e-05	721.547	5.26576	1.07317	4.90675	9.25979e-07	1.46613e-05
tRNA-Sup-TTA-1-1	0.603714	0.603714	0.603714	2.38923	0.603714	0.603714	1.71791	0.603714	1.54755	0.603714	0.603714	0.38787	0.15741	4.57999	0.0343691	0.972583	NA	0.38787	-1.23637	4.09661	-0.301803	0.762802	NA	0.38787	-1.96452	4.57999	-0.428936	0.66797	NA	0.38787	-0.570745	4.09661	-0.139321	0.889196	NA
tRNA-Thr-AGT-1-1	0.603714	0.603714	0.603714	0.603714	2.81572	1.91984	0.603714	1.40825	0.603714	0.603714	1.72712	0.648926	1.74781	3.35808	0.520477	0.602731	NA	0.648926	-2.18324	3.03758	-0.718742	0.4723	NA	0.648926	-2.9114	3.40965	-0.853873	0.393175	NA	0.648926	1.01964	2.97958	0.342208	0.732194	NA
tRNA-Thr-AGT-1-2-tRF5	3.09204	2.58675	0.603714	0.603714	0.603714	0.603714	0.603714	0.603714	0.603714	0.603714	0.603714	0.828286	-5.3847	4.02953	-1.33631	0.181448	NA	0.828286	0	3.80337	0	1	NA	0.828286	3.57758	4.02953	0.887842	0.374626	NA	0.828286	0	3.80337	0	1	NA
tRNA-Thr-AGT-1-3-tRF3	1.72204	2.26076	0.603714	2.38923	0.603714	2.26845	3.51194	2.82325	0.603714	2.78463	0.603714	2.29229	1.65685	1.75299	0.945158	0.344578	0.566237	2.29229	0.823134	1.92312	0.428019	0.668637	NA	2.29229	1.08874	2.09139	0.520584	0.602657	0.774228	2.29229	1.92247	1.54837	1.2416	0.214383	0.398225
tRNA-Thr-AGT-5-1-tRF5	3.39195	2.84561	0.603714	0.603714	0.603714	1.69012	0.603714	1.96434	0.603714	1.76907	0.603714	1.4139	-2.85618	1.92978	-1.48005	0.138859	NA	1.4139	-0.274582	2.28293	-0.120276	0.904264	NA	1.4139	3.99455	2.14729	1.86028	0.0628465	NA	1.4139	1.41295	2.07966	0.679414	0.496876	0.66752
tRNA-Thr-CGT-2-1	0.603714	1.80582	2.01082	0.603714	0.603714	0.603714	0.603714	0.603714	1.54755	2.21231	0.603714	0.495323	-2.31267	3.64266	-0.634886	0.525503	NA	0.495323	0.297074	3.16267	0.0939316	0.925164	NA	0.495323	-0.45624	3.64266	-0.125249	0.900326	NA	0.495323	-3.06599	3.16267	-0.969431	0.33233	NA
tRNA-Thr-CGT-2-1-tRF3	4.33633	3.06183	2.01082	2.38923	0.603714	3.11155	3.24206	3.90778	1.54755	2.99695	0.603714	5.23961	-0.4765	1.13535	-0.419694	0.674709	0.805121	5.23961	0.458125	1.51361	0.302671	0.762141	0.881099	5.23961	3.07747	1.5118	2.03563	0.0417873	0.142223	5.23961	2.14285	1.13775	1.8834	0.059646	0.151972
tRNA-Thr-CGT-4-1	2.15007	2.84561	2.89134	3.00583	0.603714	0.603714	2.14458	1.96434	1.54755	2.21231	0.603714	2.04441	-1.59424	1.64861	-0.967016	0.333536	0.55571	2.04441	-1.89493	1.64428	-1.15243	0.249142	NA	2.04441	-0.0682602	1.65995	-0.0411219	0.967199	0.987561	2.04441	0.232429	1.63284	0.142346	0.886806	0.946591
tRNA-Thr-CGT-4-1-tRF3	3.39195	3.55869	0.603714	2.38923	0.603714	2.85525	3.08422	3.8103	0.603714	1.76907	0.603714	3.78994	-0.211913	1.08452	-0.195398	0.845081	0.911216	3.78994	-1.23638	1.88788	-0.654902	0.512531	NA	3.78994	3.48074	1.58235	2.19973	0.0278263	0.103814	3.78994	4.50521	1.49547	3.01256	0.00259052	0.0118349
tRNA-Thr-TGT-2-1	0.603714	0.603714	2.01082	0.603714	2.23698	1.38077	0.603714	1.40825	0.603714	0.603714	1.72712	0.512191	0.905119	3.07146	0.294687	0.768233	NA	0.512191	-2.02729	2.74663	-0.7381	0.460454	NA	0.512191	-2.75548	3.0817	-0.894143	0.371245	NA	0.512191	0.176934	2.73515	0.064689	0.948422	NA
tRNA-Thr-TGT-2-1-tRF3	2.15007	1.80582	0.603714	0.603714	0.603714	1.38077	2.69886	0.603714	0.603714	0.603714	0.603714	0.663452	-0.148417	3.20594	-0.0462943	0.963076	NA	0.663452	0	3.19033	0	1	NA	0.663452	1.99526	3.36908	0.592225	0.5537	NA	0.663452	3.08321	3.01753	1.02177	0.306891	NA
tRNA-Thr-TGT-3-1	0.603714	0.603714	2.01082	0.603714	2.23698	0.603714	0.603714	0.603714	0.603714	2.53096	0.603714	0.624404	0	4.12417	0	1	NA	0.624404	-0.309569	3.54491	-0.0873277	0.930411	NA	0.624404	-2.74287	4.09297	-0.67014	0.502768	NA	0.624404	-3.23768	3.58089	-0.904155	0.365913	NA
tRNA-Thr-TGT-4-1	1.72204	0.603714	0.603714	0.603714	0.603714	0.603714	0.603714	1.40825	1.54755	2.21231	0.603714	0.382898	-1.25543	3.88626	-0.323043	0.746663	NA	0.382898	1.26071	3.37903	0.373099	0.709075	NA	0.382898	0.410103	3.88626	0.105526	0.915958	NA	0.382898	-2.10604	3.37903	-0.623268	0.533109	NA
tRNA-Thr-TGT-4-1-tRF5	0.603714	0.603714	0.603714	0.603714	0.603714	1.38077	0.603714	1.40825	0.603714	0.603714	0.603714	0.0851429	0.885118	4.71499	0.187724	0.851093	NA	0.0851429	0	4.24714	0	1	NA	0.0851429	0	4.74827	0	1	NA	0.0851429	1.11874	4.2099	0.26574	0.790439	NA
tRNA-Thr-TGT-5-1	1.72204	1.80582	2.01082	0.603714	0.603714	0.603714	0.603714	0.603714	0.603714	0.603714	0.603714	0.331014	-3.25038	4.61951	-0.70362	0.48167	NA	0.331014	-2.19816	4.23149	-0.519475	0.603429	NA	0.331014	0.481477	4.61951	0.104227	0.916989	NA	0.331014	0	4.23149	0	1	NA
tRNA-Thr-TGT-5-1-tRF3	1.72204	0.603714	2.01082	3.00583	0.603714	1.38077	0.603714	0.603714	1.54755	2.21231	1.72712	1.09018	-1.26527	2.47415	-0.511397	0.609073	NA	1.09018	-0.83801	1.82882	-0.458225	0.646791	NA	1.09018	-2.09073	2.3237	-0.899744	0.368256	NA	1.09018	-2.518	2.01654	-1.24867	0.211786	NA
tRNA-Trp-CCA-2-1	1.72204	1.80582	2.01082	0.603714	0.603714	0.603714	0.603714	0.603714	0.603714	1.76907	0.603714	0.426161	-3.24994	3.58127	-0.907481	0.364152	NA	0.426161	-1.23637	3.33066	-0.371209	0.710482	NA	0.426161	0.481027	3.58127	0.134317	0.893152	NA	0.426161	-1.53254	3.33066	-0.46013	0.645423	NA
tRNA-Trp-CCA-3-3	0.603714	2.26076	0.603714	0.603714	0.603714	0.603714	0.603714	0.603714	1.54755	1.76907	0.603714	0.359599	-3.34789	4.58172	-0.730708	0.464958	NA	0.359599	0.58662	4.16829	0.140734	0.88808	NA	0.359599	1.54078	4.58172	0.336289	0.736653	NA	0.359599	-2.39373	4.16829	-0.574273	0.565783	NA
tRNA-Trp-CCA-3-3-tRF3	1.72204	0.603714	0.603714	0.603714	0.603714	0.603714	0.603714	1.40825	0.603714	0.603714	0.603714	0.131338	-1.25349	4.74247	-0.264312	0.79154	NA	0.131338	0	4.24714	0	1	NA	0.131338	0.408165	4.74247	0.0860659	0.931414	NA	0.131338	0.391043	4.24714	0.0920721	0.926641	NA
tRNA-Trp-CCA-4-1	2.15007	0.603714	2.89134	0.603714	2.23698	1.91984	2.4527	1.96434	1.91665	0.603714	0.603714	1.43549	0.888805	1.87111	0.475014	0.634777	NA	1.43549	-2.23862	1.87327	-1.19504	0.232073	NA	1.43549	-1.30307	1.96476	-0.663218	0.507191	NA	1.43549	1.82436	1.7748	1.02793	0.303984	0.493047
tRNA-Tyr-GTA-2-1	2.70583	3.06183	3.1762	0.603714	0.603714	1.38077	3.24206	2.15752	0.603714	0.603714	0.603714	2.24908	-0.693133	1.78149	-0.389076	0.69722	0.825428	2.24908	-3.82318	2.06317	-1.85306	0.0638734	NA	2.24908	1.03683	1.91256	0.542114	0.58774	0.763537	2.24908	4.16687	1.94228	2.14535	0.0319252	0.0921953
tRNA-Tyr-GTA-2-1-tRF3	0.603714	0.603714	0.603714	0.603714	0.603714	0.603714	1.71791	1.40825	0.603714	0.603714	0.603714	0.130662	1.27704	4.69876	0.271782	0.78579	NA	0.130662	0	4.24714	0	1	NA	0.130662	0	4.74827	0	1	NA	0.130662	1.51066	4.19171	0.360393	0.718553	NA
tRNA-Tyr-GTA-5-3	0.603714	0.603714	0.603714	0.603714	0.603714	0.603714	0.603714	0.603714	0.603714	2.21231	0.603714	0.190295	0	4.74827	0	1	NA	0.190295	0.844147	4.18988	0.201473	0.840329	NA	0.190295	0	4.74827	0	1	NA	0.190295	-2.65126	4.18988	-0.632776	0.52688	NA
tRNA-Tyr-GTA-5-4	1.72204	2.58675	0.603714	0.603714	0.603714	0.603714	0.603714	0.603714	0.603714	0.603714	0.603714	0.39203	-4.30222	4.57899	-0.939556	0.347445	NA	0.39203	0	4.24714	0	1	NA	0.39203	2.49511	4.57899	0.544903	0.58582	NA	0.39203	0	4.24714	0	1	NA
tRNA-Tyr-GTA-5-5	1.72204	3.4121	2.89134	2.38923	0.603714	1.38077	2.90548	0.603714	0.603714	0.603714	0.603714	1.93887	-1.42207	2.10565	-0.675356	0.499449	NA	1.93887	-3.94883	2.26007	-1.74722	0.0805992	NA	1.93887	0.803316	2.17999	0.368496	0.712504	0.84113	1.93887	3.33008	2.18845	1.52166	0.128094	0.271282
tRNA-Und-NNN-4-1	0.603714	0.603714	4.33107	3.42564	7.40692	1.38077	0.603714	1.72766	1.91665	2.53096	2.15681	18.1504	1.48033	2.08502	0.709986	0.477713	0.684029	18.1504	-4.92606	1.23071	-4.00261	6.26466e-05	0.00157776	18.1504	-8.39041	1.8982	-4.42019	9.8612e-06	0.00017885	18.1504	-1.98402	1.50293	-1.3201	0.186802	0.359027
tRNA-Val-CAC-3-1	3.63824	3.24813	8.68371	6.86485	7.23098	3.67743	3.24206	3.95411	5.70574	7.13062	4.20296	83.2932	0.266179	0.954575	0.278845	0.780363	0.877128	83.2932	-1.73508	0.777337	-2.23208	0.0256097	0.0974698	83.2932	-4.77281	0.934942	-5.10492	3.30931e-07	9.17152e-06	83.2932	-2.77155	0.800843	-3.46079	0.000538595	0.00328592
tRNA-Val-CAC-3-1-tRF5	1.72204	0.603714	0.603714	0.603714	2.23698	0.603714	0.603714	0.603714	0.603714	0.603714	0.603714	0.284044	-2.21528	4.74247	-0.467115	0.640418	NA	0.284044	-2.19816	4.24714	-0.517562	0.604764	NA	0.284044	-0.553623	4.74247	-0.116737	0.907068	NA	0.284044	0	4.24714	0	1	NA
tRNA-Val-CAC-chr1-16	1.72204	0.603714	4.0856	3.42564	2.81572	0.603714	0.603714	1.40825	2.40577	3.18018	0.603714	3.34049	-1.26927	2.25308	-0.563348	0.573198	0.761554	3.34049	-1.58559	1.30849	-1.21178	0.225597	NA	3.34049	-4.11778	1.96292	-2.09778	0.0359245	0.125198	3.34049	-3.80145	1.71332	-2.21876	0.026503	0.0808462
tRNA-Val-TAC-1-1	3.25019	4.21414	8.65041	6.49416	5.9913	2.75752	3.08422	3.26119	6.56481	7.22449	4.20296	76.2859	-1.01461	1.05285	-0.963681	0.335206	0.55571	76.2859	-1.11221	0.873246	-1.27365	0.202789	0.388679	76.2859	-4.03719	1.01932	-3.96068	7.47379e-05	0.000945597	76.2859	-3.93959	0.912161	-4.31896	1.56764e-05	0.00017262
tRNA-Val-TAC-2-1	3.74681	4.12388	6.91062	6.40705	6.85281	3.77712	3.24206	3.95411	6.10958	7.13062	4.60055	53.7612	-0.297121	0.793405	-0.374489	0.708041	0.829373	53.7612	-0.47844	0.650705	-0.735265	0.462178	0.647346	53.7612	-3.05684	0.77566	-3.94096	8.11577e-05	0.000963954	53.7612	-2.87552	0.671759	-4.28058	1.86403e-05	0.000196759
tRNA-Val-TAC-3-1	0.603714	0.603714	2.89134	3.42564	3.21485	1.38077	0.603714	0.603714	2.40577	2.21231	0.603714	2.21339	0.157443	2.31189	0.0681012	0.945705	0.963773	2.21339	-1.94698	1.45199	-1.3409	0.179953	NA	2.21339	-5.04823	2.0466	-2.46665	0.0136385	0.0610586	2.21339	-2.94381	1.80682	-1.62928	0.103254	0.231972
tRNA-iMet-CAT-1-1	3.94166	4.84105	3.41164	3.42564	3.21485	2.94625	2.4527	2.5975	1.91665	2.21231	0.603714	6.825	-2.31644	0.840561	-2.75582	0.00585452	0.0291172	6.825	-2.69079	1.07452	-2.50419	0.0122733	0.0576712	6.825	1.35839	0.889579	1.527	0.12676	0.307394	6.825	1.73274	1.0343	1.67528	0.0938791	0.216019
tRNA-iMet-CAT-1-8	0.603714	0.603714	0.603714	0.603714	2.23698	1.69012	0.603714	1.40825	0.603714	0.603714	0.603714	0.322992	1.32013	4.69721	0.281046	0.778675	NA	0.322992	-2.19816	4.24714	-0.517562	0.604764	NA	0.322992	-1.96452	4.74827	-0.413733	0.67907	NA	0.322992	1.55377	4.18998	0.370831	0.710763	NA
