# Supplementary material for: Extracellular Vesicles Derived From Adult and Fetal Bone Marrow Mesenchymal Stromal Cells Differentially Promote ex vivo Expansion of Hematopoietic Stem and Progenitor Cells
Source: Front Bioeng Biotechnol. 2021 Feb 25;9:640419. doi: 10.3389/fbioe.2021.640419 (PMC7947881; doi:10.3389/fbioe.2021.640419)
Supplement: Supplementary Table 3 — Differential gene expression analyses of human UCB-CD34+ 24 h incubated with aEVs, fEVs, and cytokine control. Result output of the differential gene expression analyses in UCB-CD34+ incubated for 24 h with aEVs, fEVs or cytokine control (CC) (n = 3 per treatment). Result output after differential gene expression analyses with DESeq2 (Love et al., 2014). [file Table_3.XLSX]

## Sheet: (1) Results-AEVvsCC
Ensembl ID	baseMean	log2FoldChange	lfcSE	stat	pvalue	padj	Gene Symbol	Gene Name
ENSG00000000003	47.8496	-0.241606	0.5028	-0.480521	0.630857	0.999912	TSPAN6	tetraspanin 6
ENSG00000000419	1991.99	0.0903897	0.116898	0.773235	0.439383	0.999912	DPM1	dolichyl-phosphate mannosyltransferase subunit 1, catalytic
ENSG00000000457	675.942	-0.265335	0.166675	-1.59193	0.111401	0.999912	SCYL3	SCY1 like pseudokinase 3
ENSG00000000460	829.807	0.21154	0.201216	1.05131	0.293118	0.999912	C1orf112	chromosome 1 open reading frame 112
ENSG00000000938	166.236	0.62362	0.28972	2.15249	0.0313586	0.886975	FGR	FGR proto-oncogene, Src family tyrosine kinase
ENSG00000000971	259.23	0.00469704	0.206752	0.0227182	0.981875	0.999912	CFH	complement factor H
ENSG00000001036	1497.89	0.0123685	0.136301	0.0907437	0.927696	0.999912	FUCA2	alpha-L-fucosidase 2
ENSG00000001084	1062.45	-0.184611	0.130014	-1.41993	0.155628	0.999912	GCLC	glutamate-cysteine ligase catalytic subunit
ENSG00000001167	1074.55	-0.195639	0.155538	-1.25782	0.208456	0.999912	NFYA	nuclear transcription factor Y subunit alpha
ENSG00000001460	283.591	-0.243818	0.213965	-1.13952	0.254485	0.999912	STPG1	sperm tail PG-rich repeat containing 1
ENSG00000001461	1112.13	-0.280943	0.163343	-1.71996	0.085439	0.999912	NIPAL3	NIPA like domain containing 3
ENSG00000001497	3803.12	0.0934723	0.109041	0.857225	0.391321	0.999912	LAS1L	LAS1 like ribosome biogenesis factor
ENSG00000001561	465.578	-0.0477999	0.180305	-0.265105	0.790929	0.999912	ENPP4	ectonucleotide pyrophosphatase/phosphodiesterase 4
ENSG00000001629	374.797	0.108441	0.212891	0.509372	0.610492	0.999912	ANKIB1	ankyrin repeat and IBR domain containing 1
ENSG00000001630	13706.9	-0.290649	0.105955	-2.74313	0.00608569	0.519329	CYP51A1	cytochrome P450 family 51 subfamily A member 1
ENSG00000001631	1058.07	-0.0528021	0.145753	-0.362272	0.717149	0.999912	KRIT1	KRIT1 ankyrin repeat containing
ENSG00000002016	339.025	-0.26746	0.23809	-1.12336	0.261285	0.999912	RAD52	RAD52 homolog, DNA repair protein
ENSG00000002330	1125.31	0.209685	0.124327	1.68655	0.091689	0.999912	BAD	BCL2 associated agonist of cell death
ENSG00000002549	3864.48	0.0559865	0.122241	0.458	0.646952	0.999912	LAP3	leucine aminopeptidase 3
ENSG00000002586	7356.95	-0.0639927	0.0970703	-0.659241	0.509741	0.999912	CD99	CD99 molecule (Xg blood group)
ENSG00000002587	38.2527	0.0147021	0.756677	0.0194298	0.984498	0.999912	HS3ST1	heparan sulfate-glucosamine 3-sulfotransferase 1
ENSG00000002726	86.0804	-0.0434726	0.386476	-0.112485	0.910439	0.999912	AOC1	amine oxidase copper containing 1
ENSG00000002746	18.9707	2.38393	1.13485	2.10066	0.0356706	0.89007	HECW1	HECT, C2 and WW domain containing E3 ubiquitin protein ligase 1
ENSG00000002822	2312.91	0.437206	0.113355	3.85695	0.000114811	0.0562192	MAD1L1	mitotic arrest deficient 1 like 1
ENSG00000002834	2058.09	-0.040458	0.139222	-0.2906	0.771357	0.999912	LASP1	LIM and SH3 protein 1
ENSG00000002919	733.535	0.0107089	0.146047	0.0733246	0.941548	0.999912	SNX11	sorting nexin 11
ENSG00000003056	7240.19	0.0490389	0.108477	0.452069	0.65122	0.999912	M6PR	mannose-6-phosphate receptor, cation dependent
ENSG00000003096	690.039	-0.130696	0.177934	-0.734519	0.462632	0.999912	KLHL13	kelch like family member 13
ENSG00000003147	1706.63	-0.0729338	0.126971	-0.574412	0.565689	0.999912	ICA1	islet cell autoantigen 1
ENSG00000003249	87.2626	-0.199107	0.406032	-0.490372	0.623871	0.999912	DBNDD1	dysbindin domain containing 1
ENSG00000003393	1131.23	-0.0542399	0.143479	-0.378033	0.705406	0.999912	ALS2	alsin Rho guanine nucleotide exchange factor ALS2
ENSG00000003400	863.472	-0.212124	0.167464	-1.26668	0.205268	0.999912	CASP10	caspase 10
ENSG00000003402	2072.25	-0.101237	0.133145	-0.760354	0.447043	0.999912	CFLAR	CASP8 and FADD like apoptosis regulator
ENSG00000003436	1213.81	-0.349531	0.134722	-2.59447	0.00947373	0.640502	TFPI	tissue factor pathway inhibitor
ENSG00000003509	808.929	-0.14213	0.133485	-1.06477	0.286981	0.999912	NDUFAF7	NADH:ubiquinone oxidoreductase complex assembly factor 7
ENSG00000003756	3227.49	-0.156557	0.101331	-1.545	0.122346	0.999912	RBM5	RNA binding motif protein 5
ENSG00000003987	46.118	-0.130895	0.569172	-0.229974	0.818112	0.999912	MTMR7	myotubularin related protein 7
ENSG00000003989	7.29908	-0.639514	1.18172	-0.541171	0.588389	0.999912	SLC7A2	solute carrier family 7 member 2
ENSG00000004059	3696.08	0.0628368	0.0991205	0.633943	0.526118	0.999912	ARF5	ADP ribosylation factor 5
ENSG00000004139	340.171	-0.185922	0.230014	-0.808309	0.418913	0.999912	SARM1	sterile alpha and TIR motif containing 1
ENSG00000004142	6107.74	0.0342588	0.103416	0.33127	0.74044	0.999912	POLDIP2	DNA polymerase delta interacting protein 2
ENSG00000004399	1840.76	-0.0375759	0.119179	-0.315289	0.752542	0.999912	PLXND1	plexin D1
ENSG00000004455	12748	0.0297124	0.103913	0.285936	0.774927	0.999912	AK2	adenylate kinase 2
ENSG00000004468	271.909	0.786216	0.304626	2.58092	0.0098537	0.643106	CD38	CD38 molecule
ENSG00000004478	11568	0.0256428	0.104255	0.245963	0.805711	0.999912	FKBP4	FKBP prolyl isomerase 4
ENSG00000004487	7469.98	-0.0599411	0.121335	-0.494013	0.621297	0.999912	KDM1A	lysine demethylase 1A
ENSG00000004534	2528.38	-0.165786	0.12632	-1.31242	0.189378	0.999912	RBM6	RNA binding motif protein 6
ENSG00000004660	214.806	0.266887	0.235187	1.13479	0.256465	0.999912	CAMKK1	calcium/calmodulin dependent protein kinase kinase 1
ENSG00000004700	1972.38	-0.173099	0.133226	-1.29929	0.193845	0.999912	RECQL	RecQ like helicase
ENSG00000004766	620.651	-0.0948824	0.14755	-0.643051	0.520191	0.999912	VPS50	VPS50 subunit of EARP/GARPII complex
ENSG00000004776	36.901	0.506074	0.496721	1.01883	0.308285	0.999912	HSPB6	heat shock protein family B (small) member 6
ENSG00000004777	129.357	0.510465	0.28707	1.77819	0.0753726	0.994763	ARHGAP33	Rho GTPase activating protein 33
ENSG00000004779	1819.75	0.208854	0.141753	1.47336	0.140654	0.999912	NDUFAB1	NADH:ubiquinone oxidoreductase subunit AB1
ENSG00000004809	1168.71	0.0421218	0.124955	0.337095	0.736045	0.999912	SLC22A16	solute carrier family 22 member 16
ENSG00000004838	22.9655	-0.986298	0.686046	-1.43766	0.150532	0.999912	ZMYND10	zinc finger MYND-type containing 10
ENSG00000004846	19.312	-0.362603	0.688166	-0.526912	0.598255	0.999912	ABCB5	ATP binding cassette subfamily B member 5
ENSG00000004864	1168.45	0.125819	0.132575	0.949037	0.342602	0.999912	SLC25A13	solute carrier family 25 member 13
ENSG00000004866	1457.49	0.772413	0.363248	2.12641	0.0334694	0.89007	ST7	suppression of tumorigenicity 7
ENSG00000004897	1453.04	-0.00794954	0.153111	-0.0519202	0.958592	0.999912	CDC27	cell division cycle 27
ENSG00000004939	65.3784	0.133463	0.437251	0.305233	0.760189	0.999912	SLC4A1	solute carrier family 4 member 1 (Diego blood group)
ENSG00000004961	932.586	0.00566082	0.131453	0.0430635	0.965651	0.999912	HCCS	holocytochrome c synthase
ENSG00000004975	3335.98	-0.235275	0.140151	-1.67873	0.0932053	0.999912	DVL2	dishevelled segment polarity protein 2
ENSG00000005007	2336.53	0.0626055	0.131772	0.475105	0.634712	0.999912	UPF1	UPF1 RNA helicase and ATPase
ENSG00000005020	2854.44	-0.183491	0.152659	-1.20197	0.229375	0.999912	SKAP2	src kinase associated phosphoprotein 2
ENSG00000005022	12476.8	0.148279	0.118132	1.2552	0.209407	0.999912	SLC25A5	solute carrier family 25 member 5
ENSG00000005059	2418.82	0.0581371	0.114979	0.505633	0.613114	0.999912	MCUB	mitochondrial calcium uniporter dominant negative subunit beta
ENSG00000005073	7.03134	-2.86642	1.35493	-2.11555	0.0343833	0.89007	HOXA11	homeobox A11
ENSG00000005075	804.183	0.166967	0.144913	1.15218	0.249246	0.999912	POLR2J	RNA polymerase II subunit J
ENSG00000005100	459.617	0.0186521	0.17032	0.109512	0.912796	0.999912	DHX33	DEAH-box helicase 33
ENSG00000005108	71.3938	-0.557774	0.550615	-1.013	0.311058	0.999912	THSD7A	thrombospondin type 1 domain containing 7A
ENSG00000005156	1544.86	0.0984964	0.170154	0.578866	0.56268	0.999912	LIG3	DNA ligase 3
ENSG00000005175	1914.05	-0.00412505	0.136605	-0.0301969	0.97591	0.999912	RPAP3	RNA polymerase II associated protein 3
ENSG00000005187	808.605	0.380902	0.151853	2.50836	0.0121292	0.691722	ACSM3	acyl-CoA synthetase medium chain family member 3
ENSG00000005189	719.19	0.00280004	0.160409	0.0174556	0.986073	0.999912	REXO5	RNA exonuclease 5
ENSG00000005194	4504.32	0.0497994	0.12122	0.410818	0.681206	0.999912	CIAPIN1	cytokine induced apoptosis inhibitor 1
ENSG00000005206	3333.29	0.156111	0.128031	1.21932	0.222722	0.999912	SPPL2B	signal peptide peptidase like 2B
ENSG00000005238	290.329	-0.576767	0.237643	-2.42703	0.0152228	0.745411	FAM214B	family with sequence similarity 214 member B
ENSG00000005243	23.9489	0.27513	0.638612	0.430825	0.666596	0.999912	COPZ2	COPI coat complex subunit zeta 2
ENSG00000005249	1536.19	-0.0730902	0.1452	-0.503375	0.614701	0.999912	PRKAR2B	protein kinase cAMP-dependent type II regulatory subunit beta
ENSG00000005302	1172.79	0.0433947	0.122129	0.355318	0.722351	0.999912	MSL3	MSL complex subunit 3
ENSG00000005339	741.133	0.331636	0.239901	1.38239	0.166853	0.999912	CREBBP	CREB binding protein
ENSG00000005379	692.095	-0.222076	0.177623	-1.25027	0.211203	0.999912	TSPOAP1	TSPO associated protein 1
ENSG00000005381	28442.5	-0.109263	0.301076	-0.362907	0.716675	0.999912	MPO	myeloperoxidase
ENSG00000005436	1657.09	0.33959	0.128169	2.64955	0.00805993	0.604965	GCFC2	GC-rich sequence DNA-binding factor 2
ENSG00000005448	1428.98	-0.0107251	0.118608	-0.0904249	0.92795	0.999912	WDR54	WD repeat domain 54
ENSG00000005469	401.756	0.15205	0.199777	0.761097	0.446599	0.999912	CROT	carnitine O-octanoyltransferase
ENSG00000005471	16.6124	0.932039	0.773314	1.20525	0.228106	0.999912	ABCB4	ATP binding cassette subfamily B member 4
ENSG00000005483	3324.32	-0.0552299	0.123199	-0.448298	0.653938	0.999912	KMT2E	lysine methyltransferase 2E (inactive)
ENSG00000005486	2084.91	0.129916	0.114848	1.1312	0.257972	0.999912	RHBDD2	rhomboid domain containing 2
ENSG00000005513	60.8269	0.178166	0.420622	0.423578	0.671873	0.999912	SOX8	SRY-box transcription factor 8
ENSG00000005700	1362.67	-0.0547401	0.132979	-0.411644	0.6806	0.999912	IBTK	inhibitor of Bruton tyrosine kinase
ENSG00000005801	2102.35	-0.0109514	0.109521	-0.0999937	0.920349	0.999912	ZNF195	zinc finger protein 195
ENSG00000005810	2466.32	-0.0381647	0.154941	-0.246318	0.805436	0.999912	MYCBP2	MYC binding protein 2
ENSG00000005812	2647.12	0.0489919	0.117941	0.415392	0.677855	0.999912	FBXL3	F-box and leucine rich repeat protein 3
ENSG00000005844	2595.21	-0.285554	0.15416	-1.85231	0.0639808	0.954047	ITGAL	integrin subunit alpha L
ENSG00000005882	1557.02	0.0428018	0.14339	0.298498	0.765323	0.999912	PDK2	pyruvate dehydrogenase kinase 2
ENSG00000005884	81.3428	-0.0557665	0.373581	-0.149276	0.881336	0.999912	ITGA3	integrin subunit alpha 3
ENSG00000005889	1244.36	-0.0496386	0.164834	-0.301143	0.763306	0.999912	ZFX	zinc finger protein X-linked
ENSG00000005893	4767.83	-0.127566	0.107194	-1.19005	0.234028	0.999912	LAMP2	lysosomal associated membrane protein 2
ENSG00000005961	936.992	-0.118268	0.172612	-0.685171	0.493236	0.999912	ITGA2B	integrin subunit alpha 2b
ENSG00000006007	2323.77	-0.0514632	0.133864	-0.384445	0.700649	0.999912	GDE1	glycerophosphodiester phosphodiesterase 1
ENSG00000006015	3972.85	0.181891	0.106298	1.71114	0.0870556	0.999912	REX1BD	required for excision 1-B domain containing
ENSG00000006016	78.4415	0.390685	0.337191	1.15864	0.246601	0.999912	CRLF1	cytokine receptor like factor 1
ENSG00000006025	542.058	0.0322715	0.199229	0.161982	0.87132	0.999912	OSBPL7	oxysterol binding protein like 7
ENSG00000006042	75.1073	-0.195863	0.350995	-0.55802	0.576831	0.999912	TMEM98	transmembrane protein 98
ENSG00000006062	274.176	-0.0212503	0.23703	-0.0896525	0.928563	0.999912	MAP3K14	mitogen-activated protein kinase kinase kinase 14
ENSG00000006125	1927.67	-0.2418	0.165125	-1.46434	0.143101	0.999912	AP2B1	adaptor related protein complex 2 subunit beta 1
ENSG00000006194	1940.18	0.148458	0.133312	1.11361	0.265445	0.999912	ZNF263	zinc finger protein 263
ENSG00000006282	2127	-0.126584	0.129074	-0.980709	0.326736	0.999912	SPATA20	spermatogenesis associated 20
ENSG00000006327	442.485	0.341149	0.19677	1.73375	0.0829629	0.999912	TNFRSF12A	TNF receptor superfamily member 12A
ENSG00000006432	135.372	0.162224	0.354901	0.457096	0.647602	0.999912	MAP3K9	mitogen-activated protein kinase kinase kinase 9
ENSG00000006451	3043.77	0.1675	0.105056	1.59439	0.110849	0.999912	RALA	RAS like proto-oncogene A
ENSG00000006453	16.4854	-0.255441	0.813558	-0.31398	0.753536	0.999912	BAIAP2L1	BAR/IMD domain containing adaptor protein 2 like 1
ENSG00000006459	116.004	-0.467726	0.302009	-1.54872	0.12145	0.999912	KDM7A	lysine demethylase 7A
ENSG00000006468	18.4957	-0.164332	0.918609	-0.178893	0.858022	0.999912	ETV1	ETS variant transcription factor 1
ENSG00000006530	1928	-0.0458688	0.129574	-0.353998	0.72334	0.999912	AGK	acylglycerol kinase
ENSG00000006534	296.381	0.0542928	0.213299	0.254538	0.79908	0.999912	ALDH3B1	aldehyde dehydrogenase 3 family member B1
ENSG00000006555	157.202	0.229381	0.296014	0.774899	0.438399	0.999912	TTC22	tetratricopeptide repeat domain 22
ENSG00000006576	514.91	-0.189727	0.177415	-1.0694	0.284891	0.999912	PHTF2	putative homeodomain transcription factor 2
ENSG00000006607	575.376	0.0461316	0.167239	0.275842	0.78267	0.999912	FARP2	FERM, ARH/RhoGEF and pleckstrin domain protein 2
ENSG00000006625	2424.61	0.163739	0.117792	1.39007	0.164508	0.999912	GGCT	gamma-glutamylcyclotransferase
ENSG00000006634	1315.54	0.0474684	0.152047	0.312195	0.754892	0.999912	DBF4	DBF4 zinc finger
ENSG00000006638	448.825	0.0144112	0.182101	0.0791384	0.936923	0.999912	TBXA2R	thromboxane A2 receptor
ENSG00000006652	1660.53	-0.0404746	0.121497	-0.333132	0.739034	0.999912	IFRD1	interferon related developmental regulator 1
ENSG00000006695	1208.06	0.0293306	0.138447	0.211855	0.83222	0.999912	COX10	cytochrome c oxidase assembly factor heme A:farnesyltransferase COX10
ENSG00000006704	107.089	-0.211329	0.399267	-0.529293	0.596602	0.999912	GTF2IRD1	GTF2I repeat domain containing 1
ENSG00000006712	2058.72	0.0955653	0.128232	0.745253	0.456119	0.999912	PAF1	PAF1 homolog, Paf1/RNA polymerase II complex component
ENSG00000006715	2049	-0.00441595	0.112243	-0.0393426	0.968617	0.999912	VPS41	VPS41 subunit of HOPS complex
ENSG00000006740	30.2135	0.481532	0.599912	0.802671	0.422165	0.999912	ARHGAP44	Rho GTPase activating protein 44
ENSG00000006744	5477.69	-0.0168078	0.125668	-0.133748	0.893602	0.999912	ELAC2	elaC ribonuclease Z 2
ENSG00000006747	40.8176	0.428709	0.530212	0.808562	0.418767	0.999912	SCIN	scinderin
ENSG00000006756	1183.13	-0.798491	0.212907	-3.75042	0.000176541	0.0711912	ARSD	arylsulfatase D
ENSG00000006757	493.433	0.123	0.207702	0.592193	0.553721	0.999912	PNPLA4	patatin like phospholipase domain containing 4
ENSG00000006831	302.262	0.274507	0.228744	1.20006	0.230116	0.999912	ADIPOR2	adiponectin receptor 2
ENSG00000006837	42.9622	-0.233416	0.466012	-0.500878	0.616457	0.999912	CDKL3	cyclin dependent kinase like 3
ENSG00000007038	644.925	0.149325	0.145038	1.02956	0.303218	0.999912	PRSS21	serine protease 21
ENSG00000007047	131.341	0.184246	0.2733	0.674155	0.500213	0.999912	MARK4	microtubule affinity regulating kinase 4
ENSG00000007062	4338.38	-0.0520855	0.0998235	-0.521776	0.601826	0.999912	PROM1	prominin 1
ENSG00000007080	2737.72	0.275415	0.1122	2.45469	0.0141006	0.733788	CCDC124	coiled-coil domain containing 124
ENSG00000007129	137.56	-0.330396	0.301166	-1.09706	0.272616	0.999912	CEACAM21	CEA cell adhesion molecule 21
ENSG00000007168	1077.65	-0.167474	0.14972	-1.11858	0.263317	0.999912	PAFAH1B1	platelet activating factor acetylhydrolase 1b regulatory subunit 1
ENSG00000007202	4115.74	0.114645	0.106196	1.07956	0.280338	0.999912	KIAA0100	KIAA0100
ENSG00000007237	495.978	0.247824	0.193409	1.28135	0.200071	0.999912	GAS7	growth arrest specific 7
ENSG00000007255	1763.04	-0.0309844	0.123471	-0.250944	0.801857	0.999912	TRAPPC6A	trafficking protein particle complex 6A
ENSG00000007264	6489.21	0.223405	0.104698	2.1338	0.0328592	0.89007	MATK	megakaryocyte-associated tyrosine kinase
ENSG00000007312	1329.68	-0.00307163	0.118752	-0.025866	0.979364	0.999912	CD79B	CD79b molecule
ENSG00000007314	96.7543	-0.227224	0.478897	-0.474474	0.635162	0.999912	SCN4A	sodium voltage-gated channel alpha subunit 4
ENSG00000007341	437.248	-0.0745479	0.193102	-0.386055	0.699456	0.999912	ST7L	suppression of tumorigenicity 7 like
ENSG00000007376	4277.83	0.12568	0.104317	1.20479	0.228286	0.999912	RPUSD1	RNA pseudouridine synthase domain containing 1
ENSG00000007384	207.445	-0.237374	0.277574	-0.855172	0.392456	0.999912	RHBDF1	rhomboid 5 homolog 1
ENSG00000007392	3486.08	0.034952	0.117105	0.298466	0.765347	0.999912	LUC7L	LUC7 like
ENSG00000007402	27.6193	-1.56732	0.737763	-2.12442	0.0336347	0.89007	CACNA2D2	calcium voltage-gated channel auxiliary subunit alpha2delta 2
ENSG00000007516	22.5114	-0.73404	0.729256	-1.00656	0.314146	0.999912	BAIAP3	BAI1 associated protein 3
ENSG00000007520	3575.03	0.15286	0.108008	1.41527	0.156989	0.999912	TSR3	TSR3 ribosome maturation factor
ENSG00000007541	1868.42	0.27253	0.136357	1.99865	0.0456467	0.917025	PIGQ	phosphatidylinositol glycan anchor biosynthesis class Q
ENSG00000007545	640.109	-0.144814	0.161568	-0.896306	0.370089	0.999912	CRAMP1	cramped chromatin regulator homolog 1
ENSG00000007866	8.15594	-0.606668	1.09934	-0.551848	0.581053	0.999912	TEAD3	TEA domain transcription factor 3
ENSG00000007923	3215.2	0.130109	0.117954	1.10305	0.270005	0.999912	DNAJC11	DnaJ heat shock protein family (Hsp40) member C11
ENSG00000007944	322.03	0.0890501	0.189256	0.470527	0.637979	0.999912	MYLIP	myosin regulatory light chain interacting protein
ENSG00000007968	345.701	0.000971511	0.203298	0.00477876	0.996187	0.999912	E2F2	E2F transcription factor 2
ENSG00000008018	5303.19	0.131056	0.113682	1.15283	0.248981	0.999912	PSMB1	proteasome 20S subunit beta 1
ENSG00000008056	104.522	-0.151921	0.340776	-0.445809	0.655736	0.999912	SYN1	synapsin I
ENSG00000008083	1504.06	-0.0835886	0.156352	-0.534618	0.592914	0.999912	JARID2	jumonji and AT-rich interaction domain containing 2
ENSG00000008086	117.924	-0.631403	0.32343	-1.95221	0.0509133	0.942276	CDKL5	cyclin dependent kinase like 5
ENSG00000008128	372.419	0.071058	0.209014	0.339968	0.73388	0.999912	CDK11A	cyclin dependent kinase 11A
ENSG00000008130	2477.66	0.224615	0.14002	1.60417	0.108677	0.999912	NADK	NAD kinase
ENSG00000008226	10.5969	1.2943	1.019	1.27017	0.204023	0.999912	DLEC1	DLEC1 cilia and flagella associated protein
ENSG00000008256	448.918	-0.382346	0.22454	-1.7028	0.0886055	0.999912	CYTH3	cytohesin 3
ENSG00000008277	234.484	0.550769	0.243354	2.26324	0.0236206	0.834321	ADAM22	ADAM metallopeptidase domain 22
ENSG00000008282	6836.56	0.00949035	0.104127	0.0911423	0.927379	0.999912	SYPL1	synaptophysin like 1
ENSG00000008283	2423.36	0.288994	0.117198	2.46586	0.0136686	0.727402	CYB561	cytochrome b561
ENSG00000008294	655.564	0.0687289	0.186057	0.369396	0.711832	0.999912	SPAG9	sperm associated antigen 9
ENSG00000008300	177.483	0.339036	0.330678	1.02527	0.305234	0.999912	CELSR3	cadherin EGF LAG seven-pass G-type receptor 3
ENSG00000008311	349.428	-0.0455877	0.197014	-0.231394	0.817009	0.999912	AASS	aminoadipate-semialdehyde synthase
ENSG00000008323	30.3977	-0.460554	0.667998	-0.689454	0.490538	0.999912	PLEKHG6	pleckstrin homology and RhoGEF domain containing G6
ENSG00000008324	916.806	0.167369	0.148692	1.12561	0.260329	0.999912	SS18L2	SS18 like 2
ENSG00000008382	295.029	0.242143	0.198886	1.2175	0.223416	0.999912	MPND	MPN domain containing
ENSG00000008394	3240.59	-0.0301337	0.124365	-0.242299	0.808548	0.999912	MGST1	microsomal glutathione S-transferase 1
ENSG00000008405	1767.79	-0.14532	0.136394	-1.06544	0.286678	0.999912	CRY1	cryptochrome circadian regulator 1
ENSG00000008441	353.801	-0.178959	0.197062	-0.908137	0.363806	0.999912	NFIX	nuclear factor I X
ENSG00000008513	2077.17	-0.358447	0.134266	-2.66968	0.00759244	0.585653	ST3GAL1	ST3 beta-galactoside alpha-2,3-sialyltransferase 1
ENSG00000008516	160.568	0.0552802	0.256813	0.215254	0.829569	0.999912	MMP25	matrix metallopeptidase 25
ENSG00000008517	22.1092	-0.637625	0.696081	-0.916021	0.359656	0.999912	IL32	interleukin 32
ENSG00000008710	901.74	0.204675	0.141912	1.44226	0.149228	0.999912	PKD1	polycystin 1, transient receptor potential channel interacting
ENSG00000008735	11.0433	-0.949197	0.861785	-1.10143	0.270709	0.999912	MAPK8IP2	mitogen-activated protein kinase 8 interacting protein 2
ENSG00000008838	4438.5	-0.140768	0.128452	-1.09587	0.273134	0.999912	MED24	mediator complex subunit 24
ENSG00000008853	650.377	0.155877	0.200818	0.776206	0.437627	0.999912	RHOBTB2	Rho related BTB domain containing 2
ENSG00000008869	869.345	-0.446476	0.146678	-3.04391	0.00233522	0.348015	HEATR5B	HEAT repeat containing 5B
ENSG00000008952	2297.91	0.174205	0.115067	1.51394	0.130042	0.999912	SEC62	SEC62 homolog, preprotein translocation factor
ENSG00000008988	2356.32	0.193252	0.134433	1.43753	0.150568	0.999912	RPS20	ribosomal protein S20
ENSG00000009307	13085.3	-0.0634098	0.117553	-0.539416	0.5896	0.999912	CSDE1	cold shock domain containing E1
ENSG00000009335	1242.92	0.0135207	0.164372	0.0822568	0.934443	0.999912	UBE3C	ubiquitin protein ligase E3C
ENSG00000009413	2111.72	0.194744	0.154375	1.2615	0.207129	0.999912	REV3L	REV3 like, DNA directed polymerase zeta catalytic subunit
ENSG00000009694	9.70479	1.69765	1.10048	1.54264	0.122918	0.999912	TENM1	teneurin transmembrane protein 1
ENSG00000009724	9.8472	1.47438	1.11397	1.32354	0.185657	0.999912	MASP2	mannan binding lectin serine peptidase 2
ENSG00000009765	20.4772	-0.550835	0.69133	-0.796776	0.425581	0.999912	IYD	iodotyrosine deiodinase
ENSG00000009780	281.117	-0.226132	0.216884	-1.04264	0.297115	0.999912	FAM76A	family with sequence similarity 76 member A
ENSG00000009790	2194.37	-0.165125	0.120777	-1.36719	0.171566	0.999912	TRAF3IP3	TRAF3 interacting protein 3
ENSG00000009830	402.714	0.080437	0.225115	0.357315	0.720856	0.999912	POMT2	protein O-mannosyltransferase 2
ENSG00000009844	4436.61	0.0205672	0.12212	0.168418	0.866254	0.999912	VTA1	vesicle trafficking 1
ENSG00000009950	40.9445	0.110106	0.514511	0.214001	0.830546	0.999912	MLXIPL	MLX interacting protein like
ENSG00000009954	3116.12	0.0898467	0.113086	0.794496	0.426907	0.999912	BAZ1B	bromodomain adjacent to zinc finger domain 1B
ENSG00000010017	463.754	0.151433	0.190406	0.795316	0.42643	0.999912	RANBP9	RAN binding protein 9
ENSG00000010072	661.565	-0.154206	0.171523	-0.89904	0.368632	0.999912	SPRTN	SprT-like N-terminal domain
ENSG00000010165	3082.31	0.183208	0.116812	1.5684	0.116789	0.999912	EEF1AKNMT	eEF1A lysine and N-terminal methyltransferase
ENSG00000010219	424.5	0.159981	0.181932	0.879345	0.379214	0.999912	DYRK4	dual specificity tyrosine phosphorylation regulated kinase 4
ENSG00000010244	6626.23	-0.0688176	0.112021	-0.614329	0.538998	0.999912	ZNF207	zinc finger protein 207
ENSG00000010256	10915.3	0.0569026	0.0970617	0.586252	0.557706	0.999912	UQCRC1	ubiquinol-cytochrome c reductase core protein 1
ENSG00000010270	3308.34	0.0315909	0.107454	0.293994	0.768763	0.999912	STARD3NL	STARD3 N-terminal like
ENSG00000010278	547.362	0.421135	0.193701	2.17415	0.0296938	0.874761	CD9	CD9 molecule
ENSG00000010292	2451.58	0.0938471	0.13907	0.674821	0.499789	0.999912	NCAPD2	non-SMC condensin I complex subunit D2
ENSG00000010295	1868.65	-0.0281867	0.119146	-0.236572	0.812989	0.999912	IFFO1	intermediate filament family orphan 1
ENSG00000010310	11.7519	-0.486563	0.875366	-0.55584	0.57832	0.999912	GIPR	gastric inhibitory polypeptide receptor
ENSG00000010318	752.473	-0.17201	0.150947	-1.13954	0.254479	0.999912	PHF7	PHD finger protein 7
ENSG00000010319	17.1514	0.121189	0.774029	0.156569	0.875585	0.999912	SEMA3G	semaphorin 3G
ENSG00000010322	2228.4	0.00142068	0.120507	0.0117893	0.990594	0.999912	NISCH	nischarin
ENSG00000010327	4179.39	0.835334	0.151818	5.50219	3.75107e-08	0.000110207	STAB1	stabilin 1
ENSG00000010361	432.582	0.236484	0.173956	1.35945	0.174005	0.999912	FUZ	fuzzy planar cell polarity protein
ENSG00000010404	2936.44	0.283329	0.118795	2.38502	0.0170782	0.765208	IDS	iduronate 2-sulfatase
ENSG00000010539	618.932	-0.118225	0.187946	-0.629037	0.529325	0.999912	ZNF200	zinc finger protein 200
ENSG00000010610	242.916	-0.170102	0.240607	-0.706969	0.479586	0.999912	CD4	CD4 molecule
ENSG00000010626	299.376	-0.0765262	0.206987	-0.369714	0.711595	0.999912	LRRC23	leucine rich repeat containing 23
ENSG00000010671	2159.2	0.124427	0.110182	1.12928	0.258779	0.999912	BTK	Bruton tyrosine kinase
ENSG00000010704	67.7541	0.0100319	0.387999	0.0258555	0.979373	0.999912	HFE	homeostatic iron regulator
ENSG00000010803	1676.48	0.00933577	0.129047	0.0723442	0.942328	0.999912	SCMH1	Scm polycomb group protein homolog 1
ENSG00000010810	2295.34	-0.213352	0.130283	-1.63761	0.101503	0.999912	FYN	FYN proto-oncogene, Src family tyrosine kinase
ENSG00000010818	222.595	-0.459248	0.823873	-0.557425	0.577237	0.999912	HIVEP2	HIVEP zinc finger 2
ENSG00000011007	2013.54	-0.0580656	0.108782	-0.53378	0.593494	0.999912	ELOA	elongin A
ENSG00000011009	4565.04	0.141861	0.0959569	1.47838	0.139305	0.999912	LYPLA2	lysophospholipase 2
ENSG00000011021	1818.11	-0.271978	0.128839	-2.11099	0.0347736	0.89007	CLCN6	chloride voltage-gated channel 6
ENSG00000011028	874.049	0.327373	0.168195	1.94639	0.051608	0.942276	MRC2	mannose receptor C type 2
ENSG00000011052	612	0.339707	0.200182	1.69699	0.0896982	0.999912	NME1-NME2	NME1-NME2 readthrough
ENSG00000011105	10.6887	2.75405	1.259	2.18749	0.0287066	0.868585	TSPAN9	tetraspanin 9
ENSG00000011114	743.261	0.337034	0.480562	0.701334	0.483095	0.999912	BTBD7	BTB domain containing 7
ENSG00000011132	1156.91	-0.034608	0.122554	-0.28239	0.777644	0.999912	APBA3	amyloid beta precursor protein binding family A member 3
ENSG00000011143	1105.17	0.072871	0.128266	0.568124	0.569951	0.999912	MKS1	MKS transition zone complex subunit 1
ENSG00000011198	549.226	-0.0610846	0.195463	-0.312512	0.754652	0.999912	ABHD5	abhydrolase domain containing 5, lysophosphatidic acid acyltransferase
ENSG00000011201	15.8696	0.444833	1.03074	0.431569	0.666055	0.999912	ANOS1	anosmin 1
ENSG00000011243	3755.3	-0.0585858	0.111711	-0.524443	0.59997	0.999912	AKAP8L	A-kinase anchoring protein 8 like
ENSG00000011258	694.082	-0.152472	0.152384	-1.00058	0.31703	0.999912	MBTD1	mbt domain containing 1
ENSG00000011260	4318.01	0.137953	0.112135	1.23024	0.218607	0.999912	UTP18	UTP18 small subunit processome component
ENSG00000011275	3510.13	-0.110438	0.129422	-0.853312	0.393486	0.999912	RNF216	ring finger protein 216
ENSG00000011295	5073.16	0.0149521	0.0964801	0.154976	0.87684	0.999912	TTC19	tetratricopeptide repeat domain 19
ENSG00000011304	10555	0.0260413	0.125912	0.206822	0.836149	0.999912	PTBP1	polypyrimidine tract binding protein 1
ENSG00000011332	11.8101	-0.50843	0.939778	-0.541011	0.5885	0.999912	DPF1	double PHD fingers 1
ENSG00000011376	958.909	0.124508	0.170681	0.729479	0.465709	0.999912	LARS2	leucyl-tRNA synthetase 2, mitochondrial
ENSG00000011405	604.264	0.134045	0.190256	0.704552	0.481089	0.999912	PIK3C2A	phosphatidylinositol-4-phosphate 3-kinase catalytic subunit type 2 alpha
ENSG00000011422	553.773	-0.167909	0.171808	-0.97731	0.328416	0.999912	PLAUR	plasminogen activator, urokinase receptor
ENSG00000011426	852.198	-0.0863558	0.182075	-0.474287	0.635295	0.999912	ANLN	anillin actin binding protein
ENSG00000011451	306.506	0.46947	0.228028	2.05883	0.0395106	0.90321	WIZ	WIZ zinc finger
ENSG00000011454	1644.34	-0.250578	0.121248	-2.06665	0.0387668	0.90321	RABGAP1	RAB GTPase activating protein 1
ENSG00000011478	346.52	-0.0668861	0.206751	-0.32351	0.746309	0.999912	QPCTL	glutaminyl-peptide cyclotransferase like
ENSG00000011485	2685.71	-0.0163598	0.107545	-0.15212	0.879092	0.999912	PPP5C	protein phosphatase 5 catalytic subunit
ENSG00000011523	2300.74	-0.0665303	0.12455	-0.534167	0.593226	0.999912	CEP68	centrosomal protein 68
ENSG00000011566	575.819	0.395619	0.193394	2.04566	0.04079	0.904968	MAP4K3	mitogen-activated protein kinase kinase kinase kinase 3
ENSG00000011590	21.2507	-0.882197	0.755602	-1.16754	0.242991	0.999912	ZBTB32	zinc finger and BTB domain containing 32
ENSG00000011600	208.459	0.41747	0.235263	1.77448	0.0759839	0.995975	TYROBP	transmembrane immune signaling adaptor TYROBP
ENSG00000011638	588.879	-0.271733	0.166957	-1.62756	0.103617	0.999912	TMEM159	transmembrane protein 159
ENSG00000012048	1350.81	-0.0119835	0.148869	-0.0804969	0.935842	0.999912	BRCA1	BRCA1 DNA repair associated
ENSG00000012061	4030.27	0.0995991	0.106779	0.932755	0.350946	0.999912	ERCC1	ERCC excision repair 1, endonuclease non-catalytic subunit
ENSG00000012124	373.179	-0.0434791	0.182435	-0.238327	0.811628	0.999912	CD22	CD22 molecule
ENSG00000012171	54.0092	0.177313	0.420482	0.421691	0.673251	0.999912	SEMA3B	semaphorin 3B
ENSG00000012174	569.855	0.0748095	0.162963	0.459058	0.646193	0.999912	MBTPS2	membrane bound transcription factor peptidase, site 2
ENSG00000012211	411.476	-0.0617769	0.196602	-0.314223	0.753351	0.999912	PRICKLE3	prickle planar cell polarity protein 3
ENSG00000012232	514.68	0.230316	0.190488	1.20909	0.22663	0.999912	EXTL3	exostosin like glycosyltransferase 3
ENSG00000012660	4213.74	-0.100091	0.11327	-0.883646	0.376887	0.999912	ELOVL5	ELOVL fatty acid elongase 5
ENSG00000012779	130.724	0.403213	0.350819	1.14935	0.250413	0.999912	ALOX5	arachidonate 5-lipoxygenase
ENSG00000012817	280.623	-0.122234	0.398079	-0.30706	0.758798	0.999912	KDM5D	lysine demethylase 5D
ENSG00000012822	1409.74	-0.274695	0.150606	-1.82393	0.0681631	0.972443	CALCOCO1	calcium binding and coiled-coil domain 1
ENSG00000012963	2752.04	-0.00759658	0.123846	-0.0613389	0.951089	0.999912	UBR7	ubiquitin protein ligase E3 component n-recognin 7
ENSG00000012983	1678.21	0.148448	0.177246	0.837526	0.402297	0.999912	MAP4K5	mitogen-activated protein kinase kinase kinase kinase 5
ENSG00000013016	564.37	-0.180731	0.174763	-1.03415	0.301068	0.999912	EHD3	EH domain containing 3
ENSG00000013275	3540.58	0.157543	0.102414	1.5383	0.123974	0.999912	PSMC4	proteasome 26S subunit, ATPase 4
ENSG00000013288	808.543	0.246681	0.174304	1.41523	0.157	0.999912	MAN2B2	mannosidase alpha class 2B member 2
ENSG00000013293	33.3169	-0.430167	0.520096	-0.827091	0.408186	0.999912	SLC7A14	solute carrier family 7 member 14
ENSG00000013306	7259.27	0.211105	0.106483	1.98252	0.0474213	0.919174	SLC25A39	solute carrier family 25 member 39
ENSG00000013364	797.395	0.147521	0.192695	0.765564	0.443936	0.999912	MVP	major vault protein
ENSG00000013374	1496.97	-0.0530533	0.117549	-0.45133	0.651751	0.999912	NUB1	negative regulator of ubiquitin like proteins 1
ENSG00000013375	496.309	0.252801	0.222818	1.13456	0.256558	0.999912	PGM3	phosphoglucomutase 3
ENSG00000013392	115.163	-0.131431	0.291119	-0.451468	0.651652	0.999912	RWDD2A	RWD domain containing 2A
ENSG00000013441	2984.06	-0.0835975	0.129108	-0.647502	0.517307	0.999912	CLK1	CDC like kinase 1
ENSG00000013503	488.452	0.194378	0.159197	1.22099	0.222091	0.999912	POLR3B	RNA polymerase III subunit B
ENSG00000013523	1210.22	-0.19354	0.142514	-1.35804	0.17445	0.999912	ANGEL1	angel homolog 1
ENSG00000013561	1385.19	-0.0193477	0.121181	-0.159659	0.873149	0.999912	RNF14	ring finger protein 14
ENSG00000013563	843.659	-0.198952	0.140661	-1.41441	0.157241	0.999912	DNASE1L1	deoxyribonuclease 1 like 1
ENSG00000013573	3489.88	0.130813	0.139005	0.941063	0.346673	0.999912	DDX11	DEAD/H-box helicase 11
ENSG00000013583	1093.95	0.0824659	0.130702	0.630943	0.528078	0.999912	HEBP1	heme binding protein 1
ENSG00000013588	14.8522	-2.64815	0.939272	-2.81936	0.00481189	0.486599	GPRC5A	G protein-coupled receptor class C group 5 member A
ENSG00000013619	7.45681	1.98879	1.28216	1.55112	0.120873	0.999912	MAMLD1	mastermind like domain containing 1
ENSG00000013725	407.313	0.249938	0.184411	1.35533	0.175312	0.999912	CD6	CD6 molecule
ENSG00000013810	5355.69	0.0715187	0.112057	0.638237	0.52332	0.999912	TACC3	transforming acidic coiled-coil containing protein 3
ENSG00000014123	1300.13	-0.0556068	0.136623	-0.407009	0.684001	0.999912	UFL1	UFM1 specific ligase 1
ENSG00000014138	2096.75	0.000269061	0.149468	0.00180013	0.998564	0.999912	POLA2	DNA polymerase alpha 2, accessory subunit
ENSG00000014164	1089.09	-0.0671772	0.158735	-0.423203	0.672147	0.999912	ZC3H3	zinc finger CCCH-type containing 3
ENSG00000014216	5342.85	0.0571469	0.128841	0.443547	0.65737	0.999912	CAPN1	calpain 1
ENSG00000014257	15.394	-0.791947	0.980031	-0.808083	0.419043	0.999912	ACP3	acid phosphatase 3
ENSG00000014641	7164.25	0.0989266	0.109545	0.903067	0.36649	0.999912	MDH1	malate dehydrogenase 1
ENSG00000014824	3263.13	-0.0977112	0.107251	-0.911055	0.362266	0.999912	SLC30A9	solute carrier family 30 member 9
ENSG00000014914	8.27169	0.820077	1.06429	0.770541	0.440979	0.999912	MTMR11	myotubularin related protein 11
ENSG00000014919	1346.22	-0.0314	0.131803	-0.238235	0.811699	0.999912	COX15	cytochrome c oxidase assembly homolog COX15
ENSG00000015133	932.313	-0.177588	0.148758	-1.19381	0.232554	0.999912	CCDC88C	coiled-coil domain containing 88C
ENSG00000015153	347.551	0.0809543	0.187323	0.432163	0.665623	0.999912	YAF2	YY1 associated factor 2
ENSG00000015171	1924.15	-0.0627481	0.121754	-0.515366	0.606298	0.999912	ZMYND11	zinc finger MYND-type containing 11
ENSG00000015285	372.939	-0.0164921	0.211263	-0.0780643	0.937777	0.999912	WAS	WASP actin nucleation promoting factor
ENSG00000015413	25.3217	-0.222239	0.575642	-0.386071	0.699444	0.999912	DPEP1	dipeptidase 1
ENSG00000015475	3742.78	0.0962285	0.117758	0.817171	0.413831	0.999912	BID	BH3 interacting domain death agonist
ENSG00000015479	13671.6	0.0242745	0.115671	0.209858	0.833779	0.999912	MATR3	matrin 3
ENSG00000015532	615.279	0.127221	0.160256	0.793863	0.427275	0.999912	XYLT2	xylosyltransferase 2
ENSG00000015568	299.878	0.0265164	0.25315	0.104746	0.916577	0.999912	RGPD5	RANBP2 like and GRIP domain containing 5
ENSG00000015676	2602.04	-0.140728	0.107376	-1.3106	0.189993	0.999912	NUDCD3	NudC domain containing 3
ENSG00000016391	53.228	-0.166966	0.420534	-0.397035	0.691342	0.999912	CHDH	choline dehydrogenase
ENSG00000016864	1543.71	0.0774884	0.119109	0.650565	0.515328	0.999912	GLT8D1	glycosyltransferase 8 domain containing 1
ENSG00000017260	2613.23	-0.148833	0.125769	-1.18338	0.236659	0.999912	ATP2C1	ATPase secretory pathway Ca2+ transporting 1
ENSG00000017483	1668.28	0.136104	0.13389	1.01653	0.309375	0.999912	SLC38A5	solute carrier family 38 member 5
ENSG00000017797	3005.42	-0.0167028	0.106655	-0.156605	0.875556	0.999912	RALBP1	ralA binding protein 1
ENSG00000018189	749.943	-0.126294	0.152628	-0.827458	0.407977	0.999912	RUFY3	RUN and FYVE domain containing 3
ENSG00000018280	63.5582	0.0727243	0.395396	0.183928	0.85407	0.999912	SLC11A1	solute carrier family 11 member 1
ENSG00000018408	61.4328	0.434296	0.494863	0.877608	0.380156	0.999912	WWTR1	WW domain containing transcription regulator 1
ENSG00000018510	2294.25	-0.150224	0.127648	-1.17687	0.239249	0.999912	AGPS	alkylglycerone phosphate synthase
ENSG00000018610	567.371	-0.00785113	0.147838	-0.0531062	0.957647	0.999912	CXorf56	chromosome X open reading frame 56
ENSG00000018699	1644.52	0.00312723	0.130624	0.0239407	0.9809	0.999912	TTC27	tetratricopeptide repeat domain 27
ENSG00000018869	201.073	-0.335451	0.257375	-1.30336	0.192453	0.999912	ZNF582	zinc finger protein 582
ENSG00000019102	16.0808	0.442493	0.711868	0.621595	0.534208	0.999912	VSIG2	V-set and immunoglobulin domain containing 2
ENSG00000019144	229.308	0.365871	0.256934	1.42399	0.15445	0.999912	PHLDB1	pleckstrin homology like domain family B member 1
ENSG00000019485	294.133	0.0537018	0.307786	0.174478	0.86149	0.999912	PRDM11	PR/SET domain 11
ENSG00000019582	33457.1	-0.0836939	0.0999257	-0.837561	0.402277	0.999912	CD74	CD74 molecule
ENSG00000019991	269.927	-0.359833	0.25362	-1.41879	0.15596	0.999912	HGF	hepatocyte growth factor
ENSG00000019995	690.935	-0.114521	0.162436	-0.705023	0.480796	0.999912	ZRANB1	zinc finger RANBP2-type containing 1
ENSG00000020129	1447.21	0.0528911	0.140809	0.375624	0.707197	0.999912	NCDN	neurochondrin
ENSG00000020181	320.647	0.190821	0.214495	0.889628	0.373666	0.999912	ADGRA2	adhesion G protein-coupled receptor A2
ENSG00000020256	735.244	0.245933	0.170968	1.43847	0.150301	0.999912	ZFP64	ZFP64 zinc finger protein
ENSG00000020426	700.253	0.179953	0.148976	1.20793	0.227073	0.999912	MNAT1	MNAT1 component of CDK activating kinase
ENSG00000020577	33.2742	-1.02047	0.642121	-1.58922	0.11201	0.999912	SAMD4A	sterile alpha motif domain containing 4A
ENSG00000020633	5448.24	0.33341	0.115766	2.88004	0.00397621	0.449779	RUNX3	RUNX family transcription factor 3
ENSG00000020922	1558.3	0.0917759	0.126141	0.727565	0.46688	0.999912	MRE11	MRE11 homolog, double strand break repair nuclease
ENSG00000021300	177.641	0.0731008	0.293062	0.249438	0.803022	0.999912	PLEKHB1	pleckstrin homology domain containing B1
ENSG00000021355	12406.7	-0.0499815	0.0954901	-0.523421	0.600681	0.999912	SERPINB1	serpin family B member 1
ENSG00000021574	934.607	0.0493445	0.153188	0.322116	0.747364	0.999912	SPAST	spastin
ENSG00000021762	571.105	0.484685	0.186555	2.59808	0.00937472	0.640502	OSBPL5	oxysterol binding protein like 5
ENSG00000021776	1744.46	0.204535	0.121421	1.68451	0.0920837	0.999912	AQR	aquarius intron-binding spliceosomal factor
ENSG00000021826	52.3508	-0.745441	0.474902	-1.56967	0.116491	0.999912	CPS1	carbamoyl-phosphate synthase 1
ENSG00000022267	1106.62	-0.0792692	0.133914	-0.591941	0.55389	0.999912	FHL1	four and a half LIM domains 1
ENSG00000022277	4572.06	0.0443903	0.10263	0.432526	0.665359	0.999912	RTF2	replication termination factor 2
ENSG00000022556	1243.67	-0.104236	0.138714	-0.751444	0.452386	0.999912	NLRP2	NLR family pyrin domain containing 2
ENSG00000022567	154.746	-0.321769	0.278101	-1.15702	0.247262	0.999912	SLC45A4	solute carrier family 45 member 4
ENSG00000022840	6744.4	-0.2606	0.137587	-1.89407	0.0582152	0.949712	RNF10	ring finger protein 10
ENSG00000022976	463.55	0.00124581	0.176141	0.00707279	0.994357	0.999912	ZNF839	zinc finger protein 839
ENSG00000023041	2648.12	0.126249	0.112414	1.12307	0.261406	0.999912	ZDHHC6	zinc finger DHHC-type palmitoyltransferase 6
ENSG00000023171	215.524	0.0898489	0.22661	0.396492	0.691742	0.999912	GRAMD1B	GRAM domain containing 1B
ENSG00000023191	6902.46	0.0622162	0.103349	0.601999	0.547175	0.999912	RNH1	ribonuclease/angiogenin inhibitor 1
ENSG00000023228	2320.57	0.0909186	0.131488	0.691458	0.489277	0.999912	NDUFS1	NADH:ubiquinone oxidoreductase core subunit S1
ENSG00000023287	2123	-0.0491186	0.12363	-0.397303	0.691144	0.999912	RB1CC1	RB1 inducible coiled-coil 1
ENSG00000023318	2100.06	0.0147707	0.126785	0.116501	0.907255	0.999912	ERP44	endoplasmic reticulum protein 44
ENSG00000023330	1539.13	-0.104913	0.115588	-0.907648	0.364064	0.999912	ALAS1	5'-aminolevulinate synthase 1
ENSG00000023445	272.642	-0.76594	0.25013	-3.06217	0.00219741	0.341217	BIRC3	baculoviral IAP repeat containing 3
ENSG00000023516	506.805	0.205506	0.179399	1.14552	0.251993	0.999912	AKAP11	A-kinase anchoring protein 11
ENSG00000023572	725.674	0.253764	0.183987	1.37925	0.167818	0.999912	GLRX2	glutaredoxin 2
ENSG00000023608	527.607	0.113024	0.172849	0.653888	0.513184	0.999912	SNAPC1	small nuclear RNA activating complex polypeptide 1
ENSG00000023697	1905.59	0.0545017	0.13478	0.404377	0.685936	0.999912	DERA	deoxyribose-phosphate aldolase
ENSG00000023734	6446.18	0.23212	0.0986673	2.35255	0.0186452	0.787158	STRAP	serine/threonine kinase receptor associated protein
ENSG00000023839	77.5738	0.27258	0.556486	0.489824	0.624259	0.999912	ABCC2	ATP binding cassette subfamily C member 2
ENSG00000023892	4919.74	0.202033	0.105286	1.91891	0.0549962	0.948452	DEF6	DEF6 guanine nucleotide exchange factor
ENSG00000023902	3069.69	0.22646	0.113849	1.98912	0.0466877	0.917025	PLEKHO1	pleckstrin homology domain containing O1
ENSG00000023909	1677.4	0.0405879	0.126021	0.322071	0.747399	0.999912	GCLM	glutamate-cysteine ligase modifier subunit
ENSG00000024048	1025.83	-0.257831	0.145485	-1.77222	0.0763583	0.998058	UBR2	ubiquitin protein ligase E3 component n-recognin 2
ENSG00000024422	2631.56	-0.120742	0.132225	-0.913155	0.361161	0.999912	EHD2	EH domain containing 2
ENSG00000024526	429.687	-0.0219701	0.271856	-0.080815	0.935589	0.999912	DEPDC1	DEP domain containing 1
ENSG00000024862	991.543	-0.0401515	0.131595	-0.305114	0.760279	0.999912	CCDC28A	coiled-coil domain containing 28A
ENSG00000025039	1199.26	0.092664	0.140434	0.65984	0.509356	0.999912	RRAGD	Ras related GTP binding D
ENSG00000025156	1062.69	-0.160394	0.16561	-0.968503	0.332793	0.999912	HSF2	heat shock transcription factor 2
ENSG00000025293	2410.49	0.0591339	0.117749	0.502202	0.615525	0.999912	PHF20	PHD finger protein 20
ENSG00000025423	62.9503	-0.350368	0.417162	-0.839886	0.400972	0.999912	HSD17B6	hydroxysteroid 17-beta dehydrogenase 6
ENSG00000025434	706.93	-0.172655	0.153644	-1.12374	0.261125	0.999912	NR1H3	nuclear receptor subfamily 1 group H member 3
ENSG00000025708	626.352	0.194956	0.164983	1.18167	0.237337	0.999912	TYMP	thymidine phosphorylase
ENSG00000025770	3754.45	0.165626	0.107829	1.536	0.124539	0.999912	NCAPH2	non-SMC condensin II complex subunit H2
ENSG00000025772	2574.83	0.199678	0.107022	1.86576	0.0620744	0.951563	TOMM34	translocase of outer mitochondrial membrane 34
ENSG00000025796	2232.44	-0.315965	0.122146	-2.58678	0.00968771	0.640502	SEC63	SEC63 homolog, protein translocation regulator
ENSG00000025800	1628.58	0.163058	0.121347	1.34373	0.179035	0.999912	KPNA6	karyopherin subunit alpha 6
ENSG00000026025	5050.62	0.0770471	0.0952392	0.808985	0.418524	0.999912	VIM	vimentin
ENSG00000026036	333.722	-0.00934248	0.255615	-0.036549	0.970845	0.999912	RTEL1-TNFRSF6B	RTEL1-TNFRSF6B readthrough (NMD candidate)
ENSG00000026103	220.033	0.214547	0.266987	0.803588	0.421635	0.999912	FAS	Fas cell surface death receptor
ENSG00000026297	2893.85	0.0758288	0.112516	0.673938	0.500351	0.999912	RNASET2	ribonuclease T2
ENSG00000026508	4254.04	0.0665853	0.121332	0.548786	0.583152	0.999912	CD44	CD44 molecule (Indian blood group)
ENSG00000026559	15.6577	-0.385352	0.750915	-0.513176	0.607828	0.999912	KCNG1	potassium voltage-gated channel modifier subfamily G member 1
ENSG00000026652	413.592	-0.327668	0.212926	-1.53888	0.123833	0.999912	AGPAT4	1-acylglycerol-3-phosphate O-acyltransferase 4
ENSG00000026751	17.1556	0.390297	0.799164	0.488382	0.62528	0.999912	SLAMF7	SLAM family member 7
ENSG00000026950	573.249	-0.227073	0.150467	-1.50912	0.131267	0.999912	BTN3A1	butyrophilin subfamily 3 member A1
ENSG00000027001	1126.34	0.00694204	0.160916	0.0431408	0.965589	0.999912	MIPEP	mitochondrial intermediate peptidase
ENSG00000027075	1649.27	-0.287321	0.137708	-2.08645	0.0369378	0.897246	PRKCH	protein kinase C eta
ENSG00000027697	1436.56	-0.0591529	0.136284	-0.43404	0.664259	0.999912	IFNGR1	interferon gamma receptor 1
ENSG00000027847	1198.57	0.0852677	0.143031	0.596148	0.551077	0.999912	B4GALT7	beta-1,4-galactosyltransferase 7
ENSG00000027869	144.038	0.266115	0.284257	0.936178	0.349182	0.999912	SH2D2A	SH2 domain containing 2A
ENSG00000028116	1345.75	0.0317802	0.130814	0.242942	0.80805	0.999912	VRK2	VRK serine/threonine kinase 2
ENSG00000028137	1617.88	-0.0329173	0.144124	-0.228396	0.819338	0.999912	TNFRSF1B	TNF receptor superfamily member 1B
ENSG00000028203	1668.32	-0.183577	0.123044	-1.49195	0.135711	0.999912	VEZT	vezatin, adherens junctions transmembrane protein
ENSG00000028277	365.103	0.107065	0.211671	0.505808	0.612991	0.999912	POU2F2	POU class 2 homeobox 2
ENSG00000028310	1593.51	0.196508	0.12684	1.54926	0.12132	0.999912	BRD9	bromodomain containing 9
ENSG00000028528	4235.11	0.0409596	0.113635	0.36045	0.718511	0.999912	SNX1	sorting nexin 1
ENSG00000028839	636.096	0.235485	0.147706	1.59428	0.110873	0.999912	TBPL1	TATA-box binding protein like 1
ENSG00000029153	739.966	-0.0126516	0.171122	-0.0739332	0.941064	0.999912	ARNTL2	aryl hydrocarbon receptor nuclear translocator like 2
ENSG00000029363	5977.31	-0.110962	0.103051	-1.07678	0.28158	0.999912	BCLAF1	BCL2 associated transcription factor 1
ENSG00000029364	1251.78	0.0548148	0.136746	0.400852	0.688529	0.999912	SLC39A9	solute carrier family 39 member 9
ENSG00000029534	185.298	0.345514	0.257765	1.34042	0.180108	0.999912	ANK1	ankyrin 1
ENSG00000029639	821.545	0.030163	0.16098	0.187372	0.851369	0.999912	TFB1M	transcription factor B1, mitochondrial
ENSG00000029725	2785.09	0.105434	0.113536	0.92864	0.353076	0.999912	RABEP1	rabaptin, RAB GTPase binding effector protein 1
ENSG00000029993	1816.38	0.283738	0.136007	2.0862	0.0369605	0.897246	HMGB3	high mobility group box 3
ENSG00000030066	2729.24	-0.0574	0.131846	-0.435356	0.663304	0.999912	NUP160	nucleoporin 160
ENSG00000030110	2415.92	0.0295071	0.115706	0.255018	0.798709	0.999912	BAK1	BCL2 antagonist/killer 1
ENSG00000030419	317.365	-0.105113	0.198497	-0.529544	0.596428	0.999912	IKZF2	IKAROS family zinc finger 2
ENSG00000030582	5318.69	-0.043672	0.104279	-0.418798	0.675364	0.999912	GRN	granulin precursor
ENSG00000031003	1175.33	-0.210497	0.155369	-1.35482	0.175476	0.999912	FAM13B	family with sequence similarity 13 member B
ENSG00000031081	154.561	-0.250778	0.326726	-0.76755	0.442755	0.999912	ARHGAP31	Rho GTPase activating protein 31
ENSG00000031691	436.34	-0.159826	0.212583	-0.751829	0.452154	0.999912	CENPQ	centromere protein Q
ENSG00000031698	2809.47	0.018455	0.10801	0.170864	0.864331	0.999912	SARS1	seryl-tRNA synthetase 1
ENSG00000031823	217.727	0.113003	0.27827	0.406091	0.684675	0.999912	RANBP3	RAN binding protein 3
ENSG00000032219	1440.93	0.0757267	0.123144	0.614942	0.538593	0.999912	ARID4A	AT-rich interaction domain 4A
ENSG00000032389	1659.33	0.0286271	0.117781	0.243055	0.807963	0.999912	EIPR1	EARP complex and GARP complex interacting protein 1
ENSG00000032444	448.321	-0.0512599	0.203229	-0.252228	0.800865	0.999912	PNPLA6	patatin like phospholipase domain containing 6
ENSG00000032742	497.948	-0.333149	0.16191	-2.05761	0.0396274	0.90321	IFT88	intraflagellar transport 88
ENSG00000033011	2130.67	0.0446499	0.122639	0.364075	0.715802	0.999912	ALG1	ALG1 chitobiosyldiphosphodolichol beta-mannosyltransferase
ENSG00000033030	843.671	0.0438807	0.151938	0.288807	0.772729	0.999912	ZCCHC8	zinc finger CCHC-type containing 8
ENSG00000033050	2232.96	0.0566288	0.128653	0.440166	0.659817	0.999912	ABCF2	ATP binding cassette subfamily F member 2
ENSG00000033100	2450.1	0.0869196	0.149373	0.581895	0.560638	0.999912	CHPF2	chondroitin polymerizing factor 2
ENSG00000033122	18.0832	-0.0890333	0.746246	-0.119308	0.905031	0.999912	LRRC7	leucine rich repeat containing 7
ENSG00000033170	446.432	-0.257681	0.194268	-1.32642	0.1847	0.999912	FUT8	fucosyltransferase 8
ENSG00000033178	1543.98	-0.203975	0.135736	-1.50273	0.132908	0.999912	UBA6	ubiquitin like modifier activating enzyme 6
ENSG00000033327	231.466	-0.137626	0.24909	-0.552515	0.580596	0.999912	GAB2	GRB2 associated binding protein 2
ENSG00000033627	1383.03	0.1065	0.15248	0.698453	0.484894	0.999912	ATP6V0A1	ATPase H+ transporting V0 subunit a1
ENSG00000033800	3129.49	-0.0948119	0.125331	-0.756493	0.449354	0.999912	PIAS1	protein inhibitor of activated STAT 1
ENSG00000033867	414.666	0.116499	0.183239	0.63578	0.52492	0.999912	SLC4A7	solute carrier family 4 member 7
ENSG00000034053	225.974	0.168597	0.232164	0.726197	0.467718	0.999912	APBA2	amyloid beta precursor protein binding family A member 2
ENSG00000034152	3995.94	0.0652811	0.11043	0.591155	0.554417	0.999912	MAP2K3	mitogen-activated protein kinase kinase 3
ENSG00000034510	4296.65	0.0743913	0.122121	0.609161	0.542418	0.999912	TMSB10	thymosin beta 10
ENSG00000034533	735.23	0.0387805	0.189916	0.204198	0.838198	0.999912	ASTE1	asteroid homolog 1
ENSG00000034677	771.267	-0.324256	0.149259	-2.17244	0.0298228	0.874944	RNF19A	ring finger protein 19A, RBR E3 ubiquitin protein ligase
ENSG00000034693	1359.24	0.125172	0.153259	0.816737	0.414079	0.999912	PEX3	peroxisomal biogenesis factor 3
ENSG00000034713	2446.19	0.0353787	0.12035	0.293966	0.768784	0.999912	GABARAPL2	GABA type A receptor associated protein like 2
ENSG00000035115	922.912	0.0474841	0.144208	0.329275	0.741948	0.999912	SH3YL1	SH3 and SYLF domain containing 1
ENSG00000035141	6643.39	0.202272	0.108375	1.8664	0.0619849	0.951563	FAM136A	family with sequence similarity 136 member A
ENSG00000035403	1585.8	-0.0191699	0.155323	-0.12342	0.901775	0.999912	VCL	vinculin
ENSG00000035499	1027.93	-0.00898337	0.173738	-0.0517065	0.958763	0.999912	DEPDC1B	DEP domain containing 1B
ENSG00000035664	92.0847	-0.694399	0.381071	-1.82223	0.06842	0.972443	DAPK2	death associated protein kinase 2
ENSG00000035681	4196.76	-0.0977696	0.113109	-0.864384	0.387377	0.999912	NSMAF	neutral sphingomyelinase activation associated factor
ENSG00000035687	1997.55	0.1075	0.11442	0.939523	0.347462	0.999912	ADSS2	adenylosuccinate synthase 2
ENSG00000035720	1097.56	-0.000893054	0.135589	-0.00658648	0.994745	0.999912	STAP1	signal transducing adaptor family member 1
ENSG00000035862	199.815	0.426634	0.270749	1.57575	0.115082	0.999912	TIMP2	TIMP metallopeptidase inhibitor 2
ENSG00000035928	2163.84	-0.0631925	0.126388	-0.499989	0.617083	0.999912	RFC1	replication factor C subunit 1
ENSG00000036054	1425.76	-0.0636161	0.1224	-0.519739	0.603245	0.999912	TBC1D23	TBC1 domain family member 23
ENSG00000036257	2937.8	0.087067	0.114638	0.759498	0.447555	0.999912	CUL3	cullin 3
ENSG00000036448	206.383	0.0397245	0.217495	0.182646	0.855076	0.999912	MYOM2	myomesin 2
ENSG00000036530	39.0004	-0.00458074	0.513663	-0.00891781	0.992885	0.999912	CYP46A1	cytochrome P450 family 46 subfamily A member 1
ENSG00000036549	1997.57	-0.0378529	0.128001	-0.295724	0.767441	0.999912	ZZZ3	zinc finger ZZ-type containing 3
ENSG00000036672	26.6161	0.238067	0.600556	0.396411	0.691802	0.999912	USP2	ubiquitin specific peptidase 2
ENSG00000036828	42.3119	-0.214221	0.475738	-0.450291	0.6525	0.999912	CASR	calcium sensing receptor
ENSG00000037042	319.92	-0.105643	0.207799	-0.508392	0.611179	0.999912	TUBG2	tubulin gamma 2
ENSG00000037241	629.976	0.264156	0.175696	1.50348	0.132715	0.999912	RPL26L1	ribosomal protein L26 like 1
ENSG00000037280	91.0031	-0.379935	0.357871	-1.06165	0.288393	0.999912	FLT4	fms related receptor tyrosine kinase 4
ENSG00000037474	4335.59	-0.0182551	0.12296	-0.148463	0.881977	0.999912	NSUN2	NOP2/Sun RNA methyltransferase 2
ENSG00000037637	1567.07	-0.124633	0.135275	-0.921329	0.356879	0.999912	FBXO42	F-box protein 42
ENSG00000037749	300.432	0.120383	0.229737	0.524003	0.600277	0.999912	MFAP3	microfibril associated protein 3
ENSG00000037757	2281.56	-0.143844	0.112318	-1.28068	0.200305	0.999912	MRI1	methylthioribose-1-phosphate isomerase 1
ENSG00000037897	1290.49	0.224916	0.130563	1.72265	0.084951	0.999912	METTL1	methyltransferase like 1
ENSG00000038002	597.161	-0.377368	0.17386	-2.17053	0.029967	0.875265	AGA	aspartylglucosaminidase
ENSG00000038210	1808.78	-0.0247508	0.131236	-0.188598	0.850408	0.999912	PI4K2B	phosphatidylinositol 4-kinase type 2 beta
ENSG00000038219	2165.76	-0.161808	0.178541	-0.90628	0.364788	0.999912	BOD1L1	biorientation of chromosomes in cell division 1 like 1
ENSG00000038274	7011.2	-0.0388289	0.111193	-0.349203	0.726937	0.999912	MAT2B	methionine adenosyltransferase 2B
ENSG00000038358	3094.89	-0.170145	0.139882	-1.21634	0.223854	0.999912	EDC4	enhancer of mRNA decapping 4
ENSG00000038382	424.492	0.158899	0.178714	0.889123	0.373937	0.999912	TRIO	trio Rho guanine nucleotide exchange factor
ENSG00000038532	1227.32	0.238868	0.120191	1.98741	0.0468766	0.917283	CLEC16A	C-type lectin domain containing 16A
ENSG00000039068	22.3645	0.409628	0.641045	0.639001	0.522822	0.999912	CDH1	cadherin 1
ENSG00000039123	2730.69	-0.0798277	0.125868	-0.63422	0.525938	0.999912	MTREX	Mtr4 exosome RNA helicase
ENSG00000039139	19.2349	0.774562	1.23266	0.628367	0.529764	0.999912	DNAH5	dynein axonemal heavy chain 5
ENSG00000039319	545.02	-0.491516	0.206459	-2.38069	0.0172803	0.766696	ZFYVE16	zinc finger FYVE-type containing 16
ENSG00000039523	421.698	0.053004	0.228428	0.232038	0.816508	0.999912	RIPOR1	RHO family interacting cell polarization regulator 1
ENSG00000039560	222.514	-0.329467	0.255274	-1.29064	0.196828	0.999912	RAI14	retinoic acid induced 14
ENSG00000039600	19.1186	0.228006	0.682053	0.334294	0.738158	0.999912	SOX30	SRY-box transcription factor 30
ENSG00000039650	2217.5	0.160543	0.117258	1.36915	0.170953	0.999912	PNKP	polynucleotide kinase 3'-phosphatase
ENSG00000040199	161.574	-0.0993991	0.293607	-0.338545	0.734952	0.999912	PHLPP2	PH domain and leucine rich repeat protein phosphatase 2
ENSG00000040275	1475.26	0.167185	0.169006	0.989227	0.322552	0.999912	SPDL1	spindle apparatus coiled-coil protein 1
ENSG00000040341	1614.99	-0.274292	0.140151	-1.95712	0.0503333	0.940289	STAU2	staufen double-stranded RNA binding protein 2
ENSG00000040487	563.353	-0.067925	0.155478	-0.436879	0.662199	0.999912	SLC66A1	solute carrier family 66 member 1
ENSG00000040531	704.183	-0.163972	0.165592	-0.990217	0.322068	0.999912	CTNS	cystinosin, lysosomal cystine transporter
ENSG00000040608	1495.91	-0.0484045	0.122773	-0.394261	0.693388	0.999912	RTN4R	reticulon 4 receptor
ENSG00000040633	1871.42	0.0229629	0.116269	0.197498	0.843438	0.999912	PHF23	PHD finger protein 23
ENSG00000040933	1029.07	-0.0725347	0.154786	-0.468614	0.639346	0.999912	INPP4A	inositol polyphosphate-4-phosphatase type I A
ENSG00000041353	430.024	0.406044	0.180392	2.2509	0.0243918	0.839205	RAB27B	RAB27B, member RAS oncogene family
ENSG00000041357	7564.79	0.113215	0.109719	1.03186	0.302136	0.999912	PSMA4	proteasome 20S subunit alpha 4
ENSG00000041802	2301.58	0.0989372	0.122997	0.804389	0.421172	0.999912	LSG1	large 60S subunit nuclear export GTPase 1
ENSG00000041880	448.745	-0.0497457	0.171789	-0.289574	0.772142	0.999912	PARP3	poly(ADP-ribose) polymerase family member 3
ENSG00000041982	10.805	-2.9627	1.05811	-2.8	0.00511021	0.488821	TNC	tenascin C
ENSG00000041988	646.618	0.0817234	0.148351	0.55088	0.581716	0.999912	THAP3	THAP domain containing 3
ENSG00000042062	1144.91	-0.147188	0.15852	-0.928516	0.35314	0.999912	RIPOR3	RIPOR family member 3
ENSG00000042088	1731.82	-0.0602184	0.156527	-0.384715	0.700449	0.999912	TDP1	tyrosyl-DNA phosphodiesterase 1
ENSG00000042286	58.5019	-0.0587954	0.412233	-0.142627	0.886585	0.999912	AIFM2	apoptosis inducing factor mitochondria associated 2
ENSG00000042317	253.878	-0.037894	0.255088	-0.148553	0.881906	0.999912	SPATA7	spermatogenesis associated 7
ENSG00000042429	1466.59	-0.196224	0.137241	-1.42978	0.152781	0.999912	MED17	mediator complex subunit 17
ENSG00000042445	478.584	-0.157252	0.187596	-0.838246	0.401893	0.999912	RETSAT	retinol saturase
ENSG00000042493	7996.63	0.282356	0.0971666	2.90589	0.00366207	0.434645	CAPG	capping actin protein, gelsolin like
ENSG00000042753	978.845	0.368281	0.128278	2.87096	0.00409233	0.454022	AP2S1	adaptor related protein complex 2 subunit sigma 1
ENSG00000042980	1892.6	-0.120015	0.112205	-1.06961	0.284795	0.999912	ADAM28	ADAM metallopeptidase domain 28
ENSG00000043093	1742.57	-0.0927759	0.126058	-0.735975	0.461746	0.999912	DCUN1D1	defective in cullin neddylation 1 domain containing 1
ENSG00000043143	659.868	-0.103328	0.15623	-0.661379	0.508369	0.999912	JADE2	jade family PHD finger 2
ENSG00000043462	2482.47	-0.125294	0.105163	-1.19142	0.233488	0.999912	LCP2	lymphocyte cytosolic protein 2
ENSG00000043514	820.677	-0.123874	0.14475	-0.855776	0.392122	0.999912	TRIT1	tRNA isopentenyltransferase 1
ENSG00000043591	61.8215	-0.269641	0.421737	-0.639358	0.52259	0.999912	ADRB1	adrenoceptor beta 1
ENSG00000044090	783.096	0.0375811	0.161566	0.232605	0.816068	0.999912	CUL7	cullin 7
ENSG00000044115	2279.81	-0.0787726	0.129029	-0.610505	0.541527	0.999912	CTNNA1	catenin alpha 1
ENSG00000044446	737.404	-0.178955	0.200046	-0.894569	0.371017	0.999912	PHKA2	phosphorylase kinase regulatory subunit alpha 2
ENSG00000044459	1052.74	0.0697139	0.153087	0.455387	0.648831	0.999912	CNTLN	centlein
ENSG00000044574	16681.7	0.116116	0.163878	0.708554	0.478601	0.999912	HSPA5	heat shock protein family A (Hsp70) member 5
ENSG00000046604	1004.38	-0.334206	0.153482	-2.1775	0.0294433	0.874761	DSG2	desmoglein 2
ENSG00000046647	532.467	-0.0499034	0.156236	-0.31941	0.749416	0.999912	GEMIN8	gem nuclear organelle associated protein 8
ENSG00000046651	1501.41	-0.032281	0.136401	-0.236663	0.812918	0.999912	OFD1	OFD1 centriole and centriolar satellite protein
ENSG00000046653	293.81	-0.24269	0.205256	-1.18238	0.237055	0.999912	GPM6B	glycoprotein M6B
ENSG00000046889	318.49	-0.266035	0.275787	-0.96464	0.334725	0.999912	PREX2	phosphatidylinositol-3,4,5-trisphosphate dependent Rac exchange factor 2
ENSG00000047056	979.925	-0.0618697	0.145898	-0.424061	0.671521	0.999912	WDR37	WD repeat domain 37
ENSG00000047188	752.059	0.186645	0.147516	1.26525	0.20578	0.999912	YTHDC2	YTH domain containing 2
ENSG00000047230	998.538	-0.263893	0.141253	-1.86823	0.0617301	0.951563	CTPS2	CTP synthase 2
ENSG00000047249	1711.06	-0.00567204	0.119674	-0.0473957	0.962198	0.999912	ATP6V1H	ATPase H+ transporting V1 subunit H
ENSG00000047315	3588.83	-0.134402	0.126776	-1.06015	0.289075	0.999912	POLR2B	RNA polymerase II subunit B
ENSG00000047346	496.941	-0.012959	0.170546	-0.0759853	0.939431	0.999912	FAM214A	family with sequence similarity 214 member A
ENSG00000047365	1122.77	-0.037389	0.150401	-0.248595	0.803674	0.999912	ARAP2	ArfGAP with RhoGAP domain, ankyrin repeat and PH domain 2
ENSG00000047410	6689.45	0.107418	0.115681	0.928572	0.353111	0.999912	TPR	translocated promoter region, nuclear basket protein
ENSG00000047457	8.75617	0.201067	1.05336	0.190881	0.848619	0.999912	CP	ceruloplasmin
ENSG00000047578	223.663	0.27648	0.273847	1.00961	0.31268	0.999912	KATNIP	katanin interacting protein
ENSG00000047579	1368.79	0.0148093	0.135623	0.109194	0.913048	0.999912	DTNBP1	dystrobrevin binding protein 1
ENSG00000047597	40.719	0.823963	0.697529	1.18126	0.2375	0.999912	XK	X-linked Kx blood group
ENSG00000047621	536.438	-0.183906	0.157137	-1.17036	0.241858	0.999912	C12orf4	chromosome 12 open reading frame 4
ENSG00000047634	231.011	-0.432491	0.212455	-2.03568	0.0417826	0.908353	SCML1	Scm polycomb group protein like 1
ENSG00000047644	824.697	-0.0633044	0.197292	-0.320866	0.748312	0.999912	WWC3	WWC family member 3
ENSG00000047648	11.3156	1.00344	1.05475	0.951353	0.341425	0.999912	ARHGAP6	Rho GTPase activating protein 6
ENSG00000047662	10.6341	-0.410189	0.943189	-0.434895	0.663639	0.999912	FAM184B	family with sequence similarity 184 member B
ENSG00000047849	2608.78	0.066772	0.130107	0.513207	0.607806	0.999912	MAP4	microtubule associated protein 4
ENSG00000047932	1631.41	0.0136099	0.112695	0.120768	0.903875	0.999912	GOPC	golgi associated PDZ and coiled-coil motif containing
ENSG00000048028	591.64	-0.486006	0.202664	-2.39808	0.0164811	0.754901	USP28	ubiquitin specific peptidase 28
ENSG00000048052	535.753	-0.169701	0.168414	-1.00764	0.313627	0.999912	HDAC9	histone deacetylase 9
ENSG00000048140	1380.6	-0.090099	0.134324	-0.670758	0.502375	0.999912	TSPAN17	tetraspanin 17
ENSG00000048162	2539.9	0.217763	0.117138	1.85903	0.0630232	0.951563	NOP16	NOP16 nucleolar protein
ENSG00000048342	51.9452	-0.160558	0.432816	-0.370961	0.710666	0.999912	CC2D2A	coiled-coil and C2 domain containing 2A
ENSG00000048392	1444.45	-0.128092	0.150884	-0.848939	0.395915	0.999912	RRM2B	ribonucleotide reductase regulatory TP53 inducible subunit M2B
ENSG00000048405	1145.62	0.0658851	0.162847	0.404583	0.685784	0.999912	ZNF800	zinc finger protein 800
ENSG00000048471	737.001	-0.161614	0.162888	-0.992182	0.321109	0.999912	SNX29	sorting nexin 29
ENSG00000048544	2851.84	0.176772	0.113785	1.55356	0.120289	0.999912	MRPS10	mitochondrial ribosomal protein S10
ENSG00000048649	1415.28	0.103102	0.13039	0.790719	0.429108	0.999912	RSF1	remodeling and spacing factor 1
ENSG00000048707	1098.42	0.1382	0.162515	0.850387	0.39511	0.999912	VPS13D	vacuolar protein sorting 13 homolog D
ENSG00000048740	11333.6	0.0022608	0.0976417	0.023154	0.981527	0.999912	CELF2	CUGBP Elav-like family member 2
ENSG00000048828	1421.99	0.0896814	0.125942	0.712085	0.476412	0.999912	FAM120A	family with sequence similarity 120A
ENSG00000048991	1348.87	0.302296	0.130749	2.31203	0.0207763	0.806198	R3HDM1	R3H domain containing 1
ENSG00000049089	324.107	-0.742892	0.192346	-3.86228	0.000112335	0.0562192	COL9A2	collagen type IX alpha 2 chain
ENSG00000049130	6.9942	-2.61905	3.90985	-0.669859	0.502948	0.999912	KITLG	KIT ligand
ENSG00000049167	631.404	-0.075903	0.154097	-0.492566	0.622319	0.999912	ERCC8	ERCC excision repair 8, CSA ubiquitin ligase complex subunit
ENSG00000049192	45.9969	0.15668	0.560109	0.279731	0.779684	0.999912	ADAMTS6	ADAM metallopeptidase with thrombospondin type 1 motif 6
ENSG00000049239	846.563	0.00107425	0.212531	0.00505458	0.995967	0.999912	H6PD	hexose-6-phosphate dehydrogenase/glucose 1-dehydrogenase
ENSG00000049245	1759.08	-0.0717128	0.129009	-0.555875	0.578296	0.999912	VAMP3	vesicle associated membrane protein 3
ENSG00000049246	531.329	-0.139757	0.182165	-0.767201	0.442962	0.999912	PER3	period circadian regulator 3
ENSG00000049247	22.0629	-0.0411482	1.04775	-0.039273	0.968673	0.999912	UTS2	urotensin 2
ENSG00000049249	56.0002	0.445445	0.43507	1.02385	0.305908	0.999912	TNFRSF9	TNF receptor superfamily member 9
ENSG00000049323	95.2628	0.101895	0.479045	0.212705	0.831557	0.999912	LTBP1	latent transforming growth factor beta binding protein 1
ENSG00000049449	3208.96	0.0184227	0.114391	0.161051	0.872053	0.999912	RCN1	reticulocalbin 1
ENSG00000049540	3242.89	0.956652	0.143259	6.67778	2.42587e-11	1.24726e-07	ELN	elastin
ENSG00000049541	4060.15	0.1395	0.108779	1.28242	0.199696	0.999912	RFC2	replication factor C subunit 2
ENSG00000049618	3623.97	-0.0774372	0.108113	-0.716263	0.473829	0.999912	ARID1B	AT-rich interaction domain 1B
ENSG00000049656	5288.52	0.114743	0.11546	0.993792	0.320324	0.999912	CLPTM1L	CLPTM1 like
ENSG00000049759	253.489	0.324206	0.268417	1.20785	0.227107	0.999912	NEDD4L	NEDD4 like E3 ubiquitin protein ligase
ENSG00000049769	271.142	0.0530844	0.222109	0.239001	0.811105	0.999912	PPP1R3F	protein phosphatase 1 regulatory subunit 3F
ENSG00000049860	2876.41	0.0597744	0.129674	0.460958	0.644828	0.999912	HEXB	hexosaminidase subunit beta
ENSG00000049883	538.152	0.0107458	0.178093	0.0603385	0.951886	0.999912	PTCD2	pentatricopeptide repeat domain 2
ENSG00000050130	1775.44	-0.167399	0.129992	-1.28777	0.197827	0.999912	JKAMP	JNK1/MAPK8 associated membrane protein
ENSG00000050327	93.4522	0.0381719	0.323657	0.117939	0.906116	0.999912	ARHGEF5	Rho guanine nucleotide exchange factor 5
ENSG00000050344	1178.88	-0.088651	0.139176	-0.636969	0.524145	0.999912	NFE2L3	nuclear factor, erythroid 2 like 3
ENSG00000050393	1695.1	0.196312	0.120898	1.62377	0.104424	0.999912	MCUR1	mitochondrial calcium uniporter regulator 1
ENSG00000050405	737.778	-0.147568	0.147598	-0.999799	0.317408	0.999912	LIMA1	LIM domain and actin binding 1
ENSG00000050426	829.979	0.0386731	0.152473	0.253639	0.799775	0.999912	LETMD1	LETM1 domain containing 1
ENSG00000050438	306.447	0.599034	0.262849	2.27901	0.0226667	0.823411	SLC4A8	solute carrier family 4 member 8
ENSG00000050555	118.203	0.130852	0.362593	0.360877	0.718191	0.999912	LAMC3	laminin subunit gamma 3
ENSG00000050628	15.3171	-0.411574	0.825365	-0.498657	0.618021	0.999912	PTGER3	prostaglandin E receptor 3
ENSG00000050748	1716.64	-0.0129961	0.153328	-0.0847604	0.932452	0.999912	MAPK9	mitogen-activated protein kinase 9
ENSG00000050767	131.959	0.2384	0.294597	0.809243	0.418375	0.999912	COL23A1	collagen type XXIII alpha 1 chain
ENSG00000050820	8.33886	1.3045	1.26305	1.03282	0.301687	0.999912	BCAR1	BCAR1 scaffold protein, Cas family member
ENSG00000051009	626.434	0.0269255	0.155154	0.173541	0.862226	0.999912	FAM160A2	family with sequence similarity 160 member A2
ENSG00000051108	2109.5	-0.0687681	0.135239	-0.508493	0.611108	0.999912	HERPUD1	homocysteine inducible ER protein with ubiquitin like domain 1
ENSG00000051128	206.659	-0.338288	0.239116	-1.41475	0.157143	0.999912	HOMER3	homer scaffold protein 3
ENSG00000051180	1919.56	0.110385	0.119954	0.920223	0.357456	0.999912	RAD51	RAD51 recombinase
ENSG00000051341	1379.26	0.0861939	0.127108	0.678116	0.497698	0.999912	POLQ	DNA polymerase theta
ENSG00000051382	976.449	-0.0850429	0.156509	-0.543373	0.586873	0.999912	PIK3CB	phosphatidylinositol-4,5-bisphosphate 3-kinase catalytic subunit beta
ENSG00000051523	5654.77	0.181115	0.123035	1.47206	0.141005	0.999912	CYBA	cytochrome b-245 alpha chain
ENSG00000051596	2658.16	-0.00233351	0.105297	-0.0221612	0.982319	0.999912	THOC3	THO complex 3
ENSG00000051620	1885.2	0.0188363	0.115766	0.162709	0.870747	0.999912	HEBP2	heme binding protein 2
ENSG00000051825	1950.61	-0.122738	0.114821	-1.06895	0.285093	0.999912	MPHOSPH9	M-phase phosphoprotein 9
ENSG00000052126	1130.49	0.0677885	0.152731	0.443842	0.657157	0.999912	PLEKHA5	pleckstrin homology domain containing A5
ENSG00000052723	1671.88	-0.269705	0.147669	-1.82641	0.0677884	0.971156	SIKE1	suppressor of IKBKE 1
ENSG00000052749	2773.17	0.025294	0.132719	0.190583	0.848852	0.999912	RRP12	ribosomal RNA processing 12 homolog
ENSG00000052795	1028.18	0.109965	0.148862	0.738702	0.460088	0.999912	FNIP2	folliculin interacting protein 2
ENSG00000052802	9439.87	-0.245802	0.0972356	-2.5279	0.0114746	0.676181	MSMO1	methylsterol monooxygenase 1
ENSG00000052841	1941.75	0.159149	0.141711	1.12305	0.261417	0.999912	TTC17	tetratricopeptide repeat domain 17
ENSG00000053254	4035.32	-0.180991	0.10078	-1.79591	0.0725094	0.987504	FOXN3	forkhead box N3
ENSG00000053328	11.8215	0.195693	1.17113	0.167098	0.867293	0.999912	METTL24	methyltransferase like 24
ENSG00000053371	3378.09	-0.0181887	0.100463	-0.181049	0.856329	0.999912	AKR7A2	aldo-keto reductase family 7 member A2
ENSG00000053372	3344.75	0.119029	0.12348	0.963948	0.335072	0.999912	MRTO4	MRT4 homolog, ribosome maturation factor
ENSG00000053438	81.9779	-0.0821987	0.35992	-0.228381	0.81935	0.999912	NNAT	neuronatin
ENSG00000053501	842.627	0.128126	0.158904	0.806313	0.420062	0.999912	USE1	unconventional SNARE in the ER 1
ENSG00000053524	137.744	0.0870548	0.317459	0.274224	0.783913	0.999912	MCF2L2	MCF.2 cell line derived transforming sequence-like 2
ENSG00000053702	73.9846	-0.153794	0.34603	-0.444454	0.656714	0.999912	NRIP2	nuclear receptor interacting protein 2
ENSG00000053747	22.333	0.102502	0.961113	0.106649	0.915067	0.999912	LAMA3	laminin subunit alpha 3
ENSG00000053770	2326.47	-0.0300762	0.133751	-0.224868	0.822082	0.999912	AP5M1	adaptor related protein complex 5 subunit mu 1
ENSG00000053900	1909.05	-0.0600122	0.113429	-0.529073	0.596755	0.999912	ANAPC4	anaphase promoting complex subunit 4
ENSG00000053918	239.349	0.0930965	0.259498	0.358756	0.719778	0.999912	KCNQ1	potassium voltage-gated channel subfamily Q member 1
ENSG00000054116	2504.25	0.00362328	0.122255	0.0296371	0.976357	0.999912	TRAPPC3	trafficking protein particle complex 3
ENSG00000054118	5067.65	-0.0308218	0.0980464	-0.31436	0.753248	0.999912	THRAP3	thyroid hormone receptor associated protein 3
ENSG00000054148	1254.67	0.12791	0.150803	0.848192	0.396331	0.999912	PHPT1	phosphohistidine phosphatase 1
ENSG00000054219	1491.3	-0.268812	0.117461	-2.28852	0.0221073	0.823117	LY75	lymphocyte antigen 75
ENSG00000054267	2778.31	-0.210554	0.110586	-1.90398	0.0569134	0.948452	ARID4B	AT-rich interaction domain 4B
ENSG00000054277	2899.8	-0.0170162	0.110643	-0.153794	0.877772	0.999912	OPN3	opsin 3
ENSG00000054282	1504.2	-0.101951	0.114238	-0.892441	0.372157	0.999912	SDCCAG8	SHH signaling and ciliogenesis regulator SDCCAG8
ENSG00000054356	26.6479	0.271377	0.803798	0.337618	0.735651	0.999912	PTPRN	protein tyrosine phosphatase receptor type N
ENSG00000054392	275.159	-0.241093	0.226505	-1.06441	0.287145	0.999912	HHAT	hedgehog acyltransferase
ENSG00000054523	752.703	0.00421601	0.17737	0.0237696	0.981036	0.999912	KIF1B	kinesin family member 1B
ENSG00000054611	1178.08	-0.142507	0.128961	-1.10504	0.269141	0.999912	TBC1D22A	TBC1 domain family member 22A
ENSG00000054654	76.0239	-0.246555	0.506043	-0.487221	0.626101	0.999912	SYNE2	spectrin repeat containing nuclear envelope protein 2
ENSG00000054690	58.2523	0.375381	0.415866	0.90265	0.366712	0.999912	PLEKHH1	pleckstrin homology, MyTH4 and FERM domain containing H1
ENSG00000054793	432.985	-0.297435	0.183162	-1.62389	0.104399	0.999912	ATP9A	ATPase phospholipid transporting 9A (putative)
ENSG00000054965	342.091	0.160345	0.217064	0.738699	0.46009	0.999912	FAM168A	family with sequence similarity 168 member A
ENSG00000054967	1013.05	-0.079878	0.146236	-0.546228	0.584909	0.999912	RELT	RELT TNF receptor
ENSG00000054983	584.278	-0.400384	0.183837	-2.17793	0.0294109	0.874761	GALC	galactosylceramidase
ENSG00000055044	8442.73	0.0935951	0.111653	0.838271	0.401878	0.999912	NOP58	NOP58 ribonucleoprotein
ENSG00000055070	1807.04	-0.0902898	0.116995	-0.771741	0.440268	0.999912	SZRD1	SUZ RNA binding domain containing 1
ENSG00000055118	804.678	-0.0449028	0.157892	-0.284389	0.776112	0.999912	KCNH2	potassium voltage-gated channel subfamily H member 2
ENSG00000055130	4882.36	-0.0648387	0.118106	-0.548987	0.583014	0.999912	CUL1	cullin 1
ENSG00000055147	1134.43	0.150383	0.142462	1.0556	0.29115	0.999912	FAM114A2	family with sequence similarity 114 member A2
ENSG00000055163	9394.88	-0.152297	0.107137	-1.42151	0.155168	0.999912	CYFIP2	cytoplasmic FMR1 interacting protein 2
ENSG00000055208	562.333	0.0449221	0.163115	0.275401	0.783008	0.999912	TAB2	TGF-beta activated kinase 1 (MAP3K7) binding protein 2
ENSG00000055211	898.977	0.00595271	0.146078	0.0407501	0.967495	0.999912	GINM1	glycoprotein integral membrane 1
ENSG00000055332	2811.27	0.0919426	0.136856	0.671818	0.5017	0.999912	EIF2AK2	eukaryotic translation initiation factor 2 alpha kinase 2
ENSG00000055483	1895.47	0.174613	0.119673	1.45909	0.14454	0.999912	USP36	ubiquitin specific peptidase 36
ENSG00000055609	2001.25	-0.20403	0.149272	-1.36683	0.171679	0.999912	KMT2C	lysine methyltransferase 2C
ENSG00000055917	2028.69	0.270398	0.107767	2.5091	0.012104	0.691722	PUM2	pumilio RNA binding family member 2
ENSG00000055950	1240.58	0.166011	0.124653	1.33179	0.18293	0.999912	MRPL43	mitochondrial ribosomal protein L43
ENSG00000055955	76.3257	-0.883807	0.496044	-1.78171	0.0747963	0.994763	ITIH4	inter-alpha-trypsin inhibitor heavy chain 4
ENSG00000056050	1374.36	0.122761	0.13936	0.880894	0.378375	0.999912	HPF1	histone PARylation factor 1
ENSG00000056097	3146.69	0.0447466	0.108875	0.410992	0.681079	0.999912	ZFR	zinc finger RNA binding protein
ENSG00000056277	426.624	-0.087707	0.220135	-0.398424	0.690318	0.999912	ZNF280C	zinc finger protein 280C
ENSG00000056558	103.619	0.0819298	0.361997	0.226327	0.820947	0.999912	TRAF1	TNF receptor associated factor 1
ENSG00000056586	1366.58	-0.274564	0.146543	-1.87361	0.0609846	0.951563	RC3H2	ring finger and CCCH-type domains 2
ENSG00000056736	38.1413	0.496387	0.479611	1.03498	0.300678	0.999912	IL17RB	interleukin 17 receptor B
ENSG00000056972	605.713	-0.0604411	0.16845	-0.358807	0.719739	0.999912	TRAF3IP2	TRAF3 interacting protein 2
ENSG00000056998	219.875	-0.0632067	0.314157	-0.201195	0.840546	0.999912	GYG2	glycogenin 2
ENSG00000057019	463.808	-0.493116	0.192536	-2.56116	0.0104323	0.666308	DCBLD2	discoidin, CUB and LCCL domain containing 2
ENSG00000057252	1024.42	-0.0684208	0.179143	-0.381933	0.702511	0.999912	SOAT1	sterol O-acyltransferase 1
ENSG00000057294	381.814	-0.0689725	0.180122	-0.382922	0.701778	0.999912	PKP2	plakophilin 2
ENSG00000057593	16.5318	0.595548	1.09993	0.541445	0.588201	0.999912	F7	coagulation factor VII
ENSG00000057608	10091.4	0.0844015	0.112179	0.752381	0.451822	0.999912	GDI2	GDP dissociation inhibitor 2
ENSG00000057657	42.7208	0.0613532	0.592944	0.103472	0.917588	0.999912	PRDM1	PR/SET domain 1
ENSG00000057663	1555.32	-0.0136529	0.127745	-0.106876	0.914887	0.999912	ATG5	autophagy related 5
ENSG00000057704	41.322	0.275604	0.587923	0.468776	0.63923	0.999912	TMCC3	transmembrane and coiled-coil domain family 3
ENSG00000057757	2054.26	0.0831219	0.130656	0.63619	0.524653	0.999912	PITHD1	PITH domain containing 1
ENSG00000057935	282.704	0.0355848	0.198389	0.179368	0.857648	0.999912	MTA3	metastasis associated 1 family member 3
ENSG00000058056	983.723	-0.0127423	0.154311	-0.0825755	0.934189	0.999912	USP13	ubiquitin specific peptidase 13
ENSG00000058063	744.466	-0.0890081	0.204436	-0.435383	0.663284	0.999912	ATP11B	ATPase phospholipid transporting 11B (putative)
ENSG00000058085	9.36187	0.0743872	0.94801	0.0784667	0.937457	0.999912	LAMC2	laminin subunit gamma 2
ENSG00000058091	276.088	-0.0913751	0.256116	-0.356772	0.721263	0.999912	CDK14	cyclin dependent kinase 14
ENSG00000058262	5359.79	-0.131637	0.13595	-0.968275	0.332907	0.999912	SEC61A1	SEC61 translocon subunit alpha 1
ENSG00000058272	3471.23	0.0805473	0.114296	0.704728	0.48098	0.999912	PPP1R12A	protein phosphatase 1 regulatory subunit 12A
ENSG00000058335	8.44234	0.956221	1.15597	0.827201	0.408123	0.999912	RASGRF1	Ras protein specific guanine nucleotide releasing factor 1
ENSG00000058404	18.8337	-0.478238	0.834546	-0.573052	0.56661	0.999912	CAMK2B	calcium/calmodulin dependent protein kinase II beta
ENSG00000058453	2880.8	0.00569016	0.161698	0.0351901	0.971928	0.999912	CROCC	ciliary rootlet coiled-coil, rootletin
ENSG00000058600	2220.34	0.0643537	0.112854	0.57024	0.568515	0.999912	POLR3E	RNA polymerase III subunit E
ENSG00000058668	977.753	0.0318189	0.150378	0.211593	0.832425	0.999912	ATP2B4	ATPase plasma membrane Ca2+ transporting 4
ENSG00000058673	3635.71	-0.131638	0.0999097	-1.31757	0.187647	0.999912	ZC3H11A	zinc finger CCCH-type containing 11A
ENSG00000058729	1613.2	-0.0911024	0.145984	-0.624057	0.53259	0.999912	RIOK2	RIO kinase 2
ENSG00000058799	652.275	-0.0782183	0.14498	-0.539513	0.589533	0.999912	YIPF1	Yip1 domain family member 1
ENSG00000058804	1599.65	-0.0299144	0.133424	-0.224205	0.822597	0.999912	NDC1	NDC1 transmembrane nucleoporin
ENSG00000058866	101.293	-0.592747	0.393993	-1.50446	0.132463	0.999912	DGKG	diacylglycerol kinase gamma
ENSG00000059122	1853.11	0.0733535	0.151204	0.48513	0.627584	0.999912	FLYWCH1	FLYWCH-type zinc finger 1
ENSG00000059145	419.753	-0.0279446	0.18049	-0.154826	0.876959	0.999912	UNKL	unk like zinc finger
ENSG00000059377	2353.44	-0.0695705	0.118026	-0.58945	0.55556	0.999912	TBXAS1	thromboxane A synthase 1
ENSG00000059378	959.501	-0.15679	0.167455	-0.936314	0.349111	0.999912	PARP12	poly(ADP-ribose) polymerase family member 12
ENSG00000059573	5829.74	0.00396494	0.145646	0.0272231	0.978282	0.999912	ALDH18A1	aldehyde dehydrogenase 18 family member A1
ENSG00000059588	3151.34	-0.119785	0.107812	-1.11105	0.266548	0.999912	TARBP1	TAR (HIV-1) RNA binding protein 1
ENSG00000059691	1270.87	-0.212466	0.152222	-1.39576	0.162786	0.999912	GATB	glutamyl-tRNA amidotransferase subunit B
ENSG00000059728	237.447	-0.597766	0.220489	-2.71109	0.00670615	0.549476	MXD1	MAX dimerization protein 1
ENSG00000059758	1332.09	-0.123778	0.144344	-0.857518	0.391159	0.999912	CDK17	cyclin dependent kinase 17
ENSG00000059769	411.901	0.063828	0.179306	0.355973	0.721861	0.999912	DNAJC25	DnaJ heat shock protein family (Hsp40) member C25
ENSG00000059804	660.831	-0.118771	0.171088	-0.694212	0.487549	0.999912	SLC2A3	solute carrier family 2 member 3
ENSG00000059915	250.022	0.0636183	0.211802	0.300366	0.763898	0.999912	PSD	pleckstrin and Sec7 domain containing
ENSG00000060069	1850.59	0.111683	0.140937	0.792432	0.428109	0.999912	CTDP1	CTD phosphatase subunit 1
ENSG00000060138	15685.5	0.0558991	0.0928807	0.601838	0.547282	0.999912	YBX3	Y-box binding protein 3
ENSG00000060140	124.099	0.203494	0.287683	0.707356	0.479345	0.999912	STYK1	serine/threonine/tyrosine kinase 1
ENSG00000060237	1092.5	-0.0612204	0.179294	-0.341452	0.732763	0.999912	WNK1	WNK lysine deficient protein kinase 1
ENSG00000060339	4281.98	-0.145505	0.103932	-1.39999	0.161515	0.999912	CCAR1	cell division cycle and apoptosis regulator 1
ENSG00000060491	3471.69	0.0200258	0.104812	0.191065	0.848475	0.999912	OGFR	opioid growth factor receptor
ENSG00000060558	6172.54	0.00194293	0.110183	0.0176337	0.985931	0.999912	GNA15	G protein subunit alpha 15
ENSG00000060642	603.202	-0.122051	0.15336	-0.795845	0.426122	0.999912	PIGV	phosphatidylinositol glycan anchor biosynthesis class V
ENSG00000060656	11.9788	-1.85047	1.03013	-1.79635	0.0724388	0.987504	PTPRU	protein tyrosine phosphatase receptor type U
ENSG00000060688	5490.28	0.0627502	0.116581	0.538254	0.590402	0.999912	SNRNP40	small nuclear ribonucleoprotein U5 subunit 40
ENSG00000060749	586.027	-0.192557	0.596376	-0.322879	0.746787	0.999912	QSER1	glutamine and serine rich 1
ENSG00000060762	1148.5	0.17714	0.13744	1.28885	0.197449	0.999912	MPC1	mitochondrial pyruvate carrier 1
ENSG00000060971	3808.92	0.0171157	0.101409	0.168779	0.86597	0.999912	ACAA1	acetyl-CoA acyltransferase 1
ENSG00000060982	8179.39	0.000119341	0.0946036	0.00126149	0.998993	0.999912	BCAT1	branched chain amino acid transaminase 1
ENSG00000061273	1483.87	0.216889	0.145348	1.49221	0.135644	0.999912	HDAC7	histone deacetylase 7
ENSG00000061337	7.31533	0.135272	1.01468	0.133315	0.893944	0.999912	LZTS1	leucine zipper tumor suppressor 1
ENSG00000061656	59.1909	0.508225	0.412402	1.23235	0.217817	0.999912	SPAG4	sperm associated antigen 4
ENSG00000061676	71.6104	-0.0488474	0.370996	-0.131666	0.895249	0.999912	NCKAP1	NCK associated protein 1
ENSG00000061794	3386.66	0.0824469	0.118785	0.694083	0.48763	0.999912	MRPS35	mitochondrial ribosomal protein S35
ENSG00000061918	1397.57	-0.130093	0.145572	-0.893667	0.3715	0.999912	GUCY1B1	guanylate cyclase 1 soluble subunit beta 1
ENSG00000061936	1242.3	0.11969	0.141589	0.845337	0.397923	0.999912	SFSWAP	splicing factor SWAP
ENSG00000061938	564.665	0.288734	0.163108	1.7702	0.0766946	0.998058	TNK2	tyrosine kinase non receptor 2
ENSG00000061987	1073	-0.0393909	0.203569	-0.193501	0.846566	0.999912	MON2	MON2 homolog, regulator of endosome-to-Golgi trafficking
ENSG00000062038	51.1063	-0.262359	0.470151	-0.55803	0.576824	0.999912	CDH3	cadherin 3
ENSG00000062194	4222.2	0.0361268	0.110798	0.32606	0.744379	0.999912	GPBP1	GC-rich promoter binding protein 1
ENSG00000062282	186.516	0.288898	0.25915	1.11479	0.26494	0.999912	DGAT2	diacylglycerol O-acyltransferase 2
ENSG00000062370	347.259	0.151383	0.193995	0.780343	0.435189	0.999912	ZNF112	zinc finger protein 112
ENSG00000062485	6355.09	0.0977042	0.108117	0.903689	0.36616	0.999912	CS	citrate synthase
ENSG00000062524	40.7515	-0.582822	0.459385	-1.2687	0.204548	0.999912	LTK	leukocyte receptor tyrosine kinase
ENSG00000062582	742.603	0.192546	0.185096	1.04025	0.298224	0.999912	MRPS24	mitochondrial ribosomal protein S24
ENSG00000062598	1640.81	-0.251868	0.118485	-2.12573	0.0335255	0.89007	ELMO2	engulfment and cell motility 2
ENSG00000062650	3408.92	-0.109035	0.113682	-0.959122	0.337497	0.999912	WAPL	WAPL cohesin release factor
ENSG00000062716	2016.2	0.00658764	0.124634	0.0528561	0.957847	0.999912	VMP1	vacuole membrane protein 1
ENSG00000062725	965.236	-0.172979	0.434185	-0.398399	0.690336	0.999912	APPBP2	amyloid beta precursor protein binding protein 2
ENSG00000062822	7307.23	0.115873	0.111323	1.04088	0.297932	0.999912	POLD1	DNA polymerase delta 1, catalytic subunit
ENSG00000063015	33.3908	-0.398876	0.520701	-0.766036	0.443655	0.999912	SEZ6	seizure related 6 homolog
ENSG00000063046	7056.6	0.126868	0.104048	1.21933	0.222721	0.999912	EIF4B	eukaryotic translation initiation factor 4B
ENSG00000063127	29.8422	1.51995	0.592983	2.56323	0.0103704	0.666308	SLC6A16	solute carrier family 6 member 16
ENSG00000063169	53.1418	0.0845781	0.477872	0.176989	0.859517	0.999912	BICRA	BRD4 interacting chromatin remodeling complex associated protein
ENSG00000063176	874.006	0.07041	0.155447	0.45295	0.650584	0.999912	SPHK2	sphingosine kinase 2
ENSG00000063177	5991.91	0.165803	0.120173	1.3797	0.16768	0.999912	RPL18	ribosomal protein L18
ENSG00000063180	42.3409	-0.198881	0.570774	-0.348441	0.727509	0.999912	CA11	carbonic anhydrase 11
ENSG00000063241	2373	0.231939	0.13037	1.77909	0.0752255	0.994763	ISOC2	isochorismatase domain containing 2
ENSG00000063244	281.527	0.426756	0.222601	1.91713	0.055221	0.948452	U2AF2	U2 small nuclear RNA auxiliary factor 2
ENSG00000063245	999.96	0.296798	0.174776	1.69816	0.0894773	0.999912	EPN1	epsin 1
ENSG00000063322	2509.13	-0.0931748	0.115367	-0.80764	0.419298	0.999912	MED29	mediator complex subunit 29
ENSG00000063438	79.6671	0.116715	0.353416	0.330247	0.741213	0.999912	AHRR	aryl-hydrocarbon receptor repressor
ENSG00000063587	423.373	-0.110889	0.185276	-0.598509	0.549501	0.999912	ZNF275	zinc finger protein 275
ENSG00000063601	978.312	0.0372967	0.139457	0.267443	0.789128	0.999912	MTMR1	myotubularin related protein 1
ENSG00000063660	186.499	0.510114	0.255345	1.99774	0.0457444	0.917025	GPC1	glypican 1
ENSG00000063761	451.863	-0.147842	0.180272	-0.820104	0.412157	0.999912	ADCK1	aarF domain containing kinase 1
ENSG00000063854	924.86	-0.114554	0.142896	-0.801659	0.42275	0.999912	HAGH	hydroxyacylglutathione hydrolase
ENSG00000063978	3699.93	-0.225849	0.118001	-1.91396	0.055625	0.948452	RNF4	ring finger protein 4
ENSG00000064012	2893.46	-0.22917	0.131832	-1.73836	0.0821479	0.999912	CASP8	caspase 8
ENSG00000064042	99.2102	-0.0174851	0.893071	-0.0195786	0.98438	0.999912	LIMCH1	LIM and calponin homology domains 1
ENSG00000064102	2261.5	0.161573	0.12686	1.27363	0.202795	0.999912	INTS13	integrator complex subunit 13
ENSG00000064115	6334.65	-0.182482	0.105648	-1.72727	0.0841196	0.999912	TM7SF3	transmembrane 7 superfamily member 3
ENSG00000064199	73.6977	0.434703	0.408853	1.06323	0.287679	0.999912	SPA17	sperm autoantigenic protein 17
ENSG00000064201	3732.08	0.0776232	0.107303	0.723403	0.469433	0.999912	TSPAN32	tetraspanin 32
ENSG00000064225	908.87	0.317077	0.137568	2.30488	0.0211736	0.81699	ST3GAL6	ST3 beta-galactoside alpha-2,3-sialyltransferase 6
ENSG00000064309	23.4525	1.63163	0.873894	1.86709	0.0618896	0.951563	CDON	cell adhesion associated, oncogene regulated
ENSG00000064313	1764.21	-0.0827617	0.12966	-0.638298	0.523279	0.999912	TAF2	TATA-box binding protein associated factor 2
ENSG00000064393	683.794	-0.0015872	0.16875	-0.00940562	0.992496	0.999912	HIPK2	homeodomain interacting protein kinase 2
ENSG00000064419	3005.9	-0.0607957	0.115228	-0.527613	0.597768	0.999912	TNPO3	transportin 3
ENSG00000064489	36.5027	0.548088	0.557669	0.98282	0.325696	0.999912	BORCS8-MEF2B	BORCS8-MEF2B readthrough
ENSG00000064490	1649.96	-0.00266377	0.130059	-0.0204813	0.983659	0.999912	RFXANK	regulatory factor X associated ankyrin containing protein
ENSG00000064545	2212.09	0.162161	0.123686	1.31107	0.189834	0.999912	TMEM161A	transmembrane protein 161A
ENSG00000064547	872.936	-0.157691	0.144565	-1.0908	0.275362	0.999912	LPAR2	lysophosphatidic acid receptor 2
ENSG00000064601	3204.26	-0.019796	0.110828	-0.178619	0.858237	0.999912	CTSA	cathepsin A
ENSG00000064607	3448.31	0.0424383	0.101924	0.416374	0.677137	0.999912	SUGP2	SURP and G-patch domain containing 2
ENSG00000064651	505.972	-0.246831	0.178119	-1.38576	0.16582	0.999912	SLC12A2	solute carrier family 12 member 2
ENSG00000064652	31.1879	0.428546	0.557349	0.7689	0.441953	0.999912	SNX24	sorting nexin 24
ENSG00000064666	8668.04	-0.0411629	0.0948004	-0.434206	0.664139	0.999912	CNN2	calponin 2
ENSG00000064687	623.47	0.229518	0.168091	1.36544	0.172115	0.999912	ABCA7	ATP binding cassette subfamily A member 7
ENSG00000064692	6.04215	-1.54927	1.38587	-1.1179	0.263609	0.999912	SNCAIP	synuclein alpha interacting protein
ENSG00000064703	1835.94	0.047056	0.134533	0.349774	0.726508	0.999912	DDX20	DEAD-box helicase 20
ENSG00000064726	3355.66	-0.204508	0.120671	-1.69475	0.0901229	0.999912	BTBD1	BTB domain containing 1
ENSG00000064763	2205.96	0.0268932	0.112781	0.238456	0.811528	0.999912	FAR2	fatty acyl-CoA reductase 2
ENSG00000064787	5.64147	0.248882	1.27372	0.195397	0.845082	0.999912	BCAS1	brain enriched myelin associated protein 1
ENSG00000064886	12.4536	1.64794	1.00102	1.64626	0.0997103	0.999912	CHI3L2	chitinase 3 like 2
ENSG00000064932	129.505	-0.0575502	0.282031	-0.204056	0.83831	0.999912	SBNO2	strawberry notch homolog 2
ENSG00000064933	2166.18	0.00924665	0.121904	0.0758522	0.939537	0.999912	PMS1	PMS1 homolog 1, mismatch repair system component
ENSG00000064961	6154.75	0.0057784	0.10112	0.0571442	0.95443	0.999912	HMG20B	high mobility group 20B
ENSG00000064989	546.347	0.00364373	0.195007	0.0186851	0.985092	0.999912	CALCRL	calcitonin receptor like receptor
ENSG00000064995	1452.2	0.0708119	0.141971	0.498777	0.617937	0.999912	TAF11	TATA-box binding protein associated factor 11
ENSG00000064999	614.281	-0.0631011	0.154005	-0.409734	0.682001	0.999912	ANKS1A	ankyrin repeat and sterile alpha motif domain containing 1A
ENSG00000065000	2385.35	0.0173527	0.137457	0.12624	0.899542	0.999912	AP3D1	adaptor related protein complex 3 subunit delta 1
ENSG00000065029	2144.24	0.0564008	0.114697	0.491736	0.622906	0.999912	ZNF76	zinc finger protein 76
ENSG00000065054	113.94	0.438865	0.304637	1.44062	0.149693	0.999912	SLC9A3R2	SLC9A3 regulator 2
ENSG00000065057	1588.05	0.23321	0.126877	1.83809	0.0660494	0.964189	NTHL1	nth like DNA glycosylase 1
ENSG00000065060	477.639	0.13713	0.21535	0.636777	0.52427	0.999912	UHRF1BP1	UHRF1 binding protein 1
ENSG00000065135	5204.9	0.00251265	0.115917	0.0216763	0.982706	0.999912	GNAI3	G protein subunit alpha i3
ENSG00000065150	4715.04	0.0517506	0.118504	0.436698	0.66233	0.999912	IPO5	importin 5
ENSG00000065154	3490.51	0.011269	0.129053	0.0873204	0.930417	0.999912	OAT	ornithine aminotransferase
ENSG00000065183	3131.55	0.180541	0.136333	1.32426	0.185416	0.999912	WDR3	WD repeat domain 3
ENSG00000065243	1035.01	-0.12152	0.136836	-0.888065	0.374506	0.999912	PKN2	protein kinase N2
ENSG00000065268	7525.13	0.10209	0.112237	0.909598	0.363035	0.999912	WDR18	WD repeat domain 18
ENSG00000065308	751.172	-0.126298	0.149473	-0.844953	0.398137	0.999912	TRAM2	translocation associated membrane protein 2
ENSG00000065320	39.0846	-0.276848	0.521272	-0.531101	0.595349	0.999912	NTN1	netrin 1
ENSG00000065328	2345.86	0.153582	0.144406	1.06354	0.287535	0.999912	MCM10	minichromosome maintenance 10 replication initiation factor
ENSG00000065357	1402.3	-0.216535	0.137964	-1.5695	0.116532	0.999912	DGKA	diacylglycerol kinase alpha
ENSG00000065361	8.46524	-1.20048	1.14528	-1.0482	0.294545	0.999912	ERBB3	erb-b2 receptor tyrosine kinase 3
ENSG00000065413	954.698	-0.159799	0.387932	-0.411926	0.680394	0.999912	ANKRD44	ankyrin repeat domain 44
ENSG00000065427	8834.82	0.111104	0.114208	0.972817	0.330644	0.999912	KARS1	lysyl-tRNA synthetase 1
ENSG00000065457	1045.69	-0.18121	0.157776	-1.14853	0.250749	0.999912	ADAT1	adenosine deaminase tRNA specific 1
ENSG00000065485	844.355	-0.0106612	0.177896	-0.0599291	0.952212	0.999912	PDIA5	protein disulfide isomerase family A member 5
ENSG00000065491	426.763	-0.0959096	0.228668	-0.419428	0.674904	0.999912	TBC1D22B	TBC1 domain family member 22B
ENSG00000065518	635.314	0.0113219	0.166734	0.0679038	0.945862	0.999912	NDUFB4	NADH:ubiquinone oxidoreductase subunit B4
ENSG00000065526	2731.11	-0.0638059	0.106249	-0.60053	0.548153	0.999912	SPEN	spen family transcriptional repressor
ENSG00000065534	226.404	-0.791787	0.252884	-3.13102	0.00174198	0.298546	MYLK	myosin light chain kinase
ENSG00000065548	4429.73	0.0964301	0.109601	0.879831	0.378951	0.999912	ZC3H15	zinc finger CCCH-type containing 15
ENSG00000065559	1182.97	0.0805445	0.151437	0.531868	0.594817	0.999912	MAP2K4	mitogen-activated protein kinase kinase 4
ENSG00000065600	866.726	0.0867049	0.14841	0.584227	0.559068	0.999912	PACC1	proton activated chloride channel 1
ENSG00000065613	2931.42	0.0131952	0.10759	0.122643	0.90239	0.999912	SLK	STE20 like kinase
ENSG00000065615	1644.48	-0.173399	0.12034	-1.44091	0.14961	0.999912	CYB5R4	cytochrome b5 reductase 4
ENSG00000065621	91.8894	0.128926	0.354607	0.363576	0.716175	0.999912	GSTO2	glutathione S-transferase omega 2
ENSG00000065665	193.936	-0.240808	0.249176	-0.966418	0.333835	0.999912	SEC61A2	SEC61 translocon subunit alpha 2
ENSG00000065675	1884.69	-0.0446172	0.132561	-0.336578	0.736435	0.999912	PRKCQ	protein kinase C theta
ENSG00000065717	36.0318	0.715917	0.603518	1.18624	0.235528	0.999912	TLE2	TLE family member 2, transcriptional corepressor
ENSG00000065802	326.547	0.397292	0.218181	1.82092	0.0686185	0.973395	ASB1	ankyrin repeat and SOCS box containing 1
ENSG00000065809	2432.78	0.129312	0.14264	0.906561	0.364639	0.999912	FAM107B	family with sequence similarity 107 member B
ENSG00000065833	299.354	0.070656	0.208938	0.338167	0.735238	0.999912	ME1	malic enzyme 1
ENSG00000065882	1249.93	0.209655	0.12855	1.63092	0.102908	0.999912	TBC1D1	TBC1 domain family member 1
ENSG00000065883	2569.61	-0.0221496	0.118794	-0.186454	0.852089	0.999912	CDK13	cyclin dependent kinase 13
ENSG00000065911	2800.43	0.0617342	0.125656	0.491297	0.623216	0.999912	MTHFD2	methylenetetrahydrofolate dehydrogenase (NADP+ dependent) 2, methenyltetrahydrofolate cyclohydrolase
ENSG00000065923	1052.73	0.237583	0.144098	1.64876	0.099197	0.999912	SLC9A7	solute carrier family 9 member A7
ENSG00000065970	700.737	-0.171189	0.18145	-0.943451	0.34545	0.999912	FOXJ2	forkhead box J2
ENSG00000065978	3468.8	0.271975	0.142285	1.91148	0.0559435	0.948452	YBX1	Y-box binding protein 1
ENSG00000065989	26.9264	0.364945	0.585833	0.622951	0.533317	0.999912	PDE4A	phosphodiesterase 4A
ENSG00000066027	939.122	0.079315	0.166116	0.477468	0.633029	0.999912	PPP2R5A	protein phosphatase 2 regulatory subunit B'alpha
ENSG00000066044	4916.79	0.0577286	0.108471	0.532201	0.594587	0.999912	ELAVL1	ELAV like RNA binding protein 1
ENSG00000066056	1596.16	0.0900532	0.142551	0.631728	0.527565	0.999912	TIE1	tyrosine kinase with immunoglobulin like and EGF like domains 1
ENSG00000066084	1124.97	-0.2346	0.127718	-1.83686	0.066231	0.964442	DIP2B	disco interacting protein 2 homolog B
ENSG00000066117	710.667	0.130482	0.151122	0.863422	0.387905	0.999912	SMARCD1	SWI/SNF related, matrix associated, actin dependent regulator of chromatin, subfamily d, member 1
ENSG00000066135	595.418	0.0741463	0.20463	0.362342	0.717096	0.999912	KDM4A	lysine demethylase 4A
ENSG00000066136	1954.89	-0.0842592	0.113019	-0.745534	0.455949	0.999912	NFYC	nuclear transcription factor Y subunit gamma
ENSG00000066185	24.8973	-0.213285	0.663142	-0.321627	0.747735	0.999912	ZMYND12	zinc finger MYND-type containing 12
ENSG00000066230	847.119	0.0737834	0.144005	0.512369	0.608393	0.999912	SLC9A3	solute carrier family 9 member A3
ENSG00000066279	894.162	0.196983	0.228775	0.861035	0.389219	0.999912	ASPM	assembly factor for spindle microtubules
ENSG00000066294	1513.68	-0.20193	0.14503	-1.39234	0.16382	0.999912	CD84	CD84 molecule
ENSG00000066322	2129.1	0.00703199	0.110801	0.0634652	0.949396	0.999912	ELOVL1	ELOVL fatty acid elongase 1
ENSG00000066336	1940.04	0.103168	0.132043	0.781325	0.434611	0.999912	SPI1	Spi-1 proto-oncogene
ENSG00000066379	1017.15	0.172234	0.136015	1.26629	0.20541	0.999912	POLR1H	RNA polymerase I subunit H
ENSG00000066382	269.855	-0.269804	0.245799	-1.09766	0.272354	0.999912	MPPED2	metallophosphoesterase domain containing 2
ENSG00000066422	891.465	-0.120295	0.142706	-0.842955	0.399254	0.999912	ZBTB11	zinc finger and BTB domain containing 11
ENSG00000066427	975.16	-0.0680312	0.127491	-0.533617	0.593606	0.999912	ATXN3	ataxin 3
ENSG00000066455	1199.16	-0.0739735	0.144435	-0.512157	0.608541	0.999912	GOLGA5	golgin A5
ENSG00000066468	111.82	0.0851579	0.42555	0.200113	0.841392	0.999912	FGFR2	fibroblast growth factor receptor 2
ENSG00000066557	1131.38	0.0478014	0.154232	0.309933	0.756612	0.999912	LRRC40	leucine rich repeat containing 40
ENSG00000066583	3167.91	0.0382604	0.107526	0.355824	0.721973	0.999912	ISOC1	isochorismatase domain containing 1
ENSG00000066629	11.1621	0.657181	0.895877	0.733561	0.463216	0.999912	EML1	EMAP like 1
ENSG00000066651	1134.2	-0.292822	0.132688	-2.20685	0.0273247	0.857646	TRMT11	tRNA methyltransferase 11 homolog
ENSG00000066654	2591.75	0.044126	0.108474	0.40679	0.684162	0.999912	THUMPD1	THUMP domain containing 1
ENSG00000066697	1228.84	0.0590365	0.120271	0.490862	0.623524	0.999912	MSANTD3	Myb/SANT DNA binding domain containing 3
ENSG00000066739	517.492	-0.0248207	0.251985	-0.0985007	0.921535	0.999912	ATG2B	autophagy related 2B
ENSG00000066777	1179.27	0.0733505	0.204515	0.358655	0.719853	0.999912	ARFGEF1	ADP ribosylation factor guanine nucleotide exchange factor 1
ENSG00000066827	251.95	-0.0490877	0.234847	-0.20902	0.834433	0.999912	ZFAT	zinc finger and AT-hook domain containing
ENSG00000066855	353.276	-0.0664248	0.21471	-0.309369	0.757041	0.999912	MTFR1	mitochondrial fission regulator 1
ENSG00000066923	358.129	-0.459066	0.207213	-2.21543	0.0267306	0.854697	STAG3	stromal antigen 3
ENSG00000066926	2087.21	-0.176298	0.120126	-1.46761	0.142209	0.999912	FECH	ferrochelatase
ENSG00000066933	969.496	-0.0775447	0.169105	-0.458561	0.64655	0.999912	MYO9A	myosin IXA
ENSG00000067048	810.345	0.201529	1.10469	0.182431	0.855245	0.999912	DDX3Y	DEAD-box helicase 3 Y-linked
ENSG00000067057	4130.99	0.0169827	0.135375	0.12545	0.900168	0.999912	PFKP	phosphofructokinase, platelet
ENSG00000067064	20124.5	-0.235782	0.0963836	-2.44628	0.0144337	0.733788	IDI1	isopentenyl-diphosphate delta isomerase 1
ENSG00000067066	3643.24	-0.110748	0.109538	-1.01104	0.311996	0.999912	SP100	SP100 nuclear antigen
ENSG00000067082	2374.85	-0.0285396	0.108408	-0.26326	0.79235	0.999912	KLF6	Kruppel like factor 6
ENSG00000067113	178.745	-0.100697	0.269175	-0.374094	0.708335	0.999912	PLPP1	phospholipid phosphatase 1
ENSG00000067167	8334.28	0.0187832	0.107421	0.174856	0.861193	0.999912	TRAM1	translocation associated membrane protein 1
ENSG00000067177	404.688	-0.205942	0.194173	-1.06061	0.288867	0.999912	PHKA1	phosphorylase kinase regulatory subunit alpha 1
ENSG00000067182	4480.13	-0.037107	0.111129	-0.33391	0.738447	0.999912	TNFRSF1A	TNF receptor superfamily member 1A
ENSG00000067191	447.253	-0.0625855	0.212181	-0.294963	0.768022	0.999912	CACNB1	calcium voltage-gated channel auxiliary subunit beta 1
ENSG00000067208	235.92	-1.08131	0.332981	-3.24737	0.00116476	0.230331	EVI5	ecotropic viral integration site 5
ENSG00000067221	480.984	0.0102116	0.174746	0.0584367	0.953401	0.999912	STOML1	stomatin like 1
ENSG00000067225	29447.1	0.0750464	0.10244	0.732592	0.463807	0.999912	PKM	pyruvate kinase M1/2
ENSG00000067248	1328.86	0.312661	0.17055	1.83326	0.0667646	0.964442	DHX29	DExH-box helicase 29
ENSG00000067334	4708.51	0.134208	0.122466	1.09588	0.273129	0.999912	DNTTIP2	deoxynucleotidyltransferase terminal interacting protein 2
ENSG00000067365	771.342	0.162538	0.136913	1.18716	0.235163	0.999912	METTL22	methyltransferase like 22
ENSG00000067369	1754.6	-0.402914	0.113155	-3.56074	0.000369805	0.111844	TP53BP1	tumor protein p53 binding protein 1
ENSG00000067445	2872.61	-0.158061	0.116875	-1.35239	0.17625	0.999912	TRO	trophinin
ENSG00000067533	864.399	0.252058	0.144576	1.74343	0.0812591	0.999912	RRP15	ribosomal RNA processing 15 homolog
ENSG00000067560	23411.4	0.130625	0.0974104	1.34098	0.179928	0.999912	RHOA	ras homolog family member A
ENSG00000067596	1045.48	0.113197	0.129011	0.877422	0.380257	0.999912	DHX8	DEAH-box helicase 8
ENSG00000067601	76.2993	-0.294474	0.352009	-0.836553	0.402844	0.999912	PMS2P4	PMS1 homolog 2, mismatch repair system component pseudogene 4
ENSG00000067606	357.042	-0.110529	0.193728	-0.570536	0.568314	0.999912	PRKCZ	protein kinase C zeta
ENSG00000067646	200.237	0.19901	3.95102	0.0503694	0.959828	0.999912	ZFY	zinc finger protein Y-linked
ENSG00000067704	2931.37	-0.0112319	0.132889	-0.0845208	0.932642	0.999912	IARS2	isoleucyl-tRNA synthetase 2, mitochondrial
ENSG00000067715	154.924	-0.388217	0.39786	-0.975763	0.329182	0.999912	SYT1	synaptotagmin 1
ENSG00000067798	15.4885	0.406508	0.79636	0.510458	0.609731	0.999912	NAV3	neuron navigator 3
ENSG00000067829	2316.62	0.0544551	0.121635	0.447692	0.654376	0.999912	IDH3G	isocitrate dehydrogenase (NAD(+)) 3 non-catalytic subunit gamma
ENSG00000067836	2222.15	0.0624996	0.105644	0.591607	0.554114	0.999912	ROGDI	rogdi atypical leucine zipper
ENSG00000067900	4586.91	-0.0946475	0.106433	-0.889265	0.37386	0.999912	ROCK1	Rho associated coiled-coil containing protein kinase 1
ENSG00000067955	6298.22	0.110939	0.10115	1.09678	0.272739	0.999912	CBFB	core-binding factor subunit beta
ENSG00000067992	1395.77	0.105531	0.148893	0.708768	0.478468	0.999912	PDK3	pyruvate dehydrogenase kinase 3
ENSG00000068001	1234.36	0.00378159	0.126443	0.0299075	0.976141	0.999912	HYAL2	hyaluronidase 2
ENSG00000068024	465.52	-0.269281	0.19851	-1.35651	0.174938	0.999912	HDAC4	histone deacetylase 4
ENSG00000068028	5631.31	-0.00704334	0.101258	-0.0695585	0.944545	0.999912	RASSF1	Ras association domain family member 1
ENSG00000068078	71.4779	0.697031	0.405763	1.71783	0.0858284	0.999912	FGFR3	fibroblast growth factor receptor 3
ENSG00000068079	700.602	0.0377778	0.148622	0.254188	0.79935	0.999912	IFI35	interferon induced protein 35
ENSG00000068097	680.335	0.0047599	0.16821	0.0282974	0.977425	0.999912	HEATR6	HEAT repeat containing 6
ENSG00000068120	3815.61	0.103809	0.106209	0.977408	0.328367	0.999912	COASY	Coenzyme A synthase
ENSG00000068137	61.3802	-0.652458	0.48539	-1.34419	0.178886	0.999912	PLEKHH3	pleckstrin homology, MyTH4 and FERM domain containing H3
ENSG00000068305	1039.98	-0.190312	0.139438	-1.36485	0.172299	0.999912	MEF2A	myocyte enhancer factor 2A
ENSG00000068308	2493.82	-0.0550975	0.107569	-0.512205	0.608507	0.999912	OTUD5	OTU deubiquitinase 5
ENSG00000068323	961.017	-0.0616534	0.162417	-0.3796	0.704242	0.999912	TFE3	transcription factor binding to IGHM enhancer 3
ENSG00000068354	797.644	-0.0257485	0.149842	-0.171838	0.863565	0.999912	TBC1D25	TBC1 domain family member 25
ENSG00000068366	1463.73	-0.151163	0.133747	-1.13022	0.258385	0.999912	ACSL4	acyl-CoA synthetase long chain family member 4
ENSG00000068383	1186.67	0.0453213	0.129041	0.351218	0.725425	0.999912	INPP5A	inositol polyphosphate-5-phosphatase A
ENSG00000068394	1156.73	-0.0604761	0.135098	-0.447647	0.654408	0.999912	GPKOW	G-patch domain and KOW motifs
ENSG00000068400	1881.32	-0.215077	0.138392	-1.55411	0.120159	0.999912	GRIPAP1	GRIP1 associated protein 1
ENSG00000068438	2494.03	0.0958765	0.132342	0.724459	0.468784	0.999912	FTSJ1	FtsJ RNA 2'-O-methyltransferase 1
ENSG00000068489	362.946	-0.0125419	0.20433	-0.0613806	0.951056	0.999912	PRR11	proline rich 11
ENSG00000068615	6.48776	-0.163102	1.54515	-0.105557	0.915934	0.999912	REEP1	receptor accessory protein 1
ENSG00000068650	499.148	-0.210312	0.192648	-1.09169	0.274967	0.999912	ATP11A	ATPase phospholipid transporting 11A
ENSG00000068654	1074.28	-0.539107	0.181001	-2.97848	0.00289681	0.391946	POLR1A	RNA polymerase I subunit A
ENSG00000068697	4272.29	-0.102511	0.105719	-0.969656	0.332218	0.999912	LAPTM4A	lysosomal protein transmembrane 4 alpha
ENSG00000068724	2170.54	-0.151858	0.157599	-0.963572	0.335261	0.999912	TTC7A	tetratricopeptide repeat domain 7A
ENSG00000068745	2952.43	-0.0460263	0.102576	-0.448704	0.653645	0.999912	IP6K2	inositol hexakisphosphate kinase 2
ENSG00000068784	1182.28	-0.148445	0.13319	-1.11453	0.265051	0.999912	SRBD1	S1 RNA binding domain 1
ENSG00000068796	2645.57	0.100753	0.103074	0.97748	0.328332	0.999912	KIF2A	kinesin family member 2A
ENSG00000068831	4010.92	0.1115	0.10001	1.1149	0.264894	0.999912	RASGRP2	RAS guanyl releasing protein 2
ENSG00000068878	863.541	0.383799	0.14888	2.57792	0.00993983	0.643106	PSME4	proteasome activator subunit 4
ENSG00000068885	754.36	0.0743201	0.149811	0.496091	0.61983	0.999912	IFT80	intraflagellar transport 80
ENSG00000068903	2154.83	-0.00366173	0.12431	-0.0294563	0.976501	0.999912	SIRT2	sirtuin 2
ENSG00000068912	1370.62	-0.109574	0.129039	-0.849157	0.395794	0.999912	ERLEC1	endoplasmic reticulum lectin 1
ENSG00000068971	219.59	-0.269166	0.308507	-0.87248	0.382947	0.999912	PPP2R5B	protein phosphatase 2 regulatory subunit B'beta
ENSG00000068976	23.3235	0.187206	0.597278	0.313431	0.753953	0.999912	PYGM	glycogen phosphorylase, muscle associated
ENSG00000069020	1158.25	-0.248313	0.135431	-1.8335	0.066728	0.964442	MAST4	microtubule associated serine/threonine kinase family member 4
ENSG00000069188	165.114	-0.197963	0.261459	-0.757147	0.448962	0.999912	SDK2	sidekick cell adhesion molecule 2
ENSG00000069248	1732.21	-0.0174478	0.145127	-0.120224	0.904306	0.999912	NUP133	nucleoporin 133
ENSG00000069275	2707.64	0.294857	0.12605	2.33921	0.0193246	0.791671	NUCKS1	nuclear casein kinase and cyclin dependent kinase substrate 1
ENSG00000069329	7572.89	-0.0318681	0.105692	-0.301518	0.763019	0.999912	VPS35	VPS35 retromer complex component
ENSG00000069345	3314.69	0.10411	0.108171	0.96246	0.335818	0.999912	DNAJA2	DnaJ heat shock protein family (Hsp40) member A2
ENSG00000069399	338.604	-0.00517191	0.216565	-0.0238815	0.980947	0.999912	BCL3	BCL3 transcription coactivator
ENSG00000069424	4963.43	0.257684	0.105193	2.44964	0.0142999	0.733788	KCNAB2	potassium voltage-gated channel subfamily A regulatory beta subunit 2
ENSG00000069431	77.4576	-0.136386	0.360298	-0.378535	0.705033	0.999912	ABCC9	ATP binding cassette subfamily C member 9
ENSG00000069482	41.7131	0.154489	0.466702	0.331022	0.740628	0.999912	GAL	galanin and GMAP prepropeptide
ENSG00000069493	456.239	-0.05705	0.213893	-0.266722	0.789683	0.999912	CLEC2D	C-type lectin domain family 2 member D
ENSG00000069509	600.029	-0.0643022	0.154997	-0.41486	0.678244	0.999912	FUNDC1	FUN14 domain containing 1
ENSG00000069667	182.965	0.286589	0.277299	1.0335	0.301369	0.999912	RORA	RAR related orphan receptor A
ENSG00000069702	13.7353	-0.0736765	0.893805	-0.0824302	0.934305	0.999912	TGFBR3	transforming growth factor beta receptor 3
ENSG00000069812	33.6249	-0.247998	0.548067	-0.452496	0.650912	0.999912	HES2	hes family bHLH transcription factor 2
ENSG00000069849	7181.94	0.157452	0.119322	1.31955	0.186985	0.999912	ATP1B3	ATPase Na+/K+ transporting subunit beta 3
ENSG00000069869	1431.31	-0.146096	0.19416	-0.752453	0.451778	0.999912	NEDD4	NEDD4 E3 ubiquitin protein ligase
ENSG00000069943	696.153	0.0381615	0.147284	0.259101	0.795557	0.999912	PIGB	phosphatidylinositol glycan anchor biosynthesis class B
ENSG00000069956	1123.34	-0.0895576	0.120909	-0.740703	0.458873	0.999912	MAPK6	mitogen-activated protein kinase 6
ENSG00000069966	1649.92	-0.00812282	0.114137	-0.071167	0.943265	0.999912	GNB5	G protein subunit beta 5
ENSG00000069974	1403.37	-0.0623506	0.145492	-0.428549	0.668252	0.999912	RAB27A	RAB27A, member RAS oncogene family
ENSG00000069998	4651.43	0.162443	0.0989873	1.64105	0.100786	0.999912	HDHD5	haloacid dehalogenase like hydrolase domain containing 5
ENSG00000070010	2069.02	0.257038	0.126125	2.03796	0.0415535	0.907206	UFD1	ubiquitin recognition factor in ER associated degradation 1
ENSG00000070018	504.067	0.112518	0.179551	0.62666	0.530882	0.999912	LRP6	LDL receptor related protein 6
ENSG00000070047	2094.62	0.256662	0.12838	1.99923	0.0455833	0.917025	PHRF1	PHD and ring finger domains 1
ENSG00000070061	1615.26	0.0314558	0.125064	0.251517	0.801415	0.999912	ELP1	elongator complex protein 1
ENSG00000070081	7755.61	-0.0170075	0.10482	-0.162253	0.871106	0.999912	NUCB2	nucleobindin 2
ENSG00000070087	73.1461	-0.393054	0.367242	-1.07029	0.284491	0.999912	PFN2	profilin 2
ENSG00000070182	85.023	0.395788	0.353585	1.11936	0.262988	0.999912	SPTB	spectrin beta, erythrocytic
ENSG00000070190	781.548	-0.278919	0.137107	-2.03432	0.0419198	0.909413	DAPP1	dual adaptor of phosphotyrosine and 3-phosphoinositides 1
ENSG00000070214	2135.38	-0.0971455	0.126873	-0.765693	0.443859	0.999912	SLC44A1	solute carrier family 44 member 1
ENSG00000070269	631.294	0.016595	0.174768	0.0949546	0.924351	0.999912	TMEM260	transmembrane protein 260
ENSG00000070366	550.799	0.00357976	0.177305	0.0201898	0.983892	0.999912	SMG6	SMG6 nonsense mediated mRNA decay factor
ENSG00000070367	2497.62	0.0325654	0.137889	0.236172	0.813299	0.999912	EXOC5	exocyst complex component 5
ENSG00000070371	29.0122	-1.72374	0.739255	-2.33173	0.0197151	0.791671	CLTCL1	clathrin heavy chain like 1
ENSG00000070388	7.93975	0.401732	1.02498	0.391942	0.695101	0.999912	FGF22	fibroblast growth factor 22
ENSG00000070404	462.964	0.131817	0.192126	0.686097	0.492652	0.999912	FSTL3	follistatin like 3
ENSG00000070413	2720.1	-0.0400497	0.140535	-0.284981	0.775659	0.999912	DGCR2	DiGeorge syndrome critical region gene 2
ENSG00000070423	3900.84	0.138262	0.100903	1.37024	0.170612	0.999912	RNF126	ring finger protein 126
ENSG00000070444	166.708	0.0168386	0.248635	0.0677241	0.946005	0.999912	MNT	MAX network transcriptional repressor
ENSG00000070476	1689.38	-0.101077	0.127232	-0.794426	0.426948	0.999912	ZXDC	ZXD family zinc finger C
ENSG00000070495	939.646	0.0506007	0.14373	0.352054	0.724797	0.999912	JMJD6	jumonji domain containing 6, arginine demethylase and lysine hydroxylase
ENSG00000070501	791.114	0.00502284	0.135404	0.0370953	0.970409	0.999912	POLB	DNA polymerase beta
ENSG00000070540	408.809	0.20021	0.168398	1.18891	0.234476	0.999912	WIPI1	WD repeat domain, phosphoinositide interacting 1
ENSG00000070601	89.2744	-0.361346	0.322231	-1.12139	0.262124	0.999912	FRMPD1	FERM and PDZ domain containing 1
ENSG00000070610	1984.43	-0.048984	0.125092	-0.391584	0.695365	0.999912	GBA2	glucosylceramidase beta 2
ENSG00000070614	474.021	0.0930214	0.23439	0.396866	0.691467	0.999912	NDST1	N-deacetylase and N-sulfotransferase 1
ENSG00000070669	1011.15	0.0674887	0.200101	0.337273	0.735911	0.999912	ASNS	asparagine synthetase (glutamine-hydrolyzing)
ENSG00000070718	1043	0.0826325	0.131608	0.627869	0.53009	0.999912	AP3M2	adaptor related protein complex 3 subunit mu 2
ENSG00000070756	10519.4	0.319281	0.126803	2.51792	0.0118048	0.683883	PABPC1	poly(A) binding protein cytoplasmic 1
ENSG00000070759	153.442	-0.77808	0.273026	-2.84984	0.00437416	0.46415	TESK2	testis associated actin remodelling kinase 2
ENSG00000070761	1816.54	0.0667532	0.117819	0.566576	0.571003	0.999912	CFAP20	cilia and flagella associated protein 20
ENSG00000070770	373.319	0.387523	0.175029	2.21405	0.0268252	0.854697	CSNK2A2	casein kinase 2 alpha 2
ENSG00000070778	9.79329	0.579842	1.10292	0.525734	0.599073	0.999912	PTPN21	protein tyrosine phosphatase non-receptor type 21
ENSG00000070785	1925.57	0.116962	0.115498	1.01268	0.311215	0.999912	EIF2B3	eukaryotic translation initiation factor 2B subunit gamma
ENSG00000070814	4701.89	0.0594146	0.130489	0.455321	0.648878	0.999912	TCOF1	treacle ribosome biogenesis factor 1
ENSG00000070831	2850.54	-0.101142	0.109561	-0.923153	0.355928	0.999912	CDC42	cell division cycle 42
ENSG00000070882	1042.26	-0.635439	0.371523	-1.71036	0.0871988	0.999912	OSBPL3	oxysterol binding protein like 3
ENSG00000070950	1402.01	0.109437	0.140923	0.776572	0.437411	0.999912	RAD18	RAD18 E3 ubiquitin protein ligase
ENSG00000070961	1594.61	-0.261113	0.136184	-1.91735	0.0551936	0.948452	ATP2B1	ATPase plasma membrane Ca2+ transporting 1
ENSG00000071051	2423.99	-0.0940453	0.117235	-0.802196	0.42244	0.999912	NCK2	NCK adaptor protein 2
ENSG00000071054	1607.7	-0.00209773	0.13148	-0.0159547	0.987271	0.999912	MAP4K4	mitogen-activated protein kinase kinase kinase kinase 4
ENSG00000071073	531.497	0.145582	0.177516	0.820104	0.412157	0.999912	MGAT4A	alpha-1,3-mannosyl-glycoprotein 4-beta-N-acetylglucosaminyltransferase A
ENSG00000071082	3347.04	0.00818735	0.14236	0.0575117	0.954138	0.999912	RPL31	ribosomal protein L31
ENSG00000071127	10565.5	-0.0967802	0.11477	-0.843256	0.399085	0.999912	WDR1	WD repeat domain 1
ENSG00000071189	687.438	-0.373269	0.197451	-1.89044	0.0586991	0.949821	SNX13	sorting nexin 13
ENSG00000071205	143.217	-0.56652	0.269004	-2.10599	0.035205	0.89007	ARHGAP10	Rho GTPase activating protein 10
ENSG00000071242	542.822	0.0280218	0.183894	0.15238	0.878887	0.999912	RPS6KA2	ribosomal protein S6 kinase A2
ENSG00000071243	857.226	0.0948663	0.143963	0.658963	0.50992	0.999912	ING3	inhibitor of growth family member 3
ENSG00000071246	568.933	0.507474	0.217739	2.33066	0.0197714	0.791671	VASH1	vasohibin 1
ENSG00000071282	64.3186	0.497346	0.41667	1.19362	0.232626	0.999912	LMCD1	LIM and cysteine rich domains 1
ENSG00000071462	2758.58	0.0691722	0.11166	0.619489	0.535594	0.999912	BUD23	BUD23 rRNA methyltransferase and ribosome maturation factor
ENSG00000071537	1229.02	-0.211036	0.162082	-1.30203	0.192905	0.999912	SEL1L	SEL1L adaptor subunit of ERAD E3 ubiquitin ligase
ENSG00000071539	2196.49	0.0672533	0.164149	0.409709	0.68202	0.999912	TRIP13	thyroid hormone receptor interactor 13
ENSG00000071553	4936.88	-0.116473	0.112921	-1.03145	0.302329	0.999912	ATP6AP1	ATPase H+ transporting accessory protein 1
ENSG00000071564	5058.69	0.0392136	0.141236	0.277647	0.781284	0.999912	TCF3	transcription factor 3
ENSG00000071575	214.572	0.0112009	0.282642	0.0396291	0.968389	0.999912	TRIB2	tribbles pseudokinase 2
ENSG00000071626	593.907	0.434807	0.255553	1.70144	0.088861	0.999912	DAZAP1	DAZ associated protein 1
ENSG00000071655	6708.85	0.259519	0.101001	2.56948	0.0101853	0.656646	MBD3	methyl-CpG binding domain protein 3
ENSG00000071794	2385.18	-0.100238	0.118524	-0.845718	0.39771	0.999912	HLTF	helicase like transcription factor
ENSG00000071859	1527.84	0.133764	0.136261	0.981675	0.32626	0.999912	FAM50A	family with sequence similarity 50 member A
ENSG00000071889	1659.9	0.0808899	0.113195	0.71461	0.47485	0.999912	FAM3A	FAM3 metabolism regulating signaling molecule A
ENSG00000071894	3738.93	0.0286336	0.120732	0.237166	0.812528	0.999912	CPSF1	cleavage and polyadenylation specific factor 1
ENSG00000071909	9.17232	-0.590629	0.993268	-0.594632	0.552089	0.999912	MYO3B	myosin IIIB
ENSG00000071967	1072.49	-0.11696	0.159757	-0.732113	0.4641	0.999912	CYBRD1	cytochrome b reductase 1
ENSG00000071994	4039.21	0.192861	0.10825	1.78162	0.0748104	0.994763	PDCD2	programmed cell death 2
ENSG00000072042	3748.67	-0.243722	0.118751	-2.05239	0.0401319	0.904968	RDH11	retinol dehydrogenase 11
ENSG00000072062	131.667	0.0415828	0.273513	0.152032	0.879161	0.999912	PRKACA	protein kinase cAMP-activated catalytic subunit alpha
ENSG00000072071	380.168	0.471993	0.258013	1.82934	0.0673487	0.970149	ADGRL1	adhesion G protein-coupled receptor L1
ENSG00000072110	4384.51	0.00120365	0.134453	0.0089522	0.992857	0.999912	ACTN1	actinin alpha 1
ENSG00000072121	251.165	-0.31696	0.300826	-1.05363	0.292052	0.999912	ZFYVE26	zinc finger FYVE-type containing 26
ENSG00000072133	94.1042	0.220896	0.389966	0.56645	0.571088	0.999912	RPS6KA6	ribosomal protein S6 kinase A6
ENSG00000072134	84.4372	-0.152261	0.370112	-0.411393	0.680784	0.999912	EPN2	epsin 2
ENSG00000072135	2567.08	-0.0678445	0.108973	-0.62258	0.533561	0.999912	PTPN18	protein tyrosine phosphatase non-receptor type 18
ENSG00000072163	167.943	0.882641	0.246483	3.58094	0.000342363	0.106682	LIMS2	LIM zinc finger domain containing 2
ENSG00000072182	21.392	2.55356	0.900204	2.83665	0.00455895	0.471152	ASIC4	acid sensing ion channel subunit family member 4
ENSG00000072195	88.6047	-0.37445	0.356788	-1.0495	0.293947	0.999912	SPEG	striated muscle enriched protein kinase
ENSG00000072201	185.934	0.207766	0.265872	0.781451	0.434537	0.999912	LNX1	ligand of numb-protein X 1
ENSG00000072210	1830.92	0.0460378	0.113285	0.406389	0.684457	0.999912	ALDH3A2	aldehyde dehydrogenase 3 family member A2
ENSG00000072274	5111.3	0.0114757	0.150043	0.0764833	0.939035	0.999912	TFRC	transferrin receptor
ENSG00000072310	1223.85	0.166959	0.160712	1.03887	0.298867	0.999912	SREBF1	sterol regulatory element binding transcription factor 1
ENSG00000072364	1084.7	0.0630566	0.173278	0.363903	0.71593	0.999912	AFF4	AF4/FMR2 family member 4
ENSG00000072401	1082.78	0.033469	0.133426	0.250843	0.801936	0.999912	UBE2D1	ubiquitin conjugating enzyme E2 D1
ENSG00000072415	414.477	0.0382118	0.195632	0.195324	0.845139	0.999912	MPP5	membrane palmitoylated protein 5
ENSG00000072422	777.065	0.065482	0.182762	0.35829	0.720126	0.999912	RHOBTB1	Rho related BTB domain containing 1
ENSG00000072501	5039.85	-0.0813817	0.128579	-0.632933	0.526777	0.999912	SMC1A	structural maintenance of chromosomes 1A
ENSG00000072506	2075.51	0.114282	0.1248	0.915721	0.359813	0.999912	HSD17B10	hydroxysteroid 17-beta dehydrogenase 10
ENSG00000072518	1792.28	-0.0466503	0.132881	-0.351069	0.725536	0.999912	MARK2	microtubule affinity regulating kinase 2
ENSG00000072571	817.373	-0.09463	0.192333	-0.492011	0.622712	0.999912	HMMR	hyaluronan mediated motility receptor
ENSG00000072609	1899.26	0.0701614	0.115572	0.607077	0.5438	0.999912	CHFR	checkpoint with forkhead and ring finger domains
ENSG00000072682	54.6487	-0.0314185	0.449797	-0.0698505	0.944313	0.999912	P4HA2	prolyl 4-hydroxylase subunit alpha 2
ENSG00000072694	8.2293	-0.869485	1.31596	-0.660722	0.508791	0.999912	FCGR2B	Fc fragment of IgG receptor IIb
ENSG00000072736	2919.48	-0.0992326	0.127317	-0.779414	0.435736	0.999912	NFATC3	nuclear factor of activated T cells 3
ENSG00000072756	2309.59	-0.0760691	0.117191	-0.649104	0.516271	0.999912	TRNT1	tRNA nucleotidyl transferase 1
ENSG00000072778	10337.4	-0.143111	0.112519	-1.27188	0.203417	0.999912	ACADVL	acyl-CoA dehydrogenase very long chain
ENSG00000072786	5281.39	0.15737	0.109065	1.4429	0.149049	0.999912	STK10	serine/threonine kinase 10
ENSG00000072803	1212.57	-0.509896	0.130165	-3.91732	8.954e-05	0.0519904	FBXW11	F-box and WD repeat domain containing 11
ENSG00000072818	6697.09	-0.00786063	0.093412	-0.0841501	0.932937	0.999912	ACAP1	ArfGAP with coiled-coil, ankyrin repeat and PH domains 1
ENSG00000072832	15.4148	0.905089	0.774166	1.16911	0.242357	0.999912	CRMP1	collapsin response mediator protein 1
ENSG00000072840	40.2682	0.313814	0.669654	0.468621	0.639341	0.999912	EVC	EvC ciliary complex subunit 1
ENSG00000072849	1304.2	0.0275356	0.125676	0.2191	0.826572	0.999912	DERL2	derlin 2
ENSG00000072858	388.682	-0.0700343	0.194295	-0.360453	0.718509	0.999912	SIDT1	SID1 transmembrane family member 1
ENSG00000072864	1598.81	-0.0618451	0.126293	-0.489694	0.62435	0.999912	NDE1	nudE neurodevelopment protein 1
ENSG00000072952	86.2477	0.0706237	0.486522	0.145161	0.884584	0.999912	IRAG1	inositol 1,4,5-triphosphate receptor associated 1
ENSG00000072954	104.888	0.125767	0.324029	0.388136	0.697916	0.999912	TMEM38A	transmembrane protein 38A
ENSG00000072958	4590.4	0.0827272	0.109135	0.758026	0.448435	0.999912	AP1M1	adaptor related protein complex 1 subunit mu 1
ENSG00000073008	1001.3	0.180648	0.169929	1.06308	0.287746	0.999912	PVR	PVR cell adhesion molecule
ENSG00000073050	1581.85	-0.0642024	0.132757	-0.48361	0.628663	0.999912	XRCC1	X-ray repair cross complementing 1
ENSG00000073060	4236.14	0.028873	0.122587	0.23553	0.813797	0.999912	SCARB1	scavenger receptor class B member 1
ENSG00000073111	12380.3	0.0262231	0.143102	0.183247	0.854604	0.999912	MCM2	minichromosome maintenance complex component 2
ENSG00000073146	23.8686	-0.520462	0.760029	-0.684792	0.493475	0.999912	MOV10L1	Mov10 like RISC complex RNA helicase 1
ENSG00000073150	102.818	0.379873	0.321144	1.18288	0.236858	0.999912	PANX2	pannexin 2
ENSG00000073169	1191.12	0.155299	0.129639	1.19794	0.230941	0.999912	SELENOO	selenoprotein O
ENSG00000073331	685.629	-0.0299873	0.176258	-0.170133	0.864906	0.999912	ALPK1	alpha kinase 1
ENSG00000073350	789.079	0.0474415	0.144917	0.32737	0.743388	0.999912	LLGL2	LLGL scribble cell polarity complex component 2
ENSG00000073417	221.978	0.579252	0.234302	2.47224	0.0134268	0.7191	PDE8A	phosphodiesterase 8A
ENSG00000073464	50.0278	-0.313935	0.493071	-0.636694	0.524324	0.999912	CLCN4	chloride voltage-gated channel 4
ENSG00000073536	894.606	-0.0605555	0.148639	-0.4074	0.683714	0.999912	NLE1	notchless homolog 1
ENSG00000073578	7081.92	0.0254786	0.103018	0.247322	0.804659	0.999912	SDHA	succinate dehydrogenase complex flavoprotein subunit A
ENSG00000073584	7312.14	0.0360213	0.100095	0.35987	0.718945	0.999912	SMARCE1	SWI/SNF related, matrix associated, actin dependent regulator of chromatin, subfamily e, member 1
ENSG00000073598	8.75888	-0.295632	1.13183	-0.261197	0.793941	0.999912	FNDC8	fibronectin type III domain containing 8
ENSG00000073605	109.46	-0.170007	0.339885	-0.50019	0.616941	0.999912	GSDMB	gasdermin B
ENSG00000073614	2905.5	-0.258502	0.130024	-1.98812	0.0467988	0.917025	KDM5A	lysine demethylase 5A
ENSG00000073670	68.0018	0.212183	0.440513	0.481671	0.630039	0.999912	ADAM11	ADAM metallopeptidase domain 11
ENSG00000073711	317.129	0.0314515	0.220255	0.142796	0.886451	0.999912	PPP2R3A	protein phosphatase 2 regulatory subunit B''alpha
ENSG00000073712	33.5937	-0.585225	0.631362	-0.926925	0.353965	0.999912	FERMT2	fermitin family member 2
ENSG00000073734	59.7623	0.741614	0.510625	1.45237	0.1464	0.999912	ABCB11	ATP binding cassette subfamily B member 11
ENSG00000073737	45.0634	-0.113255	0.539369	-0.209977	0.833685	0.999912	DHRS9	dehydrogenase/reductase 9
ENSG00000073756	57.9888	-0.242493	0.419403	-0.578185	0.563139	0.999912	PTGS2	prostaglandin-endoperoxide synthase 2
ENSG00000073792	1957.06	-0.152931	0.137035	-1.116	0.26442	0.999912	IGF2BP2	insulin like growth factor 2 mRNA binding protein 2
ENSG00000073803	819.796	0.309804	0.22288	1.39001	0.164527	0.999912	MAP3K13	mitogen-activated protein kinase kinase kinase 13
ENSG00000073849	1465.27	0.0729463	0.137524	0.530427	0.595816	0.999912	ST6GAL1	ST6 beta-galactoside alpha-2,6-sialyltransferase 1
ENSG00000073861	4.83882	-2.45146	1.84909	-1.32576	0.184919	0.999912	TBX21	T-box transcription factor 21
ENSG00000073910	605.238	-0.180396	0.209742	-0.860087	0.389741	0.999912	FRY	FRY microtubule binding protein
ENSG00000073921	875.998	-0.0803816	0.151538	-0.530438	0.595808	0.999912	PICALM	phosphatidylinositol binding clathrin assembly protein
ENSG00000073969	1847.42	-0.138138	0.136354	-1.01309	0.31102	0.999912	NSF	N-ethylmaleimide sensitive factor, vesicle fusing ATPase
ENSG00000074054	830.291	-0.0669282	0.179109	-0.373672	0.708648	0.999912	CLASP1	cytoplasmic linker associated protein 1
ENSG00000074071	4138.62	0.228973	0.107496	2.13005	0.0331671	0.89007	MRPS34	mitochondrial ribosomal protein S34
ENSG00000074181	65.518	-0.269304	0.502558	-0.535867	0.592051	0.999912	NOTCH3	notch receptor 3
ENSG00000074201	4866.73	0.0746412	0.11101	0.672382	0.50134	0.999912	CLNS1A	chloride nucleotide-sensitive channel 1A
ENSG00000074219	5.76662	0.310379	1.29252	0.240134	0.810226	0.999912	TEAD2	TEA domain transcription factor 2
ENSG00000074266	1326.82	-0.108614	0.128695	-0.843967	0.398688	0.999912	EED	embryonic ectoderm development
ENSG00000074276	31.9602	0.0127436	0.609018	0.0209248	0.983306	0.999912	CDHR2	cadherin related family member 2
ENSG00000074319	2270.94	-0.0591463	0.109368	-0.540801	0.588645	0.999912	TSG101	tumor susceptibility 101
ENSG00000074356	1245.98	-0.090408	0.125499	-0.720387	0.471287	0.999912	NCBP3	nuclear cap binding subunit 3
ENSG00000074370	5543.38	0.318084	0.149107	2.13326	0.0329031	0.89007	ATP2A3	ATPase sarcoplasmic/endoplasmic reticulum Ca2+ transporting 3
ENSG00000074416	2466.11	0.232026	0.117128	1.98096	0.0475956	0.919973	MGLL	monoglyceride lipase
ENSG00000074582	2204.51	0.0456787	0.127302	0.358823	0.719728	0.999912	BCS1L	BCS1 homolog, ubiquinol-cytochrome c reductase complex chaperone
ENSG00000074603	1794.5	-0.0785991	0.126763	-0.62005	0.535225	0.999912	DPP8	dipeptidyl peptidase 8
ENSG00000074621	158.931	0.252285	0.327928	0.769329	0.441698	0.999912	SLC24A1	solute carrier family 24 member 1
ENSG00000074657	158.519	-0.065695	0.257658	-0.254969	0.798747	0.999912	ZNF532	zinc finger protein 532
ENSG00000074660	4825.82	0.036684	0.109192	0.33596	0.736901	0.999912	SCARF1	scavenger receptor class F member 1
ENSG00000074695	2055.67	0.225213	0.139364	1.61601	0.106092	0.999912	LMAN1	lectin, mannose binding 1
ENSG00000074696	3637.59	0.128962	0.111503	1.15658	0.247443	0.999912	HACD3	3-hydroxyacyl-CoA dehydratase 3
ENSG00000074706	51.7346	-0.58309	0.465082	-1.25374	0.209938	0.999912	IPCEF1	interaction protein for cytohesin exchange factors 1
ENSG00000074755	555.28	0.238913	0.188536	1.2672	0.205084	0.999912	ZZEF1	zinc finger ZZ-type and EF-hand domain containing 1
ENSG00000074800	98195.7	0.0755185	0.10768	0.701325	0.4831	0.999912	ENO1	enolase 1
ENSG00000074842	3982.76	0.14512	0.110564	1.31254	0.189338	0.999912	MYDGF	myeloid derived growth factor
ENSG00000074855	74.1055	-0.0462414	0.405523	-0.114029	0.909215	0.999912	ANO8	anoctamin 8
ENSG00000074935	735.599	0.136476	0.158994	0.858372	0.390687	0.999912	TUBE1	tubulin epsilon 1
ENSG00000074966	176.828	-0.432179	0.285672	-1.51285	0.130317	0.999912	TXK	TXK tyrosine kinase
ENSG00000075043	19.051	0.0414713	0.695901	0.0595937	0.952479	0.999912	KCNQ2	potassium voltage-gated channel subfamily Q member 2
ENSG00000075089	928.916	0.0894756	0.137089	0.652681	0.513962	0.999912	ACTR6	actin related protein 6
ENSG00000075131	958.033	-0.0475491	0.152447	-0.311906	0.755112	0.999912	TIPIN	TIMELESS interacting protein
ENSG00000075142	3930.76	0.132624	0.121195	1.0943	0.273825	0.999912	SRI	sorcin
ENSG00000075151	1437.59	0.0500825	0.124769	0.401402	0.688124	0.999912	EIF4G3	eukaryotic translation initiation factor 4 gamma 3
ENSG00000075188	1429.65	0.124044	0.129606	0.957091	0.338521	0.999912	NUP37	nucleoporin 37
ENSG00000075213	9.24819	0.556408	1.21089	0.459503	0.645873	0.999912	SEMA3A	semaphorin 3A
ENSG00000075218	576.339	0.267363	0.172274	1.55196	0.120672	0.999912	GTSE1	G2 and S-phase expressed 1
ENSG00000075223	475.069	-0.214003	0.207037	-1.03365	0.301302	0.999912	SEMA3C	semaphorin 3C
ENSG00000075234	1412.99	0.118022	0.116465	1.01338	0.310881	0.999912	TTC38	tetratricopeptide repeat domain 38
ENSG00000075239	2438.81	0.0851073	0.127847	0.665697	0.505605	0.999912	ACAT1	acetyl-CoA acetyltransferase 1
ENSG00000075240	2281.44	0.169765	0.136104	1.24732	0.212282	0.999912	GRAMD4	GRAM domain containing 4
ENSG00000075275	45.8868	-0.429856	0.463478	-0.927458	0.353689	0.999912	CELSR1	cadherin EGF LAG seven-pass G-type receptor 1
ENSG00000075292	2760.21	0.0453588	0.148129	0.306212	0.759443	0.999912	ZNF638	zinc finger protein 638
ENSG00000075303	983.728	0.000250553	0.163654	0.00153099	0.998778	0.999912	SLC25A40	solute carrier family 25 member 40
ENSG00000075336	1987.08	0.102462	0.12678	0.808181	0.418986	0.999912	TIMM21	translocase of inner mitochondrial membrane 21
ENSG00000075340	36.5854	-0.431121	0.608976	-0.707943	0.47898	0.999912	ADD2	adducin 2
ENSG00000075391	199.142	0.0285652	0.262815	0.108689	0.913449	0.999912	RASAL2	RAS protein activator like 2
ENSG00000075399	132.824	-0.18281	0.295056	-0.619576	0.535537	0.999912	VPS9D1	VPS9 domain containing 1
ENSG00000075407	1381.61	-0.0369112	0.116046	-0.318074	0.750429	0.999912	ZNF37A	zinc finger protein 37A
ENSG00000075413	2931.97	-0.0492626	0.125501	-0.392528	0.694668	0.999912	MARK3	microtubule affinity regulating kinase 3
ENSG00000075415	9871.55	0.105467	0.106707	0.988383	0.322965	0.999912	SLC25A3	solute carrier family 25 member 3
ENSG00000075420	864.714	-0.121408	0.185408	-0.654819	0.512584	0.999912	FNDC3B	fibronectin type III domain containing 3B
ENSG00000075426	987.139	0.013835	0.133915	0.103311	0.917716	0.999912	FOSL2	FOS like 2, AP-1 transcription factor subunit
ENSG00000075539	961.494	0.142373	0.161074	0.883895	0.376753	0.999912	FRYL	FRY like transcription coactivator
ENSG00000075568	827.182	-0.0677965	0.166408	-0.407411	0.683706	0.999912	TMEM131	transmembrane protein 131
ENSG00000075618	2134.81	0.317168	0.143445	2.21108	0.0270301	0.854697	FSCN1	fascin actin-bundling protein 1
ENSG00000075624	363381	0.0327553	0.095237	0.343934	0.730896	0.999912	ACTB	actin beta
ENSG00000075643	24.8433	0.491761	0.651837	0.754424	0.450595	0.999912	MOCOS	molybdenum cofactor sulfurase
ENSG00000075651	241.182	0.0858582	0.260992	0.328969	0.742179	0.999912	PLD1	phospholipase D1
ENSG00000075673	28.2031	0.439432	0.590541	0.744118	0.456805	0.999912	ATP12A	ATPase H+/K+ transporting non-gastric alpha2 subunit
ENSG00000075702	867.2	0.03403	0.165921	0.205097	0.837496	0.999912	WDR62	WD repeat domain 62
ENSG00000075711	1691.09	-0.293988	0.146197	-2.0109	0.0443356	0.917025	DLG1	discs large MAGUK scaffold protein 1
ENSG00000075785	10513.7	-0.00948055	0.0995351	-0.0952483	0.924118	0.999912	RAB7A	RAB7A, member RAS oncogene family
ENSG00000075790	1282.86	0.1094	0.133155	0.821597	0.411306	0.999912	BCAP29	B cell receptor associated protein 29
ENSG00000075826	968.003	-0.13396	0.154359	-0.867846	0.385479	0.999912	SEC31B	SEC31 homolog B, COPII coat complex component
ENSG00000075856	2108.78	-0.0641146	0.118256	-0.542167	0.587704	0.999912	SART3	spliceosome associated factor 3, U4/U6 recycling protein
ENSG00000075884	4472.33	-0.0340364	0.110572	-0.307821	0.758218	0.999912	ARHGAP15	Rho GTPase activating protein 15
ENSG00000075886	27.5972	-1.18999	0.624701	-1.9049	0.056793	0.948452	TUBA3D	tubulin alpha 3d
ENSG00000075914	1554.91	0.0517552	0.122951	0.42094	0.673799	0.999912	EXOSC7	exosome component 7
ENSG00000075945	1012.89	-0.175252	0.195151	-0.898034	0.369167	0.999912	KIFAP3	kinesin associated protein 3
ENSG00000075975	2108.37	-0.171262	0.137371	-1.24671	0.212504	0.999912	MKRN2	makorin ring finger protein 2
ENSG00000076003	7701.52	0.143342	0.133006	1.07771	0.281164	0.999912	MCM6	minichromosome maintenance complex component 6
ENSG00000076043	1838.58	0.0951395	0.133732	0.711417	0.476826	0.999912	REXO2	RNA exonuclease 2
ENSG00000076053	2077.61	0.00693207	0.110933	0.0624888	0.950174	0.999912	RBM7	RNA binding motif protein 7
ENSG00000076067	411.768	0.661594	0.196954	3.35913	0.000781889	0.180678	RBMS2	RNA binding motif single stranded interacting protein 2
ENSG00000076108	1366.63	0.141998	0.148768	0.954493	0.339834	0.999912	BAZ2A	bromodomain adjacent to zinc finger domain 2A
ENSG00000076201	347.322	-0.11541	0.233411	-0.494447	0.62099	0.999912	PTPN23	protein tyrosine phosphatase non-receptor type 23
ENSG00000076242	2196.54	-0.0463002	0.137884	-0.335792	0.737028	0.999912	MLH1	mutL homolog 1
ENSG00000076248	8876.36	0.0479302	0.110589	0.433407	0.664719	0.999912	UNG	uracil DNA glycosylase
ENSG00000076258	94.5057	-0.213164	0.370566	-0.575241	0.565129	0.999912	FMO4	flavin containing dimethylaniline monoxygenase 4
ENSG00000076321	773.707	-0.407413	0.163802	-2.48723	0.012874	0.707934	KLHL20	kelch like family member 20
ENSG00000076344	8.55884	-0.746467	1.20273	-0.620644	0.534834	0.999912	RGS11	regulator of G protein signaling 11
ENSG00000076351	258.318	0.0193004	0.253259	0.0762083	0.939253	0.999912	SLC46A1	solute carrier family 46 member 1
ENSG00000076356	36.2947	-0.218325	0.59963	-0.364099	0.715784	0.999912	PLXNA2	plexin A2
ENSG00000076382	1809.61	0.298289	0.16527	1.80486	0.0710971	0.986776	SPAG5	sperm associated antigen 5
ENSG00000076513	2294.03	-0.00360458	0.143293	-0.0251553	0.979931	0.999912	ANKRD13A	ankyrin repeat domain 13A
ENSG00000076554	2128.29	0.00518082	0.131325	0.0394503	0.968531	0.999912	TPD52	tumor protein D52
ENSG00000076555	226.936	-0.221449	0.318379	-0.695553	0.486709	0.999912	ACACB	acetyl-CoA carboxylase beta
ENSG00000076604	89.2623	-0.169964	0.352111	-0.482701	0.629308	0.999912	TRAF4	TNF receptor associated factor 4
ENSG00000076641	957.643	-0.0121457	0.185286	-0.0655509	0.947735	0.999912	PAG1	phosphoprotein membrane anchor with glycosphingolipid microdomains 1
ENSG00000076650	625.974	0.303875	0.159956	1.89974	0.0574679	0.948452	GPATCH1	G-patch domain containing 1
ENSG00000076662	6100.55	0.0800485	0.0973416	0.822346	0.41088	0.999912	ICAM3	intercellular adhesion molecule 3
ENSG00000076685	3356.18	-0.260673	0.145775	-1.78819	0.0737447	0.992268	NT5C2	5'-nucleotidase, cytosolic II
ENSG00000076706	11.6596	2.33557	1.26114	1.85195	0.064033	0.954047	MCAM	melanoma cell adhesion molecule
ENSG00000076770	1193.49	-0.178473	0.132576	-1.34619	0.17824	0.999912	MBNL3	muscleblind like splicing regulator 3
ENSG00000076826	10.0379	-0.624881	0.977636	-0.639175	0.522709	0.999912	CAMSAP3	calmodulin regulated spectrin associated protein family member 3
ENSG00000076864	39.8876	0.450697	0.715517	0.62989	0.528767	0.999912	RAP1GAP	RAP1 GTPase activating protein
ENSG00000076924	207.096	0.057502	0.262456	0.219092	0.826578	0.999912	XAB2	XPA binding protein 2
ENSG00000076928	6889.18	-0.0133542	0.116514	-0.114615	0.90875	0.999912	ARHGEF1	Rho guanine nucleotide exchange factor 1
ENSG00000076944	2892.08	0.078444	0.113222	0.692832	0.488415	0.999912	STXBP2	syntaxin binding protein 2
ENSG00000076984	99.0697	0.117243	0.325581	0.360103	0.71877	0.999912	MAP2K7	mitogen-activated protein kinase kinase 7
ENSG00000077044	1007.95	0.43155	0.159264	2.70965	0.0067354	0.549684	DGKD	diacylglycerol kinase delta
ENSG00000077063	256.008	0.516932	0.343628	1.50434	0.132494	0.999912	CTTNBP2	cortactin binding protein 2
ENSG00000077092	8.93231	-0.0551281	1.06375	-0.0518243	0.958669	0.999912	RARB	retinoic acid receptor beta
ENSG00000077097	8656	-0.0937807	0.104328	-0.898901	0.368706	0.999912	TOP2B	DNA topoisomerase II beta
ENSG00000077147	5305.71	-0.098812	0.139793	-0.706847	0.479661	0.999912	TM9SF3	transmembrane 9 superfamily member 3
ENSG00000077150	147.846	-0.437444	0.33151	-1.31955	0.186986	0.999912	NFKB2	nuclear factor kappa B subunit 2
ENSG00000077152	1127.27	0.127716	0.14399	0.886981	0.375089	0.999912	UBE2T	ubiquitin conjugating enzyme E2 T
ENSG00000077157	447.396	0.173222	0.19486	0.888957	0.374026	0.999912	PPP1R12B	protein phosphatase 1 regulatory subunit 12B
ENSG00000077232	3840.73	-0.156518	0.102845	-1.52189	0.128038	0.999912	DNAJC10	DnaJ heat shock protein family (Hsp40) member C10
ENSG00000077235	1440.37	0.128553	0.140442	0.915345	0.360011	0.999912	GTF3C1	general transcription factor IIIC subunit 1
ENSG00000077238	671.887	-0.358079	0.16566	-2.16153	0.0306547	0.882976	IL4R	interleukin 4 receptor
ENSG00000077254	2112.07	0.0490941	0.126878	0.386939	0.698802	0.999912	USP33	ubiquitin specific peptidase 33
ENSG00000077264	25.3393	-0.274225	0.598886	-0.457892	0.64703	0.999912	PAK3	p21 (RAC1) activated kinase 3
ENSG00000077312	4241.78	0.0932127	0.13791	0.675893	0.499109	0.999912	SNRPA	small nuclear ribonucleoprotein polypeptide A
ENSG00000077327	8.86073	-1.35695	1.1476	-1.18243	0.237036	0.999912	SPAG6	sperm associated antigen 6
ENSG00000077348	2073.28	0.141523	0.11209	1.26258	0.206738	0.999912	EXOSC5	exosome component 5
ENSG00000077380	2263.66	-0.00263863	0.11316	-0.0233178	0.981397	0.999912	DYNC1I2	dynein cytoplasmic 1 intermediate chain 2
ENSG00000077420	1200.92	-0.142147	0.11838	-1.20077	0.229839	0.999912	APBB1IP	amyloid beta precursor protein binding family B member 1 interacting protein
ENSG00000077454	4549.6	-0.0358363	0.125945	-0.284539	0.775998	0.999912	LRCH4	leucine rich repeats and calponin homology domain containing 4
ENSG00000077458	1340.57	0.0497888	0.117035	0.425419	0.670531	0.999912	FAM76B	family with sequence similarity 76 member B
ENSG00000077463	41.9153	0.488065	0.481501	1.01363	0.310759	0.999912	SIRT6	sirtuin 6
ENSG00000077514	1644.61	0.0746054	0.170137	0.438502	0.661022	0.999912	POLD3	DNA polymerase delta 3, accessory subunit
ENSG00000077549	4955.04	0.197989	0.106543	1.85829	0.0631275	0.951563	CAPZB	capping actin protein of muscle Z-line subunit beta
ENSG00000077585	188.96	-0.114125	0.286569	-0.398246	0.690449	0.999912	GPR137B	G protein-coupled receptor 137B
ENSG00000077616	56.9952	-0.123164	0.478052	-0.257636	0.796688	0.999912	NAALAD2	N-acetylated alpha-linked acidic dipeptidase 2
ENSG00000077684	2052.49	0.103098	0.122498	0.841627	0.399997	0.999912	JADE1	jade family PHD finger 1
ENSG00000077713	596.268	-0.129795	0.152934	-0.848697	0.39605	0.999912	SLC25A43	solute carrier family 25 member 43
ENSG00000077721	2902.31	0.029473	0.119805	0.246007	0.805677	0.999912	UBE2A	ubiquitin conjugating enzyme E2 A
ENSG00000077782	345.17	0.118797	0.209644	0.566658	0.570946	0.999912	FGFR1	fibroblast growth factor receptor 1
ENSG00000077800	26.1084	0.534504	0.655876	0.814946	0.415103	0.999912	FKBP6	FKBP prolyl isomerase 6
ENSG00000077935	43.059	0.258324	0.462299	0.558781	0.576311	0.999912	SMC1B	structural maintenance of chromosomes 1B
ENSG00000077942	616.138	-0.0121336	0.188009	-0.0645373	0.948542	0.999912	FBLN1	fibulin 1
ENSG00000077943	12.839	1.32554	1.04712	1.2659	0.205549	0.999912	ITGA8	integrin subunit alpha 8
ENSG00000077984	325.926	0.204265	0.183041	1.11595	0.264442	0.999912	CST7	cystatin F
ENSG00000078043	1941.48	0.0235202	0.126868	0.18539	0.852923	0.999912	PIAS2	protein inhibitor of activated STAT 2
ENSG00000078053	18.5574	0.471845	0.854029	0.552493	0.58061	0.999912	AMPH	amphiphysin
ENSG00000078061	3906.56	0.0233642	0.100723	0.231965	0.816565	0.999912	ARAF	A-Raf proto-oncogene, serine/threonine kinase
ENSG00000078070	2386.31	-0.205148	0.122379	-1.67634	0.0936725	0.999912	MCCC1	methylcrotonoyl-CoA carboxylase 1
ENSG00000078081	11.02	-0.393967	0.874082	-0.450721	0.652191	0.999912	LAMP3	lysosomal associated membrane protein 3
ENSG00000078124	467.164	-0.0910237	0.193856	-0.469543	0.638682	0.999912	ACER3	alkaline ceramidase 3
ENSG00000078140	1485.29	-0.0196064	0.128957	-0.152038	0.879157	0.999912	UBE2K	ubiquitin conjugating enzyme E2 K
ENSG00000078142	1225.99	0.11945	0.172044	0.694296	0.487497	0.999912	PIK3C3	phosphatidylinositol 3-kinase catalytic subunit type 3
ENSG00000078177	1455.93	-0.311557	0.154291	-2.01928	0.0434577	0.915729	N4BP2	NEDD4 binding protein 2
ENSG00000078237	98.3817	0.683771	0.33954	2.01382	0.0440289	0.91658	TIGAR	TP53 induced glycolysis regulatory phosphatase
ENSG00000078246	491.527	-0.0934165	0.197214	-0.47368	0.635728	0.999912	TULP3	TUB like protein 3
ENSG00000078269	579.849	-0.0659573	0.166579	-0.395953	0.69214	0.999912	SYNJ2	synaptojanin 2
ENSG00000078295	22.7701	-0.298058	0.677695	-0.439811	0.660074	0.999912	ADCY2	adenylate cyclase 2
ENSG00000078304	2208.23	0.0288132	0.112753	0.255542	0.798304	0.999912	PPP2R5C	protein phosphatase 2 regulatory subunit B'gamma
ENSG00000078319	522.033	0.136923	0.163816	0.835833	0.403249	0.999912	PMS2P1	PMS1 homolog 2, mismatch repair system component pseudogene 1
ENSG00000078369	8395.42	-0.189616	0.128273	-1.47823	0.139347	0.999912	GNB1	G protein subunit beta 1
ENSG00000078399	5759.67	0.0832161	0.102367	0.812916	0.416266	0.999912	HOXA9	homeobox A9
ENSG00000078403	818.032	-0.0780168	0.169782	-0.459513	0.645866	0.999912	MLLT10	MLLT10 histone lysine methyltransferase DOT1L cofactor
ENSG00000078487	225.105	0.216993	0.274191	0.791394	0.428714	0.999912	ZCWPW1	zinc finger CW-type and PWWP domain containing 1
ENSG00000078589	72.8018	0.466667	0.397503	1.174	0.240397	0.999912	P2RY10	P2Y receptor family member 10
ENSG00000078596	5850.74	0.0558347	0.112572	0.495989	0.619902	0.999912	ITM2A	integral membrane protein 2A
ENSG00000078618	5291.4	0.01214	0.104364	0.116324	0.907396	0.999912	NRDC	nardilysin convertase
ENSG00000078668	8658.79	0.0668755	0.100615	0.664666	0.506264	0.999912	VDAC3	voltage dependent anion channel 3
ENSG00000078674	4090.35	0.0256059	0.114951	0.222754	0.823727	0.999912	PCM1	pericentriolar material 1
ENSG00000078687	522.185	-0.537864	0.190301	-2.82639	0.00470757	0.481671	TNRC6C	trinucleotide repeat containing adaptor 6C
ENSG00000078699	1017.09	-0.248197	0.124836	-1.9882	0.0467901	0.917025	CBFA2T2	CBFA2/RUNX1 partner transcriptional co-repressor 2
ENSG00000078747	548.481	-0.356857	0.20753	-1.71955	0.0855149	0.999912	ITCH	itchy E3 ubiquitin protein ligase
ENSG00000078795	58.4844	0.136357	0.412203	0.330801	0.740795	0.999912	PKD2L2	polycystin 2 like 2, transient receptor potential cation channel
ENSG00000078804	117.281	0.134231	0.334032	0.401851	0.687794	0.999912	TP53INP2	tumor protein p53 inducible nuclear protein 2
ENSG00000078808	5187.86	0.0314712	0.106381	0.295834	0.767357	0.999912	SDF4	stromal cell derived factor 4
ENSG00000078814	81.8356	0.0195209	0.341054	0.0572369	0.954356	0.999912	MYH7B	myosin heavy chain 7B
ENSG00000078900	9.32653	0.862093	1.00265	0.859818	0.389889	0.999912	TP73	tumor protein p73
ENSG00000078902	2317.22	0.00415339	0.119205	0.0348425	0.972205	0.999912	TOLLIP	toll interacting protein
ENSG00000078967	531.295	-0.307598	0.16843	-1.82627	0.0678099	0.971156	UBE2D4	ubiquitin conjugating enzyme E2 D4 (putative)
ENSG00000079101	9.24318	-1.20667	1.05983	-1.13856	0.254889	0.999912	CLUL1	clusterin like 1
ENSG00000079134	2441.97	-0.138412	0.129718	-1.06702	0.285962	0.999912	THOC1	THO complex 1
ENSG00000079150	409.068	0.14568	0.182636	0.797652	0.425072	0.999912	FKBP7	FKBP prolyl isomerase 7
ENSG00000079156	24.9249	-0.182496	0.758063	-0.24074	0.809757	0.999912	OSBPL6	oxysterol binding protein like 6
ENSG00000079215	106.634	-0.699426	0.354186	-1.97474	0.0482972	0.927433	SLC1A3	solute carrier family 1 member 3
ENSG00000079246	16328.4	-0.0444464	0.124689	-0.356458	0.721498	0.999912	XRCC5	X-ray repair cross complementing 5
ENSG00000079257	575.638	-0.0831317	0.165699	-0.501704	0.615876	0.999912	LXN	latexin
ENSG00000079263	11.1029	-0.364143	1.07517	-0.338684	0.734848	0.999912	SP140	SP140 nuclear body protein
ENSG00000079277	878.422	0.112255	0.146482	0.766337	0.443476	0.999912	MKNK1	MAPK interacting serine/threonine kinase 1
ENSG00000079308	267.138	0.162042	0.345427	0.469107	0.638993	0.999912	TNS1	tensin 1
ENSG00000079313	436.346	-0.0690331	0.193973	-0.355891	0.721922	0.999912	REXO1	RNA exonuclease 1 homolog
ENSG00000079332	1596.91	-0.0360517	0.134643	-0.267757	0.788886	0.999912	SAR1A	secretion associated Ras related GTPase 1A
ENSG00000079335	606.544	0.00122258	0.146979	0.00831805	0.993363	0.999912	CDC14A	cell division cycle 14A
ENSG00000079337	508.014	0.120173	0.171802	0.699484	0.48425	0.999912	RAPGEF3	Rap guanine nucleotide exchange factor 3
ENSG00000079385	81.2911	-0.0254585	0.375079	-0.0678749	0.945885	0.999912	CEACAM1	CEA cell adhesion molecule 1
ENSG00000079387	988.226	-0.111202	0.135548	-0.820389	0.411995	0.999912	SENP1	SUMO specific peptidase 1
ENSG00000079432	238.657	-0.0457408	0.24908	-0.183639	0.854297	0.999912	CIC	capicua transcriptional repressor
ENSG00000079435	146.502	-0.141101	0.270816	-0.521023	0.602351	0.999912	LIPE	lipase E, hormone sensitive type
ENSG00000079459	33591	-0.1999	0.094852	-2.1075	0.0350746	0.89007	FDFT1	farnesyl-diphosphate farnesyltransferase 1
ENSG00000079462	1856.6	0.032166	0.1214	0.264958	0.791042	0.999912	PAFAH1B3	platelet activating factor acetylhydrolase 1b catalytic subunit 3
ENSG00000079482	315.205	0.170005	0.252885	0.672262	0.501417	0.999912	OPHN1	oligophrenin 1
ENSG00000079616	4954.2	0.0527201	0.130278	0.404675	0.685717	0.999912	KIF22	kinesin family member 22
ENSG00000079691	158.393	0.166095	0.272489	0.609548	0.542161	0.999912	CARMIL1	capping protein regulator and myosin 1 linker 1
ENSG00000079739	3085.88	0.088124	0.115963	0.75993	0.447296	0.999912	PGM1	phosphoglucomutase 1
ENSG00000079785	6813.39	0.118653	0.108895	1.08961	0.275886	0.999912	DDX1	DEAD-box helicase 1
ENSG00000079805	4818.04	0.0361307	0.119188	0.303141	0.761782	0.999912	DNM2	dynamin 2
ENSG00000079819	871.923	0.0366322	0.158655	0.230893	0.817398	0.999912	EPB41L2	erythrocyte membrane protein band 4.1 like 2
ENSG00000079841	13.1712	0.360781	1.02478	0.352058	0.724795	0.999912	RIMS1	regulating synaptic membrane exocytosis 1
ENSG00000079950	2118.74	-0.16955	0.117564	-1.4422	0.149247	0.999912	STX7	syntaxin 7
ENSG00000079974	1357.01	0.151186	0.121238	1.24702	0.21239	0.999912	RABL2B	RAB, member of RAS oncogene family like 2B
ENSG00000079999	5416.5	-0.000131048	0.102001	-0.00128477	0.998975	0.999912	KEAP1	kelch like ECH associated protein 1
ENSG00000080007	44.5732	-0.0132412	0.482165	-0.0274618	0.978091	0.999912	DDX43	DEAD-box helicase 43
ENSG00000080189	2715.78	0.0761415	0.105665	0.720596	0.471158	0.999912	SLC35C2	solute carrier family 35 member C2
ENSG00000080200	183.376	-0.26996	0.264479	-1.02072	0.307386	0.999912	CRYBG3	crystallin beta-gamma domain containing 3
ENSG00000080298	251.029	-0.304367	0.261389	-1.16442	0.244254	0.999912	RFX3	regulatory factor X3
ENSG00000080345	3931.83	-0.295794	0.141278	-2.0937	0.0362865	0.896956	RIF1	replication timing regulatory factor 1
ENSG00000080371	1464.86	-0.0595127	0.120709	-0.493026	0.621994	0.999912	RAB21	RAB21, member RAS oncogene family
ENSG00000080493	54.2248	-0.171938	0.432194	-0.397826	0.690758	0.999912	SLC4A4	solute carrier family 4 member 4
ENSG00000080503	4460.62	-0.0246837	0.103431	-0.238648	0.811378	0.999912	SMARCA2	SWI/SNF related, matrix associated, actin dependent regulator of chromatin, subfamily a, member 2
ENSG00000080546	1184.14	-0.259262	0.1272	-2.03822	0.0415279	0.907206	SESN1	sestrin 1
ENSG00000080572	8.5534	1.39687	1.04455	1.33729	0.181127	0.999912	DNAAF6	dynein axonemal assembly factor 6
ENSG00000080603	1090.77	-0.156233	0.208289	-0.750079	0.453207	0.999912	SRCAP	Snf2 related CREBBP activator protein
ENSG00000080608	3665.5	-0.0671175	0.118471	-0.56653	0.571034	0.999912	PUM3	pumilio RNA binding family member 3
ENSG00000080618	13.6123	-0.256793	0.80328	-0.319681	0.74921	0.999912	CPB2	carboxypeptidase B2
ENSG00000080802	1203.17	-0.273245	0.120033	-2.27643	0.0228206	0.824829	CNOT4	CCR4-NOT transcription complex subunit 4
ENSG00000080815	1736.1	0.00831034	0.14872	0.0558791	0.955438	0.999912	PSEN1	presenilin 1
ENSG00000080819	1031.9	0.00843219	0.132039	0.0638615	0.94908	0.999912	CPOX	coproporphyrinogen oxidase
ENSG00000080822	2199.3	-0.0924026	0.136365	-0.677611	0.498018	0.999912	CLDND1	claudin domain containing 1
ENSG00000080823	230.151	0.112082	0.258816	0.433058	0.664973	0.999912	MOK	MOK protein kinase
ENSG00000080824	24999.5	0.244535	0.127627	1.91602	0.0553631	0.948452	HSP90AA1	heat shock protein 90 alpha family class A member 1
ENSG00000080839	1181.94	-0.0458533	0.134492	-0.340938	0.73315	0.999912	RBL1	RB transcriptional corepressor like 1
ENSG00000080845	803.825	-0.0712555	0.144616	-0.492723	0.622209	0.999912	DLGAP4	DLG associated protein 4
ENSG00000080854	18.0513	-0.916167	0.776294	-1.18018	0.237929	0.999912	IGSF9B	immunoglobulin superfamily member 9B
ENSG00000080910	43.37	-0.413711	0.473211	-0.874263	0.381975	0.999912	CFHR2	complement factor H related 2
ENSG00000080947	218.102	-0.0847848	0.272768	-0.310831	0.755929	0.999912	CROCCP3	CROCC pseudogene 3
ENSG00000080986	1100.24	0.235063	0.192064	1.22388	0.220998	0.999912	NDC80	NDC80 kinetochore complex component
ENSG00000081014	319.285	-0.290255	0.201136	-1.44308	0.148998	0.999912	AP4E1	adaptor related protein complex 4 subunit epsilon 1
ENSG00000081019	1119.89	-0.090465	0.138054	-0.655288	0.512282	0.999912	RSBN1	round spermatid basic protein 1
ENSG00000081026	361.57	0.348525	0.211785	1.64565	0.0998349	0.999912	MAGI3	membrane associated guanylate kinase, WW and PDZ domain containing 3
ENSG00000081041	79.0442	-0.149453	0.39088	-0.38235	0.702202	0.999912	CXCL2	C-X-C motif chemokine ligand 2
ENSG00000081059	95.435	-0.324558	0.361936	-0.896726	0.369865	0.999912	TCF7	transcription factor 7
ENSG00000081087	578.108	-0.173321	0.157501	-1.10044	0.271139	0.999912	OSTM1	osteoclastogenesis associated transmembrane protein 1
ENSG00000081138	16.5398	-0.107523	0.75543	-0.142334	0.886816	0.999912	CDH7	cadherin 7
ENSG00000081148	10.4756	-0.888186	0.909997	-0.976032	0.329048	0.999912	IMPG2	interphotoreceptor matrix proteoglycan 2
ENSG00000081154	7097.54	0.0229516	0.10666	0.215185	0.829623	0.999912	PCNP	PEST proteolytic signal containing nuclear protein
ENSG00000081177	843.294	-0.353479	0.138446	-2.5532	0.0106738	0.672834	EXD2	exonuclease 3'-5' domain containing 2
ENSG00000081181	576.012	0.0145973	0.15664	0.09319	0.925753	0.999912	ARG2	arginase 2
ENSG00000081189	2927.76	-0.10957	0.119195	-0.919246	0.357967	0.999912	MEF2C	myocyte enhancer factor 2C
ENSG00000081237	3801.45	-0.215337	0.10847	-1.98522	0.0471202	0.918553	PTPRC	protein tyrosine phosphatase receptor type C
ENSG00000081307	2437.86	-0.0104998	0.137223	-0.0765163	0.939008	0.999912	UBA5	ubiquitin like modifier activating enzyme 5
ENSG00000081320	506.261	-0.209439	0.173676	-1.20592	0.227848	0.999912	STK17B	serine/threonine kinase 17b
ENSG00000081377	340.112	-0.0367501	0.215776	-0.170316	0.864762	0.999912	CDC14B	cell division cycle 14B
ENSG00000081386	313.498	0.290405	0.270773	1.07251	0.283493	0.999912	ZNF510	zinc finger protein 510
ENSG00000081665	788.886	0.0284018	0.154122	0.184281	0.853793	0.999912	ZNF506	zinc finger protein 506
ENSG00000081692	2463.07	0.132897	0.123981	1.07191	0.283759	0.999912	JMJD4	jumonji domain containing 4
ENSG00000081721	1096.17	0.0430884	0.14917	0.288854	0.772693	0.999912	DUSP12	dual specificity phosphatase 12
ENSG00000081760	3777.78	-0.261294	0.122418	-2.13444	0.0328067	0.89007	AACS	acetoacetyl-CoA synthetase
ENSG00000081791	1780.39	-0.00631081	0.150302	-0.0419875	0.966509	0.999912	DELE1	DAP3 binding cell death enhancer 1
ENSG00000081870	1055.74	0.0475291	0.148237	0.320629	0.748492	0.999912	HSPB11	heat shock protein family B (small) member 11
ENSG00000081913	198.526	0.0951928	0.242659	0.392291	0.694843	0.999912	PHLPP1	PH domain and leucine rich repeat protein phosphatase 1
ENSG00000081923	67.2968	0.494578	0.385959	1.28143	0.200044	0.999912	ATP8B1	ATPase phospholipid transporting 8B1
ENSG00000081985	2640.46	-0.212775	0.125697	-1.69275	0.0905025	0.999912	IL12RB2	interleukin 12 receptor subunit beta 2
ENSG00000082014	557.977	0.0113031	0.162997	0.0693454	0.944715	0.999912	SMARCD3	SWI/SNF related, matrix associated, actin dependent regulator of chromatin, subfamily d, member 3
ENSG00000082068	1447.88	-0.0358951	0.11792	-0.304403	0.760821	0.999912	WDR70	WD repeat domain 70
ENSG00000082074	577.743	-0.276381	0.164828	-1.67678	0.093585	0.999912	FYB1	FYN binding protein 1
ENSG00000082126	9.63861	-0.350556	0.959545	-0.365336	0.714861	0.999912	MPP4	membrane palmitoylated protein 4
ENSG00000082146	1610.06	-0.141964	0.132059	-1.07501	0.282371	0.999912	STRADB	STE20 related adaptor beta
ENSG00000082153	14271.2	0.0303168	0.129891	0.233402	0.815449	0.999912	BZW1	basic leucine zipper and W2 domains 1
ENSG00000082196	144.801	0.140399	0.278862	0.503472	0.614632	0.999912	C1QTNF3	C1q and TNF related 3
ENSG00000082212	3506.87	0.10867	0.112354	0.96721	0.333439	0.999912	ME2	malic enzyme 2
ENSG00000082213	1295.33	0.0867548	0.151046	0.57436	0.565724	0.999912	C5orf22	chromosome 5 open reading frame 22
ENSG00000082258	1278.37	-0.223968	0.117298	-1.9094	0.0562107	0.948452	CCNT2	cyclin T2
ENSG00000082269	830.621	-0.0210128	0.13351	-0.157388	0.874939	0.999912	FAM135A	family with sequence similarity 135 member A
ENSG00000082293	10.1902	-0.519318	1.00676	-0.515829	0.605974	0.999912	COL19A1	collagen type XIX alpha 1 chain
ENSG00000082397	1526.95	0.264738	0.139032	1.90415	0.05689	0.948452	EPB41L3	erythrocyte membrane protein band 4.1 like 3
ENSG00000082438	339.624	0.109838	0.229201	0.479222	0.63178	0.999912	COBLL1	cordon-bleu WH2 repeat protein like 1
ENSG00000082458	243.681	-0.912641	0.226471	-4.02983	5.58164e-05	0.0441507	DLG3	discs large MAGUK scaffold protein 3
ENSG00000082512	1706.57	-0.0325418	0.120132	-0.270885	0.78648	0.999912	TRAF5	TNF receptor associated factor 5
ENSG00000082515	917.279	0.20237	0.144461	1.40086	0.161257	0.999912	MRPL22	mitochondrial ribosomal protein L22
ENSG00000082516	1456.03	0.0192642	0.124394	0.154864	0.876929	0.999912	GEMIN5	gem nuclear organelle associated protein 5
ENSG00000082641	586.269	0.303267	0.192327	1.57683	0.114834	0.999912	NFE2L1	nuclear factor, erythroid 2 like 1
ENSG00000082684	14.9566	-0.459518	0.845693	-0.543363	0.58688	0.999912	SEMA5B	semaphorin 5B
ENSG00000082701	966.977	0.0944791	0.135004	0.699825	0.484037	0.999912	GSK3B	glycogen synthase kinase 3 beta
ENSG00000082781	11.243	0.184451	1.12675	0.163701	0.869966	0.999912	ITGB5	integrin subunit beta 5
ENSG00000082805	1946.26	0.122974	0.157004	0.783258	0.433476	0.999912	ERC1	ELKS/RAB6-interacting/CAST family member 1
ENSG00000082898	3499.86	-0.0307605	0.106318	-0.289325	0.772332	0.999912	XPO1	exportin 1
ENSG00000082996	1950.12	0.0780399	0.116081	0.67229	0.501399	0.999912	RNF13	ring finger protein 13
ENSG00000083067	27.523	-0.304826	0.574503	-0.530591	0.595702	0.999912	TRPM3	transient receptor potential cation channel subfamily M member 3
ENSG00000083093	791.524	-0.266367	0.176087	-1.5127	0.130357	0.999912	PALB2	partner and localizer of BRCA2
ENSG00000083097	253.441	0.0830984	0.317548	0.261687	0.793563	0.999912	DOP1A	DOP1 leucine zipper like protein A
ENSG00000083099	2391.1	0.0711577	0.125431	0.567305	0.570507	0.999912	LYRM2	LYR motif containing 2
ENSG00000083123	1476.35	0.0632677	0.12794	0.494512	0.620945	0.999912	BCKDHB	branched chain keto acid dehydrogenase E1 subunit beta
ENSG00000083168	1267.51	-0.20219	0.145502	-1.3896	0.16465	0.999912	KAT6A	lysine acetyltransferase 6A
ENSG00000083223	954.978	0.17943	0.178347	1.00607	0.314381	0.999912	TUT7	terminal uridylyl transferase 7
ENSG00000083290	605.957	-0.208593	0.19934	-1.04642	0.295367	0.999912	ULK2	unc-51 like autophagy activating kinase 2
ENSG00000083312	2104.34	-0.0965761	0.148885	-0.648664	0.516556	0.999912	TNPO1	transportin 1
ENSG00000083444	928.615	0.121203	0.174068	0.696295	0.486244	0.999912	PLOD1	procollagen-lysine,2-oxoglutarate 5-dioxygenase 1
ENSG00000083454	293.218	0.0355657	0.216266	0.164453	0.869374	0.999912	P2RX5	purinergic receptor P2X 5
ENSG00000083457	618.731	0.147166	0.159463	0.922885	0.356067	0.999912	ITGAE	integrin subunit alpha E
ENSG00000083520	1847.33	0.0115949	0.136373	0.0850234	0.932243	0.999912	DIS3	DIS3 homolog, exosome endoribonuclease and 3'-5' exoribonuclease
ENSG00000083535	1320.46	0.410114	0.183803	2.23127	0.025663	0.848157	PIBF1	progesterone immunomodulatory binding factor 1
ENSG00000083544	300.467	0.125229	0.200041	0.626018	0.531303	0.999912	TDRD3	tudor domain containing 3
ENSG00000083635	909.113	-0.104072	0.136798	-0.760772	0.446793	0.999912	NUFIP1	nuclear FMR1 interacting protein 1
ENSG00000083642	2317.61	0.0376475	0.110761	0.339899	0.733933	0.999912	PDS5B	PDS5 cohesin associated factor B
ENSG00000083720	1680.38	0.0377484	0.145048	0.260248	0.794673	0.999912	OXCT1	3-oxoacid CoA-transferase 1
ENSG00000083750	751.162	0.12571	0.156096	0.805341	0.420623	0.999912	RRAGB	Ras related GTP binding B
ENSG00000083799	1260.28	0.084177	0.149966	0.561307	0.574588	0.999912	CYLD	CYLD lysine 63 deubiquitinase
ENSG00000083807	420.244	-0.0291629	0.169412	-0.172141	0.863326	0.999912	SLC27A5	solute carrier family 27 member 5
ENSG00000083812	1268.49	-0.0883916	0.134144	-0.658929	0.509942	0.999912	ZNF324	zinc finger protein 324
ENSG00000083814	998.704	0.00768072	0.135438	0.05671	0.954776	0.999912	ZNF671	zinc finger protein 671
ENSG00000083817	392.116	-0.18076	0.196016	-0.922169	0.35644	0.999912	ZNF416	zinc finger protein 416
ENSG00000083828	589.097	-0.146566	0.150238	-0.975553	0.329286	0.999912	ZNF586	zinc finger protein 586
ENSG00000083838	171.819	0.00720372	0.272897	0.0263973	0.97894	0.999912	ZNF446	zinc finger protein 446
ENSG00000083844	326.314	-0.385751	0.293074	-1.31623	0.188098	0.999912	ZNF264	zinc finger protein 264
ENSG00000083845	5003.37	0.168934	0.128539	1.31427	0.188757	0.999912	RPS5	ribosomal protein S5
ENSG00000083896	792.598	0.408031	0.180277	2.26335	0.0236142	0.834321	YTHDC1	YTH domain containing 1
ENSG00000083937	1787.54	0.100332	0.115001	0.872449	0.382964	0.999912	CHMP2B	charged multivesicular body protein 2B
ENSG00000084070	3460.66	-0.0877638	0.116796	-0.751426	0.452396	0.999912	SMAP2	small ArfGAP2
ENSG00000084072	1840.05	0.0643162	0.112344	0.572495	0.566987	0.999912	PPIE	peptidylprolyl isomerase E
ENSG00000084073	2481.09	0.043185	0.13482	0.320316	0.748729	0.999912	ZMPSTE24	zinc metallopeptidase STE24
ENSG00000084090	13126.5	-0.0817705	0.134315	-0.608796	0.54266	0.999912	STARD7	StAR related lipid transfer domain containing 7
ENSG00000084092	1020.14	-0.208225	0.140371	-1.48339	0.137971	0.999912	NOA1	nitric oxide associated 1
ENSG00000084093	3862.69	0.0243633	0.117299	0.207703	0.835461	0.999912	REST	RE1 silencing transcription factor
ENSG00000084110	168.981	0.339637	0.312396	1.0872	0.276949	0.999912	HAL	histidine ammonia-lyase
ENSG00000084112	623.751	-0.208194	0.203234	-1.02441	0.305643	0.999912	SSH1	slingshot protein phosphatase 1
ENSG00000084207	9593.35	0.120094	0.123946	0.968927	0.332582	0.999912	GSTP1	glutathione S-transferase pi 1
ENSG00000084234	4521.35	-0.0167917	0.116513	-0.144119	0.885407	0.999912	APLP2	amyloid beta precursor like protein 2
ENSG00000084444	219.112	0.0232744	0.23358	0.0996419	0.920629	0.999912	FAM234B	family with sequence similarity 234 member B
ENSG00000084463	4663.15	0.00365369	0.119265	0.0306351	0.975561	0.999912	WBP11	WW domain binding protein 11
ENSG00000084623	6948.56	0.0588449	0.0983887	0.598086	0.549783	0.999912	EIF3I	eukaryotic translation initiation factor 3 subunit I
ENSG00000084628	16.8729	-0.438309	0.990107	-0.442688	0.657991	0.999912	NKAIN1	sodium/potassium transporting ATPase interacting 1
ENSG00000084636	17.4734	0.166456	0.766414	0.217188	0.828062	0.999912	COL16A1	collagen type XVI alpha 1 chain
ENSG00000084652	2774.44	0.0715456	0.111157	0.643644	0.519806	0.999912	TXLNA	taxilin alpha
ENSG00000084676	1161.63	-0.168071	0.170784	-0.984114	0.32506	0.999912	NCOA1	nuclear receptor coactivator 1
ENSG00000084693	2016.24	-0.0876107	0.133565	-0.65594	0.511863	0.999912	AGBL5	ATP/GTP binding protein like 5
ENSG00000084710	46.4885	-0.284596	0.477723	-0.595734	0.551353	0.999912	EFR3B	EFR3 homolog B
ENSG00000084731	199.513	-0.017463	0.234718	-0.0743999	0.940692	0.999912	KIF3C	kinesin family member 3C
ENSG00000084733	7683.1	0.0338177	0.10584	0.319516	0.749335	0.999912	RAB10	RAB10, member RAS oncogene family
ENSG00000084754	8374.96	-0.103248	0.100853	-1.02375	0.305954	0.999912	HADHA	hydroxyacyl-CoA dehydrogenase trifunctional multienzyme complex subunit alpha
ENSG00000084764	77.7116	-0.720017	0.400379	-1.79834	0.0721235	0.987504	MAPRE3	microtubule associated protein RP/EB family member 3
ENSG00000084774	3291.22	0.273987	0.125037	2.19125	0.0284339	0.868585	CAD	carbamoyl-phosphate synthetase 2, aspartate transcarbamylase, and dihydroorotase
ENSG00000085063	2610.17	-0.0448932	0.117858	-0.380911	0.703269	0.999912	CD59	CD59 molecule (CD59 blood group)
ENSG00000085117	10389.8	0.148429	0.0914121	1.62374	0.104432	0.999912	CD82	CD82 molecule
ENSG00000085185	250.617	-0.226251	0.284443	-0.795418	0.42637	0.999912	BCORL1	BCL6 corepressor like 1
ENSG00000085224	5646.77	-0.121518	0.0996216	-1.21979	0.222544	0.999912	ATRX	ATRX chromatin remodeler
ENSG00000085231	1657.9	0.113917	0.128254	0.888213	0.374426	0.999912	AK6	adenylate kinase 6
ENSG00000085265	42.621	-0.3757	0.500794	-0.750208	0.453129	0.999912	FCN1	ficolin 1
ENSG00000085274	1179.28	-0.110533	0.123933	-0.891878	0.372459	0.999912	MYNN	myoneurin
ENSG00000085276	514.907	-0.403426	0.164626	-2.45056	0.0142633	0.733788	MECOM	MDS1 and EVI1 complex locus
ENSG00000085365	1545.78	-0.0064816	0.121156	-0.0534982	0.957335	0.999912	SCAMP1	secretory carrier membrane protein 1
ENSG00000085377	1912.35	0.0444833	0.132888	0.334744	0.737818	0.999912	PREP	prolyl endopeptidase
ENSG00000085382	598.63	0.217776	0.153444	1.41926	0.155824	0.999912	HACE1	HECT domain and ankyrin repeat containing E3 ubiquitin protein ligase 1
ENSG00000085415	5544.92	-0.0237174	0.111499	-0.212715	0.831549	0.999912	SEH1L	SEH1 like nucleoporin
ENSG00000085433	526.491	0.00992572	0.177792	0.0558277	0.955479	0.999912	WDR47	WD repeat domain 47
ENSG00000085449	1615.82	-0.161255	0.133138	-1.21119	0.225824	0.999912	WDFY1	WD repeat and FYVE domain containing 1
ENSG00000085465	41.9574	-0.52409	0.531067	-0.986863	0.32371	0.999912	OVGP1	oviductal glycoprotein 1
ENSG00000085491	1434.96	-0.253592	0.137638	-1.84246	0.0654076	0.9629	SLC25A24	solute carrier family 25 member 24
ENSG00000085511	964.682	0.134774	0.151424	0.890048	0.37344	0.999912	MAP3K4	mitogen-activated protein kinase kinase kinase 4
ENSG00000085514	49.3044	0.222568	0.431254	0.516095	0.605788	0.999912	PILRA	paired immunoglobin like type 2 receptor alpha
ENSG00000085552	69.9611	0.236815	0.418772	0.565497	0.571736	0.999912	IGSF9	immunoglobulin superfamily member 9
ENSG00000085563	431.318	0.245741	0.195298	1.25829	0.208288	0.999912	ABCB1	ATP binding cassette subfamily B member 1
ENSG00000085644	292.693	0.0911291	0.22322	0.408247	0.683092	0.999912	ZNF213	zinc finger protein 213
ENSG00000085662	6163.91	0.121023	0.0998955	1.2115	0.225706	0.999912	AKR1B1	aldo-keto reductase family 1 member B
ENSG00000085719	1863.66	-0.0163481	0.186286	-0.0877581	0.930069	0.999912	CPNE3	copine 3
ENSG00000085721	2037.97	0.0339683	0.147569	0.230186	0.817947	0.999912	RRN3	RRN3 homolog, RNA polymerase I transcription factor
ENSG00000085760	1289.85	0.102097	0.136754	0.746576	0.45532	0.999912	MTIF2	mitochondrial translational initiation factor 2
ENSG00000085788	2262.48	-0.104016	0.128945	-0.806672	0.419855	0.999912	DDHD2	DDHD domain containing 2
ENSG00000085831	9.96315	-1.74263	1.01492	-1.71702	0.0859754	0.999912	TTC39A	tetratricopeptide repeat domain 39A
ENSG00000085832	1967.63	0.00285905	0.124821	0.0229052	0.981726	0.999912	EPS15	epidermal growth factor receptor pathway substrate 15
ENSG00000085840	1000.26	0.0562767	0.154391	0.364507	0.715479	0.999912	ORC1	origin recognition complex subunit 1
ENSG00000085871	802.17	0.218009	0.149126	1.46191	0.143765	0.999912	MGST2	microsomal glutathione S-transferase 2
ENSG00000085872	2402.39	0.005831	0.129597	0.0449932	0.964113	0.999912	CHERP	calcium homeostasis endoplasmic reticulum protein
ENSG00000085978	924.315	-0.0690627	0.157051	-0.439748	0.66012	0.999912	ATG16L1	autophagy related 16 like 1
ENSG00000085982	590.577	0.0765199	0.184342	0.415097	0.678071	0.999912	USP40	ubiquitin specific peptidase 40
ENSG00000085998	2541.53	0.0193788	0.112275	0.172602	0.862964	0.999912	POMGNT1	protein O-linked mannose N-acetylglucosaminyltransferase 1 (beta 1,2-)
ENSG00000085999	1255.73	0.00372951	0.159176	0.0234301	0.981307	0.999912	RAD54L	RAD54 like
ENSG00000086015	962.844	0.174866	0.1883	0.928657	0.353067	0.999912	MAST2	microtubule associated serine/threonine kinase 2
ENSG00000086061	12254.5	0.0783991	0.109434	0.716404	0.473742	0.999912	DNAJA1	DnaJ heat shock protein family (Hsp40) member A1
ENSG00000086062	392.002	0.113255	0.178008	0.636239	0.52462	0.999912	B4GALT1	beta-1,4-galactosyltransferase 1
ENSG00000086065	1553.64	0.0763051	0.118891	0.641805	0.521	0.999912	CHMP5	charged multivesicular body protein 5
ENSG00000086102	2504.66	-0.0486039	0.116734	-0.416366	0.677142	0.999912	NFX1	nuclear transcription factor, X-box binding 1
ENSG00000086159	28.7953	-0.00397837	0.568397	-0.00699928	0.994415	0.999912	AQP6	aquaporin 6
ENSG00000086189	3195.16	0.109132	0.108664	1.0043	0.315232	0.999912	DIMT1	DIMT1 rRNA methyltransferase and ribosome maturation factor
ENSG00000086200	1809.28	-0.0941153	0.119088	-0.790299	0.429353	0.999912	IPO11	importin 11
ENSG00000086205	35.7122	0.852744	0.621095	1.37297	0.169763	0.999912	FOLH1	folate hydrolase 1
ENSG00000086232	9352.41	-0.105568	0.101973	-1.03525	0.300552	0.999912	EIF2AK1	eukaryotic translation initiation factor 2 alpha kinase 1
ENSG00000086288	47.4746	-1.46278	0.56266	-2.59976	0.00932889	0.640502	NME8	NME/NM23 family member 8
ENSG00000086289	2772.09	-0.0710912	0.108136	-0.657423	0.510909	0.999912	EPDR1	ependymin related 1
ENSG00000086300	2580.22	0.1379	0.103801	1.3285	0.184013	0.999912	SNX10	sorting nexin 10
ENSG00000086475	3444.69	-0.0328346	0.118214	-0.277756	0.7812	0.999912	SEPHS1	selenophosphate synthetase 1
ENSG00000086504	2606.94	0.0870381	0.113565	0.766416	0.443429	0.999912	MRPL28	mitochondrial ribosomal protein L28
ENSG00000086506	64.6216	0.422818	0.418659	1.00993	0.312527	0.999912	HBQ1	hemoglobin subunit theta 1
ENSG00000086544	468.797	-0.0242538	0.182482	-0.132911	0.894264	0.999912	ITPKC	inositol-trisphosphate 3-kinase C
ENSG00000086589	2657.29	0.000464323	0.116862	0.00397327	0.99683	0.999912	RBM22	RNA binding motif protein 22
ENSG00000086598	14049.7	0.0273784	0.0978309	0.279854	0.779589	0.999912	TMED2	transmembrane p24 trafficking protein 2
ENSG00000086619	578.522	-0.00251475	0.210112	-0.0119686	0.990451	0.999912	ERO1B	endoplasmic reticulum oxidoreductase 1 beta
ENSG00000086666	3011.57	0.0361128	0.111947	0.322588	0.747007	0.999912	ZFAND6	zinc finger AN1-type containing 6
ENSG00000086696	12.8037	0.286583	0.945048	0.303247	0.761701	0.999912	HSD17B2	hydroxysteroid 17-beta dehydrogenase 2
ENSG00000086712	1114.87	0.00633652	0.151596	0.0417988	0.966659	0.999912	TXLNG	taxilin gamma
ENSG00000086730	7628.39	0.102249	0.0939051	1.08885	0.27622	0.999912	LAT2	linker for activation of T cells family member 2
ENSG00000086758	1769.36	0.0904994	0.138283	0.654452	0.512821	0.999912	HUWE1	HECT, UBA and WWE domain containing E3 ubiquitin protein ligase 1
ENSG00000086827	1200.54	-0.202581	0.158434	-1.27865	0.201021	0.999912	ZW10	zw10 kinetochore protein
ENSG00000086848	755.94	0.024752	0.15137	0.16352	0.870109	0.999912	ALG9	ALG9 alpha-1,2-mannosyltransferase
ENSG00000087008	834.381	0.0865115	0.142505	0.607076	0.5438	0.999912	ACOX3	acyl-CoA oxidase 3, pristanoyl
ENSG00000087053	2229.36	-0.0673521	0.120203	-0.560319	0.575262	0.999912	MTMR2	myotubularin related protein 2
ENSG00000087074	1971.37	-0.273979	0.136772	-2.00319	0.0451571	0.917025	PPP1R15A	protein phosphatase 1 regulatory subunit 15A
ENSG00000087076	172.501	-0.2176	0.264976	-0.821205	0.411529	0.999912	HSD17B14	hydroxysteroid 17-beta dehydrogenase 14
ENSG00000087077	2119.45	-0.0187	0.106015	-0.176391	0.859987	0.999912	TRIP6	thyroid hormone receptor interactor 6
ENSG00000087085	23.1503	0.0714679	0.61754	0.11573	0.907867	0.999912	ACHE	acetylcholinesterase (Cartwright blood group)
ENSG00000087086	72559.1	0.131402	0.103687	1.26729	0.205051	0.999912	FTL	ferritin light chain
ENSG00000087087	6550.01	0.0542625	0.107748	0.503605	0.614539	0.999912	SRRT	serrate, RNA effector molecule
ENSG00000087088	1993.27	0.111018	0.118878	0.933887	0.350362	0.999912	BAX	BCL2 associated X, apoptosis regulator
ENSG00000087095	254.55	0.0917343	0.210196	0.436423	0.66253	0.999912	NLK	nemo like kinase
ENSG00000087111	2632.42	0.126678	0.130375	0.971647	0.331226	0.999912	PIGS	phosphatidylinositol glycan anchor biosynthesis class S
ENSG00000087116	6.14752	-0.859958	1.49498	-0.575232	0.565134	0.999912	ADAMTS2	ADAM metallopeptidase with thrombospondin type 1 motif 2
ENSG00000087152	436.581	0.423522	0.214453	1.97489	0.0482803	0.927433	ATXN7L3	ataxin 7 like 3
ENSG00000087157	1999.56	0.100658	0.131141	0.767556	0.442751	0.999912	PGS1	phosphatidylglycerophosphate synthase 1
ENSG00000087191	6636.81	0.120153	0.102815	1.16863	0.242554	0.999912	PSMC5	proteasome 26S subunit, ATPase 5
ENSG00000087206	833.749	0.0875716	0.161533	0.54213	0.587729	0.999912	UIMC1	ubiquitin interaction motif containing 1
ENSG00000087245	1214.88	0.385311	0.131025	2.94075	0.00327418	0.420855	MMP2	matrix metallopeptidase 2
ENSG00000087253	2100.82	0.0686016	0.108383	0.632956	0.526762	0.999912	LPCAT2	lysophosphatidylcholine acyltransferase 2
ENSG00000087263	3586.43	0.0277777	0.14058	0.197594	0.843363	0.999912	OGFOD1	2-oxoglutarate and iron dependent oxygenase domain containing 1
ENSG00000087266	1040.03	0.155673	0.15975	0.974481	0.329818	0.999912	SH3BP2	SH3 domain binding protein 2
ENSG00000087269	2800.7	0.00740873	0.108948	0.0680024	0.945784	0.999912	NOP14	NOP14 nucleolar protein
ENSG00000087274	3866.66	-0.0325656	0.123811	-0.263027	0.79253	0.999912	ADD1	adducin 1
ENSG00000087299	521.171	-0.190829	0.161535	-1.18135	0.237463	0.999912	L2HGDH	L-2-hydroxyglutarate dehydrogenase
ENSG00000087301	332.94	-0.249688	0.225273	-1.10838	0.267697	0.999912	TXNDC16	thioredoxin domain containing 16
ENSG00000087302	4054.85	0.159737	0.109458	1.45935	0.14447	0.999912	RTRAF	RNA transcription, translation and transport factor
ENSG00000087303	36.0274	0.406338	0.581572	0.698688	0.484747	0.999912	NID2	nidogen 2
ENSG00000087338	3083.17	-0.141225	0.128257	-1.10111	0.27085	0.999912	GMCL1	germ cell-less 1, spermatogenesis associated
ENSG00000087365	5633.2	0.0194582	0.126293	0.154072	0.877553	0.999912	SF3B2	splicing factor 3b subunit 2
ENSG00000087448	1805.51	-0.0803424	0.116666	-0.688655	0.49104	0.999912	KLHL42	kelch like family member 42
ENSG00000087460	19403.7	0.174256	0.110732	1.57368	0.115562	0.999912	GNAS	GNAS complex locus
ENSG00000087470	3554.14	-0.0513739	0.113094	-0.454259	0.649642	0.999912	DNM1L	dynamin 1 like
ENSG00000087502	2072.49	-0.0527437	0.150606	-0.35021	0.726181	0.999912	ERGIC2	ERGIC and golgi 2
ENSG00000087586	772.814	0.0335465	0.177302	0.189205	0.849932	0.999912	AURKA	aurora kinase A
ENSG00000087589	66.0578	0.167192	0.410345	0.407443	0.683683	0.999912	CASS4	Cas scaffold protein family member 4
ENSG00000087842	386.551	0.197724	0.19285	1.02528	0.305233	0.999912	PIR	pirin
ENSG00000087884	142.205	-0.0252716	0.293309	-0.0861603	0.931339	0.999912	AAMDC	adipogenesis associated Mth938 domain containing
ENSG00000087903	578.089	-0.110772	0.154727	-0.715921	0.47404	0.999912	RFX2	regulatory factor X2
ENSG00000087995	794.606	-0.0810279	0.143115	-0.566173	0.571276	0.999912	METTL2A	methyltransferase like 2A
ENSG00000088035	1025.81	0.0329734	0.154586	0.213302	0.831091	0.999912	ALG6	ALG6 alpha-1,3-glucosyltransferase
ENSG00000088038	569.206	-0.0781573	0.189443	-0.412564	0.679926	0.999912	CNOT3	CCR4-NOT transcription complex subunit 3
ENSG00000088053	24.9554	0.281964	0.609114	0.462908	0.64343	0.999912	GP6	glycoprotein VI platelet
ENSG00000088179	674.17	-0.145535	0.180015	-0.808462	0.418825	0.999912	PTPN4	protein tyrosine phosphatase non-receptor type 4
ENSG00000088205	3445.68	-0.0525499	0.157681	-0.333268	0.738932	0.999912	DDX18	DEAD-box helicase 18
ENSG00000088247	913.221	0.213315	0.155774	1.36939	0.170877	0.999912	KHSRP	KH-type splicing regulatory protein
ENSG00000088256	760.6	0.101703	0.177748	0.572176	0.567203	0.999912	GNA11	G protein subunit alpha 11
ENSG00000088280	36.6897	-1.05057	0.74293	-1.4141	0.157334	0.999912	ASAP3	ArfGAP with SH3 domain, ankyrin repeat and PH domain 3
ENSG00000088298	1900.31	0.000828089	0.127296	0.00650523	0.99481	0.999912	EDEM2	ER degradation enhancing alpha-mannosidase like protein 2
ENSG00000088305	2695.69	0.0927027	0.126059	0.735389	0.462102	0.999912	DNMT3B	DNA methyltransferase 3 beta
ENSG00000088325	2531.6	0.133887	0.15658	0.855073	0.392511	0.999912	TPX2	TPX2 microtubule nucleation factor
ENSG00000088340	35.2578	0.350381	0.51698	0.677745	0.497933	0.999912	FER1L4	fer-1 like family member 4 (pseudogene)
ENSG00000088356	1584.73	0.141681	0.122182	1.15959	0.246217	0.999912	PDRG1	p53 and DNA damage regulated 1
ENSG00000088367	18.9882	-0.0160955	0.734144	-0.0219242	0.982508	0.999912	EPB41L1	erythrocyte membrane protein band 4.1 like 1
ENSG00000088386	11.0672	0.0236395	0.867484	0.0272507	0.97826	0.999912	SLC15A1	solute carrier family 15 member 1
ENSG00000088387	25.7395	1.22948	0.925702	1.32816	0.184125	0.999912	DOCK9	dedicator of cytokinesis 9
ENSG00000088448	2253.3	-0.0528343	0.107913	-0.489598	0.624418	0.999912	ANKRD10	ankyrin repeat domain 10
ENSG00000088451	915.262	0.0102038	0.135317	0.0754063	0.939891	0.999912	TGDS	TDP-glucose 4,6-dehydratase
ENSG00000088538	97.0005	0.358526	0.325631	1.10102	0.270888	0.999912	DOCK3	dedicator of cytokinesis 3
ENSG00000088543	271.077	0.235811	0.245931	0.958854	0.337632	0.999912	C3orf18	chromosome 3 open reading frame 18
ENSG00000088682	2051.57	-0.039622	0.120196	-0.329646	0.741668	0.999912	COQ9	coenzyme Q9
ENSG00000088727	209.534	0.249557	0.245031	1.01847	0.308454	0.999912	KIF9	kinesin family member 9
ENSG00000088756	23.0388	0.365622	0.668363	0.547041	0.58435	0.999912	ARHGAP28	Rho GTPase activating protein 28
ENSG00000088766	3229.41	0.115443	0.124872	0.92449	0.355231	0.999912	CRLS1	cardiolipin synthase 1
ENSG00000088808	165.763	-0.159986	0.328992	-0.486291	0.626761	0.999912	PPP1R13B	protein phosphatase 1 regulatory subunit 13B
ENSG00000088812	399.332	-0.0123445	0.185122	-0.0666831	0.946834	0.999912	ATRN	attractin
ENSG00000088826	1014.75	0.208801	0.16138	1.29385	0.195719	0.999912	SMOX	spermine oxidase
ENSG00000088832	1249.35	0.216453	0.126003	1.71784	0.085826	0.999912	FKBP1A	FKBP prolyl isomerase 1A
ENSG00000088833	4084.44	-0.00386224	0.104886	-0.0368232	0.970626	0.999912	NSFL1C	NSFL1 cofactor
ENSG00000088836	81.988	0.267156	0.448665	0.595446	0.551545	0.999912	SLC4A11	solute carrier family 4 member 11
ENSG00000088854	290.059	0.0305493	0.213438	0.14313	0.886188	0.999912	C20orf194	chromosome 20 open reading frame 194
ENSG00000088876	527.726	0.169034	0.17413	0.970733	0.331681	0.999912	ZNF343	zinc finger protein 343
ENSG00000088881	40.4725	-0.672656	0.621875	-1.08166	0.279405	0.999912	EBF4	EBF family member 4
ENSG00000088882	8348.73	0.133792	0.106743	1.2534	0.210058	0.999912	CPXM1	carboxypeptidase X, M14 family member 1
ENSG00000088888	2554.58	-0.104327	0.124016	-0.841236	0.400216	0.999912	MAVS	mitochondrial antiviral signaling protein
ENSG00000088899	91.7035	-0.262309	0.358079	-0.732546	0.463835	0.999912	LZTS3	leucine zipper tumor suppressor family member 3
ENSG00000088930	3623.66	-0.0745234	0.105248	-0.708073	0.4789	0.999912	XRN2	5'-3' exoribonuclease 2
ENSG00000088970	389.501	-0.328202	0.225001	-1.45867	0.144657	0.999912	KIZ	kizuna centrosomal protein
ENSG00000088986	3663.3	0.177974	0.119865	1.48479	0.1376	0.999912	DYNLL1	dynein light chain LC8-type 1
ENSG00000088992	1431.02	0.0900066	0.150482	0.598123	0.549758	0.999912	TESC	tescalcin
ENSG00000089006	3235.65	0.0143468	0.097604	0.14699	0.88314	0.999912	SNX5	sorting nexin 5
ENSG00000089009	8431.05	0.201421	0.111826	1.80119	0.0716722	0.987504	RPL6	ribosomal protein L6
ENSG00000089012	9.99718	0.528655	1.01373	0.521493	0.602023	0.999912	SIRPG	signal regulatory protein gamma
ENSG00000089022	2115.35	-0.390435	0.141464	-2.75995	0.00578097	0.509749	MAPKAPK5	MAPK activated protein kinase 5
ENSG00000089041	632.596	-0.23817	0.19472	-1.22314	0.221278	0.999912	P2RX7	purinergic receptor P2X 7
ENSG00000089048	1631.11	0.197596	0.11605	1.70268	0.0886272	0.999912	ESF1	ESF1 nucleolar pre-rRNA processing protein homolog
ENSG00000089050	743.201	-0.245309	0.159752	-1.53556	0.124647	0.999912	RBBP9	RB binding protein 9, serine hydrolase
ENSG00000089053	14022.1	0.00583479	0.106218	0.0549321	0.956193	0.999912	ANAPC5	anaphase promoting complex subunit 5
ENSG00000089057	864.607	-0.308129	0.162147	-1.9003	0.0573933	0.948452	SLC23A2	solute carrier family 23 member 2
ENSG00000089060	1465.21	0.102557	0.129064	0.794622	0.426834	0.999912	SLC8B1	solute carrier family 8 member B1
ENSG00000089063	7285.76	0.0324476	0.0937085	0.346261	0.729147	0.999912	TMEM230	transmembrane protein 230
ENSG00000089091	164.77	0.0400641	0.250144	0.160164	0.872752	0.999912	DZANK1	double zinc ribbon and ankyrin repeat domains 1
ENSG00000089094	978.024	-0.0234038	0.137442	-0.170281	0.864789	0.999912	KDM2B	lysine demethylase 2B
ENSG00000089123	953.844	-0.232754	0.138904	-1.67565	0.0938073	0.999912	TASP1	taspase 1
ENSG00000089127	402.503	0.0542044	0.185682	0.29192	0.770348	0.999912	OAS1	2'-5'-oligoadenylate synthetase 1
ENSG00000089154	2521.7	0.192351	0.163954	1.1732	0.240714	0.999912	GCN1	GCN1 activator of EIF2AK4
ENSG00000089157	32963.2	0.0990924	0.117187	0.845595	0.397779	0.999912	RPLP0	ribosomal protein lateral stalk subunit P0
ENSG00000089159	2313.37	0.0087276	0.144202	0.0605235	0.951739	0.999912	PXN	paxillin
ENSG00000089163	55.4742	-0.162333	0.428704	-0.37866	0.704941	0.999912	SIRT4	sirtuin 4
ENSG00000089177	573.609	-0.269521	0.159311	-1.69179	0.0906862	0.999912	KIF16B	kinesin family member 16B
ENSG00000089195	1304.02	0.146774	0.13516	1.08593	0.277511	0.999912	TRMT6	tRNA methyltransferase 6
ENSG00000089199	10.985	-0.179151	0.958955	-0.186819	0.851803	0.999912	CHGB	chromogranin B
ENSG00000089220	14558.9	0.0851896	0.0983708	0.866005	0.386487	0.999912	PEBP1	phosphatidylethanolamine binding protein 1
ENSG00000089234	1511.33	-0.0726437	0.117844	-0.616439	0.537605	0.999912	BRAP	BRCA1 associated protein
ENSG00000089248	2961.23	0.121876	0.123566	0.986324	0.323974	0.999912	ERP29	endoplasmic reticulum protein 29
ENSG00000089280	11191	-0.0107694	0.11312	-0.0952037	0.924153	0.999912	FUS	FUS RNA binding protein
ENSG00000089289	862.319	0.10899	0.133171	0.818416	0.41312	0.999912	IGBP1	immunoglobulin binding protein 1
ENSG00000089327	4294.91	0.192977	0.111326	1.73343	0.083019	0.999912	FXYD5	FXYD domain containing ion transport regulator 5
ENSG00000089335	1710.17	-0.0273736	0.135472	-0.20206	0.83987	0.999912	ZNF302	zinc finger protein 302
ENSG00000089351	1103.99	-0.110543	0.149083	-0.741486	0.458399	0.999912	GRAMD1A	GRAM domain containing 1A
ENSG00000089356	11.6962	0.0454972	0.861957	0.0527836	0.957904	0.999912	FXYD3	FXYD domain containing ion transport regulator 3
ENSG00000089486	1312.3	0.178728	0.126015	1.4183	0.156102	0.999912	CDIP1	cell death inducing p53 target 1
ENSG00000089505	59.4682	-0.375934	0.387368	-0.970483	0.331806	0.999912	CMTM1	CKLF like MARVEL transmembrane domain containing 1
ENSG00000089558	35.3632	0.400091	0.560335	0.714022	0.475213	0.999912	KCNH4	potassium voltage-gated channel subfamily H member 4
ENSG00000089597	4974.1	-0.0592202	0.131116	-0.451663	0.651512	0.999912	GANAB	glucosidase II alpha subunit
ENSG00000089639	1823.07	0.0780445	0.146527	0.532628	0.594291	0.999912	GMIP	GEM interacting protein
ENSG00000089682	604.233	0.0303472	0.159781	0.18993	0.849364	0.999912	RBM41	RNA binding motif protein 41
ENSG00000089685	3638.58	0.106635	0.146939	0.725713	0.468015	0.999912	BIRC5	baculoviral IAP repeat containing 5
ENSG00000089692	139.404	-0.276884	0.283813	-0.975587	0.329269	0.999912	LAG3	lymphocyte activating 3
ENSG00000089693	10035.9	0.0250181	0.0906224	0.276069	0.782495	0.999912	MLF2	myeloid leukemia factor 2
ENSG00000089723	124.031	-0.110291	0.283959	-0.388403	0.697718	0.999912	OTUB2	OTU deubiquitinase, ubiquitin aldehyde binding 2
ENSG00000089737	4973.95	0.00400698	0.113163	0.0354089	0.971754	0.999912	DDX24	DEAD-box helicase 24
ENSG00000089775	483.055	-0.0414567	0.197828	-0.209559	0.834012	0.999912	ZBTB25	zinc finger and BTB domain containing 25
ENSG00000089818	1281.4	0.183395	0.139079	1.31864	0.18729	0.999912	NECAP1	NECAP endocytosis associated 1
ENSG00000089820	7498.72	0.0511825	0.113014	0.452887	0.65063	0.999912	ARHGAP4	Rho GTPase activating protein 4
ENSG00000089847	9.63877	0.923827	1.29334	0.714297	0.475044	0.999912	ANKRD24	ankyrin repeat domain 24
ENSG00000089876	1743.19	-0.0353347	0.118891	-0.297201	0.766313	0.999912	DHX32	DEAH-box helicase 32 (putative)
ENSG00000089902	340.191	0.267713	0.226229	1.18337	0.236663	0.999912	RCOR1	REST corepressor 1
ENSG00000089916	1628.54	-0.153359	0.127166	-1.20597	0.22783	0.999912	GPATCH2L	G-patch domain containing 2 like
ENSG00000090006	2291.22	-0.0125622	0.118068	-0.106398	0.915266	0.999912	LTBP4	latent transforming growth factor beta binding protein 4
ENSG00000090013	663.892	-0.0618037	0.153156	-0.403535	0.686555	0.999912	BLVRB	biliverdin reductase B
ENSG00000090020	298.581	0.435701	0.200368	2.1745	0.0296673	0.874761	SLC9A1	solute carrier family 9 member A1
ENSG00000090054	1840.04	-0.190074	0.139864	-1.35899	0.174149	0.999912	SPTLC1	serine palmitoyltransferase long chain base subunit 1
ENSG00000090060	3145.44	0.118801	0.107882	1.10122	0.270803	0.999912	PAPOLA	poly(A) polymerase alpha
ENSG00000090061	174.397	-0.0380731	0.326661	-0.116552	0.907215	0.999912	CCNK	cyclin K
ENSG00000090097	144.146	0.161502	0.296426	0.544829	0.585871	0.999912	PCBP4	poly(rC) binding protein 4
ENSG00000090104	54.6621	1.24415	0.490031	2.53891	0.0111197	0.672834	RGS1	regulator of G protein signaling 1
ENSG00000090238	708.397	-0.242365	0.152865	-1.58549	0.112856	0.999912	YPEL3	yippee like 3
ENSG00000090263	497.701	0.0967518	0.19006	0.50906	0.61071	0.999912	MRPS33	mitochondrial ribosomal protein S33
ENSG00000090266	890.582	0.28648	0.154207	1.85776	0.0632038	0.951563	NDUFB2	NADH:ubiquinone oxidoreductase subunit B2
ENSG00000090273	9794.64	0.112821	0.0993819	1.13522	0.256281	0.999912	NUDC	nuclear distribution C, dynein complex regulator
ENSG00000090316	3146.18	0.086554	0.114428	0.756405	0.449406	0.999912	MAEA	macrophage erythroblast attacher, E3 ubiquitin ligase
ENSG00000090339	90.6339	-0.507662	0.402471	-1.26136	0.207178	0.999912	ICAM1	intercellular adhesion molecule 1
ENSG00000090372	4300.78	0.0199936	0.120821	0.165481	0.868565	0.999912	STRN4	striatin 4
ENSG00000090376	1218.87	-0.168146	0.137933	-1.21904	0.22283	0.999912	IRAK3	interleukin 1 receptor associated kinase 3
ENSG00000090382	2041.74	-0.218952	0.156921	-1.3953	0.162926	0.999912	LYZ	lysozyme
ENSG00000090432	1533.74	0.184658	0.123648	1.49341	0.13533	0.999912	MUL1	mitochondrial E3 ubiquitin protein ligase 1
ENSG00000090447	90.535	0.495968	0.401847	1.23422	0.217121	0.999912	TFAP4	transcription factor AP-4
ENSG00000090470	1808.58	0.0571291	0.120508	0.474068	0.635451	0.999912	PDCD7	programmed cell death 7
ENSG00000090487	6505.52	-0.0706646	0.0921218	-0.767079	0.443035	0.999912	SPG21	SPG21 abhydrolase domain containing, maspardin
ENSG00000090520	2860.55	0.150922	0.118176	1.2771	0.201568	0.999912	DNAJB11	DnaJ heat shock protein family (Hsp40) member B11
ENSG00000090539	9.54641	0.222325	0.968015	0.229671	0.818347	0.999912	CHRD	chordin
ENSG00000090554	110.639	0.646144	0.306196	2.11023	0.0348383	0.89007	FLT3LG	fms related receptor tyrosine kinase 3 ligand
ENSG00000090565	806.159	0.284902	0.159129	1.79038	0.0733929	0.991069	RAB11FIP3	RAB11 family interacting protein 3
ENSG00000090581	2198.42	0.062717	0.115851	0.541361	0.588259	0.999912	GNPTG	N-acetylglucosamine-1-phosphate transferase subunit gamma
ENSG00000090612	1478.69	0.0526278	0.135027	0.389757	0.696716	0.999912	ZNF268	zinc finger protein 268
ENSG00000090615	725.121	0.208032	0.441997	0.470664	0.637881	0.999912	GOLGA3	golgin A3
ENSG00000090621	1201.22	0.244159	0.128083	1.90625	0.0566178	0.948452	PABPC4	poly(A) binding protein cytoplasmic 4
ENSG00000090661	696.936	0.0703512	0.155457	0.452544	0.650877	0.999912	CERS4	ceramide synthase 4
ENSG00000090674	749.715	-0.0286077	0.14311	-0.199901	0.841558	0.999912	MCOLN1	mucolipin 1
ENSG00000090686	2472.3	-0.231885	0.130371	-1.77865	0.0752967	0.994763	USP48	ubiquitin specific peptidase 48
ENSG00000090776	314.563	0.0796004	0.225265	0.353364	0.723815	0.999912	EFNB1	ephrin B1
ENSG00000090857	1074.12	0.345881	0.132855	2.60345	0.00922916	0.640502	PDPR	pyruvate dehydrogenase phosphatase regulatory subunit
ENSG00000090861	6676.32	0.0538049	0.126228	0.426251	0.669925	0.999912	AARS1	alanyl-tRNA synthetase 1
ENSG00000090863	1985.76	-0.107765	0.123259	-0.874291	0.38196	0.999912	GLG1	golgi glycoprotein 1
ENSG00000090889	497.399	0.367885	0.235351	1.56314	0.118021	0.999912	KIF4A	kinesin family member 4A
ENSG00000090905	376.94	0.384486	0.270005	1.424	0.154448	0.999912	TNRC6A	trinucleotide repeat containing adaptor 6A
ENSG00000090924	290.495	-0.724874	0.271458	-2.6703	0.00757843	0.585653	PLEKHG2	pleckstrin homology and RhoGEF domain containing G2
ENSG00000090932	17.3561	0.781863	0.717942	1.08903	0.276139	0.999912	DLL3	delta like canonical Notch ligand 3
ENSG00000090971	713.857	-0.0788933	0.161281	-0.489168	0.624723	0.999912	NAT14	N-acetyltransferase 14 (putative)
ENSG00000090975	189.048	0.159719	0.257978	0.619118	0.535839	0.999912	PITPNM2	phosphatidylinositol transfer protein membrane associated 2
ENSG00000090989	1376.6	-0.171921	0.136005	-1.26408	0.206201	0.999912	EXOC1	exocyst complex component 1
ENSG00000091009	788.75	0.0658648	0.183237	0.359452	0.719257	0.999912	RBM27	RNA binding motif protein 27
ENSG00000091039	3077.48	0.140193	0.126766	1.10592	0.26876	0.999912	OSBPL8	oxysterol binding protein like 8
ENSG00000091073	782.39	0.111898	0.148493	0.753561	0.451113	0.999912	DTX2	deltex E3 ubiquitin ligase 2
ENSG00000091106	21.255	1.13585	0.68067	1.66873	0.0951709	0.999912	NLRC4	NLR family CARD domain containing 4
ENSG00000091127	2122.07	0.0245865	0.136792	0.179736	0.85736	0.999912	PUS7	pseudouridine synthase 7
ENSG00000091128	76.8996	-0.802013	0.416684	-1.92475	0.0542607	0.947873	LAMB4	laminin subunit beta 4
ENSG00000091136	22.1592	0.337145	0.801428	0.42068	0.673989	0.999912	LAMB1	laminin subunit beta 1
ENSG00000091137	11.5862	-1.10014	0.926385	-1.18756	0.235008	0.999912	SLC26A4	solute carrier family 26 member 4
ENSG00000091140	5495.59	-0.101975	0.120887	-0.84355	0.398921	0.999912	DLD	dihydrolipoamide dehydrogenase
ENSG00000091157	613.625	0.241542	0.18939	1.27537	0.202179	0.999912	WDR7	WD repeat domain 7
ENSG00000091164	2664.58	0.0898813	0.119711	0.750822	0.45276	0.999912	TXNL1	thioredoxin like 1
ENSG00000091181	22.7943	-0.492474	0.646421	-0.761847	0.446151	0.999912	IL5RA	interleukin 5 receptor subunit alpha
ENSG00000091262	83.292	0.283583	0.349702	0.810929	0.417406	0.999912	ABCC6	ATP binding cassette subfamily C member 6
ENSG00000091317	5313.8	-0.0528778	0.111978	-0.472216	0.636773	0.999912	CMTM6	CKLF like MARVEL transmembrane domain containing 6
ENSG00000091409	1277.83	-0.495441	0.398127	-1.24443	0.213342	0.999912	ITGA6	integrin subunit alpha 6
ENSG00000091428	28.9096	-1.25909	0.618053	-2.03719	0.0416309	0.907863	RAPGEF4	Rap guanine nucleotide exchange factor 4
ENSG00000091436	1922.6	-0.0277189	0.119584	-0.231795	0.816697	0.999912	MAP3K20	mitogen-activated protein kinase kinase kinase 20
ENSG00000091483	2818.3	0.0643468	0.121564	0.529323	0.596581	0.999912	FH	fumarate hydratase
ENSG00000091490	984.844	0.112243	0.150173	0.747429	0.454805	0.999912	SEL1L3	SEL1L family member 3
ENSG00000091513	163.742	0.783712	0.391446	2.00209	0.0452747	0.917025	TF	transferrin
ENSG00000091527	2525.08	0.140302	0.109286	1.28381	0.199208	0.999912	CDV3	CDV3 homolog
ENSG00000091536	69.1583	0.586378	0.396593	1.47854	0.139264	0.999912	MYO15A	myosin XVA
ENSG00000091542	5447.92	0.0933718	0.115315	0.809712	0.418106	0.999912	ALKBH5	alkB homolog 5, RNA demethylase
ENSG00000091592	971.553	-0.0899034	0.172787	-0.520314	0.602845	0.999912	NLRP1	NLR family pyrin domain containing 1
ENSG00000091640	2532.15	0.113134	0.103737	1.09058	0.275458	0.999912	SPAG7	sperm associated antigen 7
ENSG00000091651	1464.39	0.138932	0.157031	0.884744	0.376295	0.999912	ORC6	origin recognition complex subunit 6
ENSG00000091732	1630.97	-0.0189639	0.119142	-0.159171	0.873534	0.999912	ZC3HC1	zinc finger C3HC-type containing 1
ENSG00000091831	56.6074	-0.896576	0.577829	-1.55163	0.120751	0.999912	ESR1	estrogen receptor 1
ENSG00000091844	41.7617	-0.209285	0.522381	-0.400638	0.688687	0.999912	RGS17	regulator of G protein signaling 17
ENSG00000091879	71.3077	-0.450159	0.407388	-1.10499	0.269165	0.999912	ANGPT2	angiopoietin 2
ENSG00000091947	878.127	-0.0175156	0.129669	-0.135079	0.892549	0.999912	TMEM101	transmembrane protein 101
ENSG00000091972	1693.89	-0.271337	0.120658	-2.24882	0.0245241	0.839205	CD200	CD200 molecule
ENSG00000091986	13.5677	-1.6846	0.906165	-1.85905	0.0630204	0.951563	CCDC80	coiled-coil domain containing 80
ENSG00000092010	5932.72	0.114989	0.103353	1.11258	0.265888	0.999912	PSME1	proteasome activator subunit 1
ENSG00000092020	2136.41	0.0935314	0.131545	0.711023	0.47707	0.999912	PPP2R3C	protein phosphatase 2 regulatory subunit B''gamma
ENSG00000092036	1372.21	-0.125366	0.121755	-1.02966	0.303172	0.999912	HAUS4	HAUS augmin like complex subunit 4
ENSG00000092051	26.1779	-0.168964	0.641591	-0.263352	0.792279	0.999912	JPH4	junctophilin 4
ENSG00000092067	68.5321	0.217376	0.395019	0.550291	0.58212	0.999912	CEBPE	CCAAT enhancer binding protein epsilon
ENSG00000092068	135.484	-0.15032	0.290052	-0.518254	0.604281	0.999912	SLC7A8	solute carrier family 7 member 8
ENSG00000092094	2895.44	0.160958	0.129428	1.24361	0.213643	0.999912	OSGEP	O-sialoglycoprotein endopeptidase
ENSG00000092096	736.766	0.2026	0.158006	1.28223	0.199762	0.999912	SLC22A17	solute carrier family 22 member 17
ENSG00000092098	993.509	0.159235	0.146963	1.0835	0.278584	0.999912	RNF31	ring finger protein 31
ENSG00000092108	2405.44	-0.029972	0.112895	-0.265485	0.790636	0.999912	SCFD1	sec1 family domain containing 1
ENSG00000092140	895.263	0.135768	0.152533	0.890088	0.373419	0.999912	G2E3	G2/M-phase specific E3 ubiquitin protein ligase
ENSG00000092148	2371.44	0.125453	0.141395	0.88725	0.374944	0.999912	HECTD1	HECT domain E3 ubiquitin protein ligase 1
ENSG00000092199	24861	0.00326184	0.125603	0.0259694	0.979282	0.999912	HNRNPC	heterogeneous nuclear ribonucleoprotein C
ENSG00000092200	12.1912	-0.56654	0.952902	-0.594542	0.55215	0.999912	RPGRIP1	RPGR interacting protein 1
ENSG00000092201	8241.27	0.0860382	0.1191	0.722405	0.470046	0.999912	SUPT16H	SPT16 homolog, facilitates chromatin remodeling subunit
ENSG00000092203	1196.6	0.0197921	0.164634	0.120219	0.90431	0.999912	TOX4	TOX high mobility group box family member 4
ENSG00000092208	803.698	0.0877416	0.143597	0.611025	0.541183	0.999912	GEMIN2	gem nuclear organelle associated protein 2
ENSG00000092295	18.8638	0.556244	0.837983	0.663789	0.506825	0.999912	TGM1	transglutaminase 1
ENSG00000092330	2187.81	-0.0295942	0.106581	-0.27767	0.781266	0.999912	TINF2	TERF1 interacting nuclear factor 2
ENSG00000092421	171.019	0.424858	0.24209	1.75496	0.0792657	0.999912	SEMA6A	semaphorin 6A
ENSG00000092439	1534.18	-0.10216	0.122077	-0.836853	0.402675	0.999912	TRPM7	transient receptor potential cation channel subfamily M member 7
ENSG00000092445	328.485	0.248054	0.205389	1.20773	0.227153	0.999912	TYRO3	TYRO3 protein tyrosine kinase
ENSG00000092470	794.754	-0.236365	0.177479	-1.33179	0.18293	0.999912	WDR76	WD repeat domain 76
ENSG00000092529	78.2633	0.0621098	0.396806	0.156524	0.87562	0.999912	CAPN3	calpain 3
ENSG00000092531	4627.15	-0.089637	0.110858	-0.808575	0.418759	0.999912	SNAP23	synaptosome associated protein 23
ENSG00000092621	9167.37	0.0417973	0.0991508	0.421553	0.673351	0.999912	PHGDH	phosphoglycerate dehydrogenase
ENSG00000092758	80.3906	0.273041	0.353371	0.772677	0.439714	0.999912	COL9A3	collagen type IX alpha 3 chain
ENSG00000092820	6689.82	-0.0220968	0.105795	-0.208864	0.834555	0.999912	EZR	ezrin
ENSG00000092841	6411.32	0.145121	0.13135	1.10484	0.269229	0.999912	MYL6	myosin light chain 6
ENSG00000092847	731.416	-0.0439773	0.170703	-0.257625	0.796696	0.999912	AGO1	argonaute RISC component 1
ENSG00000092853	1805.33	0.111847	0.123234	0.907598	0.36409	0.999912	CLSPN	claspin
ENSG00000092871	1037.32	0.112648	0.166451	0.676764	0.498556	0.999912	RFFL	ring finger and FYVE like domain containing E3 ubiquitin protein ligase
ENSG00000092929	9123.72	0.149014	0.116826	1.27553	0.202123	0.999912	UNC13D	unc-13 homolog D
ENSG00000092931	536.312	-0.364291	0.185571	-1.96308	0.0496367	0.940098	MFSD11	major facilitator superfamily domain containing 11
ENSG00000092964	2778.51	-0.0218338	0.116896	-0.186779	0.851834	0.999912	DPYSL2	dihydropyrimidinase like 2
ENSG00000092969	6.16386	-1.01731	1.45974	-0.69691	0.485859	0.999912	TGFB2	transforming growth factor beta 2
ENSG00000092978	403.361	-0.147122	0.221495	-0.664221	0.506549	0.999912	GPATCH2	G-patch domain containing 2
ENSG00000093000	3405.35	0.0248041	0.106875	0.232084	0.816473	0.999912	NUP50	nucleoporin 50
ENSG00000093009	2149.71	0.0452415	0.132219	0.342172	0.732222	0.999912	CDC45	cell division cycle 45
ENSG00000093010	8842.56	-0.0017594	0.0923509	-0.0190513	0.9848	0.999912	COMT	catechol-O-methyltransferase
ENSG00000093072	1317.88	-0.257514	0.154341	-1.66847	0.0952229	0.999912	ADA2	adenosine deaminase 2
ENSG00000093100	182.873	0.198625	0.263284	0.754413	0.450601	0.999912	#N/A	#N/A
ENSG00000093144	2987.49	0.095843	0.119587	0.80145	0.422871	0.999912	ECHDC1	ethylmalonyl-CoA decarboxylase 1
ENSG00000093167	1482.56	-0.11572	0.134594	-0.859771	0.389915	0.999912	LRRFIP2	LRR binding FLII interacting protein 2
ENSG00000093183	1237.9	0.00142353	0.137148	0.0103795	0.991719	0.999912	SEC22C	SEC22 homolog C, vesicle trafficking protein
ENSG00000093217	319.231	-0.37994	0.237185	-1.60187	0.109184	0.999912	XYLB	xylulokinase
ENSG00000094631	2999.49	-0.263348	0.136657	-1.92708	0.0539698	0.947511	HDAC6	histone deacetylase 6
ENSG00000094661	33.5929	0.043805	0.53162	0.082399	0.934329	0.999912	OR1I1	olfactory receptor family 1 subfamily I member 1
ENSG00000094755	7.38508	-0.221487	1.22445	-0.180888	0.856456	0.999912	GABRP	gamma-aminobutyric acid type A receptor subunit pi
ENSG00000094804	2894.71	0.0971052	0.138472	0.701262	0.483139	0.999912	CDC6	cell division cycle 6
ENSG00000094841	807.429	0.110847	0.136557	0.811724	0.41695	0.999912	UPRT	uracil phosphoribosyltransferase homolog
ENSG00000094880	2372.87	-0.0866247	0.131396	-0.659262	0.509727	0.999912	CDC23	cell division cycle 23
ENSG00000094914	3156.47	0.0120061	0.114098	0.105226	0.916196	0.999912	AAAS	aladin WD repeat nucleoporin
ENSG00000094916	5088.65	-0.0308919	0.102906	-0.300195	0.764028	0.999912	CBX5	chromobox 5
ENSG00000094975	842.355	-0.0967546	0.165577	-0.58435	0.558985	0.999912	SUCO	SUN domain containing ossification factor
ENSG00000095002	4526.16	-0.0651949	0.111689	-0.583719	0.559409	0.999912	MSH2	mutS homolog 2
ENSG00000095015	825.055	-0.107345	0.141921	-0.756371	0.449427	0.999912	MAP3K1	mitogen-activated protein kinase kinase kinase 1
ENSG00000095059	1902.25	0.113883	0.107386	1.0605	0.288918	0.999912	DHPS	deoxyhypusine synthase
ENSG00000095066	415.624	-0.0614087	0.190028	-0.323156	0.746577	0.999912	HOOK2	hook microtubule tethering protein 2
ENSG00000095139	4165.11	-0.171809	0.11538	-1.48907	0.136468	0.999912	ARCN1	archain 1
ENSG00000095209	2249.51	-0.0292314	0.114768	-0.254701	0.798954	0.999912	TMEM38B	transmembrane protein 38B
ENSG00000095261	1620.77	0.101525	0.120357	0.843531	0.398931	0.999912	PSMD5	proteasome 26S subunit, non-ATPase 5
ENSG00000095303	2291.88	0.122659	0.126539	0.969343	0.332374	0.999912	PTGS1	prostaglandin-endoperoxide synthase 1
ENSG00000095319	3287.83	-0.00430718	0.14799	-0.0291046	0.976781	0.999912	NUP188	nucleoporin 188
ENSG00000095321	1095.66	-0.0178025	0.139262	-0.127835	0.89828	0.999912	CRAT	carnitine O-acetyltransferase
ENSG00000095370	2255.95	-0.0695307	0.133098	-0.522402	0.60139	0.999912	SH2D3C	SH2 domain containing 3C
ENSG00000095380	3113.96	0.135828	0.104373	1.30138	0.19313	0.999912	NANS	N-acetylneuraminate synthase
ENSG00000095383	444.86	0.0532306	0.189497	0.280905	0.778783	0.999912	TBC1D2	TBC1 domain family member 2
ENSG00000095397	23.2899	-0.474103	0.830381	-0.570946	0.568037	0.999912	WHRN	whirlin
ENSG00000095485	1539.93	0.105514	0.133361	0.79119	0.428833	0.999912	CWF19L1	CWF19 like cell cycle control factor 1
ENSG00000095539	23.1243	0.392003	0.843366	0.464808	0.642069	0.999912	SEMA4G	semaphorin 4G
ENSG00000095564	2080.57	-0.219696	0.118212	-1.85848	0.0631002	0.951563	BTAF1	B-TFIID TATA-box binding protein associated factor 1
ENSG00000095574	1076.33	-0.215982	0.152094	-1.42005	0.155592	0.999912	IKZF5	IKAROS family zinc finger 5
ENSG00000095585	139.27	-0.00665001	0.285792	-0.0232687	0.981436	0.999912	BLNK	B cell linker
ENSG00000095587	24.568	-0.628492	0.644225	-0.975579	0.329273	0.999912	TLL2	tolloid like 2
ENSG00000095627	7.49437	0.290735	1.32702	0.219088	0.826581	0.999912	TDRD1	tudor domain containing 1
ENSG00000095637	105.986	-0.0373048	0.372744	-0.100082	0.92028	0.999912	SORBS1	sorbin and SH3 domain containing 1
ENSG00000095739	74.0704	0.447961	0.425721	1.05224	0.292689	0.999912	BAMBI	BMP and activin membrane bound inhibitor
ENSG00000095752	13.2142	0.0412071	0.873698	0.047164	0.962382	0.999912	IL11	interleukin 11
ENSG00000095787	3020.83	-0.103727	0.101398	-1.02296	0.306325	0.999912	WAC	WW domain containing adaptor with coiled-coil
ENSG00000095794	470.53	0.0657347	0.181911	0.361356	0.717834	0.999912	CREM	cAMP responsive element modulator
ENSG00000095906	4530.82	0.0946821	0.095268	0.99385	0.320296	0.999912	NUBP2	nucleotide binding protein 2
ENSG00000095917	81.939	-0.359931	1.30028	-0.27681	0.781926	0.999912	TPSD1	tryptase delta 1
ENSG00000095932	2265.09	0.161457	0.123893	1.3032	0.192507	0.999912	SMIM24	small integral membrane protein 24
ENSG00000095951	289.439	0.430454	0.255576	1.68425	0.0921339	0.999912	HIVEP1	HIVEP zinc finger 1
ENSG00000096060	4664.07	-0.0144115	0.125577	-0.114762	0.908633	0.999912	FKBP5	FKBP prolyl isomerase 5
ENSG00000096063	3512.27	-0.0598877	0.143146	-0.418367	0.675679	0.999912	SRPK1	SRSF protein kinase 1
ENSG00000096070	319.622	0.150084	0.217556	0.689861	0.490281	0.999912	BRPF3	bromodomain and PHD finger containing 3
ENSG00000096080	1410.01	0.15092	0.125197	1.20547	0.228023	0.999912	MRPS18A	mitochondrial ribosomal protein S18A
ENSG00000096092	844.204	0.100353	0.138779	0.723115	0.469609	0.999912	TMEM14A	transmembrane protein 14A
ENSG00000096093	630.749	-0.257018	0.14825	-1.73368	0.0829757	0.999912	EFHC1	EF-hand domain containing 1
ENSG00000096264	16.1692	-0.0694921	0.757191	-0.0917761	0.926876	0.999912	NCR2	natural cytotoxicity triggering receptor 2
ENSG00000096384	43322.2	0.0877332	0.101065	0.868084	0.385348	0.999912	HSP90AB1	heat shock protein 90 alpha family class B member 1
ENSG00000096401	2599.52	0.0399337	0.124733	0.320154	0.748851	0.999912	CDC5L	cell division cycle 5 like
ENSG00000096433	210.511	0.358248	0.237925	1.50572	0.132139	0.999912	ITPR3	inositol 1,4,5-trisphosphate receptor type 3
ENSG00000096654	963.628	-0.346275	0.137717	-2.5144	0.0119234	0.686926	ZNF184	zinc finger protein 184
ENSG00000096717	833.284	0.178268	0.171725	1.0381	0.299223	0.999912	SIRT1	sirtuin 1
ENSG00000096746	5803.11	0.0493349	0.103035	0.478815	0.632071	0.999912	HNRNPH3	heterogeneous nuclear ribonucleoprotein H3
ENSG00000096872	1101.01	-0.0579684	0.125264	-0.462769	0.64353	0.999912	IFT74	intraflagellar transport 74
ENSG00000096968	866.259	-0.132669	0.136918	-0.968969	0.33256	0.999912	JAK2	Janus kinase 2
ENSG00000096996	105.625	-0.150428	0.302055	-0.498014	0.618474	0.999912	IL12RB1	interleukin 12 receptor subunit beta 1
ENSG00000097007	1275.17	-0.0430804	0.152394	-0.28269	0.777414	0.999912	ABL1	ABL proto-oncogene 1, non-receptor tyrosine kinase
ENSG00000097021	2316.73	0.228411	0.129686	1.76126	0.0781942	0.999912	ACOT7	acyl-CoA thioesterase 7
ENSG00000097033	2424.65	0.00783796	0.105977	0.0739591	0.941043	0.999912	SH3GLB1	SH3 domain containing GRB2 like, endophilin B1
ENSG00000097046	1620.08	0.119324	0.145582	0.819633	0.412425	0.999912	CDC7	cell division cycle 7
ENSG00000097096	84.2681	0.119763	0.330566	0.362297	0.71713	0.999912	SYDE2	synapse defective Rho GTPase homolog 2
ENSG00000099139	93.815	0.446278	0.389423	1.146	0.251795	0.999912	PCSK5	proprotein convertase subtilisin/kexin type 5
ENSG00000099194	12717.4	-0.22925	0.110994	-2.06543	0.0388826	0.90321	SCD	stearoyl-CoA desaturase
ENSG00000099203	1436.33	-0.0889101	0.148068	-0.600468	0.548194	0.999912	TMED1	transmembrane p24 trafficking protein 1
ENSG00000099204	3021.83	-0.174205	0.122442	-1.42275	0.154808	0.999912	ABLIM1	actin binding LIM protein 1
ENSG00000099219	1607.79	-0.184708	0.145815	-1.26672	0.205254	0.999912	ERMP1	endoplasmic reticulum metallopeptidase 1
ENSG00000099246	2152.34	-0.0760936	0.114103	-0.666884	0.504846	0.999912	RAB18	RAB18, member RAS oncogene family
ENSG00000099250	15.1739	0.276546	0.895245	0.308905	0.757394	0.999912	NRP1	neuropilin 1
ENSG00000099251	339.063	-0.215363	0.207516	-1.03781	0.299357	0.999912	HSD17B7P2	hydroxysteroid 17-beta dehydrogenase 7 pseudogene 2
ENSG00000099256	228.284	0.156071	0.238456	0.654505	0.512786	0.999912	PRTFDC1	phosphoribosyl transferase domain containing 1
ENSG00000099282	100.468	0.683925	0.344763	1.98376	0.0472829	0.919174	TSPAN15	tetraspanin 15
ENSG00000099284	784.771	-0.00411485	0.137226	-0.029986	0.976078	0.999912	MACROH2A2	macroH2A.2 histone
ENSG00000099290	2126.32	-0.230931	0.153897	-1.50055	0.133472	0.999912	WASHC2A	WASH complex subunit 2A
ENSG00000099308	318.982	-0.247348	0.204909	-1.20711	0.22739	0.999912	MAST3	microtubule associated serine/threonine kinase 3
ENSG00000099326	1406.06	-0.0167937	0.124106	-0.135318	0.892361	0.999912	MZF1	myeloid zinc finger 1
ENSG00000099330	396.799	0.0640755	0.18225	0.35158	0.725153	0.999912	OCEL1	occludin/ELL domain containing 1
ENSG00000099331	2222.82	0.155987	0.162195	0.961726	0.336187	0.999912	MYO9B	myosin IXB
ENSG00000099337	899.021	-0.205279	0.155553	-1.31967	0.186946	0.999912	KCNK6	potassium two pore domain channel subfamily K member 6
ENSG00000099338	48.4213	-0.636039	0.486452	-1.30751	0.191041	0.999912	CATSPERG	cation channel sperm associated auxiliary subunit gamma
ENSG00000099341	4159.41	0.135708	0.117399	1.15596	0.247699	0.999912	PSMD8	proteasome 26S subunit, non-ATPase 8
ENSG00000099364	54.6996	0.5521	0.484765	1.1389	0.254745	0.999912	FBXL19	F-box and leucine rich repeat protein 19
ENSG00000099365	18.123	0.441613	0.687034	0.642782	0.520365	0.999912	STX1B	syntaxin 1B
ENSG00000099377	88.9463	-0.188808	0.378635	-0.498656	0.618022	0.999912	HSD3B7	hydroxy-delta-5-steroid dehydrogenase, 3 beta- and steroid delta-isomerase 7
ENSG00000099381	140.364	0.497724	0.291438	1.70782	0.0876697	0.999912	SETD1A	SET domain containing 1A, histone lysine methyltransferase
ENSG00000099385	1978.88	0.0505798	0.114466	0.441877	0.658578	0.999912	BCL7C	BAF chromatin remodeling complex subunit BCL7C
ENSG00000099622	7592.92	-0.0329163	0.0935303	-0.351932	0.724889	0.999912	CIRBP	cold inducible RNA binding protein
ENSG00000099624	4313.32	0.205535	0.122235	1.68147	0.0926723	0.999912	ATP5F1D	ATP synthase F1 subunit delta
ENSG00000099625	22.5007	1.05842	0.671581	1.57602	0.115021	0.999912	CBARP	CACN subunit beta associated regulatory protein
ENSG00000099715	45.9035	-0.129755	0.481011	-0.269755	0.787349	0.999912	PCDH11Y	protocadherin 11 Y-linked
ENSG00000099725	347.066	-0.289816	0.841528	-0.344393	0.730551	0.999912	PRKY	protein kinase Y-linked (pseudogene)
ENSG00000099783	20609.6	0.0265535	0.104853	0.253244	0.80008	0.999912	HNRNPM	heterogeneous nuclear ribonucleoprotein M
ENSG00000099785	640.274	0.0849557	0.149549	0.56808	0.569981	0.999912	MARCHF2	membrane associated ring-CH-type finger 2
ENSG00000099795	1026.68	0.267832	0.156427	1.71218	0.0868627	0.999912	NDUFB7	NADH:ubiquinone oxidoreductase subunit B7
ENSG00000099797	5435.63	0.0227074	0.103118	0.220207	0.82571	0.999912	TECR	trans-2,3-enoyl-CoA reductase
ENSG00000099800	3393.82	0.150878	0.115933	1.30142	0.193115	0.999912	TIMM13	translocase of inner mitochondrial membrane 13
ENSG00000099804	2692.84	0.0150995	0.106638	0.141595	0.8874	0.999912	CDC34	cell division cycle 34, ubiqiutin conjugating enzyme
ENSG00000099810	1967.5	0.0665421	0.115734	0.574959	0.565319	0.999912	MTAP	methylthioadenosine phosphorylase
ENSG00000099817	10805.5	0.158509	0.0982845	1.61275	0.106798	0.999912	POLR2E	RNA polymerase II, I and III subunit E
ENSG00000099821	3340.3	0.100689	0.121052	0.83178	0.405533	0.999912	POLRMT	RNA polymerase mitochondrial
ENSG00000099840	12.1068	-0.814942	0.922174	-0.883718	0.376849	0.999912	IZUMO4	IZUMO family member 4
ENSG00000099849	1821.58	0.0413797	0.111381	0.371514	0.710254	0.999912	RASSF7	Ras association domain family member 7
ENSG00000099860	243.634	-0.0754865	0.228698	-0.330071	0.741346	0.999912	GADD45B	growth arrest and DNA damage inducible beta
ENSG00000099864	139.724	0.425916	0.327415	1.30084	0.193312	0.999912	PALM	paralemmin
ENSG00000099866	35.0643	0.0187491	0.528233	0.035494	0.971686	0.999912	MADCAM1	mucosal vascular addressin cell adhesion molecule 1
ENSG00000099875	1294.39	0.249895	0.127541	1.95934	0.0500731	0.940098	MKNK2	MAPK interacting serine/threonine kinase 2
ENSG00000099889	534.787	-0.266951	0.216651	-1.23217	0.217884	0.999912	ARVCF	ARVCF delta catenin family member
ENSG00000099899	3903.26	0.138522	0.123153	1.1248	0.260675	0.999912	TRMT2A	tRNA methyltransferase 2 homolog A
ENSG00000099901	10174.1	0.221375	0.103015	2.14895	0.0316381	0.887679	RANBP1	RAN binding protein 1
ENSG00000099904	583.936	0.341443	0.20634	1.65475	0.0979743	0.999912	ZDHHC8	zinc finger DHHC-type palmitoyltransferase 8
ENSG00000099910	357.971	-0.206028	0.243505	-0.846094	0.3975	0.999912	KLHL22	kelch like family member 22
ENSG00000099917	2013.88	0.11177	0.128738	0.868197	0.385286	0.999912	MED15	mediator complex subunit 15
ENSG00000099937	23.0681	-0.21885	0.640811	-0.34152	0.732712	0.999912	SERPIND1	serpin family D member 1
ENSG00000099940	1513.21	-0.114741	0.121438	-0.94485	0.344735	0.999912	SNAP29	synaptosome associated protein 29
ENSG00000099942	3254.76	-0.0277615	0.146934	-0.188938	0.850141	0.999912	CRKL	CRK like proto-oncogene, adaptor protein
ENSG00000099949	2034.07	0.158281	0.134908	1.17325	0.240695	0.999912	LZTR1	leucine zipper like transcription regulator 1
ENSG00000099953	287.575	0.240592	0.213505	1.12687	0.259798	0.999912	MMP11	matrix metallopeptidase 11
ENSG00000099954	10.5975	0.210445	0.896775	0.234668	0.814466	0.999912	CECR2	CECR2 histone acetyl-lysine reader
ENSG00000099956	3356.71	0.0899153	0.133043	0.675838	0.499144	0.999912	SMARCB1	SWI/SNF related, matrix associated, actin dependent regulator of chromatin, subfamily b, member 1
ENSG00000099958	763.814	-0.109839	0.142996	-0.768126	0.442412	0.999912	DERL3	derlin 3
ENSG00000099968	2009.86	-0.0517417	0.126225	-0.409915	0.681868	0.999912	BCL2L13	BCL2 like 13
ENSG00000099974	225.289	0.088231	0.238761	0.369537	0.711727	0.999912	DDTL	D-dopachrome tautomerase like
ENSG00000099977	864.804	0.14326	0.148688	0.963496	0.335299	0.999912	DDT	D-dopachrome tautomerase
ENSG00000099985	134	0.387513	0.280727	1.38039	0.167465	0.999912	OSM	oncostatin M
ENSG00000099991	649.359	0.197172	0.153208	1.28695	0.198111	0.999912	CABIN1	calcineurin binding protein 1
ENSG00000099992	859.865	-0.081822	0.137888	-0.593396	0.552916	0.999912	TBC1D10A	TBC1 domain family member 10A
ENSG00000099995	2415.86	0.036388	0.139792	0.260301	0.794632	0.999912	SF3A1	splicing factor 3a subunit 1
ENSG00000099998	92.8152	-0.216445	0.362591	-0.59694	0.550547	0.999912	GGT5	gamma-glutamyltransferase 5
ENSG00000099999	137.216	-0.246547	0.303529	-0.81227	0.416637	0.999912	RNF215	ring finger protein 215
ENSG00000100003	167.415	-0.0875499	0.253123	-0.345879	0.729434	0.999912	SEC14L2	SEC14 like lipid binding 2
ENSG00000100014	1451.86	-0.160054	0.128258	-1.2479	0.212068	0.999912	SPECC1L	sperm antigen with calponin homology and coiled-coil domains 1 like
ENSG00000100023	2110.95	0.00558923	0.133019	0.0420182	0.966484	0.999912	PPIL2	peptidylprolyl isomerase like 2
ENSG00000100024	25.6932	1.25338	0.728248	1.72109	0.085235	0.999912	UPB1	beta-ureidopropionase 1
ENSG00000100027	402.479	-0.178231	0.181313	-0.983004	0.325605	0.999912	YPEL1	yippee like 1
ENSG00000100028	2929.33	0.0594052	0.105152	0.564944	0.572112	0.999912	SNRPD3	small nuclear ribonucleoprotein D3 polypeptide
ENSG00000100029	4365.39	0.164125	0.105348	1.55794	0.119248	0.999912	PES1	pescadillo ribosomal biogenesis factor 1
ENSG00000100030	3853.78	-0.00938777	0.107165	-0.0876013	0.930194	0.999912	MAPK1	mitogen-activated protein kinase 1
ENSG00000100031	80.9584	0.157554	0.486797	0.323656	0.746199	0.999912	GGT1	gamma-glutamyltransferase 1
ENSG00000100033	86.9713	-0.867598	0.399497	-2.17172	0.0298766	0.875265	PRODH	proline dehydrogenase 1
ENSG00000100034	5502.26	0.0192968	0.121155	0.159274	0.873453	0.999912	PPM1F	protein phosphatase, Mg2+/Mn2+ dependent 1F
ENSG00000100036	207.944	0.179801	0.234799	0.765768	0.443814	0.999912	SLC35E4	solute carrier family 35 member E4
ENSG00000100038	1559.4	-0.119002	0.147696	-0.805725	0.420401	0.999912	TOP3B	DNA topoisomerase III beta
ENSG00000100055	1254.96	0.0263149	0.14801	0.177792	0.858887	0.999912	CYTH4	cytohesin 4
ENSG00000100056	621.127	-0.0787698	0.152965	-0.514954	0.606585	0.999912	ESS2	ess-2 splicing factor homolog
ENSG00000100058	703.807	-0.134199	0.149816	-0.895761	0.370381	0.999912	CRYBB2P1	crystallin beta B2 pseudogene 1
ENSG00000100060	17410.2	0.164316	0.0929298	1.76817	0.077032	0.998292	MFNG	MFNG O-fucosylpeptide 3-beta-N-acetylglucosaminyltransferase
ENSG00000100065	30.6636	-0.301667	0.681719	-0.442509	0.658121	0.999912	CARD10	caspase recruitment domain family member 10
ENSG00000100068	300.171	0.239129	0.201674	1.18572	0.235733	0.999912	LRP5L	LDL receptor related protein 5 like
ENSG00000100075	9525.73	-0.107078	0.0933737	-1.14677	0.251476	0.999912	SLC25A1	solute carrier family 25 member 1
ENSG00000100077	1011.93	-0.198956	0.156098	-1.27456	0.202465	0.999912	GRK3	G protein-coupled receptor kinase 3
ENSG00000100078	476.318	-0.458207	0.192906	-2.37528	0.0175356	0.773901	PLA2G3	phospholipase A2 group III
ENSG00000100083	1749.64	0.00677762	0.116252	0.0583011	0.953509	0.999912	GGA1	golgi associated, gamma adaptin ear containing, ARF binding protein 1
ENSG00000100084	1215.85	-0.0268714	0.195364	-0.137546	0.8906	0.999912	HIRA	histone cell cycle regulator
ENSG00000100092	330.573	-0.236074	0.205859	-1.14677	0.251475	0.999912	SH3BP1	SH3 domain binding protein 1
ENSG00000100095	18.3566	-1.47792	0.854501	-1.72957	0.0837074	0.999912	SEZ6L	seizure related 6 homolog like
ENSG00000100097	1076.56	0.156702	0.165287	0.948063	0.343098	0.999912	LGALS1	galectin 1
ENSG00000100099	2299.43	0.0366613	0.130186	0.281607	0.778245	0.999912	HPS4	HPS4 biogenesis of lysosomal organelles complex 3 subunit 2
ENSG00000100100	589.164	-0.658749	0.167617	-3.93009	8.49149e-05	0.0519904	PIK3IP1	phosphoinositide-3-kinase interacting protein 1
ENSG00000100104	1729.64	0.0675736	0.116078	0.582141	0.560472	0.999912	SRRD	SRR1 domain containing
ENSG00000100105	1870.94	0.142949	0.127465	1.12148	0.262083	0.999912	PATZ1	POZ/BTB and AT hook containing zinc finger 1
ENSG00000100106	3668.57	0.0536304	0.110384	0.485851	0.627073	0.999912	TRIOBP	TRIO and F-actin binding protein
ENSG00000100109	1840.84	-0.0776023	0.127023	-0.610932	0.541244	0.999912	TFIP11	tuftelin interacting protein 11
ENSG00000100116	2277.84	0.0829756	0.109934	0.754779	0.450382	0.999912	GCAT	glycine C-acetyltransferase
ENSG00000100121	47.1666	0.369898	0.472926	0.782148	0.434128	0.999912	GGTLC2	gamma-glutamyltransferase light chain 2
ENSG00000100122	41.8264	0.0209	0.44936	0.0465106	0.962903	0.999912	CRYBB1	crystallin beta B1
ENSG00000100124	1754.13	0.0533141	0.114628	0.465104	0.641857	0.999912	ANKRD54	ankyrin repeat domain 54
ENSG00000100129	6819.35	-0.0647319	0.0974377	-0.664341	0.506472	0.999912	EIF3L	eukaryotic translation initiation factor 3 subunit L
ENSG00000100138	6043.76	0.166024	0.106241	1.56271	0.11812	0.999912	SNU13	small nuclear ribonucleoprotein 13
ENSG00000100139	437.928	0.296911	0.204867	1.44928	0.147259	0.999912	MICALL1	MICAL like 1
ENSG00000100142	1206.79	0.160746	0.160092	1.00408	0.315338	0.999912	POLR2F	RNA polymerase II, I and III subunit F
ENSG00000100147	79.2254	0.347974	0.367173	0.947711	0.343277	0.999912	CCDC134	coiled-coil domain containing 134
ENSG00000100150	950.796	-0.16048	0.161299	-0.994917	0.319776	0.999912	DEPDC5	DEP domain containing 5, GATOR1 subcomplex subunit
ENSG00000100151	1069.73	0.0791063	0.149625	0.528695	0.597017	0.999912	PICK1	protein interacting with PRKCA 1
ENSG00000100154	274.729	-0.183878	0.231884	-0.792977	0.427791	0.999912	TTC28	tetratricopeptide repeat domain 28
ENSG00000100162	1876.26	0.195339	0.144883	1.34825	0.177578	0.999912	CENPM	centromere protein M
ENSG00000100167	9.91755	-2.3562	1.15413	-2.04154	0.0411974	0.906166	SEPTIN3	septin 3
ENSG00000100181	938.335	0.0406914	0.168302	0.241776	0.808954	0.999912	TPTEP1	TPTE pseudogene 1
ENSG00000100196	97.3305	0.501027	0.309353	1.6196	0.105319	0.999912	KDELR3	KDEL endoplasmic reticulum protein retention receptor 3
ENSG00000100197	19.1301	0.0721401	0.884591	0.081552	0.935003	0.999912	CYP2D6	cytochrome P450 family 2 subfamily D member 6
ENSG00000100201	3773.25	-0.196805	0.17694	-1.11227	0.266023	0.999912	DDX17	DEAD-box helicase 17
ENSG00000100206	263.592	0.399269	0.202519	1.97152	0.0486649	0.931017	DMC1	DNA meiotic recombinase 1
ENSG00000100207	263.459	0.0385816	0.234527	0.164508	0.869331	0.999912	TCF20	transcription factor 20
ENSG00000100209	359.867	-0.0926651	0.177572	-0.521847	0.601777	0.999912	HSCB	HscB mitochondrial iron-sulfur cluster cochaperone
ENSG00000100211	414.569	-0.0155751	0.189375	-0.0822451	0.934452	0.999912	CBY1	chibby family member 1, beta catenin antagonist
ENSG00000100216	3968.95	0.178339	0.118577	1.50399	0.132583	0.999912	TOMM22	translocase of outer mitochondrial membrane 22
ENSG00000100219	15908.4	-0.0113923	0.0945822	-0.120449	0.904128	0.999912	XBP1	X-box binding protein 1
ENSG00000100220	4757.21	-0.023519	0.108606	-0.216553	0.828556	0.999912	RTCB	RNA 2',3'-cyclic phosphate and 5'-OH ligase
ENSG00000100221	505.252	-0.0323881	0.211446	-0.153174	0.878261	0.999912	JOSD1	Josephin domain containing 1
ENSG00000100225	6968.36	-0.0426478	0.107275	-0.397558	0.690956	0.999912	FBXO7	F-box protein 7
ENSG00000100226	1631.8	-0.0385382	0.170048	-0.226631	0.820711	0.999912	GTPBP1	GTP binding protein 1
ENSG00000100227	3993.09	-0.170017	0.130325	-1.30456	0.192041	0.999912	POLDIP3	DNA polymerase delta interacting protein 3
ENSG00000100228	49.2582	0.802596	0.445533	1.80143	0.0716354	0.987504	RAB36	RAB36, member RAS oncogene family
ENSG00000100234	2119.93	0.0281253	0.136477	0.206081	0.836728	0.999912	TIMP3	TIMP metallopeptidase inhibitor 3
ENSG00000100239	2051.1	0.0568029	0.132434	0.428914	0.667985	0.999912	PPP6R2	protein phosphatase 6 regulatory subunit 2
ENSG00000100241	1870.94	0.387576	0.139793	2.7725	0.00556272	0.499576	SBF1	SET binding factor 1
ENSG00000100242	5654.27	-0.0637004	0.121578	-0.523945	0.600316	0.999912	SUN2	Sad1 and UNC84 domain containing 2
ENSG00000100243	8292.19	-0.0707198	0.106522	-0.663899	0.506755	0.999912	CYB5R3	cytochrome b5 reductase 3
ENSG00000100246	600.394	-0.195327	0.171705	-1.13757	0.2553	0.999912	DNAL4	dynein axonemal light chain 4
ENSG00000100253	24.912	0.106781	0.588863	0.181334	0.856105	0.999912	MIOX	myo-inositol oxygenase
ENSG00000100258	2003.63	0.0444531	0.146918	0.302571	0.762217	0.999912	LMF2	lipase maturation factor 2
ENSG00000100263	2280.94	-0.0345295	0.103939	-0.33221	0.739731	0.999912	RHBDD3	rhomboid domain containing 3
ENSG00000100266	2317.11	-0.0484798	0.125519	-0.386236	0.699322	0.999912	PACSIN2	protein kinase C and casein kinase substrate in neurons 2
ENSG00000100271	756.005	0.0264605	0.14307	0.184948	0.85327	0.999912	TTLL1	tubulin tyrosine ligase like 1
ENSG00000100276	35.962	0.618242	0.550164	1.12374	0.261122	0.999912	RASL10A	RAS like family 10 member A
ENSG00000100280	2505.29	0.0268066	0.137754	0.194597	0.845709	0.999912	AP1B1	adaptor related protein complex 1 subunit beta 1
ENSG00000100281	734.743	0.0651836	0.17332	0.376087	0.706852	0.999912	HMGXB4	HMG-box containing 4
ENSG00000100284	1282	-0.0977818	0.147584	-0.662552	0.507618	0.999912	TOM1	target of myb1 membrane trafficking protein
ENSG00000100285	969.199	0.212314	0.156799	1.35405	0.17572	0.999912	NEFH	neurofilament heavy
ENSG00000100288	2992.02	0.00569382	0.108272	0.0525883	0.95806	0.999912	CHKB	choline kinase beta
ENSG00000100290	31.0481	0.191594	0.565957	0.338531	0.734963	0.999912	BIK	BCL2 interacting killer
ENSG00000100292	62.7227	-0.380692	0.557803	-0.682485	0.494933	0.999912	HMOX1	heme oxygenase 1
ENSG00000100294	1056.02	-0.0355351	0.130205	-0.272918	0.784917	0.999912	MCAT	malonyl-CoA-acyl carrier protein transacylase
ENSG00000100296	1431.81	-0.0118008	0.123106	-0.095859	0.923633	0.999912	THOC5	THO complex 5
ENSG00000100297	11901.2	-0.00517771	0.131873	-0.0392628	0.968681	0.999912	MCM5	minichromosome maintenance complex component 5
ENSG00000100299	333.306	0.115113	0.20143	0.571479	0.567675	0.999912	ARSA	arylsulfatase A
ENSG00000100300	4475.4	0.0555963	0.111586	0.498239	0.618316	0.999912	TSPO	translocator protein
ENSG00000100304	8158.97	0.174433	0.116135	1.50199	0.133099	0.999912	TTLL12	tubulin tyrosine ligase like 12
ENSG00000100307	114.691	-0.581183	0.352352	-1.64944	0.0990573	0.999912	CBX7	chromobox 7
ENSG00000100314	16.0292	0.456364	0.746924	0.610991	0.541206	0.999912	CABP7	calcium binding protein 7
ENSG00000100316	54213.8	0.0486603	0.0916428	0.530978	0.595434	0.999912	RPL3	ribosomal protein L3
ENSG00000100319	736.683	0.0989201	0.141039	0.701369	0.483073	0.999912	ZMAT5	zinc finger matrin-type 5
ENSG00000100320	302.33	0.0163795	0.238116	0.0687879	0.945158	0.999912	RBFOX2	RNA binding fox-1 homolog 2
ENSG00000100321	4566.82	0.0626004	0.0983101	0.636765	0.524278	0.999912	SYNGR1	synaptogyrin 1
ENSG00000100324	187.798	0.071663	0.336662	0.212863	0.831434	0.999912	TAB1	TGF-beta activated kinase 1 (MAP3K7) binding protein 1
ENSG00000100325	3045.16	-0.0660401	0.122028	-0.541188	0.588378	0.999912	ASCC2	activating signal cointegrator 1 complex subunit 2
ENSG00000100330	931.49	-0.144773	0.153896	-0.940721	0.346848	0.999912	MTMR3	myotubularin related protein 3
ENSG00000100335	2642.69	-0.090422	0.107882	-0.838155	0.401944	0.999912	MIEF1	mitochondrial elongation factor 1
ENSG00000100336	34.0374	-0.237098	0.588439	-0.402928	0.687001	0.999912	APOL4	apolipoprotein L4
ENSG00000100342	518.668	-0.15401	0.173715	-0.886565	0.375313	0.999912	APOL1	apolipoprotein L1
ENSG00000100344	195.651	-1.10866	0.253184	-4.37886	1.193e-05	0.0152505	PNPLA3	patatin like phospholipase domain containing 3
ENSG00000100345	10600.9	0.0798671	0.128653	0.620793	0.534736	0.999912	MYH9	myosin heavy chain 9
ENSG00000100347	3227.33	0.256871	0.118582	2.16618	0.0302973	0.876422	SAMM50	SAMM50 sorting and assembly machinery component
ENSG00000100348	4826.55	0.123852	0.103944	1.19153	0.233444	0.999912	TXN2	thioredoxin 2
ENSG00000100350	2124.89	0.0102909	0.131637	0.0781764	0.937688	0.999912	FOXRED2	FAD dependent oxidoreductase domain containing 2
ENSG00000100351	106.193	-0.120603	0.431098	-0.279758	0.779663	0.999912	GRAP2	GRB2 related adaptor protein 2
ENSG00000100353	6393.69	0.0066143	0.0954445	0.0692999	0.944751	0.999912	EIF3D	eukaryotic translation initiation factor 3 subunit D
ENSG00000100354	1351.34	0.0723431	0.185794	0.389372	0.697001	0.999912	TNRC6B	trinucleotide repeat containing adaptor 6B
ENSG00000100359	3890.52	0.0834166	0.130135	0.641001	0.521522	0.999912	SGSM3	small G protein signaling modulator 3
ENSG00000100360	365.663	-0.151425	0.18855	-0.803104	0.421915	0.999912	IFT27	intraflagellar transport 27
ENSG00000100364	2432.36	0.0893345	0.144763	0.617109	0.537163	0.999912	KIAA0930	KIAA0930
ENSG00000100365	7999.49	0.00681708	0.0993084	0.0686455	0.945272	0.999912	NCF4	neutrophil cytosolic factor 4
ENSG00000100368	2141.78	-0.0194572	0.167251	-0.116336	0.907387	0.999912	CSF2RB	colony stimulating factor 2 receptor subunit beta
ENSG00000100372	1285.28	-0.0863694	0.144079	-0.599457	0.548868	0.999912	SLC25A17	solute carrier family 25 member 17
ENSG00000100376	2287.53	-0.202261	0.130501	-1.54988	0.12117	0.999912	FAM118A	family with sequence similarity 118 member A
ENSG00000100379	485.704	0.0961029	0.18005	0.533758	0.593509	0.999912	KCTD17	potassium channel tetramerization domain containing 17
ENSG00000100380	9047.81	0.0208167	0.117519	0.177135	0.859402	0.999912	ST13	ST13 Hsp70 interacting protein
ENSG00000100385	19.4834	1.99302	0.708834	2.81169	0.00492824	0.486599	IL2RB	interleukin 2 receptor subunit beta
ENSG00000100387	1662.09	0.255727	0.141563	1.80645	0.0708478	0.985829	RBX1	ring-box 1
ENSG00000100393	1405.22	-0.63348	0.350841	-1.8056	0.0709801	0.986336	EP300	E1A binding protein p300
ENSG00000100395	2245.32	0.00993548	0.119205	0.083348	0.933575	0.999912	L3MBTL2	L3MBTL histone methyl-lysine binding protein 2
ENSG00000100399	142.656	0.0592005	0.344237	0.171976	0.863457	0.999912	CHADL	chondroadherin like
ENSG00000100401	3946.82	0.0715789	0.110006	0.650685	0.51525	0.999912	RANGAP1	Ran GTPase activating protein 1
ENSG00000100403	465.096	-0.0146661	0.179104	-0.0818864	0.934737	0.999912	ZC3H7B	zinc finger CCCH-type containing 7B
ENSG00000100410	416.253	0.443812	0.188322	2.35667	0.0184396	0.787158	PHF5A	PHD finger protein 5A
ENSG00000100412	5212.15	0.104858	0.125533	0.835301	0.403548	0.999912	ACO2	aconitase 2
ENSG00000100413	3420.21	0.12174	0.112225	1.08478	0.278018	0.999912	POLR3H	RNA polymerase III subunit H
ENSG00000100416	2008.64	0.192809	0.126039	1.52976	0.126077	0.999912	TRMU	tRNA 5-methylaminomethyl-2-thiouridylate methyltransferase
ENSG00000100417	216.663	0.0665418	0.232319	0.286424	0.774554	0.999912	PMM1	phosphomannomutase 1
ENSG00000100418	593.47	-0.0926099	0.223161	-0.414992	0.678148	0.999912	DESI1	desumoylating isopeptidase 1
ENSG00000100422	2757.31	-0.028044	0.147562	-0.190049	0.849271	0.999912	CERK	ceramide kinase
ENSG00000100425	1681.75	-0.0291312	0.151917	-0.191758	0.847932	0.999912	BRD1	bromodomain containing 1
ENSG00000100426	1512.01	0.123927	0.134778	0.91949	0.357839	0.999912	ZBED4	zinc finger BED-type containing 4
ENSG00000100427	5692.47	0.13076	0.111535	1.17236	0.241052	0.999912	MLC1	modulator of VRAC current 1
ENSG00000100429	441.083	-0.0327228	0.193661	-0.16897	0.86582	0.999912	HDAC10	histone deacetylase 10
ENSG00000100439	800.159	-0.514196	0.177989	-2.88892	0.00386563	0.446942	ABHD4	abhydrolase domain containing 4, N-acyl phospholipase B
ENSG00000100441	1980.69	-0.249271	0.178245	-1.39848	0.16197	0.999912	KHNYN	KH and NYN domain containing
ENSG00000100442	3501.89	0.065788	0.117703	0.558934	0.576207	0.999912	FKBP3	FKBP prolyl isomerase 3
ENSG00000100445	4407.39	0.0233501	0.0977744	0.238816	0.811249	0.999912	SDR39U1	short chain dehydrogenase/reductase family 39U member 1
ENSG00000100448	357.88	-0.063782	0.232749	-0.274038	0.784055	0.999912	CTSG	cathepsin G
ENSG00000100461	4401.79	-0.0950417	0.115143	-0.825425	0.409131	0.999912	RBM23	RNA binding motif protein 23
ENSG00000100462	4890.98	0.0658906	0.130509	0.504873	0.613648	0.999912	PRMT5	protein arginine methyltransferase 5
ENSG00000100473	354.549	-0.270228	0.284339	-0.950373	0.341923	0.999912	COCH	cochlin
ENSG00000100478	385.923	0.154151	0.22942	0.671918	0.501636	0.999912	AP4S1	adaptor related protein complex 4 subunit sigma 1
ENSG00000100479	901.283	0.0515929	0.15475	0.333394	0.738837	0.999912	POLE2	DNA polymerase epsilon 2, accessory subunit
ENSG00000100483	472.281	0.170122	0.173308	0.981616	0.326289	0.999912	VCPKMT	valosin containing protein lysine methyltransferase
ENSG00000100485	883.891	-0.250864	0.220158	-1.13947	0.254507	0.999912	SOS2	SOS Ras/Rho guanine nucleotide exchange factor 2
ENSG00000100490	119.312	0.683213	0.299315	2.28259	0.0224544	0.823117	CDKL1	cyclin dependent kinase like 1
ENSG00000100503	3735.4	-0.0677284	0.121237	-0.558645	0.576404	0.999912	NIN	ninein
ENSG00000100504	3220.51	-0.0819866	0.113891	-0.71987	0.471605	0.999912	PYGL	glycogen phosphorylase L
ENSG00000100505	191.299	-0.30036	0.276048	-1.08807	0.276563	0.999912	TRIM9	tripartite motif containing 9
ENSG00000100519	3151.94	-0.0186138	0.114815	-0.16212	0.871211	0.999912	PSMC6	proteasome 26S subunit, ATPase 6
ENSG00000100522	1004.87	-0.00735755	0.155472	-0.047324	0.962255	0.999912	GNPNAT1	glucosamine-phosphate N-acetyltransferase 1
ENSG00000100523	1016.18	-0.152228	0.177434	-0.857939	0.390926	0.999912	DDHD1	DDHD domain containing 1
ENSG00000100526	479.196	0.0811303	0.211474	0.383643	0.701243	0.999912	CDKN3	cyclin dependent kinase inhibitor 3
ENSG00000100528	1767.51	0.0689494	0.13567	0.508214	0.611303	0.999912	CNIH1	cornichon family AMPA receptor auxiliary protein 1
ENSG00000100532	389.261	-0.0378945	0.217949	-0.173869	0.861969	0.999912	CGRRF1	cell growth regulator with ring finger domain 1
ENSG00000100554	1053.76	0.0681004	0.143777	0.473654	0.635747	0.999912	ATP6V1D	ATPase H+ transporting V1 subunit D
ENSG00000100557	16.4004	-0.162824	0.774834	-0.210141	0.833558	0.999912	CCDC198	coiled-coil domain containing 198
ENSG00000100558	9.31387	-0.209947	1.42646	-0.14718	0.88299	0.999912	PLEK2	pleckstrin 2
ENSG00000100564	1150.1	-0.000946977	0.139495	-0.0067886	0.994584	0.999912	PIGH	phosphatidylinositol glycan anchor biosynthesis class H
ENSG00000100567	4118.66	0.152746	0.114897	1.32942	0.183709	0.999912	PSMA3	proteasome 20S subunit alpha 3
ENSG00000100568	1750.01	0.11622	0.111984	1.03783	0.299351	0.999912	VTI1B	vesicle transport through interaction with t-SNAREs 1B
ENSG00000100575	799.821	0.0156336	0.158344	0.0987317	0.921351	0.999912	TIMM9	translocase of inner mitochondrial membrane 9
ENSG00000100577	362.071	-0.0332834	0.175821	-0.189303	0.849855	0.999912	GSTZ1	glutathione S-transferase zeta 1
ENSG00000100578	1123.61	-0.0762141	0.142731	-0.533968	0.593363	0.999912	KIAA0586	KIAA0586
ENSG00000100580	834.012	-0.20862	0.150623	-1.38505	0.166037	0.999912	TMED8	transmembrane p24 trafficking protein family member 8
ENSG00000100583	19.1232	-0.361424	0.685065	-0.527576	0.597794	0.999912	SAMD15	sterile alpha motif domain containing 15
ENSG00000100591	4949.05	0.0599258	0.110421	0.542703	0.587334	0.999912	AHSA1	activator of HSP90 ATPase activity 1
[truncated: 18,567 more rows]

## Sheet: (2) Results-FEVvsAEV
Ensembl ID	baseMean	log2FoldChange	lfcSE	stat	pvalue	padj	Gene Symbol	Gene Name
ENSG00000000003	47.8496	-1.00451	0.513517	-1.95615	0.0504479	0.90142	TSPAN6	tetraspanin 6
ENSG00000000419	1991.99	-0.11903	0.116859	-1.01857	0.308405	0.999937	DPM1	dolichyl-phosphate mannosyltransferase subunit 1, catalytic
ENSG00000000457	675.942	0.173375	0.166712	1.03996	0.298357	0.999937	SCYL3	SCY1 like pseudokinase 3
ENSG00000000460	829.807	-0.0196996	0.200766	-0.0981222	0.921835	0.999937	C1orf112	chromosome 1 open reading frame 112
ENSG00000000938	166.236	-0.211479	0.286958	-0.73697	0.46114	0.999937	FGR	FGR proto-oncogene, Src family tyrosine kinase
ENSG00000000971	259.23	0.133468	0.205882	0.648273	0.516808	0.999937	CFH	complement factor H
ENSG00000001036	1497.89	0.0547977	0.136108	0.402604	0.68724	0.999937	FUCA2	alpha-L-fucosidase 2
ENSG00000001084	1062.45	0.125155	0.130033	0.962489	0.335804	0.999937	GCLC	glutamate-cysteine ligase catalytic subunit
ENSG00000001167	1074.55	0.220905	0.15551	1.42052	0.155457	0.999937	NFYA	nuclear transcription factor Y subunit alpha
ENSG00000001460	283.591	0.008634	0.214157	0.0403162	0.967841	0.999937	STPG1	sperm tail PG-rich repeat containing 1
ENSG00000001461	1112.13	0.249634	0.163162	1.52998	0.126021	0.979509	NIPAL3	NIPA like domain containing 3
ENSG00000001497	3803.12	-0.0404048	0.10895	-0.370857	0.710744	0.999937	LAS1L	LAS1 like ribosome biogenesis factor
ENSG00000001561	465.578	-0.05181	0.180339	-0.287292	0.773888	0.999937	ENPP4	ectonucleotide pyrophosphatase/phosphodiesterase 4
ENSG00000001629	374.797	-0.105342	0.213401	-0.493632	0.621566	0.999937	ANKIB1	ankyrin repeat and IBR domain containing 1
ENSG00000001630	13706.9	0.221419	0.105953	2.08978	0.0366376	0.877352	CYP51A1	cytochrome P450 family 51 subfamily A member 1
ENSG00000001631	1058.07	0.250705	0.145463	1.7235	0.0847983	0.955986	KRIT1	KRIT1 ankyrin repeat containing
ENSG00000002016	339.025	0.582962	0.237528	2.45428	0.0141165	0.720257	RAD52	RAD52 homolog, DNA repair protein
ENSG00000002330	1125.31	-0.247949	0.124275	-1.99517	0.0460247	0.897766	BAD	BCL2 associated agonist of cell death
ENSG00000002549	3864.48	0.0300051	0.122157	0.245627	0.805971	0.999937	LAP3	leucine aminopeptidase 3
ENSG00000002586	7356.95	-0.105349	0.0970976	-1.08498	0.277928	0.999937	CD99	CD99 molecule (Xg blood group)
ENSG00000002587	38.2527	1.83803	0.760268	2.41761	0.015623	0.733157	HS3ST1	heparan sulfate-glucosamine 3-sulfotransferase 1
ENSG00000002726	86.0804	0.455158	0.383528	1.18676	0.235321	0.999937	AOC1	amine oxidase copper containing 1
ENSG00000002746	18.9707	-0.817929	1.10458	-0.74049	0.459002	0.999937	HECW1	HECT, C2 and WW domain containing E3 ubiquitin protein ligase 1
ENSG00000002822	2312.91	-0.261611	0.113274	-2.30953	0.0209139	0.785224	MAD1L1	mitotic arrest deficient 1 like 1
ENSG00000002834	2058.09	0.0198101	0.139125	0.142391	0.886771	0.999937	LASP1	LIM and SH3 protein 1
ENSG00000002919	733.535	-0.0883912	0.146108	-0.60497	0.545199	0.999937	SNX11	sorting nexin 11
ENSG00000003056	7240.19	0.0277346	0.108416	0.255816	0.798093	0.999937	M6PR	mannose-6-phosphate receptor, cation dependent
ENSG00000003096	690.039	0.232087	0.177536	1.30727	0.19112	0.999937	KLHL13	kelch like family member 13
ENSG00000003147	1706.63	0.037082	0.126895	0.292225	0.770114	0.999937	ICA1	islet cell autoantigen 1
ENSG00000003249	87.2626	-0.0440645	0.407987	-0.108005	0.913992	0.999937	DBNDD1	dysbindin domain containing 1
ENSG00000003393	1131.23	0.000462915	0.143219	0.00323221	0.997421	0.999937	ALS2	alsin Rho guanine nucleotide exchange factor ALS2
ENSG00000003400	863.472	0.0738885	0.167341	0.441544	0.658819	0.999937	CASP10	caspase 10
ENSG00000003402	2072.25	-0.10484	0.133245	-0.786822	0.431386	0.999937	CFLAR	CASP8 and FADD like apoptosis regulator
ENSG00000003436	1213.81	0.156917	0.134837	1.16375	0.244524	0.999937	TFPI	tissue factor pathway inhibitor
ENSG00000003509	808.929	0.0645371	0.133411	0.483745	0.628567	0.999937	NDUFAF7	NADH:ubiquinone oxidoreductase complex assembly factor 7
ENSG00000003756	3227.49	0.12484	0.101241	1.2331	0.217537	0.999937	RBM5	RNA binding motif protein 5
ENSG00000003987	46.118	-2.15276	0.569567	-3.77964	0.000157057	0.140437	MTMR7	myotubularin related protein 7
ENSG00000003989	7.29908	0.146892	1.19715	0.122701	0.902344	0.999937	SLC7A2	solute carrier family 7 member 2
ENSG00000004059	3696.08	-0.154265	0.0991302	-1.55619	0.119664	0.97918	ARF5	ADP ribosylation factor 5
ENSG00000004139	340.171	0.132713	0.229421	0.578469	0.562948	0.999937	SARM1	sterile alpha and TIR motif containing 1
ENSG00000004142	6107.74	-0.0550749	0.103394	-0.532669	0.594263	0.999937	POLDIP2	DNA polymerase delta interacting protein 2
ENSG00000004399	1840.76	-0.0624912	0.119094	-0.524723	0.599776	0.999937	PLXND1	plexin D1
ENSG00000004455	12748	-0.0772029	0.103901	-0.74304	0.457458	0.999937	AK2	adenylate kinase 2
ENSG00000004468	271.909	-0.855736	0.301371	-2.83947	0.00451879	0.475041	CD38	CD38 molecule
ENSG00000004478	11568	-0.0137495	0.104236	-0.131908	0.895057	0.999937	FKBP4	FKBP prolyl isomerase 4
ENSG00000004487	7469.98	0.124858	0.121296	1.02936	0.30331	0.999937	KDM1A	lysine demethylase 1A
ENSG00000004534	2528.38	0.00762003	0.126222	0.0603699	0.951861	0.999937	RBM6	RNA binding motif protein 6
ENSG00000004660	214.806	-0.305487	0.235076	-1.29952	0.193764	0.999937	CAMKK1	calcium/calmodulin dependent protein kinase kinase 1
ENSG00000004700	1972.38	0.221364	0.133094	1.66322	0.0962694	0.967992	RECQL	RecQ like helicase
ENSG00000004766	620.651	0.1656	0.146925	1.1271	0.259699	0.999937	VPS50	VPS50 subunit of EARP/GARPII complex
ENSG00000004776	36.901	-0.265806	0.492055	-0.540195	0.589063	0.999937	HSPB6	heat shock protein family B (small) member 6
ENSG00000004777	129.357	-0.527441	0.289033	-1.82485	0.0680241	0.928175	ARHGAP33	Rho GTPase activating protein 33
ENSG00000004779	1819.75	-0.205051	0.141687	-1.44721	0.147838	0.999937	NDUFAB1	NADH:ubiquinone oxidoreductase subunit AB1
ENSG00000004809	1168.71	0.101916	0.124553	0.818257	0.413211	0.999937	SLC22A16	solute carrier family 22 member 16
ENSG00000004838	22.9655	0.363711	0.693112	0.524751	0.599756	0.999937	ZMYND10	zinc finger MYND-type containing 10
ENSG00000004846	19.312	0.346615	0.690014	0.50233	0.615436	0.999937	ABCB5	ATP binding cassette subfamily B member 5
ENSG00000004864	1168.45	-0.0614274	0.132342	-0.464155	0.642537	0.999937	SLC25A13	solute carrier family 25 member 13
ENSG00000004866	1457.49	-0.671345	0.363207	-1.84838	0.0645468	0.920965	ST7	suppression of tumorigenicity 7
ENSG00000004897	1453.04	0.152367	0.153086	0.995301	0.31959	0.999937	CDC27	cell division cycle 27
ENSG00000004939	65.3784	-0.0912822	0.440333	-0.207303	0.835774	0.999937	SLC4A1	solute carrier family 4 member 1 (Diego blood group)
ENSG00000004961	932.586	0.059527	0.13099	0.45444	0.649512	0.999937	HCCS	holocytochrome c synthase
ENSG00000004975	3335.98	0.139766	0.140147	0.997283	0.318627	0.999937	DVL2	dishevelled segment polarity protein 2
ENSG00000005007	2336.53	-0.107615	0.13166	-0.817371	0.413716	0.999937	UPF1	UPF1 RNA helicase and ATPase
ENSG00000005020	2854.44	0.201562	0.152619	1.32069	0.186606	0.999937	SKAP2	src kinase associated phosphoprotein 2
ENSG00000005022	12476.8	-0.118303	0.118117	-1.00158	0.316548	0.999937	SLC25A5	solute carrier family 25 member 5
ENSG00000005059	2418.82	-0.117261	0.11498	-1.01984	0.307805	0.999937	MCUB	mitochondrial calcium uniporter dominant negative subunit beta
ENSG00000005073	7.03134	1.36911	1.40059	0.977519	0.328312	0.999937	HOXA11	homeobox A11
ENSG00000005075	804.183	-0.15371	0.144725	-1.06208	0.2882	0.999937	POLR2J	RNA polymerase II subunit J
ENSG00000005100	459.617	-0.174394	0.170593	-1.02228	0.306648	0.999937	DHX33	DEAH-box helicase 33
ENSG00000005108	71.3938	-0.501231	0.552387	-0.907392	0.364199	0.999937	THSD7A	thrombospondin type 1 domain containing 7A
ENSG00000005156	1544.86	0.25558	0.169871	1.50456	0.132437	0.986697	LIG3	DNA ligase 3
ENSG00000005175	1914.05	0.0580006	0.136503	0.424902	0.670908	0.999937	RPAP3	RNA polymerase II associated protein 3
ENSG00000005187	808.605	0.0581322	0.150814	0.385456	0.6999	0.999937	ACSM3	acyl-CoA synthetase medium chain family member 3
ENSG00000005189	719.19	0.0918052	0.160081	0.573491	0.566312	0.999937	REXO5	RNA exonuclease 5
ENSG00000005194	4504.32	-0.0506498	0.121193	-0.417927	0.676	0.999937	CIAPIN1	cytokine induced apoptosis inhibitor 1
ENSG00000005206	3333.29	0.0354749	0.127888	0.27739	0.781481	0.999937	SPPL2B	signal peptide peptidase like 2B
ENSG00000005238	290.329	0.24586	0.238558	1.03061	0.302724	0.999937	FAM214B	family with sequence similarity 214 member B
ENSG00000005243	23.9489	-0.349737	0.637793	-0.548356	0.583448	0.999937	COPZ2	COPI coat complex subunit zeta 2
ENSG00000005249	1536.19	-0.0418398	0.145242	-0.288069	0.773294	0.999937	PRKAR2B	protein kinase cAMP-dependent type II regulatory subunit beta
ENSG00000005302	1172.79	0.00860303	0.121887	0.0705823	0.94373	0.999937	MSL3	MSL complex subunit 3
ENSG00000005339	741.133	-0.240151	0.239771	-1.00159	0.316544	0.999937	CREBBP	CREB binding protein
ENSG00000005379	692.095	-0.0943919	0.177696	-0.531198	0.595282	0.999937	TSPOAP1	TSPO associated protein 1
ENSG00000005381	28442.5	0.0387782	0.301075	0.128799	0.897516	0.999937	MPO	myeloperoxidase
ENSG00000005436	1657.09	-0.0886296	0.127946	-0.692712	0.48849	0.999937	GCFC2	GC-rich sequence DNA-binding factor 2
ENSG00000005448	1428.98	-0.133199	0.118708	-1.12208	0.26183	0.999937	WDR54	WD repeat domain 54
ENSG00000005469	401.756	-0.0113421	0.199242	-0.056926	0.954604	0.999937	CROT	carnitine O-octanoyltransferase
ENSG00000005471	16.6124	-0.38392	0.793207	-0.48401	0.628379	0.999937	ABCB4	ATP binding cassette subfamily B member 4
ENSG00000005483	3324.32	-0.0335024	0.123199	-0.271937	0.78567	0.999937	KMT2E	lysine methyltransferase 2E (inactive)
ENSG00000005486	2084.91	-0.181071	0.114827	-1.57691	0.114817	0.97918	RHBDD2	rhomboid domain containing 2
ENSG00000005513	60.8269	0.156157	0.416205	0.375194	0.707516	0.999937	SOX8	SRY-box transcription factor 8
ENSG00000005700	1362.67	0.0600561	0.132874	0.451978	0.651285	0.999937	IBTK	inhibitor of Bruton tyrosine kinase
ENSG00000005801	2102.35	-0.110976	0.109509	-1.0134	0.310869	0.999937	ZNF195	zinc finger protein 195
ENSG00000005810	2466.32	-0.112732	0.154913	-0.727715	0.466788	0.999937	MYCBP2	MYC binding protein 2
ENSG00000005812	2647.12	-0.0178882	0.117863	-0.151772	0.879367	0.999937	FBXL3	F-box and leucine rich repeat protein 3
ENSG00000005844	2595.21	0.0742507	0.154108	0.481808	0.629942	0.999937	ITGAL	integrin subunit alpha L
ENSG00000005882	1557.02	-0.0715226	0.143384	-0.498817	0.617908	0.999937	PDK2	pyruvate dehydrogenase kinase 2
ENSG00000005884	81.3428	0.000246571	0.371834	0.00066312	0.999471	0.999937	ITGA3	integrin subunit alpha 3
ENSG00000005889	1244.36	0.258958	0.16452	1.57403	0.115481	0.97918	ZFX	zinc finger protein X-linked
ENSG00000005893	4767.83	0.350227	0.107061	3.2713	0.00107053	0.305786	LAMP2	lysosomal associated membrane protein 2
ENSG00000005961	936.992	-0.0931175	0.172437	-0.54001	0.58919	0.999937	ITGA2B	integrin subunit alpha 2b
ENSG00000006007	2323.77	-0.0318557	0.133804	-0.238078	0.811821	0.999937	GDE1	glycerophosphodiester phosphodiesterase 1
ENSG00000006015	3972.85	-0.211941	0.106261	-1.99453	0.0460937	0.897766	REX1BD	required for excision 1-B domain containing
ENSG00000006016	78.4415	-0.309926	0.335667	-0.923313	0.355844	0.999937	CRLF1	cytokine receptor like factor 1
ENSG00000006025	542.058	0.11989	0.198547	0.603838	0.545951	0.999937	OSBPL7	oxysterol binding protein like 7
ENSG00000006042	75.1073	0.301259	0.352631	0.854318	0.392929	0.999937	TMEM98	transmembrane protein 98
ENSG00000006062	274.176	-0.0113727	0.236228	-0.0481429	0.961602	0.999937	MAP3K14	mitogen-activated protein kinase kinase kinase 14
ENSG00000006125	1927.67	0.300201	0.165101	1.81829	0.06902	0.928175	AP2B1	adaptor related protein complex 2 subunit beta 1
ENSG00000006194	1940.18	-0.114089	0.133193	-0.856573	0.391681	0.999937	ZNF263	zinc finger protein 263
ENSG00000006282	2127	0.0786039	0.128898	0.609814	0.541985	0.999937	SPATA20	spermatogenesis associated 20
ENSG00000006327	442.485	-0.0753519	0.195876	-0.384692	0.700465	0.999937	TNFRSF12A	TNF receptor superfamily member 12A
ENSG00000006432	135.372	0.181614	0.35421	0.512729	0.608141	0.999937	MAP3K9	mitogen-activated protein kinase kinase kinase 9
ENSG00000006451	3043.77	-0.0722922	0.104937	-0.688908	0.490881	0.999937	RALA	RAS like proto-oncogene A
ENSG00000006453	16.4854	-0.884063	0.818589	-1.07998	0.280149	0.999937	BAIAP2L1	BAR/IMD domain containing adaptor protein 2 like 1
ENSG00000006459	116.004	0.182061	0.303323	0.600222	0.548358	0.999937	KDM7A	lysine demethylase 7A
ENSG00000006468	18.4957	-0.71675	0.936751	-0.765145	0.444185	0.999937	ETV1	ETS variant transcription factor 1
ENSG00000006530	1928	0.160462	0.129417	1.23988	0.21502	0.999937	AGK	acylglycerol kinase
ENSG00000006534	296.381	-0.465489	0.214305	-2.17209	0.0298488	0.852906	ALDH3B1	aldehyde dehydrogenase 3 family member B1
ENSG00000006555	157.202	0.0247328	0.293824	0.0841757	0.932917	0.999937	TTC22	tetratricopeptide repeat domain 22
ENSG00000006576	514.91	0.209144	0.177126	1.18077	0.237696	0.999937	PHTF2	putative homeodomain transcription factor 2
ENSG00000006607	575.376	0.0798236	0.166764	0.478661	0.63218	0.999937	FARP2	FERM, ARH/RhoGEF and pleckstrin domain protein 2
ENSG00000006625	2424.61	-0.258848	0.117811	-2.19715	0.0280098	0.83564	GGCT	gamma-glutamylcyclotransferase
ENSG00000006634	1315.54	-0.0777317	0.152059	-0.511193	0.609216	0.999937	DBF4	DBF4 zinc finger
ENSG00000006638	448.825	-0.0507192	0.181928	-0.278788	0.780408	0.999937	TBXA2R	thromboxane A2 receptor
ENSG00000006652	1660.53	0.0319352	0.121423	0.263009	0.792544	0.999937	IFRD1	interferon related developmental regulator 1
ENSG00000006695	1208.06	0.141175	0.138133	1.02202	0.306771	0.999937	COX10	cytochrome c oxidase assembly factor heme A:farnesyltransferase COX10
ENSG00000006704	107.089	-0.336542	0.39971	-0.841964	0.399808	0.999937	GTF2IRD1	GTF2I repeat domain containing 1
ENSG00000006712	2058.72	-0.0849227	0.12819	-0.662477	0.507665	0.999937	PAF1	PAF1 homolog, Paf1/RNA polymerase II complex component
ENSG00000006715	2049	-0.157599	0.112243	-1.40408	0.160294	0.999937	VPS41	VPS41 subunit of HOPS complex
ENSG00000006740	30.2135	-0.743866	0.599491	-1.24083	0.214669	0.999937	ARHGAP44	Rho GTPase activating protein 44
ENSG00000006744	5477.69	0.21149	0.125595	1.6839	0.0922015	0.967992	ELAC2	elaC ribonuclease Z 2
ENSG00000006747	40.8176	0.310325	0.523309	0.593005	0.553178	0.999937	SCIN	scinderin
ENSG00000006756	1183.13	0.605829	0.212967	2.8447	0.00444529	0.473689	ARSD	arylsulfatase D
ENSG00000006757	493.433	-0.080122	0.207399	-0.386318	0.699261	0.999937	PNPLA4	patatin like phospholipase domain containing 4
ENSG00000006831	302.262	-0.159986	0.228462	-0.700276	0.483755	0.999937	ADIPOR2	adiponectin receptor 2
ENSG00000006837	42.9622	-0.373707	0.462958	-0.807217	0.419542	0.999937	CDKL3	cyclin dependent kinase like 3
ENSG00000007038	644.925	-0.259059	0.144969	-1.78699	0.0739384	0.933256	PRSS21	serine protease 21
ENSG00000007047	131.341	0.106514	0.271438	0.392407	0.694758	0.999937	MARK4	microtubule affinity regulating kinase 4
ENSG00000007062	4338.38	0.127029	0.0996754	1.27443	0.202513	0.999937	PROM1	prominin 1
ENSG00000007080	2737.72	-0.252514	0.112109	-2.2524	0.0242973	0.803307	CCDC124	coiled-coil domain containing 124
ENSG00000007129	137.56	0.247637	0.302082	0.819767	0.412349	0.999937	CEACAM21	CEA cell adhesion molecule 21
ENSG00000007168	1077.65	0.167085	0.14974	1.11584	0.264493	0.999937	PAFAH1B1	platelet activating factor acetylhydrolase 1b regulatory subunit 1
ENSG00000007202	4115.74	-0.212339	0.106166	-2.00007	0.0454929	0.897766	KIAA0100	KIAA0100
ENSG00000007237	495.978	-0.233321	0.193479	-1.20593	0.227845	0.999937	GAS7	growth arrest specific 7
ENSG00000007255	1763.04	-0.0811845	0.123533	-0.65719	0.511059	0.999937	TRAPPC6A	trafficking protein particle complex 6A
ENSG00000007264	6489.21	-0.199104	0.104658	-1.90243	0.057115	0.909901	MATK	megakaryocyte-associated tyrosine kinase
ENSG00000007312	1329.68	-0.18162	0.118726	-1.52974	0.126081	0.979593	CD79B	CD79b molecule
ENSG00000007314	96.7543	0.358706	0.477796	0.75075	0.452803	0.999937	SCN4A	sodium voltage-gated channel alpha subunit 4
ENSG00000007341	437.248	0.0196238	0.19288	0.101741	0.918962	0.999937	ST7L	suppression of tumorigenicity 7 like
ENSG00000007376	4277.83	-0.156607	0.104293	-1.5016	0.1332	0.986697	RPUSD1	RNA pseudouridine synthase domain containing 1
ENSG00000007384	207.445	0.305715	0.277132	1.10314	0.269967	0.999937	RHBDF1	rhomboid 5 homolog 1
ENSG00000007392	3486.08	-0.0765872	0.117059	-0.65426	0.512944	0.999937	LUC7L	LUC7 like
ENSG00000007402	27.6193	1.56675	0.740016	2.11718	0.0342445	0.874446	CACNA2D2	calcium voltage-gated channel auxiliary subunit alpha2delta 2
ENSG00000007516	22.5114	-0.00450238	0.740846	-0.00607734	0.995151	0.999937	BAIAP3	BAI1 associated protein 3
ENSG00000007520	3575.03	-0.252944	0.108016	-2.34172	0.0191951	0.771885	TSR3	TSR3 ribosome maturation factor
ENSG00000007541	1868.42	-0.0158998	0.136132	-0.116797	0.907021	0.999937	PIGQ	phosphatidylinositol glycan anchor biosynthesis class Q
ENSG00000007545	640.109	0.0220862	0.161599	0.136673	0.891289	0.999937	CRAMP1	cramped chromatin regulator homolog 1
ENSG00000007866	8.15594	1.08981	1.0849	1.00453	0.315124	0.999937	TEAD3	TEA domain transcription factor 3
ENSG00000007923	3215.2	0.0350652	0.117833	0.297583	0.766022	0.999937	DNAJC11	DnaJ heat shock protein family (Hsp40) member C11
ENSG00000007944	322.03	0.11722	0.187995	0.623529	0.532937	0.999937	MYLIP	myosin regulatory light chain interacting protein
ENSG00000007968	345.701	-0.0449947	0.20232	-0.222394	0.824007	0.999937	E2F2	E2F transcription factor 2
ENSG00000008018	5303.19	-0.0959391	0.113639	-0.844243	0.398534	0.999937	PSMB1	proteasome 20S subunit beta 1
ENSG00000008056	104.522	0.071265	0.33977	0.209745	0.833867	0.999937	SYN1	synapsin I
ENSG00000008083	1504.06	-0.0865014	0.156442	-0.552928	0.580313	0.999937	JARID2	jumonji and AT-rich interaction domain containing 2
ENSG00000008086	117.924	0.335013	0.322297	1.03946	0.298593	0.999937	CDKL5	cyclin dependent kinase like 5
ENSG00000008128	372.419	-0.0985448	0.209209	-0.471034	0.637616	0.999937	CDK11A	cyclin dependent kinase 11A
ENSG00000008130	2477.66	-0.0956736	0.13991	-0.683821	0.494088	0.999937	NADK	NAD kinase
ENSG00000008226	10.5969	-0.928364	0.986387	-0.941176	0.346614	0.999937	DLEC1	DLEC1 cilia and flagella associated protein
ENSG00000008256	448.918	0.488321	0.224179	2.17826	0.0293868	0.850217	CYTH3	cytohesin 3
ENSG00000008277	234.484	-0.395249	0.240705	-1.64205	0.100581	0.967992	ADAM22	ADAM metallopeptidase domain 22
ENSG00000008282	6836.56	0.147555	0.10405	1.41812	0.156157	0.999937	SYPL1	synaptophysin like 1
ENSG00000008283	2423.36	0.220187	0.116763	1.88576	0.0593279	0.910289	CYB561	cytochrome b561
ENSG00000008294	655.564	-0.0523959	0.186195	-0.281404	0.778401	0.999937	SPAG9	sperm associated antigen 9
ENSG00000008300	177.483	-0.268137	0.33116	-0.809688	0.418119	0.999937	CELSR3	cadherin EGF LAG seven-pass G-type receptor 3
ENSG00000008311	349.428	0.328012	0.195717	1.67595	0.0937486	0.967992	AASS	aminoadipate-semialdehyde synthase
ENSG00000008323	30.3977	0.0107682	0.667458	0.0161331	0.987128	0.999937	PLEKHG6	pleckstrin homology and RhoGEF domain containing G6
ENSG00000008324	916.806	-0.121636	0.148513	-0.819022	0.412774	0.999937	SS18L2	SS18 like 2
ENSG00000008382	295.029	-0.14158	0.198106	-0.71467	0.474813	0.999937	MPND	MPN domain containing
ENSG00000008394	3240.59	-0.178999	0.124458	-1.43823	0.150369	0.999937	MGST1	microsomal glutathione S-transferase 1
ENSG00000008405	1767.79	0.149357	0.136271	1.09603	0.273065	0.999937	CRY1	cryptochrome circadian regulator 1
ENSG00000008441	353.801	-0.0293108	0.197008	-0.148779	0.881728	0.999937	NFIX	nuclear factor I X
ENSG00000008513	2077.17	0.0990537	0.134373	0.737153	0.461029	0.999937	ST3GAL1	ST3 beta-galactoside alpha-2,3-sialyltransferase 1
ENSG00000008516	160.568	0.242541	0.255383	0.949717	0.342256	0.999937	MMP25	matrix metallopeptidase 25
ENSG00000008517	22.1092	0.521625	0.700261	0.7449	0.456332	0.999937	IL32	interleukin 32
ENSG00000008710	901.74	-0.26242	0.141587	-1.85341	0.063823	0.919551	PKD1	polycystin 1, transient receptor potential channel interacting
ENSG00000008735	11.0433	0.257603	0.874294	0.294641	0.768268	0.999937	MAPK8IP2	mitogen-activated protein kinase 8 interacting protein 2
ENSG00000008838	4438.5	0.128785	0.128397	1.00302	0.31585	0.999937	MED24	mediator complex subunit 24
ENSG00000008853	650.377	-0.193607	0.200827	-0.96405	0.335021	0.999937	RHOBTB2	Rho related BTB domain containing 2
ENSG00000008869	869.345	0.071305	0.146866	0.485511	0.627314	0.999937	HEATR5B	HEAT repeat containing 5B
ENSG00000008952	2297.91	-0.0613339	0.11494	-0.533615	0.593608	0.999937	SEC62	SEC62 homolog, preprotein translocation factor
ENSG00000008988	2356.32	-0.126369	0.134387	-0.94034	0.347043	0.999937	RPS20	ribosomal protein S20
ENSG00000009307	13085.3	0.104221	0.117533	0.886737	0.375221	0.999937	CSDE1	cold shock domain containing E1
ENSG00000009335	1242.92	0.0176348	0.163957	0.107558	0.914347	0.999937	UBE3C	ubiquitin protein ligase E3C
ENSG00000009413	2111.72	0.128984	0.15428	0.836038	0.403133	0.999937	REV3L	REV3 like, DNA directed polymerase zeta catalytic subunit
ENSG00000009694	9.70479	-1.3621	1.0815	-1.25945	0.207868	0.999937	TENM1	teneurin transmembrane protein 1
ENSG00000009724	9.8472	-2.68928	1.1747	-2.28934	0.0220596	0.789906	MASP2	mannan binding lectin serine peptidase 2
ENSG00000009765	20.4772	-0.0615097	0.695333	-0.0884607	0.92951	0.999937	IYD	iodotyrosine deiodinase
ENSG00000009780	281.117	-0.0608818	0.21623	-0.28156	0.778281	0.999937	FAM76A	family with sequence similarity 76 member A
ENSG00000009790	2194.37	0.013953	0.12077	0.115534	0.908022	0.999937	TRAF3IP3	TRAF3 interacting protein 3
ENSG00000009830	402.714	-0.16153	0.225164	-0.71739	0.473133	0.999937	POMT2	protein O-mannosyltransferase 2
ENSG00000009844	4436.61	0.0916165	0.122043	0.750689	0.45284	0.999937	VTA1	vesicle trafficking 1
ENSG00000009950	40.9445	-0.00155149	0.511852	-0.00303112	0.997582	0.999937	MLXIPL	MLX interacting protein like
ENSG00000009954	3116.12	-0.108785	0.113044	-0.962326	0.335886	0.999937	BAZ1B	bromodomain adjacent to zinc finger domain 1B
ENSG00000010017	463.754	-0.149929	0.19011	-0.788646	0.430319	0.999937	RANBP9	RAN binding protein 9
ENSG00000010072	661.565	0.205392	0.171073	1.20061	0.229904	0.999937	SPRTN	SprT-like N-terminal domain
ENSG00000010165	3082.31	0.0811507	0.116651	0.695673	0.486634	0.999937	EEF1AKNMT	eEF1A lysine and N-terminal methyltransferase
ENSG00000010219	424.5	-0.0800113	0.181575	-0.44065	0.659466	0.999937	DYRK4	dual specificity tyrosine phosphorylation regulated kinase 4
ENSG00000010244	6626.23	0.132972	0.11197	1.18757	0.235004	0.999937	ZNF207	zinc finger protein 207
ENSG00000010256	10915.3	-0.148844	0.097059	-1.53354	0.125142	0.97918	UQCRC1	ubiquinol-cytochrome c reductase core protein 1
ENSG00000010270	3308.34	-0.114933	0.107462	-1.06952	0.284833	0.999937	STARD3NL	STARD3 N-terminal like
ENSG00000010278	547.362	0.18828	0.191978	0.98074	0.326721	0.999937	CD9	CD9 molecule
ENSG00000010292	2451.58	-0.0585893	0.138895	-0.421825	0.673153	0.999937	NCAPD2	non-SMC condensin I complex subunit D2
ENSG00000010295	1868.65	-0.0250339	0.119091	-0.210207	0.833506	0.999937	IFFO1	intermediate filament family orphan 1
ENSG00000010310	11.7519	1.02086	0.869165	1.17453	0.240181	0.999937	GIPR	gastric inhibitory polypeptide receptor
ENSG00000010318	752.473	-0.183489	0.151524	-1.21096	0.225912	0.999937	PHF7	PHD finger protein 7
ENSG00000010319	17.1514	-0.243478	0.774997	-0.314166	0.753395	0.999937	SEMA3G	semaphorin 3G
ENSG00000010322	2228.4	0.113515	0.120355	0.943164	0.345597	0.999937	NISCH	nischarin
ENSG00000010327	4179.39	-0.161801	0.151494	-1.06804	0.285503	0.999937	STAB1	stabilin 1
ENSG00000010361	432.582	-0.214215	0.173527	-1.23448	0.217026	0.999937	FUZ	fuzzy planar cell polarity protein
ENSG00000010404	2936.44	0.129333	0.118346	1.09284	0.274466	0.999937	IDS	iduronate 2-sulfatase
ENSG00000010539	618.932	0.151441	0.187693	0.806854	0.419751	0.999937	ZNF200	zinc finger protein 200
ENSG00000010610	242.916	0.181653	0.239944	0.757062	0.449013	0.999937	CD4	CD4 molecule
ENSG00000010626	299.376	0.159398	0.206643	0.771373	0.440486	0.999937	LRRC23	leucine rich repeat containing 23
ENSG00000010671	2159.2	0.00193078	0.110041	0.0175459	0.986001	0.999937	BTK	Bruton tyrosine kinase
ENSG00000010704	67.7541	0.0035336	0.387073	0.00912903	0.992716	0.999937	HFE	homeostatic iron regulator
ENSG00000010803	1676.48	-0.0055197	0.12884	-0.0428416	0.965828	0.999937	SCMH1	Scm polycomb group protein homolog 1
ENSG00000010810	2295.34	-0.00196727	0.130228	-0.0151063	0.987947	0.999937	FYN	FYN proto-oncogene, Src family tyrosine kinase
ENSG00000010818	222.595	0.872666	0.82396	1.05911	0.289548	0.999937	HIVEP2	HIVEP zinc finger 2
ENSG00000011007	2013.54	-0.0963473	0.108755	-0.885915	0.375663	0.999937	ELOA	elongin A
ENSG00000011009	4565.04	-0.140109	0.0959135	-1.46079	0.144073	0.999937	LYPLA2	lysophospholipase 2
ENSG00000011021	1818.11	-0.196192	0.129028	-1.52054	0.128375	0.986357	CLCN6	chloride voltage-gated channel 6
ENSG00000011028	874.049	0.160439	0.167083	0.960233	0.336938	0.999937	MRC2	mannose receptor C type 2
ENSG00000011052	612	-0.285431	0.199929	-1.42766	0.153389	0.999937	NME1-NME2	NME1-NME2 readthrough
ENSG00000011105	10.6887	1.32634	1.11214	1.1926	0.233024	0.999937	TSPAN9	tetraspanin 9
ENSG00000011114	743.261	-0.126357	0.480559	-0.262937	0.792599	0.999937	BTBD7	BTB domain containing 7
ENSG00000011132	1156.91	-0.190885	0.122649	-1.55636	0.119623	0.97918	APBA3	amyloid beta precursor protein binding family A member 3
ENSG00000011143	1105.17	0.0954903	0.128012	0.745946	0.4557	0.999937	MKS1	MKS transition zone complex subunit 1
ENSG00000011198	549.226	0.0888581	0.195308	0.454965	0.649135	0.999937	ABHD5	abhydrolase domain containing 5, lysophosphatidic acid acyltransferase
ENSG00000011201	15.8696	-0.399391	1.02076	-0.391269	0.695599	0.999937	ANOS1	anosmin 1
ENSG00000011243	3755.3	0.0255878	0.111668	0.229141	0.81876	0.999937	AKAP8L	A-kinase anchoring protein 8 like
ENSG00000011258	694.082	-0.0840736	0.152627	-0.550845	0.58174	0.999937	MBTD1	mbt domain containing 1
ENSG00000011260	4318.01	-0.0647349	0.112047	-0.577746	0.563436	0.999937	UTP18	UTP18 small subunit processome component
ENSG00000011275	3510.13	0.141977	0.129357	1.09756	0.272397	0.999937	RNF216	ring finger protein 216
ENSG00000011295	5073.16	0.0477954	0.0964082	0.49576	0.620064	0.999937	TTC19	tetratricopeptide repeat domain 19
ENSG00000011304	10555	-0.0152117	0.125887	-0.120836	0.903821	0.999937	PTBP1	polypyrimidine tract binding protein 1
ENSG00000011332	11.8101	0.711988	0.923629	0.770859	0.440791	0.999937	DPF1	double PHD fingers 1
ENSG00000011376	958.909	0.384265	0.169927	2.26135	0.0237374	0.803307	LARS2	leucyl-tRNA synthetase 2, mitochondrial
ENSG00000011405	604.264	-0.145298	0.189767	-0.765666	0.443875	0.999937	PIK3C2A	phosphatidylinositol-4-phosphate 3-kinase catalytic subunit type 2 alpha
ENSG00000011422	553.773	-0.0590786	0.17217	-0.343142	0.731491	0.999937	PLAUR	plasminogen activator, urokinase receptor
ENSG00000011426	852.198	0.0256962	0.182166	0.141059	0.887823	0.999937	ANLN	anillin actin binding protein
ENSG00000011451	306.506	-0.265635	0.227193	-1.1692	0.242321	0.999937	WIZ	WIZ zinc finger
ENSG00000011454	1644.34	0.23543	0.121137	1.9435	0.0519556	0.90142	RABGAP1	RAB GTPase activating protein 1
ENSG00000011478	346.52	-0.211989	0.207758	-1.02037	0.307555	0.999937	QPCTL	glutaminyl-peptide cyclotransferase like
ENSG00000011485	2685.71	0.039966	0.107404	0.372109	0.709811	0.999937	PPP5C	protein phosphatase 5 catalytic subunit
ENSG00000011523	2300.74	0.18041	0.124389	1.45037	0.146955	0.999937	CEP68	centrosomal protein 68
ENSG00000011566	575.819	0.110538	0.192559	0.574047	0.565936	0.999937	MAP4K3	mitogen-activated protein kinase kinase kinase kinase 3
ENSG00000011590	21.2507	-0.840883	0.7678	-1.09519	0.273435	0.999937	ZBTB32	zinc finger and BTB domain containing 32
ENSG00000011600	208.459	0.134881	0.231999	0.581384	0.560982	0.999937	TYROBP	transmembrane immune signaling adaptor TYROBP
ENSG00000011638	588.879	-0.0148956	0.16748	-0.0889398	0.92913	0.999937	TMEM159	transmembrane protein 159
ENSG00000012048	1350.81	-2.62854e-05	0.148791	-0.00017666	0.999859	0.999937	BRCA1	BRCA1 DNA repair associated
ENSG00000012061	4030.27	-0.169848	0.106731	-1.59137	0.111525	0.97918	ERCC1	ERCC excision repair 1, endonuclease non-catalytic subunit
ENSG00000012124	373.179	0.117058	0.181435	0.64518	0.51881	0.999937	CD22	CD22 molecule
ENSG00000012171	54.0092	-0.198641	0.420056	-0.472891	0.636291	0.999937	SEMA3B	semaphorin 3B
ENSG00000012174	569.855	0.266727	0.161711	1.64941	0.0990641	0.967992	MBTPS2	membrane bound transcription factor peptidase, site 2
ENSG00000012211	411.476	-0.109903	0.196233	-0.560062	0.575437	0.999937	PRICKLE3	prickle planar cell polarity protein 3
ENSG00000012232	514.68	0.298405	0.189252	1.57676	0.114851	0.97918	EXTL3	exostosin like glycosyltransferase 3
ENSG00000012660	4213.74	0.0679198	0.113211	0.599938	0.548548	0.999937	ELOVL5	ELOVL fatty acid elongase 5
ENSG00000012779	130.724	0.181114	0.349533	0.518161	0.604346	0.999937	ALOX5	arachidonate 5-lipoxygenase
ENSG00000012817	280.623	0.149595	0.397768	0.376085	0.706853	0.999937	KDM5D	lysine demethylase 5D
ENSG00000012822	1409.74	0.128412	0.150684	0.852195	0.394106	0.999937	CALCOCO1	calcium binding and coiled-coil domain 1
ENSG00000012963	2752.04	0.0309897	0.123761	0.250399	0.802279	0.999937	UBR7	ubiquitin protein ligase E3 component n-recognin 7
ENSG00000012983	1678.21	-0.0905442	0.177156	-0.5111	0.609281	0.999937	MAP4K5	mitogen-activated protein kinase kinase kinase kinase 5
ENSG00000013016	564.37	0.359268	0.174126	2.06326	0.0390878	0.877599	EHD3	EH domain containing 3
ENSG00000013275	3540.58	-0.126461	0.102345	-1.23563	0.216595	0.999937	PSMC4	proteasome 26S subunit, ATPase 4
ENSG00000013288	808.543	-0.0368398	0.17396	-0.211772	0.832285	0.999937	MAN2B2	mannosidase alpha class 2B member 2
ENSG00000013293	33.3169	0.0932283	0.521004	0.17894	0.857985	0.999937	SLC7A14	solute carrier family 7 member 14
ENSG00000013306	7259.27	-0.210127	0.106456	-1.97384	0.0483999	0.90142	SLC25A39	solute carrier family 25 member 39
ENSG00000013364	797.395	0.183574	0.192112	0.955558	0.339295	0.999937	MVP	major vault protein
ENSG00000013374	1496.97	0.0579301	0.117356	0.493629	0.621568	0.999937	NUB1	negative regulator of ubiquitin like proteins 1
ENSG00000013375	496.309	0.172906	0.222491	0.777137	0.437078	0.999937	PGM3	phosphoglucomutase 3
ENSG00000013392	115.163	0.0710545	0.290892	0.244265	0.807026	0.999937	RWDD2A	RWD domain containing 2A
ENSG00000013441	2984.06	-0.00927924	0.129105	-0.0718738	0.942702	0.999937	CLK1	CDC like kinase 1
ENSG00000013503	488.452	-0.00462381	0.15833	-0.0292035	0.976702	0.999937	POLR3B	RNA polymerase III subunit B
ENSG00000013523	1210.22	0.218565	0.142291	1.53605	0.124527	0.97918	ANGEL1	angel homolog 1
ENSG00000013561	1385.19	0.121912	0.121026	1.00732	0.313779	0.999937	RNF14	ring finger protein 14
ENSG00000013563	843.659	0.184847	0.140511	1.31554	0.18833	0.999937	DNASE1L1	deoxyribonuclease 1 like 1
ENSG00000013573	3489.88	-0.146622	0.138993	-1.05489	0.291475	0.999937	DDX11	DEAD/H-box helicase 11
ENSG00000013583	1093.95	-0.20445	0.130769	-1.56344	0.117949	0.97918	HEBP1	heme binding protein 1
ENSG00000013588	14.8522	0.964509	0.973806	0.990453	0.321953	0.999937	GPRC5A	G protein-coupled receptor class C group 5 member A
ENSG00000013619	7.45681	-0.512759	1.19891	-0.427688	0.668879	0.999937	MAMLD1	mastermind like domain containing 1
ENSG00000013725	407.313	0.288695	0.181817	1.58783	0.112324	0.97918	CD6	CD6 molecule
ENSG00000013810	5355.69	0.000864107	0.111986	0.00771622	0.993843	0.999937	TACC3	transforming acidic coiled-coil containing protein 3
ENSG00000014123	1300.13	0.190596	0.136354	1.39781	0.162171	0.999937	UFL1	UFM1 specific ligase 1
ENSG00000014138	2096.75	0.023154	0.149404	0.154976	0.876841	0.999937	POLA2	DNA polymerase alpha 2, accessory subunit
ENSG00000014164	1089.09	0.0716644	0.158594	0.451873	0.651361	0.999937	ZC3H3	zinc finger CCCH-type containing 3
ENSG00000014216	5342.85	0.00796018	0.128783	0.0618107	0.950714	0.999937	CAPN1	calpain 1
ENSG00000014257	15.394	1.99446	0.965295	2.06617	0.0388125	0.877352	ACP3	acid phosphatase 3
ENSG00000014641	7164.25	-0.0535608	0.109514	-0.489075	0.624788	0.999937	MDH1	malate dehydrogenase 1
ENSG00000014824	3263.13	0.156087	0.107234	1.45557	0.145513	0.999937	SLC30A9	solute carrier family 30 member 9
ENSG00000014914	8.27169	-2.4371	1.11554	-2.18469	0.0289115	0.843396	MTMR11	myotubularin related protein 11
ENSG00000014919	1346.22	0.202471	0.131426	1.54057	0.123421	0.97918	COX15	cytochrome c oxidase assembly homolog COX15
ENSG00000015133	932.313	-0.0174654	0.148705	-0.11745	0.906504	0.999937	CCDC88C	coiled-coil domain containing 88C
ENSG00000015153	347.551	-0.107368	0.186661	-0.575202	0.565154	0.999937	YAF2	YY1 associated factor 2
ENSG00000015171	1924.15	0.0365334	0.12172	0.300143	0.764068	0.999937	ZMYND11	zinc finger MYND-type containing 11
ENSG00000015285	372.939	0.112657	0.210802	0.534423	0.593049	0.999937	WAS	WASP actin nucleation promoting factor
ENSG00000015413	25.3217	-0.416711	0.583611	-0.714021	0.475214	0.999937	DPEP1	dipeptidase 1
ENSG00000015475	3742.78	-0.0782179	0.117705	-0.664522	0.506356	0.999937	BID	BH3 interacting domain death agonist
ENSG00000015479	13671.6	0.0858394	0.115645	0.742266	0.457926	0.999937	MATR3	matrin 3
ENSG00000015532	615.279	0.0896318	0.159281	0.562727	0.573621	0.999937	XYLT2	xylosyltransferase 2
ENSG00000015568	299.878	-0.308812	0.254316	-1.21429	0.224638	0.999937	RGPD5	RANBP2 like and GRIP domain containing 5
ENSG00000015676	2602.04	0.0993138	0.10734	0.925225	0.354849	0.999937	NUDCD3	NudC domain containing 3
ENSG00000016391	53.228	0.0501576	0.420544	0.119268	0.905063	0.999937	CHDH	choline dehydrogenase
ENSG00000016864	1543.71	0.0121688	0.118902	0.102343	0.918485	0.999937	GLT8D1	glycosyltransferase 8 domain containing 1
ENSG00000017260	2613.23	0.318515	0.125629	2.53536	0.0112332	0.668659	ATP2C1	ATPase secretory pathway Ca2+ transporting 1
ENSG00000017483	1668.28	0.170343	0.133518	1.2758	0.202027	0.999937	SLC38A5	solute carrier family 38 member 5
ENSG00000017797	3005.42	-0.0342373	0.10661	-0.321144	0.748101	0.999937	RALBP1	ralA binding protein 1
ENSG00000018189	749.943	-0.0468793	0.152451	-0.307505	0.758459	0.999937	RUFY3	RUN and FYVE domain containing 3
ENSG00000018280	63.5582	-0.0268736	0.39527	-0.0679881	0.945795	0.999937	SLC11A1	solute carrier family 11 member 1
ENSG00000018408	61.4328	-0.349797	0.49301	-0.709512	0.478007	0.999937	WWTR1	WW domain containing transcription regulator 1
ENSG00000018510	2294.25	0.199096	0.127589	1.56045	0.118654	0.97918	AGPS	alkylglycerone phosphate synthase
ENSG00000018610	567.371	-0.112475	0.147978	-0.760081	0.447206	0.999937	CXorf56	chromosome X open reading frame 56
ENSG00000018699	1644.52	0.0789494	0.130403	0.605428	0.544895	0.999937	TTC27	tetratricopeptide repeat domain 27
ENSG00000018869	201.073	0.429189	0.257185	1.6688	0.0951574	0.967992	ZNF582	zinc finger protein 582
ENSG00000019102	16.0808	-0.463015	0.710457	-0.651714	0.514586	0.999937	VSIG2	V-set and immunoglobulin domain containing 2
ENSG00000019144	229.308	-0.387105	0.256587	-1.50867	0.131384	0.986697	PHLDB1	pleckstrin homology like domain family B member 1
ENSG00000019485	294.133	0.390361	0.307494	1.26949	0.204266	0.999937	PRDM11	PR/SET domain 11
ENSG00000019582	33457.1	0.0625305	0.0999225	0.62579	0.531453	0.999937	CD74	CD74 molecule
ENSG00000019991	269.927	0.152151	0.253406	0.600423	0.548225	0.999937	HGF	hepatocyte growth factor
ENSG00000019995	690.935	0.143684	0.162302	0.885292	0.375999	0.999937	ZRANB1	zinc finger RANBP2-type containing 1
ENSG00000020129	1447.21	0.00387642	0.14065	0.0275608	0.978012	0.999937	NCDN	neurochondrin
ENSG00000020181	320.647	-0.276251	0.214324	-1.28894	0.19742	0.999937	ADGRA2	adhesion G protein-coupled receptor A2
ENSG00000020256	735.244	0.0480132	0.170211	0.282081	0.777882	0.999937	ZFP64	ZFP64 zinc finger protein
ENSG00000020426	700.253	-0.338047	0.149142	-2.26661	0.0234139	0.803307	MNAT1	MNAT1 component of CDK activating kinase
ENSG00000020577	33.2742	0.836184	0.630841	1.32551	0.185003	0.999937	SAMD4A	sterile alpha motif domain containing 4A
ENSG00000020633	5448.24	0.106149	0.115568	0.9185	0.358357	0.999937	RUNX3	RUNX family transcription factor 3
ENSG00000020922	1558.3	0.0088995	0.125874	0.0707014	0.943635	0.999937	MRE11	MRE11 homolog, double strand break repair nuclease
ENSG00000021300	177.641	-0.151029	0.292501	-0.516336	0.60562	0.999937	PLEKHB1	pleckstrin homology domain containing B1
ENSG00000021355	12406.7	-0.0574705	0.0954921	-0.601835	0.547284	0.999937	SERPINB1	serpin family B member 1
ENSG00000021574	934.607	0.164802	0.152647	1.07963	0.280309	0.999937	SPAST	spastin
ENSG00000021762	571.105	-0.0505641	0.185534	-0.272533	0.785212	0.999937	OSBPL5	oxysterol binding protein like 5
ENSG00000021776	1744.46	0.0395687	0.121094	0.326759	0.74385	0.999937	AQR	aquarius intron-binding spliceosomal factor
ENSG00000021826	52.3508	0.849661	0.474119	1.79208	0.0731194	0.933027	CPS1	carbamoyl-phosphate synthase 1
ENSG00000022267	1106.62	0.144756	0.133789	1.08197	0.279264	0.999937	FHL1	four and a half LIM domains 1
ENSG00000022277	4572.06	-0.0566038	0.102596	-0.551716	0.581143	0.999937	RTF2	replication termination factor 2
ENSG00000022556	1243.67	0.0607771	0.138423	0.439069	0.660612	0.999937	NLRP2	NLR family pyrin domain containing 2
ENSG00000022567	154.746	0.129592	0.2768	0.468177	0.639658	0.999937	SLC45A4	solute carrier family 45 member 4
ENSG00000022840	6744.4	0.208991	0.137567	1.51919	0.128714	0.986697	RNF10	ring finger protein 10
ENSG00000022976	463.55	0.100347	0.175811	0.570765	0.568159	0.999937	ZNF839	zinc finger protein 839
ENSG00000023041	2648.12	-0.126863	0.112326	-1.12942	0.258723	0.999937	ZDHHC6	zinc finger DHHC-type palmitoyltransferase 6
ENSG00000023171	215.524	-0.191105	0.225956	-0.845759	0.397687	0.999937	GRAMD1B	GRAM domain containing 1B
ENSG00000023191	6902.46	-0.0810981	0.103327	-0.784869	0.43253	0.999937	RNH1	ribonuclease/angiogenin inhibitor 1
ENSG00000023228	2320.57	0.0206212	0.131401	0.156933	0.875298	0.999937	NDUFS1	NADH:ubiquinone oxidoreductase core subunit S1
ENSG00000023287	2123	0.201876	0.123581	1.63355	0.102353	0.967992	RB1CC1	RB1 inducible coiled-coil 1
ENSG00000023318	2100.06	0.0191847	0.126669	0.151455	0.879617	0.999937	ERP44	endoplasmic reticulum protein 44
ENSG00000023330	1539.13	0.00221657	0.11558	0.0191778	0.984699	0.999937	ALAS1	5'-aminolevulinate synthase 1
ENSG00000023445	272.642	0.255094	0.250395	1.01876	0.308315	0.999937	BIRC3	baculoviral IAP repeat containing 3
ENSG00000023516	506.805	-0.120691	0.178951	-0.674437	0.500033	0.999937	AKAP11	A-kinase anchoring protein 11
ENSG00000023572	725.674	0.0443824	0.18368	0.241629	0.809067	0.999937	GLRX2	glutaredoxin 2
ENSG00000023608	527.607	0.00656365	0.172314	0.0380913	0.969615	0.999937	SNAPC1	small nuclear RNA activating complex polypeptide 1
ENSG00000023697	1905.59	-0.0899177	0.134703	-0.667525	0.504437	0.999937	DERA	deoxyribose-phosphate aldolase
ENSG00000023734	6446.18	-0.189031	0.0986178	-1.91681	0.0552625	0.908909	STRAP	serine/threonine kinase receptor associated protein
ENSG00000023839	77.5738	0.0441111	0.554476	0.0795547	0.936591	0.999937	ABCC2	ATP binding cassette subfamily C member 2
ENSG00000023892	4919.74	-0.0688399	0.105182	-0.654483	0.5128	0.999937	DEF6	DEF6 guanine nucleotide exchange factor
ENSG00000023902	3069.69	-0.0513413	0.113727	-0.451444	0.651669	0.999937	PLEKHO1	pleckstrin homology domain containing O1
ENSG00000023909	1677.4	0.0122648	0.125893	0.0974226	0.922391	0.999937	GCLM	glutamate-cysteine ligase modifier subunit
ENSG00000024048	1025.83	0.19601	0.145432	1.34778	0.177731	0.999937	UBR2	ubiquitin protein ligase E3 component n-recognin 2
ENSG00000024422	2631.56	0.268601	0.132102	2.03329	0.0420234	0.892328	EHD2	EH domain containing 2
ENSG00000024526	429.687	0.0466101	0.271698	0.171551	0.86379	0.999937	DEPDC1	DEP domain containing 1
ENSG00000024862	991.543	-0.0748522	0.131677	-0.568455	0.569726	0.999937	CCDC28A	coiled-coil domain containing 28A
ENSG00000025039	1199.26	-0.0674877	0.140271	-0.481122	0.63043	0.999937	RRAGD	Ras related GTP binding D
ENSG00000025156	1062.69	0.108262	0.165435	0.654409	0.512848	0.999937	HSF2	heat shock transcription factor 2
ENSG00000025293	2410.49	-0.0758519	0.117751	-0.64417	0.519465	0.999937	PHF20	PHD finger protein 20
ENSG00000025423	62.9503	-0.381437	0.420686	-0.906703	0.364564	0.999937	HSD17B6	hydroxysteroid 17-beta dehydrogenase 6
ENSG00000025434	706.93	0.0410797	0.153918	0.266893	0.789552	0.999937	NR1H3	nuclear receptor subfamily 1 group H member 3
ENSG00000025708	626.352	-0.0763256	0.164595	-0.463718	0.64285	0.999937	TYMP	thymidine phosphorylase
ENSG00000025770	3754.45	-0.207163	0.107794	-1.92185	0.0546251	0.907448	NCAPH2	non-SMC condensin II complex subunit H2
ENSG00000025772	2574.83	-0.174667	0.106933	-1.63342	0.102381	0.967992	TOMM34	translocase of outer mitochondrial membrane 34
ENSG00000025796	2232.44	0.281376	0.122094	2.30458	0.0211903	0.785224	SEC63	SEC63 homolog, protein translocation regulator
ENSG00000025800	1628.58	-0.0159838	0.121159	-0.131925	0.895044	0.999937	KPNA6	karyopherin subunit alpha 6
ENSG00000026025	5050.62	-0.0493338	0.0951798	-0.518323	0.604233	0.999937	VIM	vimentin
ENSG00000026036	333.722	-0.167049	0.255772	-0.653115	0.513682	0.999937	RTEL1-TNFRSF6B	RTEL1-TNFRSF6B readthrough (NMD candidate)
ENSG00000026103	220.033	0.0730228	0.265567	0.27497	0.783339	0.999937	FAS	Fas cell surface death receptor
ENSG00000026297	2893.85	-0.0567407	0.112454	-0.504568	0.613862	0.999937	RNASET2	ribonuclease T2
ENSG00000026508	4254.04	0.147405	0.121238	1.21583	0.22405	0.999937	CD44	CD44 molecule (Indian blood group)
ENSG00000026559	15.6577	-0.371718	0.763855	-0.486635	0.626517	0.999937	KCNG1	potassium voltage-gated channel modifier subfamily G member 1
ENSG00000026652	413.592	0.161871	0.212663	0.761164	0.446559	0.999937	AGPAT4	1-acylglycerol-3-phosphate O-acyltransferase 4
ENSG00000026751	17.1556	-0.339935	0.793939	-0.428162	0.668533	0.999937	SLAMF7	SLAM family member 7
ENSG00000026950	573.249	0.180758	0.150389	1.20194	0.229386	0.999937	BTN3A1	butyrophilin subfamily 3 member A1
ENSG00000027001	1126.34	0.140866	0.160596	0.877147	0.380407	0.999937	MIPEP	mitochondrial intermediate peptidase
ENSG00000027075	1649.27	0.304082	0.137698	2.20832	0.0272222	0.829411	PRKCH	protein kinase C eta
ENSG00000027697	1436.56	0.192001	0.136017	1.41159	0.15807	0.999937	IFNGR1	interferon gamma receptor 1
ENSG00000027847	1198.57	0.00338386	0.142903	0.0236794	0.981108	0.999937	B4GALT7	beta-1,4-galactosyltransferase 7
ENSG00000027869	144.038	-0.359748	0.284293	-1.26541	0.205723	0.999937	SH2D2A	SH2 domain containing 2A
ENSG00000028116	1345.75	-0.137252	0.13078	-1.04949	0.293953	0.999937	VRK2	VRK serine/threonine kinase 2
ENSG00000028137	1617.88	0.150547	0.143903	1.04617	0.295481	0.999937	TNFRSF1B	TNF receptor superfamily member 1B
ENSG00000028203	1668.32	0.0241294	0.123013	0.196154	0.84449	0.999937	VEZT	vezatin, adherens junctions transmembrane protein
ENSG00000028277	365.103	-0.0114233	0.211678	-0.0539653	0.956963	0.999937	POU2F2	POU class 2 homeobox 2
ENSG00000028310	1593.51	-0.0589561	0.126569	-0.465801	0.641358	0.999937	BRD9	bromodomain containing 9
ENSG00000028528	4235.11	-0.0179053	0.113601	-0.157615	0.87476	0.999937	SNX1	sorting nexin 1
ENSG00000028839	636.096	-0.0781963	0.147305	-0.530846	0.595526	0.999937	TBPL1	TATA-box binding protein like 1
ENSG00000029153	739.966	0.0835942	0.170821	0.489367	0.624582	0.999937	ARNTL2	aryl hydrocarbon receptor nuclear translocator like 2
ENSG00000029363	5977.31	0.185445	0.103013	1.80021	0.0718272	0.932687	BCLAF1	BCL2 associated transcription factor 1
ENSG00000029364	1251.78	0.0927356	0.136427	0.679747	0.496664	0.999937	SLC39A9	solute carrier family 39 member 9
ENSG00000029534	185.298	-0.729899	0.260513	-2.80178	0.00508217	0.501735	ANK1	ankyrin 1
ENSG00000029639	821.545	0.0871172	0.160753	0.541932	0.587865	0.999937	TFB1M	transcription factor B1, mitochondrial
ENSG00000029725	2785.09	-0.0152871	0.113306	-0.134919	0.892676	0.999937	RABEP1	rabaptin, RAB GTPase binding effector protein 1
ENSG00000029993	1816.38	-0.166071	0.135983	-1.22126	0.221987	0.999937	HMGB3	high mobility group box 3
ENSG00000030066	2729.24	0.12135	0.131739	0.921142	0.356976	0.999937	NUP160	nucleoporin 160
ENSG00000030110	2415.92	-0.0170502	0.115625	-0.147461	0.882768	0.999937	BAK1	BCL2 antagonist/killer 1
ENSG00000030419	317.365	-0.161577	0.198413	-0.814349	0.415445	0.999937	IKZF2	IKAROS family zinc finger 2
ENSG00000030582	5318.69	0.175547	0.104193	1.68482	0.0920236	0.967992	GRN	granulin precursor
ENSG00000031003	1175.33	0.16348	0.155356	1.05229	0.292667	0.999937	FAM13B	family with sequence similarity 13 member B
ENSG00000031081	154.561	0.391219	0.324533	1.20548	0.228017	0.999937	ARHGAP31	Rho GTPase activating protein 31
ENSG00000031691	436.34	0.118229	0.212502	0.556367	0.57796	0.999937	CENPQ	centromere protein Q
ENSG00000031698	2809.47	-0.000202442	0.107946	-0.0018754	0.998504	0.999937	SARS1	seryl-tRNA synthetase 1
ENSG00000031823	217.727	-0.328352	0.278283	-1.17992	0.238031	0.999937	RANBP3	RAN binding protein 3
ENSG00000032219	1440.93	-0.22361	0.123202	-1.81498	0.0695264	0.928175	ARID4A	AT-rich interaction domain 4A
ENSG00000032389	1659.33	-0.062539	0.117727	-0.531219	0.595267	0.999937	EIPR1	EARP complex and GARP complex interacting protein 1
ENSG00000032444	448.321	-0.049337	0.203093	-0.242928	0.808061	0.999937	PNPLA6	patatin like phospholipase domain containing 6
ENSG00000032742	497.948	-0.101389	0.162318	-0.624633	0.532212	0.999937	IFT88	intraflagellar transport 88
ENSG00000033011	2130.67	0.184715	0.12236	1.50961	0.131143	0.986697	ALG1	ALG1 chitobiosyldiphosphodolichol beta-mannosyltransferase
ENSG00000033030	843.671	-0.108179	0.151793	-0.712674	0.476048	0.999937	ZCCHC8	zinc finger CCHC-type containing 8
ENSG00000033050	2232.96	0.146276	0.128412	1.13912	0.254655	0.999937	ABCF2	ATP binding cassette subfamily F member 2
ENSG00000033100	2450.1	0.0650814	0.14922	0.436144	0.662732	0.999937	CHPF2	chondroitin polymerizing factor 2
ENSG00000033122	18.0832	0.104554	0.750615	0.139291	0.889221	0.999937	LRRC7	leucine rich repeat containing 7
ENSG00000033170	446.432	0.12331	0.193734	0.636491	0.524456	0.999937	FUT8	fucosyltransferase 8
ENSG00000033178	1543.98	0.030115	0.135642	0.222018	0.8243	0.999937	UBA6	ubiquitin like modifier activating enzyme 6
ENSG00000033327	231.466	-0.0718785	0.248506	-0.289243	0.772395	0.999937	GAB2	GRB2 associated binding protein 2
ENSG00000033627	1383.03	-0.0447598	0.152293	-0.293907	0.768829	0.999937	ATP6V0A1	ATPase H+ transporting V0 subunit a1
ENSG00000033800	3129.49	0.0193952	0.125212	0.154899	0.876901	0.999937	PIAS1	protein inhibitor of activated STAT 1
ENSG00000033867	414.666	-0.0753034	0.183296	-0.41083	0.681197	0.999937	SLC4A7	solute carrier family 4 member 7
ENSG00000034053	225.974	-0.0680405	0.231281	-0.29419	0.768613	0.999937	APBA2	amyloid beta precursor protein binding family A member 2
ENSG00000034152	3995.94	-0.113329	0.110424	-1.02632	0.304743	0.999937	MAP2K3	mitogen-activated protein kinase kinase 3
ENSG00000034510	4296.65	-0.123369	0.12212	-1.01022	0.312389	0.999937	TMSB10	thymosin beta 10
ENSG00000034533	735.23	0.134963	0.189485	0.712265	0.476301	0.999937	ASTE1	asteroid homolog 1
ENSG00000034677	771.267	0.0524261	0.14929	0.35117	0.725461	0.999937	RNF19A	ring finger protein 19A, RBR E3 ubiquitin protein ligase
ENSG00000034693	1359.24	-0.0493536	0.153071	-0.322423	0.747132	0.999937	PEX3	peroxisomal biogenesis factor 3
ENSG00000034713	2446.19	-0.140441	0.120379	-1.16665	0.243352	0.999937	GABARAPL2	GABA type A receptor associated protein like 2
ENSG00000035115	922.912	-0.139234	0.144154	-0.965871	0.334109	0.999937	SH3YL1	SH3 and SYLF domain containing 1
ENSG00000035141	6643.39	-0.154139	0.108337	-1.42277	0.154802	0.999937	FAM136A	family with sequence similarity 136 member A
ENSG00000035403	1585.8	0.282497	0.15499	1.82268	0.0683522	0.928175	VCL	vinculin
ENSG00000035499	1027.93	-0.0898518	0.173695	-0.517295	0.60495	0.999937	DEPDC1B	DEP domain containing 1B
ENSG00000035664	92.0847	0.67719	0.379746	1.78327	0.0745422	0.936653	DAPK2	death associated protein kinase 2
ENSG00000035681	4196.76	0.130867	0.113017	1.15794	0.246889	0.999937	NSMAF	neutral sphingomyelinase activation associated factor
ENSG00000035687	1997.55	-0.0699658	0.114284	-0.612211	0.540398	0.999937	ADSS2	adenylosuccinate synthase 2
ENSG00000035720	1097.56	0.055411	0.135377	0.409309	0.682313	0.999937	STAP1	signal transducing adaptor family member 1
ENSG00000035862	199.815	-0.206142	0.269391	-0.765217	0.444143	0.999937	TIMP2	TIMP metallopeptidase inhibitor 2
ENSG00000035928	2163.84	-0.0829953	0.126391	-0.656654	0.511403	0.999937	RFC1	replication factor C subunit 1
ENSG00000036054	1425.76	0.133135	0.122166	1.08979	0.275807	0.999937	TBC1D23	TBC1 domain family member 23
ENSG00000036257	2937.8	0.0188012	0.1145	0.164202	0.869572	0.999937	CUL3	cullin 3
ENSG00000036448	206.383	-0.264302	0.217918	-1.21285	0.225186	0.999937	MYOM2	myomesin 2
ENSG00000036530	39.0004	-0.0563316	0.513778	-0.109642	0.912693	0.999937	CYP46A1	cytochrome P450 family 46 subfamily A member 1
ENSG00000036549	1997.57	0.00268281	0.127851	0.020984	0.983258	0.999937	ZZZ3	zinc finger ZZ-type containing 3
ENSG00000036672	26.6161	-0.779161	0.601272	-1.29585	0.195026	0.999937	USP2	ubiquitin specific peptidase 2
ENSG00000036828	42.3119	0.135184	0.475411	0.284353	0.77614	0.999937	CASR	calcium sensing receptor
ENSG00000037042	319.92	-0.072731	0.20781	-0.349987	0.726348	0.999937	TUBG2	tubulin gamma 2
ENSG00000037241	629.976	-0.102782	0.175182	-0.586714	0.557396	0.999937	RPL26L1	ribosomal protein L26 like 1
ENSG00000037280	91.0031	0.0718001	0.359184	0.199898	0.84156	0.999937	FLT4	fms related receptor tyrosine kinase 4
ENSG00000037474	4335.59	0.0848827	0.122887	0.690736	0.489732	0.999937	NSUN2	NOP2/Sun RNA methyltransferase 2
ENSG00000037637	1567.07	0.147211	0.135138	1.08934	0.276004	0.999937	FBXO42	F-box protein 42
ENSG00000037749	300.432	-0.0434979	0.228638	-0.190248	0.849115	0.999937	MFAP3	microfibril associated protein 3
ENSG00000037757	2281.56	0.0248734	0.112331	0.221428	0.824759	0.999937	MRI1	methylthioribose-1-phosphate isomerase 1
ENSG00000037897	1290.49	-0.112288	0.130395	-0.861141	0.38916	0.999937	METTL1	methyltransferase like 1
ENSG00000038002	597.161	0.306852	0.173394	1.76968	0.07678	0.942696	AGA	aspartylglucosaminidase
ENSG00000038210	1808.78	-0.0332136	0.131197	-0.253159	0.800145	0.999937	PI4K2B	phosphatidylinositol 4-kinase type 2 beta
ENSG00000038219	2165.76	-0.206076	0.178477	-1.15464	0.248238	0.999937	BOD1L1	biorientation of chromosomes in cell division 1 like 1
ENSG00000038274	7011.2	-0.00966067	0.111184	-0.0868887	0.93076	0.999937	MAT2B	methionine adenosyltransferase 2B
ENSG00000038358	3094.89	0.181278	0.139835	1.29637	0.194848	0.999937	EDC4	enhancer of mRNA decapping 4
ENSG00000038382	424.492	-0.313193	0.178717	-1.75245	0.0796965	0.945955	TRIO	trio Rho guanine nucleotide exchange factor
ENSG00000038532	1227.32	-0.1039	0.119951	-0.866187	0.386388	0.999937	CLEC16A	C-type lectin domain containing 16A
ENSG00000039068	22.3645	-0.55602	0.633506	-0.877687	0.380114	0.999937	CDH1	cadherin 1
ENSG00000039123	2730.69	0.19435	0.125682	1.54637	0.122016	0.97918	MTREX	Mtr4 exosome RNA helicase
ENSG00000039139	19.2349	-0.231071	1.19742	-0.192974	0.846979	0.999937	DNAH5	dynein axonemal heavy chain 5
ENSG00000039319	545.02	0.0908437	0.207048	0.438757	0.660838	0.999937	ZFYVE16	zinc finger FYVE-type containing 16
ENSG00000039523	421.698	0.399161	0.227953	1.75107	0.0799336	0.945955	RIPOR1	RHO family interacting cell polarization regulator 1
ENSG00000039560	222.514	0.804127	0.252436	3.18548	0.00144516	0.324819	RAI14	retinoic acid induced 14
ENSG00000039600	19.1186	-0.285223	0.681816	-0.418328	0.675707	0.999937	SOX30	SRY-box transcription factor 30
ENSG00000039650	2217.5	-0.174041	0.117241	-1.48448	0.137682	0.992016	PNKP	polynucleotide kinase 3'-phosphatase
ENSG00000040199	161.574	0.130334	0.294403	0.442707	0.657978	0.999937	PHLPP2	PH domain and leucine rich repeat protein phosphatase 2
ENSG00000040275	1475.26	-0.0766257	0.168908	-0.453653	0.650079	0.999937	SPDL1	spindle apparatus coiled-coil protein 1
ENSG00000040341	1614.99	0.136716	0.140147	0.975524	0.3293	0.999937	STAU2	staufen double-stranded RNA binding protein 2
ENSG00000040487	563.353	-0.0438147	0.155432	-0.28189	0.778028	0.999937	SLC66A1	solute carrier family 66 member 1
ENSG00000040531	704.183	0.166017	0.165298	1.00435	0.315209	0.999937	CTNS	cystinosin, lysosomal cystine transporter
ENSG00000040608	1495.91	-0.210193	0.122986	-1.70908	0.0874364	0.959244	RTN4R	reticulon 4 receptor
ENSG00000040633	1871.42	-0.00225961	0.116209	-0.0194443	0.984487	0.999937	PHF23	PHD finger protein 23
ENSG00000040933	1029.07	0.0956761	0.154341	0.619902	0.535322	0.999937	INPP4A	inositol polyphosphate-4-phosphatase type I A
ENSG00000041353	430.024	-0.336087	0.179812	-1.86911	0.0616076	0.910308	RAB27B	RAB27B, member RAS oncogene family
ENSG00000041357	7564.79	-0.114273	0.109694	-1.04175	0.297528	0.999937	PSMA4	proteasome 20S subunit alpha 4
ENSG00000041802	2301.58	0.0351119	0.122809	0.285906	0.77495	0.999937	LSG1	large 60S subunit nuclear export GTPase 1
ENSG00000041880	448.745	-0.258824	0.17265	-1.49912	0.133842	0.986697	PARP3	poly(ADP-ribose) polymerase family member 3
ENSG00000041982	10.805	2.45348	1.06643	2.30066	0.0214107	0.78631	TNC	tenascin C
ENSG00000041988	646.618	-0.249	0.148413	-1.67776	0.0933948	0.967992	THAP3	THAP domain containing 3
ENSG00000042062	1144.91	-0.0588205	0.158566	-0.370952	0.710673	0.999937	RIPOR3	RIPOR family member 3
ENSG00000042088	1731.82	-0.0251467	0.15648	-0.160702	0.872328	0.999937	TDP1	tyrosyl-DNA phosphodiesterase 1
ENSG00000042286	58.5019	-0.469915	0.417584	-1.12532	0.260454	0.999937	AIFM2	apoptosis inducing factor mitochondria associated 2
ENSG00000042317	253.878	0.0397331	0.255066	0.155776	0.87621	0.999937	SPATA7	spermatogenesis associated 7
ENSG00000042429	1466.59	0.177344	0.137091	1.29362	0.195795	0.999937	MED17	mediator complex subunit 17
ENSG00000042445	478.584	0.0699126	0.187514	0.372838	0.709269	0.999937	RETSAT	retinol saturase
ENSG00000042493	7996.63	0.142324	0.097021	1.46694	0.142393	0.999132	CAPG	capping actin protein, gelsolin like
ENSG00000042753	978.845	-0.0982539	0.127931	-0.768023	0.442473	0.999937	AP2S1	adaptor related protein complex 2 subunit sigma 1
ENSG00000042980	1892.6	0.445963	0.111833	3.98777	6.66965e-05	0.105514	ADAM28	ADAM metallopeptidase domain 28
ENSG00000043093	1742.57	0.177431	0.125913	1.40916	0.158787	0.999937	DCUN1D1	defective in cullin neddylation 1 domain containing 1
ENSG00000043143	659.868	0.186316	0.156032	1.19408	0.232445	0.999937	JADE2	jade family PHD finger 2
ENSG00000043462	2482.47	0.17995	0.105057	1.71288	0.0867339	0.957496	LCP2	lymphocyte cytosolic protein 2
ENSG00000043514	820.677	0.0237809	0.144616	0.164442	0.869383	0.999937	TRIT1	tRNA isopentenyltransferase 1
ENSG00000043591	61.8215	0.17476	0.421197	0.414912	0.678206	0.999937	ADRB1	adrenoceptor beta 1
ENSG00000044090	783.096	-0.127118	0.161471	-0.787248	0.431137	0.999937	CUL7	cullin 7
ENSG00000044115	2279.81	0.0917624	0.12891	0.711834	0.476568	0.999937	CTNNA1	catenin alpha 1
ENSG00000044446	737.404	0.319543	0.199818	1.59917	0.109782	0.974113	PHKA2	phosphorylase kinase regulatory subunit alpha 2
ENSG00000044459	1052.74	-0.0014486	0.152884	-0.00947518	0.99244	0.999937	CNTLN	centlein
ENSG00000044574	16681.7	0.320548	0.163831	1.95657	0.0503976	0.90142	HSPA5	heat shock protein family A (Hsp70) member 5
ENSG00000046604	1004.38	0.385634	0.153231	2.51669	0.0118465	0.682449	DSG2	desmoglein 2
ENSG00000046647	532.467	0.0737076	0.156025	0.472409	0.636635	0.999937	GEMIN8	gem nuclear organelle associated protein 8
ENSG00000046651	1501.41	0.0327239	0.13631	0.240069	0.810276	0.999937	OFD1	OFD1 centriole and centriolar satellite protein
ENSG00000046653	293.81	0.0508055	0.205812	0.246854	0.805021	0.999937	GPM6B	glycoprotein M6B
ENSG00000046889	318.49	0.108624	0.274658	0.395487	0.692483	0.999937	PREX2	phosphatidylinositol-3,4,5-trisphosphate dependent Rac exchange factor 2
ENSG00000047056	979.925	0.302331	0.145527	2.07749	0.0377568	0.877352	WDR37	WD repeat domain 37
ENSG00000047188	752.059	-0.123669	0.147062	-0.840933	0.400385	0.999937	YTHDC2	YTH domain containing 2
ENSG00000047230	998.538	0.108363	0.141211	0.767385	0.442853	0.999937	CTPS2	CTP synthase 2
ENSG00000047249	1711.06	-0.0122433	0.119589	-0.102379	0.918456	0.999937	ATP6V1H	ATPase H+ transporting V1 subunit H
ENSG00000047315	3588.83	0.139757	0.12671	1.10297	0.270042	0.999937	POLR2B	RNA polymerase II subunit B
ENSG00000047346	496.941	0.433629	0.169579	2.5571	0.0105549	0.653591	FAM214A	family with sequence similarity 214 member A
ENSG00000047365	1122.77	0.167519	0.150276	1.11474	0.264962	0.999937	ARAP2	ArfGAP with RhoGAP domain, ankyrin repeat and PH domain 2
ENSG00000047410	6689.45	0.00244143	0.115647	0.021111	0.983157	0.999937	TPR	translocated promoter region, nuclear basket protein
ENSG00000047457	8.75617	-1.2625	1.05547	-1.19615	0.231638	0.999937	CP	ceruloplasmin
ENSG00000047578	223.663	-0.888272	0.272966	-3.25415	0.00113732	0.312492	KATNIP	katanin interacting protein
ENSG00000047579	1368.79	-0.121178	0.135646	-0.893338	0.371676	0.999937	DTNBP1	dystrobrevin binding protein 1
ENSG00000047597	40.719	-0.212464	0.689851	-0.307986	0.758093	0.999937	XK	X-linked Kx blood group
ENSG00000047621	536.438	0.145583	0.15675	0.928762	0.353013	0.999937	C12orf4	chromosome 12 open reading frame 4
ENSG00000047634	231.011	0.233549	0.212953	1.09671	0.272767	0.999937	SCML1	Scm polycomb group protein like 1
ENSG00000047644	824.697	0.388981	0.197265	1.97187	0.0486241	0.90142	WWC3	WWC family member 3
ENSG00000047648	11.3156	-0.2762	1.03501	-0.266856	0.78958	0.999937	ARHGAP6	Rho GTPase activating protein 6
ENSG00000047662	10.6341	0.24874	0.944603	0.263327	0.792298	0.999937	FAM184B	family with sequence similarity 184 member B
ENSG00000047849	2608.78	-0.0292163	0.130016	-0.224714	0.822202	0.999937	MAP4	microtubule associated protein 4
ENSG00000047932	1631.41	0.0929662	0.112457	0.826682	0.408418	0.999937	GOPC	golgi associated PDZ and coiled-coil motif containing
ENSG00000048028	591.64	0.568819	0.202585	2.8078	0.00498809	0.499075	USP28	ubiquitin specific peptidase 28
ENSG00000048052	535.753	0.0143502	0.169104	0.0848601	0.932373	0.999937	HDAC9	histone deacetylase 9
ENSG00000048140	1380.6	-0.0556813	0.134384	-0.414346	0.678621	0.999937	TSPAN17	tetraspanin 17
ENSG00000048162	2539.9	-0.228772	0.117112	-1.95345	0.0507665	0.90142	NOP16	NOP16 nucleolar protein
ENSG00000048342	51.9452	0.201671	0.433741	0.464959	0.641961	0.999937	CC2D2A	coiled-coil and C2 domain containing 2A
ENSG00000048392	1444.45	0.1896	0.150787	1.2574	0.208607	0.999937	RRM2B	ribonucleotide reductase regulatory TP53 inducible subunit M2B
ENSG00000048405	1145.62	0.102686	0.162575	0.631622	0.527634	0.999937	ZNF800	zinc finger protein 800
ENSG00000048471	737.001	-0.0772654	0.163094	-0.473749	0.635679	0.999937	SNX29	sorting nexin 29
ENSG00000048544	2851.84	-0.0702324	0.113646	-0.617992	0.536581	0.999937	MRPS10	mitochondrial ribosomal protein S10
ENSG00000048649	1415.28	-0.045857	0.130195	-0.352218	0.724675	0.999937	RSF1	remodeling and spacing factor 1
ENSG00000048707	1098.42	-0.0997231	0.162241	-0.614658	0.53878	0.999937	VPS13D	vacuolar protein sorting 13 homolog D
ENSG00000048740	11333.6	0.209613	0.0975835	2.14803	0.031711	0.860105	CELF2	CUGBP Elav-like family member 2
ENSG00000048828	1421.99	-0.118548	0.125975	-0.941038	0.346685	0.999937	FAM120A	family with sequence similarity 120A
ENSG00000048991	1348.87	-0.148946	0.130613	-1.14036	0.254136	0.999937	R3HDM1	R3H domain containing 1
ENSG00000049089	324.107	0.0901322	0.193723	0.465264	0.641742	0.999937	COL9A2	collagen type IX alpha 2 chain
ENSG00000049130	6.9942	4.2165	3.87558	1.08797	0.27661	0.999937	KITLG	KIT ligand
ENSG00000049167	631.404	0.0823099	0.153849	0.535003	0.592648	0.999937	ERCC8	ERCC excision repair 8, CSA ubiquitin ligase complex subunit
ENSG00000049192	45.9969	-0.457797	0.55916	-0.818722	0.412945	0.999937	ADAMTS6	ADAM metallopeptidase with thrombospondin type 1 motif 6
ENSG00000049239	846.563	0.257015	0.212241	1.21095	0.225913	0.999937	H6PD	hexose-6-phosphate dehydrogenase/glucose 1-dehydrogenase
ENSG00000049245	1759.08	-0.149447	0.129128	-1.15736	0.247126	0.999937	VAMP3	vesicle associated membrane protein 3
ENSG00000049246	531.329	0.201918	0.182002	1.10942	0.267248	0.999937	PER3	period circadian regulator 3
ENSG00000049247	22.0629	0.0119599	1.02561	0.0116612	0.990696	0.999937	UTS2	urotensin 2
ENSG00000049249	56.0002	-0.227503	0.433755	-0.524496	0.599934	0.999937	TNFRSF9	TNF receptor superfamily member 9
ENSG00000049323	95.2628	-0.525054	0.478298	-1.09776	0.272311	0.999937	LTBP1	latent transforming growth factor beta binding protein 1
ENSG00000049449	3208.96	0.0242068	0.114296	0.21179	0.832271	0.999937	RCN1	reticulocalbin 1
ENSG00000049540	3242.89	0.505095	0.142354	3.54816	0.000387934	0.218342	ELN	elastin
ENSG00000049541	4060.15	-0.205456	0.108753	-1.8892	0.0588654	0.910289	RFC2	replication factor C subunit 2
ENSG00000049618	3623.97	-0.173772	0.108139	-1.60694	0.108067	0.971718	ARID1B	AT-rich interaction domain 1B
ENSG00000049656	5288.52	0.0300832	0.115377	0.260738	0.794294	0.999937	CLPTM1L	CLPTM1 like
ENSG00000049759	253.489	0.271325	0.268565	1.01028	0.312363	0.999937	NEDD4L	NEDD4 like E3 ubiquitin protein ligase
ENSG00000049769	271.142	-0.0762637	0.221921	-0.343652	0.731108	0.999937	PPP1R3F	protein phosphatase 1 regulatory subunit 3F
ENSG00000049860	2876.41	0.148747	0.129473	1.14886	0.250615	0.999937	HEXB	hexosaminidase subunit beta
ENSG00000049883	538.152	-0.154039	0.178155	-0.864636	0.387239	0.999937	PTCD2	pentatricopeptide repeat domain 2
ENSG00000050130	1775.44	0.204692	0.129876	1.57605	0.115014	0.97918	JKAMP	JNK1/MAPK8 associated membrane protein
ENSG00000050327	93.4522	-0.174629	0.325379	-0.536694	0.591479	0.999937	ARHGEF5	Rho guanine nucleotide exchange factor 5
ENSG00000050344	1178.88	0.0978222	0.13909	0.703302	0.481868	0.999937	NFE2L3	nuclear factor, erythroid 2 like 3
ENSG00000050393	1695.1	-0.282804	0.120801	-2.34108	0.0192282	0.771885	MCUR1	mitochondrial calcium uniporter regulator 1
ENSG00000050405	737.778	0.168136	0.147517	1.13978	0.25438	0.999937	LIMA1	LIM domain and actin binding 1
ENSG00000050426	829.979	-0.18152	0.152712	-1.18864	0.23458	0.999937	LETMD1	LETM1 domain containing 1
ENSG00000050438	306.447	-0.79045	0.262991	-3.00562	0.00265041	0.399571	SLC4A8	solute carrier family 4 member 8
ENSG00000050555	118.203	-0.858125	0.367865	-2.33272	0.0196629	0.771885	LAMC3	laminin subunit gamma 3
ENSG00000050628	15.3171	0.320259	0.83563	0.383255	0.701531	0.999937	PTGER3	prostaglandin E receptor 3
ENSG00000050748	1716.64	0.0376169	0.153223	0.245505	0.806065	0.999937	MAPK9	mitogen-activated protein kinase 9
ENSG00000050767	131.959	-0.0129624	0.291619	-0.0444498	0.964546	0.999937	COL23A1	collagen type XXIII alpha 1 chain
ENSG00000050820	8.33886	-1.11126	1.24566	-0.892106	0.372336	0.999937	BCAR1	BCAR1 scaffold protein, Cas family member
ENSG00000051009	626.434	-0.222365	0.155258	-1.43224	0.152076	0.999937	FAM160A2	family with sequence similarity 160 member A2
ENSG00000051108	2109.5	0.263376	0.135027	1.95055	0.0511102	0.90142	HERPUD1	homocysteine inducible ER protein with ubiquitin like domain 1
ENSG00000051128	206.659	-0.120398	0.241057	-0.49946	0.617455	0.999937	HOMER3	homer scaffold protein 3
ENSG00000051180	1919.56	-0.171281	0.119927	-1.42821	0.15323	0.999937	RAD51	RAD51 recombinase
ENSG00000051341	1379.26	-0.0143492	0.126921	-0.113056	0.909986	0.999937	POLQ	DNA polymerase theta
ENSG00000051382	976.449	-0.105519	0.156547	-0.67404	0.500286	0.999937	PIK3CB	phosphatidylinositol-4,5-bisphosphate 3-kinase catalytic subunit beta
ENSG00000051523	5654.77	0.00506194	0.122946	0.041172	0.967159	0.999937	CYBA	cytochrome b-245 alpha chain
ENSG00000051596	2658.16	-0.0449494	0.105327	-0.426759	0.669555	0.999937	THOC3	THO complex 3
ENSG00000051620	1885.2	-0.211952	0.115882	-1.82904	0.0673944	0.928175	HEBP2	heme binding protein 2
ENSG00000051825	1950.61	-0.0328175	0.114774	-0.285932	0.77493	0.999937	MPHOSPH9	M-phase phosphoprotein 9
ENSG00000052126	1130.49	-0.0464701	0.152614	-0.304495	0.760751	0.999937	PLEKHA5	pleckstrin homology domain containing A5
ENSG00000052723	1671.88	0.253454	0.147575	1.71745	0.0858963	0.957496	SIKE1	suppressor of IKBKE 1
ENSG00000052749	2773.17	0.257775	0.132456	1.94612	0.0516402	0.90142	RRP12	ribosomal RNA processing 12 homolog
ENSG00000052795	1028.18	-0.0711295	0.148663	-0.478462	0.632321	0.999937	FNIP2	folliculin interacting protein 2
ENSG00000052802	9439.87	0.129856	0.0972453	1.33535	0.181763	0.999937	MSMO1	methylsterol monooxygenase 1
ENSG00000052841	1941.75	-0.117534	0.141601	-0.830038	0.406517	0.999937	TTC17	tetratricopeptide repeat domain 17
ENSG00000053254	4035.32	0.119828	0.100746	1.18941	0.23428	0.999937	FOXN3	forkhead box N3
ENSG00000053328	11.8215	-0.0172598	1.16524	-0.0148123	0.988182	0.999937	METTL24	methyltransferase like 24
ENSG00000053371	3378.09	-0.0681871	0.100473	-0.678661	0.497352	0.999937	AKR7A2	aldo-keto reductase family 7 member A2
ENSG00000053372	3344.75	-0.0631563	0.123438	-0.511645	0.6089	0.999937	MRTO4	MRT4 homolog, ribosome maturation factor
ENSG00000053438	81.9779	-0.347415	0.362589	-0.958151	0.337987	0.999937	NNAT	neuronatin
ENSG00000053501	842.627	-0.0857487	0.158758	-0.540122	0.589113	0.999937	USE1	unconventional SNARE in the ER 1
ENSG00000053524	137.744	-0.26046	0.314781	-0.827435	0.407991	0.999937	MCF2L2	MCF.2 cell line derived transforming sequence-like 2
ENSG00000053702	73.9846	0.0779263	0.34586	0.225312	0.821737	0.999937	NRIP2	nuclear receptor interacting protein 2
ENSG00000053747	22.333	-1.12693	0.955325	-1.17964	0.238145	0.999937	LAMA3	laminin subunit alpha 3
ENSG00000053770	2326.47	0.114436	0.133593	0.856602	0.391665	0.999937	AP5M1	adaptor related protein complex 5 subunit mu 1
ENSG00000053900	1909.05	0.1321	0.113265	1.16629	0.243496	0.999937	ANAPC4	anaphase promoting complex subunit 4
ENSG00000053918	239.349	0.0269119	0.257866	0.104364	0.91688	0.999937	KCNQ1	potassium voltage-gated channel subfamily Q member 1
ENSG00000054116	2504.25	-0.0577365	0.122235	-0.472342	0.636683	0.999937	TRAPPC3	trafficking protein particle complex 3
ENSG00000054118	5067.65	0.0351451	0.0979965	0.358637	0.719867	0.999937	THRAP3	thyroid hormone receptor associated protein 3
ENSG00000054148	1254.67	0.00248891	0.150619	0.0165245	0.986816	0.999937	PHPT1	phosphohistidine phosphatase 1
ENSG00000054219	1491.3	0.127592	0.117379	1.08701	0.277031	0.999937	LY75	lymphocyte antigen 75
ENSG00000054267	2778.31	0.0235685	0.11071	0.212885	0.831416	0.999937	ARID4B	AT-rich interaction domain 4B
ENSG00000054277	2899.8	0.000479722	0.110587	0.00433794	0.996539	0.999937	OPN3	opsin 3
ENSG00000054282	1504.2	0.0377088	0.11431	0.329882	0.741489	0.999937	SDCCAG8	SHH signaling and ciliogenesis regulator SDCCAG8
ENSG00000054356	26.6479	0.0127239	0.803993	0.0158258	0.987373	0.999937	PTPRN	protein tyrosine phosphatase receptor type N
ENSG00000054392	275.159	0.152138	0.226241	0.672461	0.50129	0.999937	HHAT	hedgehog acyltransferase
ENSG00000054523	752.703	0.0444857	0.177199	0.25105	0.801776	0.999937	KIF1B	kinesin family member 1B
ENSG00000054611	1178.08	0.0760049	0.128842	0.589906	0.555254	0.999937	TBC1D22A	TBC1 domain family member 22A
ENSG00000054654	76.0239	-0.207086	0.50973	-0.406265	0.684548	0.999937	SYNE2	spectrin repeat containing nuclear envelope protein 2
ENSG00000054690	58.2523	-0.28164	0.413323	-0.681405	0.495615	0.999937	PLEKHH1	pleckstrin homology, MyTH4 and FERM domain containing H1
ENSG00000054793	432.985	0.157834	0.183495	0.860154	0.389704	0.999937	ATP9A	ATPase phospholipid transporting 9A (putative)
ENSG00000054965	342.091	-0.527562	0.217018	-2.43096	0.0150591	0.725304	FAM168A	family with sequence similarity 168 member A
ENSG00000054967	1013.05	0.0188469	0.146128	0.128975	0.897377	0.999937	RELT	RELT TNF receptor
ENSG00000054983	584.278	0.0885393	0.183636	0.482146	0.629703	0.999937	GALC	galactosylceramidase
ENSG00000055044	8442.73	-0.0393137	0.111623	-0.352201	0.724687	0.999937	NOP58	NOP58 ribonucleoprotein
ENSG00000055070	1807.04	0.0600896	0.116871	0.514152	0.607145	0.999937	SZRD1	SUZ RNA binding domain containing 1
ENSG00000055118	804.678	-0.350426	0.158474	-2.21125	0.0270185	0.829312	KCNH2	potassium voltage-gated channel subfamily H member 2
ENSG00000055130	4882.36	0.0942871	0.118058	0.798649	0.424494	0.999937	CUL1	cullin 1
ENSG00000055147	1134.43	0.192093	0.14204	1.35238	0.176253	0.999937	FAM114A2	family with sequence similarity 114 member A2
ENSG00000055163	9394.88	-0.00275865	0.107147	-0.0257465	0.97946	0.999937	CYFIP2	cytoplasmic FMR1 interacting protein 2
ENSG00000055208	562.333	0.252237	0.162411	1.55307	0.120405	0.97918	TAB2	TGF-beta activated kinase 1 (MAP3K7) binding protein 2
ENSG00000055211	898.977	0.0076077	0.145872	0.0521532	0.958407	0.999937	GINM1	glycoprotein integral membrane 1
ENSG00000055332	2811.27	0.169042	0.13671	1.2365	0.216272	0.999937	EIF2AK2	eukaryotic translation initiation factor 2 alpha kinase 2
ENSG00000055483	1895.47	-0.0851181	0.119601	-0.711682	0.476662	0.999937	USP36	ubiquitin specific peptidase 36
ENSG00000055609	2001.25	0.200017	0.149215	1.34046	0.180096	0.999937	KMT2C	lysine methyltransferase 2C
ENSG00000055917	2028.69	-0.116002	0.107531	-1.07878	0.280688	0.999937	PUM2	pumilio RNA binding family member 2
ENSG00000055950	1240.58	-0.135572	0.12446	-1.08928	0.276029	0.999937	MRPL43	mitochondrial ribosomal protein L43
ENSG00000055955	76.3257	-0.281715	0.501994	-0.561192	0.574667	0.999937	ITIH4	inter-alpha-trypsin inhibitor heavy chain 4
ENSG00000056050	1374.36	-0.189016	0.139382	-1.3561	0.175067	0.999937	HPF1	histone PARylation factor 1
ENSG00000056097	3146.69	0.0746378	0.108675	0.686796	0.492211	0.999937	ZFR	zinc finger RNA binding protein
ENSG00000056277	426.624	-0.00446211	0.220178	-0.0202659	0.983831	0.999937	ZNF280C	zinc finger protein 280C
ENSG00000056558	103.619	-0.559739	0.364736	-1.53464	0.124871	0.97918	TRAF1	TNF receptor associated factor 1
ENSG00000056586	1366.58	0.238729	0.146518	1.62935	0.10324	0.967992	RC3H2	ring finger and CCCH-type domains 2
ENSG00000056736	38.1413	-0.505836	0.478227	-1.05773	0.290177	0.999937	IL17RB	interleukin 17 receptor B
ENSG00000056972	605.713	0.142587	0.168124	0.848106	0.396379	0.999937	TRAF3IP2	TRAF3 interacting protein 2
ENSG00000056998	219.875	-0.083959	0.313607	-0.26772	0.788915	0.999937	GYG2	glycogenin 2
ENSG00000057019	463.808	0.233561	0.192292	1.21461	0.224514	0.999937	DCBLD2	discoidin, CUB and LCCL domain containing 2
ENSG00000057252	1024.42	0.167837	0.178806	0.938656	0.347907	0.999937	SOAT1	sterol O-acyltransferase 1
ENSG00000057294	381.814	0.224086	0.179193	1.25053	0.211108	0.999937	PKP2	plakophilin 2
ENSG00000057593	16.5318	-0.487436	1.09458	-0.445316	0.656091	0.999937	F7	coagulation factor VII
ENSG00000057608	10091.4	-0.0528128	0.112154	-0.470895	0.637716	0.999937	GDI2	GDP dissociation inhibitor 2
ENSG00000057657	42.7208	-0.647653	0.595579	-1.08743	0.276845	0.999937	PRDM1	PR/SET domain 1
ENSG00000057663	1555.32	-0.0455111	0.127669	-0.356477	0.721483	0.999937	ATG5	autophagy related 5
ENSG00000057704	41.322	0.924042	0.575223	1.60641	0.108185	0.971718	TMCC3	transmembrane and coiled-coil domain family 3
ENSG00000057757	2054.26	-0.0839393	0.130587	-0.642787	0.520363	0.999937	PITHD1	PITH domain containing 1
ENSG00000057935	282.704	-0.00310053	0.197924	-0.0156653	0.987501	0.999937	MTA3	metastasis associated 1 family member 3
ENSG00000058056	983.723	-0.239025	0.154361	-1.54848	0.121506	0.97918	USP13	ubiquitin specific peptidase 13
ENSG00000058063	744.466	0.110269	0.203683	0.541374	0.588249	0.999937	ATP11B	ATPase phospholipid transporting 11B (putative)
ENSG00000058085	9.36187	0.493372	0.938154	0.525896	0.59896	0.999937	LAMC2	laminin subunit gamma 2
ENSG00000058091	276.088	-0.360858	0.256062	-1.40926	0.158759	0.999937	CDK14	cyclin dependent kinase 14
ENSG00000058262	5359.79	0.285968	0.135868	2.10474	0.0353135	0.877352	SEC61A1	SEC61 translocon subunit alpha 1
ENSG00000058272	3471.23	0.102547	0.114268	0.897421	0.369494	0.999937	PPP1R12A	protein phosphatase 1 regulatory subunit 12A
ENSG00000058335	8.44234	-0.178472	1.12421	-0.158754	0.873863	0.999937	RASGRF1	Ras protein specific guanine nucleotide releasing factor 1
ENSG00000058404	18.8337	0.689367	0.826663	0.833915	0.404329	0.999937	CAMK2B	calcium/calmodulin dependent protein kinase II beta
ENSG00000058453	2880.8	-0.138418	0.161643	-0.856321	0.39182	0.999937	CROCC	ciliary rootlet coiled-coil, rootletin
ENSG00000058600	2220.34	-0.0272506	0.112738	-0.241716	0.809	0.999937	POLR3E	RNA polymerase III subunit E
ENSG00000058668	977.753	0.133841	0.150108	0.89163	0.372591	0.999937	ATP2B4	ATPase plasma membrane Ca2+ transporting 4
ENSG00000058673	3635.71	0.0882747	0.0998535	0.884042	0.376673	0.999937	ZC3H11A	zinc finger CCCH-type containing 11A
ENSG00000058729	1613.2	0.0802865	0.145792	0.550691	0.581845	0.999937	RIOK2	RIO kinase 2
ENSG00000058799	652.275	-0.0544437	0.145165	-0.375046	0.707626	0.999937	YIPF1	Yip1 domain family member 1
ENSG00000058804	1599.65	0.31019	0.13312	2.33016	0.0197979	0.771885	NDC1	NDC1 transmembrane nucleoporin
ENSG00000058866	101.293	0.452666	0.392041	1.15464	0.248238	0.999937	DGKG	diacylglycerol kinase gamma
ENSG00000059122	1853.11	-0.189048	0.151136	-1.25084	0.210991	0.999937	FLYWCH1	FLYWCH-type zinc finger 1
ENSG00000059145	419.753	0.325135	0.179815	1.80816	0.0705813	0.929698	UNKL	unk like zinc finger
ENSG00000059377	2353.44	0.154722	0.117902	1.31229	0.189422	0.999937	TBXAS1	thromboxane A synthase 1
ENSG00000059378	959.501	0.0675558	0.167255	0.403908	0.68628	0.999937	PARP12	poly(ADP-ribose) polymerase family member 12
ENSG00000059573	5829.74	0.223885	0.145566	1.53803	0.124041	0.97918	ALDH18A1	aldehyde dehydrogenase 18 family member A1
ENSG00000059588	3151.34	0.0257748	0.10778	0.239143	0.810995	0.999937	TARBP1	TAR (HIV-1) RNA binding protein 1
ENSG00000059691	1270.87	0.178979	0.152178	1.17611	0.239549	0.999937	GATB	glutamyl-tRNA amidotransferase subunit B
ENSG00000059728	237.447	0.0568049	0.222875	0.254873	0.798821	0.999937	MXD1	MAX dimerization protein 1
ENSG00000059758	1332.09	0.214895	0.144099	1.49129	0.135884	0.990662	CDK17	cyclin dependent kinase 17
ENSG00000059769	411.901	-0.0545184	0.178969	-0.304625	0.760651	0.999937	DNAJC25	DnaJ heat shock protein family (Hsp40) member C25
ENSG00000059804	660.831	0.345962	0.17057	2.02827	0.0425325	0.892328	SLC2A3	solute carrier family 2 member 3
ENSG00000059915	250.022	-0.172349	0.211562	-0.814647	0.415274	0.999937	PSD	pleckstrin and Sec7 domain containing
ENSG00000060069	1850.59	-0.010542	0.140772	-0.0748871	0.940305	0.999937	CTDP1	CTD phosphatase subunit 1
ENSG00000060138	15685.5	-0.0949862	0.0928737	-1.02275	0.306428	0.999937	YBX3	Y-box binding protein 3
ENSG00000060140	124.099	0.185195	0.283623	0.652962	0.513781	0.999937	STYK1	serine/threonine/tyrosine kinase 1
ENSG00000060237	1092.5	-0.235209	0.179213	-1.31245	0.189368	0.999937	WNK1	WNK lysine deficient protein kinase 1
ENSG00000060339	4281.98	0.200422	0.10387	1.92954	0.0536634	0.90142	CCAR1	cell division cycle and apoptosis regulator 1
ENSG00000060491	3471.69	-0.0397347	0.104761	-0.37929	0.704473	0.999937	OGFR	opioid growth factor receptor
ENSG00000060558	6172.54	-0.0341356	0.110163	-0.309864	0.756664	0.999937	GNA15	G protein subunit alpha 15
ENSG00000060642	603.202	-0.0530519	0.153646	-0.345285	0.72988	0.999937	PIGV	phosphatidylinositol glycan anchor biosynthesis class V
ENSG00000060656	11.9788	1.40587	1.00169	1.40349	0.160471	0.999937	PTPRU	protein tyrosine phosphatase receptor type U
ENSG00000060688	5490.28	-0.0634113	0.116548	-0.54408	0.586387	0.999937	SNRNP40	small nuclear ribonucleoprotein U5 subunit 40
ENSG00000060749	586.027	0.286774	0.596501	0.48076	0.630687	0.999937	QSER1	glutamine and serine rich 1
ENSG00000060762	1148.5	-0.233393	0.137407	-1.69855	0.0894035	0.966705	MPC1	mitochondrial pyruvate carrier 1
ENSG00000060971	3808.92	-0.0475643	0.101363	-0.469247	0.638893	0.999937	ACAA1	acetyl-CoA acyltransferase 1
ENSG00000060982	8179.39	0.0382986	0.0945582	0.405027	0.685457	0.999937	BCAT1	branched chain amino acid transaminase 1
ENSG00000061273	1483.87	-0.152333	0.145139	-1.04956	0.293919	0.999937	HDAC7	histone deacetylase 7
ENSG00000061337	7.31533	-1.40379	1.06097	-1.32312	0.185795	0.999937	LZTS1	leucine zipper tumor suppressor 1
ENSG00000061656	59.1909	-0.176537	0.409456	-0.431151	0.666359	0.999937	SPAG4	sperm associated antigen 4
ENSG00000061676	71.6104	0.553933	0.369072	1.50088	0.133386	0.986697	NCKAP1	NCK associated protein 1
ENSG00000061794	3386.66	-0.125377	0.118761	-1.05571	0.2911	0.999937	MRPS35	mitochondrial ribosomal protein S35
ENSG00000061918	1397.57	0.0817799	0.14555	0.561868	0.574206	0.999937	GUCY1B1	guanylate cyclase 1 soluble subunit beta 1
ENSG00000061936	1242.3	-0.131094	0.141436	-0.926882	0.353988	0.999937	SFSWAP	splicing factor SWAP
ENSG00000061938	564.665	-0.385264	0.162706	-2.36786	0.0178915	0.760361	TNK2	tyrosine kinase non receptor 2
ENSG00000061987	1073	0.0853323	0.203256	0.419826	0.674612	0.999937	MON2	MON2 homolog, regulator of endosome-to-Golgi trafficking
ENSG00000062038	51.1063	0.198154	0.473162	0.418787	0.675372	0.999937	CDH3	cadherin 3
ENSG00000062194	4222.2	-0.00932604	0.11075	-0.0842082	0.932891	0.999937	GPBP1	GC-rich promoter binding protein 1
ENSG00000062282	186.516	-0.195363	0.2583	-0.756341	0.449445	0.999937	DGAT2	diacylglycerol O-acyltransferase 2
ENSG00000062370	347.259	0.17443	0.192601	0.905654	0.365119	0.999937	ZNF112	zinc finger protein 112
ENSG00000062485	6355.09	-0.0239932	0.108048	-0.222061	0.824267	0.999937	CS	citrate synthase
ENSG00000062524	40.7515	0.344021	0.462211	0.744295	0.456698	0.999937	LTK	leukocyte receptor tyrosine kinase
ENSG00000062582	742.603	0.0103194	0.184843	0.0558276	0.955479	0.999937	MRPS24	mitochondrial ribosomal protein S24
ENSG00000062598	1640.81	0.180568	0.118355	1.52564	0.127099	0.981934	ELMO2	engulfment and cell motility 2
ENSG00000062650	3408.92	0.136198	0.113607	1.19885	0.230587	0.999937	WAPL	WAPL cohesin release factor
ENSG00000062716	2016.2	0.125611	0.124343	1.01019	0.312403	0.999937	VMP1	vacuole membrane protein 1
ENSG00000062725	965.236	-0.163864	0.434145	-0.37744	0.705846	0.999937	APPBP2	amyloid beta precursor protein binding protein 2
ENSG00000062822	7307.23	-0.138705	0.111288	-1.24636	0.212631	0.999937	POLD1	DNA polymerase delta 1, catalytic subunit
ENSG00000063015	33.3908	-0.230977	0.528635	-0.436932	0.662161	0.999937	SEZ6	seizure related 6 homolog
ENSG00000063046	7056.6	-0.186731	0.104047	-1.79468	0.0727049	0.933027	EIF4B	eukaryotic translation initiation factor 4B
ENSG00000063127	29.8422	-0.113865	0.584139	-0.194928	0.84545	0.999937	SLC6A16	solute carrier family 6 member 16
ENSG00000063169	53.1418	-0.130833	0.478321	-0.273525	0.78445	0.999937	BICRA	BRD4 interacting chromatin remodeling complex associated protein
ENSG00000063176	874.006	-0.103842	0.155338	-0.668496	0.503817	0.999937	SPHK2	sphingosine kinase 2
ENSG00000063177	5991.91	-0.165977	0.120157	-1.38133	0.167177	0.999937	RPL18	ribosomal protein L18
ENSG00000063180	42.3409	0.0159836	0.575172	0.0277893	0.97783	0.999937	CA11	carbonic anhydrase 11
ENSG00000063241	2373	-0.26486	0.130325	-2.03229	0.0421238	0.892328	ISOC2	isochorismatase domain containing 2
ENSG00000063244	281.527	-0.474088	0.222213	-2.13348	0.0328852	0.865962	U2AF2	U2 small nuclear RNA auxiliary factor 2
ENSG00000063245	999.96	-0.2082	0.174651	-1.19209	0.233225	0.999937	EPN1	epsin 1
ENSG00000063322	2509.13	0.0837934	0.115318	0.726627	0.467454	0.999937	MED29	mediator complex subunit 29
ENSG00000063438	79.6671	0.196046	0.348296	0.562872	0.573522	0.999937	AHRR	aryl-hydrocarbon receptor repressor
ENSG00000063587	423.373	-0.00573644	0.185196	-0.0309749	0.97529	0.999937	ZNF275	zinc finger protein 275
ENSG00000063601	978.312	0.0427874	0.139157	0.307476	0.758481	0.999937	MTMR1	myotubularin related protein 1
ENSG00000063660	186.499	-0.53746	0.256287	-2.0971	0.0359846	0.877352	GPC1	glypican 1
ENSG00000063761	451.863	0.290426	0.179491	1.61805	0.105651	0.969873	ADCK1	aarF domain containing kinase 1
ENSG00000063854	924.86	-0.172451	0.143133	-1.20483	0.228268	0.999937	HAGH	hydroxyacylglutathione hydrolase
ENSG00000063978	3699.93	0.132982	0.117975	1.1272	0.259658	0.999937	RNF4	ring finger protein 4
ENSG00000064012	2893.46	0.0659331	0.131853	0.50005	0.61704	0.999937	CASP8	caspase 8
ENSG00000064042	99.2102	0.626746	0.897519	0.698309	0.484984	0.999937	LIMCH1	LIM and calponin homology domains 1
ENSG00000064102	2261.5	-0.0398856	0.126779	-0.314606	0.753061	0.999937	INTS13	integrator complex subunit 13
ENSG00000064115	6334.65	0.189306	0.105599	1.79269	0.0730227	0.933027	TM7SF3	transmembrane 7 superfamily member 3
ENSG00000064199	73.6977	-0.165675	0.409897	-0.404187	0.686075	0.999937	SPA17	sperm autoantigenic protein 17
ENSG00000064201	3732.08	0.000429037	0.107294	0.00399869	0.99681	0.999937	TSPAN32	tetraspanin 32
ENSG00000064225	908.87	0.139128	0.136658	1.01807	0.308643	0.999937	ST3GAL6	ST3 beta-galactoside alpha-2,3-sialyltransferase 6
ENSG00000064309	23.4525	0.0213846	0.85256	0.0250828	0.979989	0.999937	CDON	cell adhesion associated, oncogene regulated
ENSG00000064313	1764.21	0.122585	0.129575	0.946051	0.344123	0.999937	TAF2	TATA-box binding protein associated factor 2
ENSG00000064393	683.794	-0.0348275	0.168713	-0.206431	0.836454	0.999937	HIPK2	homeodomain interacting protein kinase 2
ENSG00000064419	3005.9	0.0270135	0.115195	0.234503	0.814595	0.999937	TNPO3	transportin 3
ENSG00000064489	36.5027	-0.933243	0.565995	-1.64885	0.0991774	0.967992	BORCS8-MEF2B	BORCS8-MEF2B readthrough
ENSG00000064490	1649.96	-0.0225889	0.130058	-0.173683	0.862114	0.999937	RFXANK	regulatory factor X associated ankyrin containing protein
ENSG00000064545	2212.09	-0.145123	0.123619	-1.17396	0.240412	0.999937	TMEM161A	transmembrane protein 161A
ENSG00000064547	872.936	-0.0723938	0.144955	-0.499422	0.617482	0.999937	LPAR2	lysophosphatidic acid receptor 2
ENSG00000064601	3204.26	0.172742	0.11064	1.5613	0.118453	0.97918	CTSA	cathepsin A
ENSG00000064607	3448.31	-0.00521318	0.101845	-0.0511872	0.959176	0.999937	SUGP2	SURP and G-patch domain containing 2
ENSG00000064651	505.972	0.154527	0.177772	0.869242	0.384715	0.999937	SLC12A2	solute carrier family 12 member 2
ENSG00000064652	31.1879	-0.66758	0.559695	-1.19276	0.232965	0.999937	SNX24	sorting nexin 24
ENSG00000064666	8668.04	-0.00669646	0.0947898	-0.0706454	0.94368	0.999937	CNN2	calponin 2
ENSG00000064687	623.47	-0.210301	0.167547	-1.25518	0.209415	0.999937	ABCA7	ATP binding cassette subfamily A member 7
ENSG00000064692	6.04215	2.05766	1.31697	1.56242	0.118188	0.97918	SNCAIP	synuclein alpha interacting protein
ENSG00000064703	1835.94	0.0872334	0.13436	0.649249	0.516177	0.999937	DDX20	DEAD-box helicase 20
ENSG00000064726	3355.66	0.185597	0.120602	1.53893	0.123821	0.97918	BTBD1	BTB domain containing 1
ENSG00000064763	2205.96	0.164498	0.112429	1.46313	0.143432	0.999937	FAR2	fatty acyl-CoA reductase 2
ENSG00000064787	5.64147	-0.5698	1.27656	-0.446357	0.65534	0.999937	BCAS1	brain enriched myelin associated protein 1
ENSG00000064886	12.4536	-0.369016	0.978857	-0.376987	0.706184	0.999937	CHI3L2	chitinase 3 like 2
ENSG00000064932	129.505	-0.16393	0.282406	-0.580476	0.561594	0.999937	SBNO2	strawberry notch homolog 2
ENSG00000064933	2166.18	0.0502157	0.121707	0.412595	0.679904	0.999937	PMS1	PMS1 homolog 1, mismatch repair system component
ENSG00000064961	6154.75	-0.146578	0.101138	-1.44928	0.147259	0.999937	HMG20B	high mobility group 20B
ENSG00000064989	546.347	-0.0252589	0.193996	-0.130203	0.896406	0.999937	CALCRL	calcitonin receptor like receptor
ENSG00000064995	1452.2	-0.121603	0.141943	-0.856704	0.391608	0.999937	TAF11	TATA-box binding protein associated factor 11
ENSG00000064999	614.281	-0.0861715	0.154111	-0.559153	0.576057	0.999937	ANKS1A	ankyrin repeat and sterile alpha motif domain containing 1A
ENSG00000065000	2385.35	0.0288009	0.137402	0.20961	0.833972	0.999937	AP3D1	adaptor related protein complex 3 subunit delta 1
ENSG00000065029	2144.24	-0.131255	0.114702	-1.14432	0.252493	0.999937	ZNF76	zinc finger protein 76
ENSG00000065054	113.94	0.0125824	0.300505	0.0418708	0.966602	0.999937	SLC9A3R2	SLC9A3 regulator 2
ENSG00000065057	1588.05	-0.298975	0.126902	-2.35594	0.0184758	0.767735	NTHL1	nth like DNA glycosylase 1
ENSG00000065060	477.639	-0.0439811	0.21492	-0.20464	0.837854	0.999937	UHRF1BP1	UHRF1 binding protein 1
ENSG00000065135	5204.9	-0.0620886	0.115906	-0.535679	0.59218	0.999937	GNAI3	G protein subunit alpha i3
ENSG00000065150	4715.04	0.0113701	0.118464	0.0959793	0.923537	0.999937	IPO5	importin 5
ENSG00000065154	3490.51	0.0697753	0.128975	0.540998	0.588509	0.999937	OAT	ornithine aminotransferase
ENSG00000065183	3131.55	0.0151857	0.136164	0.111525	0.9112	0.999937	WDR3	WD repeat domain 3
ENSG00000065243	1035.01	-0.048977	0.136819	-0.35797	0.720366	0.999937	PKN2	protein kinase N2
ENSG00000065268	7525.13	0.0167067	0.112202	0.148899	0.881634	0.999937	WDR18	WD repeat domain 18
ENSG00000065308	751.172	0.0333803	0.149462	0.223336	0.823274	0.999937	TRAM2	translocation associated membrane protein 2
ENSG00000065320	39.0846	-0.300652	0.529223	-0.568101	0.569966	0.999937	NTN1	netrin 1
ENSG00000065328	2345.86	0.0216204	0.144268	0.149863	0.880873	0.999937	MCM10	minichromosome maintenance 10 replication initiation factor
ENSG00000065357	1402.3	0.151899	0.137976	1.1009	0.270938	0.999937	DGKA	diacylglycerol kinase alpha
ENSG00000065361	8.46524	-0.338902	1.18296	-0.286486	0.774506	0.999937	ERBB3	erb-b2 receptor tyrosine kinase 3
ENSG00000065413	954.698	0.487702	0.387885	1.25734	0.208632	0.999937	ANKRD44	ankyrin repeat domain 44
ENSG00000065427	8834.82	-0.0260444	0.114168	-0.228123	0.819551	0.999937	KARS1	lysyl-tRNA synthetase 1
ENSG00000065457	1045.69	0.0685183	0.15772	0.43443	0.663976	0.999937	ADAT1	adenosine deaminase tRNA specific 1
ENSG00000065485	844.355	-0.0740772	0.177583	-0.41714	0.676576	0.999937	PDIA5	protein disulfide isomerase family A member 5
ENSG00000065491	426.763	0.253377	0.228103	1.1108	0.266654	0.999937	TBC1D22B	TBC1 domain family member 22B
ENSG00000065518	635.314	0.036644	0.166519	0.220059	0.825825	0.999937	NDUFB4	NADH:ubiquinone oxidoreductase subunit B4
ENSG00000065526	2731.11	0.161148	0.106061	1.51938	0.128667	0.986697	SPEN	spen family transcriptional repressor
ENSG00000065534	226.404	0.0826	0.254223	0.324911	0.745248	0.999937	MYLK	myosin light chain kinase
ENSG00000065548	4429.73	-0.127773	0.109556	-1.16628	0.2435	0.999937	ZC3H15	zinc finger CCCH-type containing 15
ENSG00000065559	1182.97	0.0749568	0.151315	0.495368	0.62034	0.999937	MAP2K4	mitogen-activated protein kinase kinase 4
ENSG00000065600	866.726	-0.0904156	0.148296	-0.609698	0.542062	0.999937	PACC1	proton activated chloride channel 1
ENSG00000065613	2931.42	0.022868	0.107483	0.21276	0.831514	0.999937	SLK	STE20 like kinase
ENSG00000065615	1644.48	-0.0272277	0.120329	-0.226277	0.820986	0.999937	CYB5R4	cytochrome b5 reductase 4
ENSG00000065621	91.8894	0.0694604	0.352638	0.196974	0.843848	0.999937	GSTO2	glutathione S-transferase omega 2
ENSG00000065665	193.936	0.359882	0.248504	1.4482	0.147562	0.999937	SEC61A2	SEC61 translocon subunit alpha 2
ENSG00000065675	1884.69	0.0872127	0.132452	0.658447	0.510251	0.999937	PRKCQ	protein kinase C theta
ENSG00000065717	36.0318	-0.239286	0.59981	-0.398936	0.68994	0.999937	TLE2	TLE family member 2, transcriptional corepressor
ENSG00000065802	326.547	-0.366768	0.218323	-1.67993	0.0929707	0.967992	ASB1	ankyrin repeat and SOCS box containing 1
ENSG00000065809	2432.78	-0.000415712	0.142603	-0.00291518	0.997674	0.999937	FAM107B	family with sequence similarity 107 member B
ENSG00000065833	299.354	-0.249652	0.209185	-1.19345	0.232692	0.999937	ME1	malic enzyme 1
ENSG00000065882	1249.93	-0.00206064	0.1283	-0.0160611	0.987186	0.999937	TBC1D1	TBC1 domain family member 1
ENSG00000065883	2569.61	0.138415	0.118602	1.16705	0.24319	0.999937	CDK13	cyclin dependent kinase 13
ENSG00000065911	2800.43	-0.0711107	0.125567	-0.566316	0.571179	0.999937	MTHFD2	methylenetetrahydrofolate dehydrogenase (NADP+ dependent) 2, methenyltetrahydrofolate cyclohydrolase
ENSG00000065923	1052.73	-0.127465	0.143843	-0.886139	0.375543	0.999937	SLC9A7	solute carrier family 9 member A7
ENSG00000065970	700.737	0.274345	0.181129	1.51464	0.129864	0.986697	FOXJ2	forkhead box J2
ENSG00000065978	3468.8	-0.336347	0.142279	-2.36399	0.0180792	0.760361	YBX1	Y-box binding protein 1
ENSG00000065989	26.9264	0.137834	0.579847	0.237707	0.812109	0.999937	PDE4A	phosphodiesterase 4A
ENSG00000066027	939.122	-0.137969	0.166101	-0.830633	0.406181	0.999937	PPP2R5A	protein phosphatase 2 regulatory subunit B'alpha
ENSG00000066044	4916.79	0.0419975	0.108407	0.387404	0.698457	0.999937	ELAVL1	ELAV like RNA binding protein 1
ENSG00000066056	1596.16	0.347093	0.142107	2.44248	0.0145867	0.725304	TIE1	tyrosine kinase with immunoglobulin like and EGF like domains 1
ENSG00000066084	1124.97	0.399442	0.127449	3.13413	0.00172366	0.342608	DIP2B	disco interacting protein 2 homolog B
ENSG00000066117	710.667	-0.069151	0.150685	-0.458912	0.646297	0.999937	SMARCD1	SWI/SNF related, matrix associated, actin dependent regulator of chromatin, subfamily d, member 1
ENSG00000066135	595.418	0.0983502	0.204396	0.481174	0.630393	0.999937	KDM4A	lysine demethylase 4A
ENSG00000066136	1954.89	0.0927612	0.112912	0.821532	0.411343	0.999937	NFYC	nuclear transcription factor Y subunit gamma
ENSG00000066185	24.8973	-0.373663	0.674824	-0.55372	0.579771	0.999937	ZMYND12	zinc finger MYND-type containing 12
ENSG00000066230	847.119	-0.0287524	0.143658	-0.200145	0.841367	0.999937	SLC9A3	solute carrier family 9 member A3
ENSG00000066279	894.162	0.0145156	0.228431	0.0635448	0.949333	0.999937	ASPM	assembly factor for spindle microtubules
ENSG00000066294	1513.68	0.159249	0.145013	1.09817	0.272129	0.999937	CD84	CD84 molecule
ENSG00000066322	2129.1	0.0849168	0.110607	0.767733	0.442646	0.999937	ELOVL1	ELOVL fatty acid elongase 1
ENSG00000066336	1940.04	0.0244528	0.131847	0.185464	0.852865	0.999937	SPI1	Spi-1 proto-oncogene
ENSG00000066379	1017.15	-0.177415	0.135903	-1.30545	0.191738	0.999937	POLR1H	RNA polymerase I subunit H
ENSG00000066382	269.855	0.103422	0.246384	0.419757	0.674663	0.999937	MPPED2	metallophosphoesterase domain containing 2
ENSG00000066422	891.465	0.175447	0.142198	1.23382	0.217269	0.999937	ZBTB11	zinc finger and BTB domain containing 11
ENSG00000066427	975.16	-0.0782975	0.127689	-0.613191	0.53975	0.999937	ATXN3	ataxin 3
ENSG00000066455	1199.16	-0.00535193	0.144328	-0.0370817	0.97042	0.999937	GOLGA5	golgin A5
ENSG00000066468	111.82	0.0973839	0.420207	0.231752	0.81673	0.999937	FGFR2	fibroblast growth factor receptor 2
ENSG00000066557	1131.38	0.132593	0.153866	0.861746	0.388827	0.999937	LRRC40	leucine rich repeat containing 40
ENSG00000066583	3167.91	-0.121048	0.107531	-1.1257	0.260291	0.999937	ISOC1	isochorismatase domain containing 1
ENSG00000066629	11.1621	-0.00918517	0.879189	-0.0104473	0.991664	0.999937	EML1	EMAP like 1
ENSG00000066651	1134.2	0.175887	0.132561	1.32684	0.184563	0.999937	TRMT11	tRNA methyltransferase 11 homolog
ENSG00000066654	2591.75	0.0930098	0.108241	0.859284	0.390184	0.999937	THUMPD1	THUMP domain containing 1
ENSG00000066697	1228.84	-0.0118569	0.120078	-0.0987433	0.921342	0.999937	MSANTD3	Myb/SANT DNA binding domain containing 3
ENSG00000066739	517.492	0.764865	0.251488	3.04136	0.0023551	0.393116	ATG2B	autophagy related 2B
ENSG00000066777	1179.27	0.0744654	0.204313	0.364467	0.715509	0.999937	ARFGEF1	ADP ribosylation factor guanine nucleotide exchange factor 1
ENSG00000066827	251.95	-0.0323109	0.233672	-0.138274	0.890023	0.999937	ZFAT	zinc finger and AT-hook domain containing
ENSG00000066855	353.276	-0.0263342	0.214618	-0.122703	0.902343	0.999937	MTFR1	mitochondrial fission regulator 1
ENSG00000066923	358.129	0.4471	0.206917	2.16077	0.0307133	0.853806	STAG3	stromal antigen 3
ENSG00000066926	2087.21	0.154147	0.120085	1.28364	0.199266	0.999937	FECH	ferrochelatase
ENSG00000066933	969.496	0.0133364	0.16911	0.0788621	0.937142	0.999937	MYO9A	myosin IXA
ENSG00000067048	810.345	-0.288537	1.1202	-0.257575	0.796735	0.999937	DDX3Y	DEAD-box helicase 3 Y-linked
ENSG00000067057	4130.99	0.0198954	0.135305	0.147042	0.883099	0.999937	PFKP	phosphofructokinase, platelet
ENSG00000067064	20124.5	-0.00802185	0.0964018	-0.0832127	0.933682	0.999937	IDI1	isopentenyl-diphosphate delta isomerase 1
ENSG00000067066	3643.24	0.123446	0.109483	1.12754	0.259516	0.999937	SP100	SP100 nuclear antigen
ENSG00000067082	2374.85	-0.052538	0.108459	-0.484406	0.628098	0.999937	KLF6	Kruppel like factor 6
ENSG00000067113	178.745	-0.423304	0.271392	-1.55975	0.118818	0.97918	PLPP1	phospholipid phosphatase 1
ENSG00000067167	8334.28	0.149987	0.107359	1.39706	0.162395	0.999937	TRAM1	translocation associated membrane protein 1
ENSG00000067177	404.688	0.489355	0.192912	2.53667	0.0111913	0.668659	PHKA1	phosphorylase kinase regulatory subunit alpha 1
ENSG00000067182	4480.13	0.16949	0.111029	1.52654	0.126875	0.980779	TNFRSF1A	TNF receptor superfamily member 1A
ENSG00000067191	447.253	0.240975	0.212189	1.13566	0.256099	0.999937	CACNB1	calcium voltage-gated channel auxiliary subunit beta 1
ENSG00000067208	235.92	0.405297	0.330974	1.22456	0.220741	0.999937	EVI5	ecotropic viral integration site 5
ENSG00000067221	480.984	0.150939	0.174194	0.8665	0.386216	0.999937	STOML1	stomatin like 1
ENSG00000067225	29447.1	-0.032644	0.102429	-0.3187	0.749954	0.999937	PKM	pyruvate kinase M1/2
ENSG00000067248	1328.86	-0.10854	0.170321	-0.637268	0.52395	0.999937	DHX29	DExH-box helicase 29
ENSG00000067334	4708.51	0.0281001	0.122362	0.229647	0.818366	0.999937	DNTTIP2	deoxynucleotidyltransferase terminal interacting protein 2
ENSG00000067365	771.342	-0.0352618	0.136675	-0.257997	0.796409	0.999937	METTL22	methyltransferase like 22
ENSG00000067369	1754.6	0.341651	0.113189	3.01841	0.00254107	0.398531	TP53BP1	tumor protein p53 binding protein 1
ENSG00000067445	2872.61	0.255194	0.116718	2.18641	0.0287855	0.843396	TRO	trophinin
ENSG00000067533	864.399	-0.340246	0.144527	-2.35421	0.0185619	0.767735	RRP15	ribosomal RNA processing 15 homolog
ENSG00000067560	23411.4	-0.223438	0.097412	-2.29374	0.0218056	0.789359	RHOA	ras homolog family member A
ENSG00000067596	1045.48	0.020345	0.128625	0.158173	0.87432	0.999937	DHX8	DEAH-box helicase 8
ENSG00000067601	76.2993	0.0478285	0.352994	0.135494	0.892221	0.999937	PMS2P4	PMS1 homolog 2, mismatch repair system component pseudogene 4
ENSG00000067606	357.042	-0.0475281	0.19364	-0.245445	0.806112	0.999937	PRKCZ	protein kinase C zeta
ENSG00000067646	200.237	-0.353689	3.951	-0.0895188	0.92867	0.999937	ZFY	zinc finger protein Y-linked
ENSG00000067704	2931.37	0.14601	0.132743	1.09994	0.271356	0.999937	IARS2	isoleucyl-tRNA synthetase 2, mitochondrial
ENSG00000067715	154.924	0.350353	0.39692	0.882678	0.37741	0.999937	SYT1	synaptotagmin 1
ENSG00000067798	15.4885	-0.172211	0.784336	-0.219562	0.826212	0.999937	NAV3	neuron navigator 3
ENSG00000067829	2316.62	-0.0308859	0.121527	-0.254148	0.799381	0.999937	IDH3G	isocitrate dehydrogenase (NAD(+)) 3 non-catalytic subunit gamma
ENSG00000067836	2222.15	-0.120031	0.105607	-1.13658	0.255713	0.999937	ROGDI	rogdi atypical leucine zipper
ENSG00000067900	4586.91	0.0449337	0.106391	0.422344	0.672774	0.999937	ROCK1	Rho associated coiled-coil containing protein kinase 1
ENSG00000067955	6298.22	0.0464922	0.101067	0.460012	0.645507	0.999937	CBFB	core-binding factor subunit beta
ENSG00000067992	1395.77	-0.222054	0.148827	-1.49203	0.135691	0.990286	PDK3	pyruvate dehydrogenase kinase 3
ENSG00000068001	1234.36	0.160389	0.126085	1.27207	0.203348	0.999937	HYAL2	hyaluronidase 2
ENSG00000068024	465.52	0.0527852	0.198336	0.26614	0.790132	0.999937	HDAC4	histone deacetylase 4
ENSG00000068028	5631.31	-0.123471	0.101269	-1.21924	0.222754	0.999937	RASSF1	Ras association domain family member 1
ENSG00000068078	71.4779	1.15402	0.398536	2.89564	0.00378392	0.45251	FGFR3	fibroblast growth factor receptor 3
ENSG00000068079	700.602	-0.00773989	0.148404	-0.0521541	0.958406	0.999937	IFI35	interferon induced protein 35
ENSG00000068097	680.335	-0.00285343	0.167888	-0.016996	0.98644	0.999937	HEATR6	HEAT repeat containing 6
ENSG00000068120	3815.61	0.018904	0.106097	0.178177	0.858584	0.999937	COASY	Coenzyme A synthase
ENSG00000068137	61.3802	0.0472745	0.489009	0.0966739	0.922985	0.999937	PLEKHH3	pleckstrin homology, MyTH4 and FERM domain containing H3
ENSG00000068305	1039.98	0.197218	0.139361	1.41516	0.157022	0.999937	MEF2A	myocyte enhancer factor 2A
ENSG00000068308	2493.82	0.107137	0.107458	0.997014	0.318758	0.999937	OTUD5	OTU deubiquitinase 5
ENSG00000068323	961.017	0.126164	0.162275	0.777469	0.436882	0.999937	TFE3	transcription factor binding to IGHM enhancer 3
ENSG00000068354	797.644	-0.142611	0.149838	-0.95177	0.341214	0.999937	TBC1D25	TBC1 domain family member 25
ENSG00000068366	1463.73	0.137033	0.133677	1.02511	0.305312	0.999937	ACSL4	acyl-CoA synthetase long chain family member 4
ENSG00000068383	1186.67	0.0549825	0.128881	0.426616	0.669659	0.999937	INPP5A	inositol polyphosphate-5-phosphatase A
ENSG00000068394	1156.73	0.0231305	0.135034	0.171293	0.863993	0.999937	GPKOW	G-patch domain and KOW motifs
ENSG00000068400	1881.32	0.164497	0.138367	1.18884	0.234503	0.999937	GRIPAP1	GRIP1 associated protein 1
ENSG00000068438	2494.03	0.0414086	0.132196	0.313237	0.754101	0.999937	FTSJ1	FtsJ RNA 2'-O-methyltransferase 1
ENSG00000068489	362.946	-0.0773356	0.204288	-0.378562	0.705013	0.999937	PRR11	proline rich 11
ENSG00000068615	6.48776	0.624855	1.53305	0.407588	0.683576	0.999937	REEP1	receptor accessory protein 1
ENSG00000068650	499.148	-0.100169	0.192238	-0.521067	0.60232	0.999937	ATP11A	ATPase phospholipid transporting 11A
ENSG00000068654	1074.28	0.52999	0.180853	2.9305	0.00338414	0.429619	POLR1A	RNA polymerase I subunit A
ENSG00000068697	4272.29	0.123053	0.105668	1.16453	0.24421	0.999937	LAPTM4A	lysosomal protein transmembrane 4 alpha
ENSG00000068724	2170.54	0.134455	0.15756	0.853354	0.393463	0.999937	TTC7A	tetratricopeptide repeat domain 7A
ENSG00000068745	2952.43	-0.0311918	0.10257	-0.304103	0.761049	0.999937	IP6K2	inositol hexakisphosphate kinase 2
ENSG00000068784	1182.28	0.0290874	0.13325	0.218292	0.827202	0.999937	SRBD1	S1 RNA binding domain 1
ENSG00000068796	2645.57	-0.0934697	0.103004	-0.907439	0.364175	0.999937	KIF2A	kinesin family member 2A
ENSG00000068831	4010.92	-0.020622	0.0998995	-0.206427	0.836457	0.999937	RASGRP2	RAS guanyl releasing protein 2
ENSG00000068878	863.541	-0.518567	0.149042	-3.47933	0.000502675	0.231305	PSME4	proteasome activator subunit 4
ENSG00000068885	754.36	0.131936	0.14986	0.880391	0.378647	0.999937	IFT80	intraflagellar transport 80
ENSG00000068903	2154.83	-0.0117999	0.124255	-0.0949653	0.924342	0.999937	SIRT2	sirtuin 2
ENSG00000068912	1370.62	0.139013	0.128967	1.07789	0.281081	0.999937	ERLEC1	endoplasmic reticulum lectin 1
ENSG00000068971	219.59	0.260853	0.308043	0.84681	0.397101	0.999937	PPP2R5B	protein phosphatase 2 regulatory subunit B'beta
ENSG00000068976	23.3235	-0.131296	0.596456	-0.220126	0.825773	0.999937	PYGM	glycogen phosphorylase, muscle associated
ENSG00000069020	1158.25	0.123244	0.135335	0.910661	0.362474	0.999937	MAST4	microtubule associated serine/threonine kinase family member 4
ENSG00000069188	165.114	-0.504141	0.258822	-1.94782	0.0514359	0.90142	SDK2	sidekick cell adhesion molecule 2
ENSG00000069248	1732.21	0.0851958	0.145	0.587559	0.556828	0.999937	NUP133	nucleoporin 133
ENSG00000069275	2707.64	-0.435696	0.126094	-3.45532	0.000549643	0.245738	NUCKS1	nuclear casein kinase and cyclin dependent kinase substrate 1
ENSG00000069329	7572.89	0.159451	0.105632	1.5095	0.131171	0.986697	VPS35	VPS35 retromer complex component
ENSG00000069345	3314.69	-0.0675978	0.108095	-0.625353	0.531739	0.999937	DNAJA2	DnaJ heat shock protein family (Hsp40) member A2
ENSG00000069399	338.604	0.245777	0.21573	1.13928	0.254586	0.999937	BCL3	BCL3 transcription coactivator
ENSG00000069424	4963.43	-0.0539369	0.105062	-0.513381	0.607685	0.999937	KCNAB2	potassium voltage-gated channel subfamily A regulatory beta subunit 2
ENSG00000069431	77.4576	-0.253868	0.362267	-0.700775	0.483443	0.999937	ABCC9	ATP binding cassette subfamily C member 9
ENSG00000069482	41.7131	-0.165738	0.465449	-0.356082	0.721779	0.999937	GAL	galanin and GMAP prepropeptide
ENSG00000069493	456.239	0.0158435	0.21393	0.0740592	0.940963	0.999937	CLEC2D	C-type lectin domain family 2 member D
ENSG00000069509	600.029	-0.0952853	0.155189	-0.613997	0.539217	0.999937	FUNDC1	FUN14 domain containing 1
ENSG00000069667	182.965	-0.481306	0.27629	-1.74203	0.0815033	0.945955	RORA	RAR related orphan receptor A
ENSG00000069702	13.7353	0.794545	0.86722	0.916198	0.359563	0.999937	TGFBR3	transforming growth factor beta receptor 3
ENSG00000069812	33.6249	0.157451	0.547257	0.28771	0.773569	0.999937	HES2	hes family bHLH transcription factor 2
ENSG00000069849	7181.94	-0.0877778	0.119286	-0.73586	0.461816	0.999937	ATP1B3	ATPase Na+/K+ transporting subunit beta 3
ENSG00000069869	1431.31	0.0818048	0.194054	0.421557	0.673348	0.999937	NEDD4	NEDD4 E3 ubiquitin protein ligase
ENSG00000069943	696.153	0.156679	0.146703	1.068	0.285519	0.999937	PIGB	phosphatidylinositol glycan anchor biosynthesis class B
ENSG00000069956	1123.34	-0.10831	0.120911	-0.895787	0.370366	0.999937	MAPK6	mitogen-activated protein kinase 6
ENSG00000069966	1649.92	0.0111129	0.11406	0.09743	0.922385	0.999937	GNB5	G protein subunit beta 5
ENSG00000069974	1403.37	-0.0141817	0.145444	-0.0975062	0.922324	0.999937	RAB27A	RAB27A, member RAS oncogene family
ENSG00000069998	4651.43	-0.149873	0.0989304	-1.51493	0.129789	0.986697	HDHD5	haloacid dehalogenase like hydrolase domain containing 5
ENSG00000070010	2069.02	-0.0991281	0.126007	-0.786685	0.431466	0.999937	UFD1	ubiquitin recognition factor in ER associated degradation 1
ENSG00000070018	504.067	-0.338753	0.178828	-1.8943	0.0581853	0.909901	LRP6	LDL receptor related protein 6
ENSG00000070047	2094.62	-0.0852438	0.128131	-0.665287	0.505867	0.999937	PHRF1	PHD and ring finger domains 1
ENSG00000070061	1615.26	0.221456	0.124698	1.77593	0.0757445	0.940677	ELP1	elongator complex protein 1
ENSG00000070081	7755.61	-0.0746604	0.10481	-0.712342	0.476253	0.999937	NUCB2	nucleobindin 2
ENSG00000070087	73.1461	0.056898	0.369213	0.154106	0.877526	0.999937	PFN2	profilin 2
ENSG00000070182	85.023	-0.879404	0.356712	-2.46531	0.0136896	0.716957	SPTB	spectrin beta, erythrocytic
ENSG00000070190	781.548	0.256086	0.136938	1.87008	0.061472	0.910308	DAPP1	dual adaptor of phosphotyrosine and 3-phosphoinositides 1
ENSG00000070214	2135.38	0.481676	0.126551	3.80618	0.00014113	0.138213	SLC44A1	solute carrier family 44 member 1
ENSG00000070269	631.294	0.216146	0.174226	1.24061	0.21475	0.999937	TMEM260	transmembrane protein 260
ENSG00000070366	550.799	-0.311866	0.17729	-1.75907	0.0785648	0.945955	SMG6	SMG6 nonsense mediated mRNA decay factor
ENSG00000070367	2497.62	0.0693163	0.137816	0.502961	0.614992	0.999937	EXOC5	exocyst complex component 5
ENSG00000070371	29.0122	-0.143306	0.748141	-0.19155	0.848095	0.999937	CLTCL1	clathrin heavy chain like 1
ENSG00000070388	7.93975	-1.67426	1.07441	-1.5583	0.119163	0.97918	FGF22	fibroblast growth factor 22
ENSG00000070404	462.964	-0.259541	0.192603	-1.34755	0.177804	0.999937	FSTL3	follistatin like 3
ENSG00000070413	2720.1	0.180571	0.140408	1.28605	0.198426	0.999937	DGCR2	DiGeorge syndrome critical region gene 2
ENSG00000070423	3900.84	-0.183245	0.100868	-1.81668	0.0692654	0.928175	RNF126	ring finger protein 126
ENSG00000070444	166.708	-0.470463	0.249592	-1.88493	0.0594397	0.910289	MNT	MAX network transcriptional repressor
ENSG00000070476	1689.38	0.141188	0.127105	1.1108	0.266655	0.999937	ZXDC	ZXD family zinc finger C
ENSG00000070495	939.646	-0.0118156	0.143631	-0.0822634	0.934437	0.999937	JMJD6	jumonji domain containing 6, arginine demethylase and lysine hydroxylase
ENSG00000070501	791.114	-0.0568761	0.13551	-0.41972	0.67469	0.999937	POLB	DNA polymerase beta
ENSG00000070540	408.809	-0.263298	0.168389	-1.56363	0.117904	0.97918	WIPI1	WD repeat domain, phosphoinositide interacting 1
ENSG00000070601	89.2744	0.344851	0.321721	1.07189	0.283768	0.999937	FRMPD1	FERM and PDZ domain containing 1
ENSG00000070610	1984.43	0.173533	0.124909	1.38927	0.16475	0.999937	GBA2	glucosylceramidase beta 2
ENSG00000070614	474.021	0.287205	0.23442	1.22517	0.22051	0.999937	NDST1	N-deacetylase and N-sulfotransferase 1
ENSG00000070669	1011.15	-0.0412501	0.199808	-0.206449	0.83644	0.999937	ASNS	asparagine synthetase (glutamine-hydrolyzing)
ENSG00000070718	1043	-0.0783259	0.131287	-0.596599	0.550775	0.999937	AP3M2	adaptor related protein complex 3 subunit mu 2
ENSG00000070756	10519.4	-0.37361	0.126796	-2.94654	0.00321347	0.425393	PABPC1	poly(A) binding protein cytoplasmic 1
ENSG00000070759	153.442	0.874678	0.274318	3.18856	0.00142983	0.324819	TESK2	testis associated actin remodelling kinase 2
ENSG00000070761	1816.54	-0.123291	0.117792	-1.04668	0.295245	0.999937	CFAP20	cilia and flagella associated protein 20
ENSG00000070770	373.319	-0.576838	0.175607	-3.28482	0.00102046	0.305554	CSNK2A2	casein kinase 2 alpha 2
ENSG00000070778	9.79329	-1.11642	1.14862	-0.971959	0.331071	0.999937	PTPN21	protein tyrosine phosphatase non-receptor type 21
ENSG00000070785	1925.57	-0.0187735	0.115344	-0.16276	0.870707	0.999937	EIF2B3	eukaryotic translation initiation factor 2B subunit gamma
ENSG00000070814	4701.89	0.0848315	0.130409	0.650505	0.515366	0.999937	TCOF1	treacle ribosome biogenesis factor 1
ENSG00000070831	2850.54	-0.0284956	0.109612	-0.259968	0.794888	0.999937	CDC42	cell division cycle 42
ENSG00000070882	1042.26	0.259371	0.371522	0.698132	0.485095	0.999937	OSBPL3	oxysterol binding protein like 3
ENSG00000070950	1402.01	0.0556406	0.140879	0.394952	0.692878	0.999937	RAD18	RAD18 E3 ubiquitin protein ligase
ENSG00000070961	1594.61	0.0388543	0.136241	0.285187	0.775501	0.999937	ATP2B1	ATPase plasma membrane Ca2+ transporting 1
ENSG00000071051	2423.99	0.0540707	0.117178	0.461439	0.644484	0.999937	NCK2	NCK adaptor protein 2
ENSG00000071054	1607.7	0.0976985	0.131369	0.743694	0.457062	0.999937	MAP4K4	mitogen-activated protein kinase kinase kinase kinase 4
ENSG00000071073	531.497	0.149531	0.176985	0.844882	0.398177	0.999937	MGAT4A	alpha-1,3-mannosyl-glycoprotein 4-beta-N-acetylglucosaminyltransferase A
ENSG00000071082	3347.04	0.0264569	0.142321	0.185896	0.852526	0.999937	RPL31	ribosomal protein L31
ENSG00000071127	10565.5	0.0825337	0.114754	0.719223	0.472004	0.999937	WDR1	WD repeat domain 1
ENSG00000071189	687.438	0.640582	0.196993	3.2518	0.00114678	0.312492	SNX13	sorting nexin 13
ENSG00000071205	143.217	0.3118	0.269842	1.15549	0.24789	0.999937	ARHGAP10	Rho GTPase activating protein 10
ENSG00000071242	542.822	-0.128563	0.183327	-0.701277	0.48313	0.999937	RPS6KA2	ribosomal protein S6 kinase A2
ENSG00000071243	857.226	0.0414429	0.143613	0.288574	0.772908	0.999937	ING3	inhibitor of growth family member 3
ENSG00000071246	568.933	0.341394	0.215905	1.58122	0.113827	0.97918	VASH1	vasohibin 1
ENSG00000071282	64.3186	0.0116324	0.409932	0.0283765	0.977362	0.999937	LMCD1	LIM and cysteine rich domains 1
ENSG00000071462	2758.58	-0.14645	0.11165	-1.31168	0.189627	0.999937	BUD23	BUD23 rRNA methyltransferase and ribosome maturation factor
ENSG00000071537	1229.02	0.125863	0.161652	0.778607	0.436211	0.999937	SEL1L	SEL1L adaptor subunit of ERAD E3 ubiquitin ligase
ENSG00000071539	2196.49	-0.0716207	0.164106	-0.436429	0.662526	0.999937	TRIP13	thyroid hormone receptor interactor 13
ENSG00000071553	4936.88	0.231586	0.112839	2.05235	0.0401353	0.88293	ATP6AP1	ATPase H+ transporting accessory protein 1
ENSG00000071564	5058.69	-0.150298	0.141235	-1.06417	0.287252	0.999937	TCF3	transcription factor 3
ENSG00000071575	214.572	-0.0698118	0.28279	-0.246868	0.805011	0.999937	TRIB2	tribbles pseudokinase 2
ENSG00000071626	593.907	-0.335293	0.255209	-1.31379	0.188915	0.999937	DAZAP1	DAZ associated protein 1
ENSG00000071655	6708.85	-0.343664	0.100985	-3.4031	0.00066626	0.260175	MBD3	methyl-CpG binding domain protein 3
ENSG00000071794	2385.18	0.0751951	0.118425	0.634958	0.525456	0.999937	HLTF	helicase like transcription factor
ENSG00000071859	1527.84	-0.10407	0.136229	-0.763939	0.444904	0.999937	FAM50A	family with sequence similarity 50 member A
ENSG00000071889	1659.9	-0.149306	0.113153	-1.3195	0.187002	0.999937	FAM3A	FAM3 metabolism regulating signaling molecule A
ENSG00000071894	3738.93	0.0194945	0.1206	0.161646	0.871585	0.999937	CPSF1	cleavage and polyadenylation specific factor 1
ENSG00000071909	9.17232	1.25398	0.976188	1.28457	0.198942	0.999937	MYO3B	myosin IIIB
ENSG00000071967	1072.49	-0.0700019	0.159554	-0.438735	0.660853	0.999937	CYBRD1	cytochrome b reductase 1
ENSG00000071994	4039.21	-0.148132	0.108171	-1.36942	0.170868	0.999937	PDCD2	programmed cell death 2
ENSG00000072042	3748.67	0.224881	0.118724	1.89415	0.0582057	0.909901	RDH11	retinol dehydrogenase 11
ENSG00000072062	131.667	-0.296955	0.274208	-1.08295	0.278829	0.999937	PRKACA	protein kinase cAMP-activated catalytic subunit alpha
ENSG00000072071	380.168	-0.22566	0.257062	-0.877842	0.380029	0.999937	ADGRL1	adhesion G protein-coupled receptor L1
ENSG00000072110	4384.51	-0.000642491	0.134421	-0.0047797	0.996186	0.999937	ACTN1	actinin alpha 1
ENSG00000072121	251.165	0.397011	0.300209	1.32245	0.186019	0.999937	ZFYVE26	zinc finger FYVE-type containing 26
ENSG00000072133	94.1042	-0.282712	0.390708	-0.723589	0.469318	0.999937	RPS6KA6	ribosomal protein S6 kinase A6
ENSG00000072134	84.4372	-0.145958	0.370847	-0.393581	0.69389	0.999937	EPN2	epsin 2
ENSG00000072135	2567.08	0.12394	0.108884	1.13827	0.255007	0.999937	PTPN18	protein tyrosine phosphatase non-receptor type 18
ENSG00000072163	167.943	0.243438	0.238838	1.01926	0.308079	0.999937	LIMS2	LIM zinc finger domain containing 2
ENSG00000072182	21.392	0.624328	0.778296	0.802173	0.422453	0.999937	ASIC4	acid sensing ion channel subunit family member 4
ENSG00000072195	88.6047	0.214766	0.35738	0.600945	0.547876	0.999937	SPEG	striated muscle enriched protein kinase
ENSG00000072201	185.934	0.0566884	0.264457	0.214357	0.830268	0.999937	LNX1	ligand of numb-protein X 1
ENSG00000072210	1830.92	-0.0399313	0.113211	-0.352715	0.724302	0.999937	ALDH3A2	aldehyde dehydrogenase 3 family member A2
ENSG00000072274	5111.3	0.266444	0.14993	1.77712	0.0755491	0.940522	TFRC	transferrin receptor
ENSG00000072310	1223.85	0.0331837	0.160298	0.207013	0.836	0.999937	SREBF1	sterol regulatory element binding transcription factor 1
ENSG00000072364	1084.7	0.0780107	0.173187	0.450443	0.652391	0.999937	AFF4	AF4/FMR2 family member 4
ENSG00000072401	1082.78	0.0181713	0.1332	0.136421	0.891489	0.999937	UBE2D1	ubiquitin conjugating enzyme E2 D1
ENSG00000072415	414.477	-0.0301949	0.195213	-0.154677	0.877076	0.999937	MPP5	membrane palmitoylated protein 5
ENSG00000072422	777.065	0.00735591	0.182293	0.0403521	0.967812	0.999937	RHOBTB1	Rho related BTB domain containing 1
ENSG00000072501	5039.85	0.112071	0.128503	0.872126	0.38314	0.999937	SMC1A	structural maintenance of chromosomes 1A
ENSG00000072506	2075.51	-0.115461	0.124725	-0.925723	0.35459	0.999937	HSD17B10	hydroxysteroid 17-beta dehydrogenase 10
ENSG00000072518	1792.28	0.0478481	0.132804	0.360291	0.718629	0.999937	MARK2	microtubule affinity regulating kinase 2
ENSG00000072571	817.373	-0.13903	0.192282	-0.72305	0.469649	0.999937	HMMR	hyaluronan mediated motility receptor
ENSG00000072609	1899.26	-0.0265778	0.115404	-0.230302	0.817857	0.999937	CHFR	checkpoint with forkhead and ring finger domains
ENSG00000072682	54.6487	-0.693317	0.457102	-1.51676	0.129326	0.986697	P4HA2	prolyl 4-hydroxylase subunit alpha 2
ENSG00000072694	8.2293	0.576704	1.32431	0.435476	0.663217	0.999937	FCGR2B	Fc fragment of IgG receptor IIb
ENSG00000072736	2919.48	0.204899	0.127222	1.61057	0.107274	0.970874	NFATC3	nuclear factor of activated T cells 3
ENSG00000072756	2309.59	0.0998035	0.117104	0.852263	0.394068	0.999937	TRNT1	tRNA nucleotidyl transferase 1
ENSG00000072778	10337.4	0.132711	0.112503	1.17962	0.238151	0.999937	ACADVL	acyl-CoA dehydrogenase very long chain
ENSG00000072786	5281.39	-0.071506	0.108997	-0.656035	0.511801	0.999937	STK10	serine/threonine kinase 10
ENSG00000072803	1212.57	0.14555	0.129838	1.12102	0.262281	0.999937	FBXW11	F-box and WD repeat domain containing 11
ENSG00000072818	6697.09	-0.0558999	0.0934009	-0.598495	0.54951	0.999937	ACAP1	ArfGAP with coiled-coil, ankyrin repeat and PH domains 1
ENSG00000072832	15.4148	-0.343571	0.755131	-0.454982	0.649122	0.999937	CRMP1	collapsin response mediator protein 1
ENSG00000072840	40.2682	-0.346504	0.690499	-0.501817	0.615796	0.999937	EVC	EvC ciliary complex subunit 1
ENSG00000072849	1304.2	0.0432382	0.1255	0.344528	0.730449	0.999937	DERL2	derlin 2
ENSG00000072858	388.682	0.0284606	0.193533	0.147058	0.883087	0.999937	SIDT1	SID1 transmembrane family member 1
ENSG00000072864	1598.81	0.043157	0.126408	0.341412	0.732794	0.999937	NDE1	nudE neurodevelopment protein 1
ENSG00000072952	86.2477	0.0594689	0.487036	0.122104	0.902817	0.999937	IRAG1	inositol 1,4,5-triphosphate receptor associated 1
ENSG00000072954	104.888	0.157774	0.320849	0.491741	0.622903	0.999937	TMEM38A	transmembrane protein 38A
ENSG00000072958	4590.4	-0.0475467	0.109081	-0.435884	0.662921	0.999937	AP1M1	adaptor related protein complex 1 subunit mu 1
ENSG00000073008	1001.3	0.0892125	0.169622	0.525949	0.598924	0.999937	PVR	PVR cell adhesion molecule
ENSG00000073050	1581.85	0.00235855	0.132676	0.0177768	0.985817	0.999937	XRCC1	X-ray repair cross complementing 1
ENSG00000073060	4236.14	0.0850764	0.122513	0.69443	0.487413	0.999937	SCARB1	scavenger receptor class B member 1
ENSG00000073111	12380.3	0.0903327	0.143077	0.631359	0.527806	0.999937	MCM2	minichromosome maintenance complex component 2
ENSG00000073146	23.8686	0.832879	0.743264	1.12057	0.262471	0.999937	MOV10L1	Mov10 like RISC complex RNA helicase 1
ENSG00000073150	102.818	-0.0030729	0.317656	-0.00967368	0.992282	0.999937	PANX2	pannexin 2
ENSG00000073169	1191.12	-0.0162745	0.129245	-0.12592	0.899795	0.999937	SELENOO	selenoprotein O
ENSG00000073331	685.629	0.153248	0.176004	0.870703	0.383916	0.999937	ALPK1	alpha kinase 1
ENSG00000073350	789.079	-0.0862682	0.144759	-0.595944	0.551213	0.999937	LLGL2	LLGL scribble cell polarity complex component 2
ENSG00000073417	221.978	-0.381021	0.235128	-1.62048	0.105128	0.969873	PDE8A	phosphodiesterase 8A
ENSG00000073464	50.0278	0.564794	0.488828	1.1554	0.247925	0.999937	CLCN4	chloride voltage-gated channel 4
ENSG00000073536	894.606	-0.107009	0.148777	-0.719262	0.47198	0.999937	NLE1	notchless homolog 1
ENSG00000073578	7081.92	0.0191526	0.102959	0.186021	0.852428	0.999937	SDHA	succinate dehydrogenase complex flavoprotein subunit A
ENSG00000073584	7312.14	-0.140252	0.100088	-1.40129	0.161128	0.999937	SMARCE1	SWI/SNF related, matrix associated, actin dependent regulator of chromatin, subfamily e, member 1
ENSG00000073598	8.75888	0.412072	1.12762	0.365435	0.714787	0.999937	FNDC8	fibronectin type III domain containing 8
ENSG00000073605	109.46	0.300433	0.338769	0.886835	0.375168	0.999937	GSDMB	gasdermin B
ENSG00000073614	2905.5	0.329741	0.129951	2.53743	0.0111669	0.668659	KDM5A	lysine demethylase 5A
ENSG00000073670	68.0018	-0.870165	0.439924	-1.97799	0.04793	0.90142	ADAM11	ADAM metallopeptidase domain 11
ENSG00000073711	317.129	-0.0481014	0.2202	-0.218444	0.827084	0.999937	PPP2R3A	protein phosphatase 2 regulatory subunit B''alpha
ENSG00000073712	33.5937	0.00184229	0.630154	0.00292356	0.997667	0.999937	FERMT2	fermitin family member 2
ENSG00000073734	59.7623	-0.512532	0.508577	-1.00778	0.313562	0.999937	ABCB11	ATP binding cassette subfamily B member 11
ENSG00000073737	45.0634	0.296986	0.536504	0.553558	0.579882	0.999937	DHRS9	dehydrogenase/reductase 9
ENSG00000073756	57.9888	-0.0570564	0.416994	-0.136828	0.891167	0.999937	PTGS2	prostaglandin-endoperoxide synthase 2
ENSG00000073792	1957.06	0.00705017	0.136924	0.0514898	0.958935	0.999937	IGF2BP2	insulin like growth factor 2 mRNA binding protein 2
ENSG00000073803	819.796	-0.0972229	0.222873	-0.436225	0.662673	0.999937	MAP3K13	mitogen-activated protein kinase kinase kinase 13
ENSG00000073849	1465.27	-0.00715827	0.137325	-0.0521265	0.958428	0.999937	ST6GAL1	ST6 beta-galactoside alpha-2,6-sialyltransferase 1
ENSG00000073861	4.83882	1.51818	1.87779	0.808491	0.418808	0.999937	TBX21	T-box transcription factor 21
ENSG00000073910	605.238	0.563176	0.209352	2.6901	0.00714313	0.574083	FRY	FRY microtubule binding protein
ENSG00000073921	875.998	-0.00584452	0.151698	-0.0385273	0.969267	0.999937	PICALM	phosphatidylinositol binding clathrin assembly protein
ENSG00000073969	1847.42	0.236492	0.136186	1.73654	0.0824683	0.94857	NSF	N-ethylmaleimide sensitive factor, vesicle fusing ATPase
ENSG00000074054	830.291	0.127532	0.178918	0.712794	0.475973	0.999937	CLASP1	cytoplasmic linker associated protein 1
ENSG00000074071	4138.62	-0.237012	0.107463	-2.20552	0.0274179	0.832905	MRPS34	mitochondrial ribosomal protein S34
ENSG00000074181	65.518	0.380998	0.502324	0.758471	0.448169	0.999937	NOTCH3	notch receptor 3
ENSG00000074201	4866.73	-0.117371	0.110994	-1.05745	0.290305	0.999937	CLNS1A	chloride nucleotide-sensitive channel 1A
ENSG00000074219	5.76662	-0.251179	1.19206	-0.21071	0.833114	0.999937	TEAD2	TEA domain transcription factor 2
ENSG00000074266	1326.82	0.0578886	0.128627	0.45005	0.652675	0.999937	EED	embryonic ectoderm development
ENSG00000074276	31.9602	-0.0953046	0.606137	-0.157233	0.875061	0.999937	CDHR2	cadherin related family member 2
ENSG00000074319	2270.94	-0.0223924	0.109321	-0.204831	0.837704	0.999937	TSG101	tumor susceptibility 101
ENSG00000074356	1245.98	-0.00526173	0.125614	-0.041888	0.966588	0.999937	NCBP3	nuclear cap binding subunit 3
ENSG00000074370	5543.38	0.131383	0.148933	0.882166	0.377687	0.999937	ATP2A3	ATPase sarcoplasmic/endoplasmic reticulum Ca2+ transporting 3
ENSG00000074416	2466.11	-0.187076	0.117071	-1.59798	0.110049	0.974113	MGLL	monoglyceride lipase
ENSG00000074582	2204.51	0.0151523	0.127198	0.119124	0.905177	0.999937	BCS1L	BCS1 homolog, ubiquinol-cytochrome c reductase complex chaperone
ENSG00000074603	1794.5	-0.0903774	0.126838	-0.712542	0.476129	0.999937	DPP8	dipeptidyl peptidase 8
ENSG00000074621	158.931	-0.564934	0.327303	-1.72603	0.0843425	0.954236	SLC24A1	solute carrier family 24 member 1
ENSG00000074657	158.519	0.00180053	0.258424	0.00696736	0.994441	0.999937	ZNF532	zinc finger protein 532
ENSG00000074660	4825.82	0.181621	0.109048	1.66551	0.095811	0.967992	SCARF1	scavenger receptor class F member 1
ENSG00000074695	2055.67	0.0328783	0.139201	0.236194	0.813282	0.999937	LMAN1	lectin, mannose binding 1
ENSG00000074696	3637.59	-0.0626116	0.111338	-0.562358	0.573872	0.999937	HACD3	3-hydroxyacyl-CoA dehydratase 3
ENSG00000074706	51.7346	-0.847719	0.491368	-1.72522	0.0844875	0.954709	IPCEF1	interaction protein for cytohesin exchange factors 1
ENSG00000074755	555.28	-0.0409509	0.187482	-0.218426	0.827097	0.999937	ZZEF1	zinc finger ZZ-type and EF-hand domain containing 1
ENSG00000074800	98195.7	-0.0177004	0.107677	-0.164385	0.869428	0.999937	ENO1	enolase 1
ENSG00000074842	3982.76	-0.128237	0.110502	-1.16049	0.245847	0.999937	MYDGF	myeloid derived growth factor
ENSG00000074855	74.1055	-0.140878	0.410828	-0.342912	0.731665	0.999937	ANO8	anoctamin 8
ENSG00000074935	735.599	-0.352989	0.159104	-2.2186	0.0265138	0.823326	TUBE1	tubulin epsilon 1
ENSG00000074966	176.828	-0.0740561	0.287654	-0.257448	0.796833	0.999937	TXK	TXK tyrosine kinase
ENSG00000075043	19.051	0.312171	0.698435	0.446958	0.654906	0.999937	KCNQ2	potassium voltage-gated channel subfamily Q member 2
ENSG00000075089	928.916	-0.0721477	0.13694	-0.526856	0.598294	0.999937	ACTR6	actin related protein 6
ENSG00000075131	958.033	0.0245832	0.152335	0.161376	0.871798	0.999937	TIPIN	TIMELESS interacting protein
ENSG00000075142	3930.76	-0.162882	0.121194	-1.34398	0.178954	0.999937	SRI	sorcin
ENSG00000075151	1437.59	0.0705512	0.124431	0.566991	0.57072	0.999937	EIF4G3	eukaryotic translation initiation factor 4 gamma 3
ENSG00000075188	1429.65	-0.193676	0.129564	-1.49483	0.13496	0.989109	NUP37	nucleoporin 37
ENSG00000075213	9.24819	1.76219	1.14062	1.54494	0.122362	0.97918	SEMA3A	semaphorin 3A
ENSG00000075218	576.339	-0.300634	0.172139	-1.74646	0.0807318	0.945955	GTSE1	G2 and S-phase expressed 1
ENSG00000075223	475.069	-0.0219543	0.20716	-0.105977	0.9156	0.999937	SEMA3C	semaphorin 3C
ENSG00000075234	1412.99	0.048267	0.116064	0.415865	0.677509	0.999937	TTC38	tetratricopeptide repeat domain 38
ENSG00000075239	2438.81	-0.0390634	0.127773	-0.305724	0.759815	0.999937	ACAT1	acetyl-CoA acetyltransferase 1
ENSG00000075240	2281.44	-0.111627	0.135977	-0.820927	0.411688	0.999937	GRAMD4	GRAM domain containing 4
ENSG00000075275	45.8868	0.864833	0.44369	1.94918	0.0512735	0.90142	CELSR1	cadherin EGF LAG seven-pass G-type receptor 1
ENSG00000075292	2760.21	-0.0309054	0.148018	-0.208795	0.834608	0.999937	ZNF638	zinc finger protein 638
ENSG00000075303	983.728	0.149189	0.16353	0.912303	0.361609	0.999937	SLC25A40	solute carrier family 25 member 40
ENSG00000075336	1987.08	-0.173326	0.126684	-1.36817	0.171257	0.999937	TIMM21	translocase of inner mitochondrial membrane 21
ENSG00000075340	36.5854	-0.729589	0.609618	-1.1968	0.231386	0.999937	ADD2	adducin 2
ENSG00000075391	199.142	-0.0901783	0.262654	-0.343335	0.731347	0.999937	RASAL2	RAS protein activator like 2
ENSG00000075399	132.824	0.254288	0.294319	0.863986	0.387596	0.999937	VPS9D1	VPS9 domain containing 1
ENSG00000075407	1381.61	0.210151	0.115656	1.81703	0.0692121	0.928175	ZNF37A	zinc finger protein 37A
ENSG00000075413	2931.97	0.164364	0.125423	1.31048	0.190035	0.999937	MARK3	microtubule affinity regulating kinase 3
ENSG00000075415	9871.55	-0.136184	0.106697	-1.27637	0.201825	0.999937	SLC25A3	solute carrier family 25 member 3
ENSG00000075420	864.714	0.00495272	0.185584	0.0266872	0.978709	0.999937	FNDC3B	fibronectin type III domain containing 3B
ENSG00000075426	987.139	0.126939	0.133564	0.950404	0.341907	0.999937	FOSL2	FOS like 2, AP-1 transcription factor subunit
ENSG00000075539	961.494	0.0488505	0.160799	0.303798	0.761282	0.999937	FRYL	FRY like transcription coactivator
ENSG00000075568	827.182	0.264795	0.165872	1.59638	0.110404	0.97533	TMEM131	transmembrane protein 131
ENSG00000075618	2134.81	-0.113867	0.143218	-0.795064	0.426576	0.999937	FSCN1	fascin actin-bundling protein 1
ENSG00000075624	363381	-0.0596906	0.0952366	-0.626761	0.530816	0.999937	ACTB	actin beta
ENSG00000075643	24.8433	-0.0945567	0.643489	-0.146944	0.883176	0.999937	MOCOS	molybdenum cofactor sulfurase
ENSG00000075651	241.182	0.0622529	0.260335	0.239126	0.811008	0.999937	PLD1	phospholipase D1
ENSG00000075673	28.2031	-0.179583	0.585226	-0.306862	0.758949	0.999937	ATP12A	ATPase H+/K+ transporting non-gastric alpha2 subunit
ENSG00000075702	867.2	0.147547	0.165385	0.892145	0.372315	0.999937	WDR62	WD repeat domain 62
ENSG00000075711	1691.09	0.060361	0.146186	0.412904	0.679677	0.999937	DLG1	discs large MAGUK scaffold protein 1
ENSG00000075785	10513.7	-0.0251674	0.0995224	-0.252882	0.80036	0.999937	RAB7A	RAB7A, member RAS oncogene family
ENSG00000075790	1282.86	-0.181987	0.133193	-1.36634	0.171832	0.999937	BCAP29	B cell receptor associated protein 29
ENSG00000075826	968.003	-0.0365902	0.154414	-0.236962	0.812687	0.999937	SEC31B	SEC31 homolog B, COPII coat complex component
ENSG00000075856	2108.78	0.251711	0.118219	2.12919	0.0332386	0.873033	SART3	spliceosome associated factor 3, U4/U6 recycling protein
ENSG00000075884	4472.33	0.00397186	0.110564	0.0359235	0.971343	0.999937	ARHGAP15	Rho GTPase activating protein 15
ENSG00000075886	27.5972	0.891206	0.623927	1.42838	0.153182	0.999937	TUBA3D	tubulin alpha 3d
ENSG00000075914	1554.91	-0.12896	0.12297	-1.04871	0.294313	0.999937	EXOSC7	exosome component 7
ENSG00000075945	1012.89	0.247465	0.195014	1.26896	0.204456	0.999937	KIFAP3	kinesin associated protein 3
ENSG00000075975	2108.37	0.249724	0.137226	1.8198	0.0687888	0.928175	MKRN2	makorin ring finger protein 2
ENSG00000076003	7701.52	-0.0160111	0.132958	-0.120422	0.904149	0.999937	MCM6	minichromosome maintenance complex component 6
ENSG00000076043	1838.58	-0.191353	0.133777	-1.43039	0.152605	0.999937	REXO2	RNA exonuclease 2
ENSG00000076053	2077.61	0.0480575	0.1108	0.433731	0.664483	0.999937	RBM7	RNA binding motif protein 7
ENSG00000076067	411.768	-0.309253	0.196734	-1.57193	0.115966	0.97918	RBMS2	RNA binding motif single stranded interacting protein 2
ENSG00000076108	1366.63	-0.123286	0.148783	-0.82863	0.407314	0.999937	BAZ2A	bromodomain adjacent to zinc finger domain 2A
ENSG00000076201	347.322	-0.476374	0.233057	-2.04402	0.0409516	0.885614	PTPN23	protein tyrosine phosphatase non-receptor type 23
ENSG00000076242	2196.54	0.0227198	0.137823	0.164847	0.869064	0.999937	MLH1	mutL homolog 1
ENSG00000076248	8876.36	-0.115083	0.110585	-1.04067	0.298028	0.999937	UNG	uracil DNA glycosylase
ENSG00000076258	94.5057	0.0210865	0.374082	0.0563686	0.955048	0.999937	FMO4	flavin containing dimethylaniline monoxygenase 4
ENSG00000076321	773.707	0.288077	0.163825	1.75845	0.0786716	0.945955	KLHL20	kelch like family member 20
ENSG00000076344	8.55884	-0.191909	1.22227	-0.157011	0.875237	0.999937	RGS11	regulator of G protein signaling 11
ENSG00000076351	258.318	-0.274196	0.252214	-1.08716	0.276967	0.999937	SLC46A1	solute carrier family 46 member 1
ENSG00000076356	36.2947	0.135498	0.600783	0.225536	0.821562	0.999937	PLXNA2	plexin A2
ENSG00000076382	1809.61	-0.341931	0.165124	-2.07076	0.0383813	0.877352	SPAG5	sperm associated antigen 5
ENSG00000076513	2294.03	0.0150734	0.143242	0.105231	0.916193	0.999937	ANKRD13A	ankyrin repeat domain 13A
ENSG00000076554	2128.29	-0.0117398	0.131205	-0.0894768	0.928703	0.999937	TPD52	tumor protein D52
ENSG00000076555	226.936	-0.0730687	0.31913	-0.228962	0.818898	0.999937	ACACB	acetyl-CoA carboxylase beta
ENSG00000076604	89.2623	-0.210801	0.351392	-0.599902	0.548572	0.999937	TRAF4	TNF receptor associated factor 4
ENSG00000076641	957.643	0.578048	0.185063	3.12353	0.00178698	0.346707	PAG1	phosphoprotein membrane anchor with glycosphingolipid microdomains 1
ENSG00000076650	625.974	0.241415	0.15903	1.51805	0.129002	0.986697	GPATCH1	G-patch domain containing 1
ENSG00000076662	6100.55	0.0291984	0.0972598	0.300211	0.764016	0.999937	ICAM3	intercellular adhesion molecule 3
ENSG00000076685	3356.18	0.171395	0.145776	1.17574	0.2397	0.999937	NT5C2	5'-nucleotidase, cytosolic II
ENSG00000076706	11.6596	-0.42545	1.20258	-0.353781	0.723503	0.999937	MCAM	melanoma cell adhesion molecule
ENSG00000076770	1193.49	0.25729	0.132369	1.94373	0.0519275	0.90142	MBNL3	muscleblind like splicing regulator 3
ENSG00000076826	10.0379	-0.293489	0.989218	-0.296687	0.766705	0.999937	CAMSAP3	calmodulin regulated spectrin associated protein family member 3
ENSG00000076864	39.8876	-0.1245	0.701375	-0.177509	0.859109	0.999937	RAP1GAP	RAP1 GTPase activating protein
ENSG00000076924	207.096	-0.0417909	0.261914	-0.15956	0.873228	0.999937	XAB2	XPA binding protein 2
ENSG00000076928	6889.18	0.0700116	0.116462	0.601154	0.547738	0.999937	ARHGEF1	Rho guanine nucleotide exchange factor 1
ENSG00000076944	2892.08	-0.0172251	0.113134	-0.152254	0.878987	0.999937	STXBP2	syntaxin binding protein 2
ENSG00000076984	99.0697	-0.404157	0.326592	-1.2375	0.215903	0.999937	MAP2K7	mitogen-activated protein kinase kinase 7
ENSG00000077044	1007.95	-0.547119	0.159382	-3.43275	0.000597494	0.24629	DGKD	diacylglycerol kinase delta
ENSG00000077063	256.008	-0.686271	0.342614	-2.00304	0.0451727	0.897766	CTTNBP2	cortactin binding protein 2
ENSG00000077092	8.93231	0.588229	1.02916	0.571561	0.567619	0.999937	RARB	retinoic acid receptor beta
ENSG00000077097	8656	0.102838	0.1043	0.985981	0.324143	0.999937	TOP2B	DNA topoisomerase II beta
ENSG00000077147	5305.71	0.293876	0.139679	2.10394	0.0353835	0.877352	TM9SF3	transmembrane 9 superfamily member 3
ENSG00000077150	147.846	-0.0749406	0.333517	-0.224698	0.822214	0.999937	NFKB2	nuclear factor kappa B subunit 2
ENSG00000077152	1127.27	-0.262264	0.144066	-1.82045	0.0686912	0.928175	UBE2T	ubiquitin conjugating enzyme E2 T
ENSG00000077157	447.396	-0.0928612	0.194638	-0.477096	0.633294	0.999937	PPP1R12B	protein phosphatase 1 regulatory subunit 12B
ENSG00000077232	3840.73	0.32474	0.102711	3.1617	0.0015685	0.329161	DNAJC10	DnaJ heat shock protein family (Hsp40) member C10
ENSG00000077235	1440.37	-0.151879	0.140297	-1.08255	0.279007	0.999937	GTF3C1	general transcription factor IIIC subunit 1
ENSG00000077238	671.887	0.296221	0.165449	1.79041	0.0733876	0.933027	IL4R	interleukin 4 receptor
ENSG00000077254	2112.07	0.153265	0.126676	1.2099	0.226316	0.999937	USP33	ubiquitin specific peptidase 33
ENSG00000077264	25.3393	0.0294604	0.600875	0.0490293	0.960896	0.999937	PAK3	p21 (RAC1) activated kinase 3
ENSG00000077312	4241.78	-0.132404	0.137913	-0.960058	0.337026	0.999937	SNRPA	small nuclear ribonucleoprotein polypeptide A
ENSG00000077327	8.86073	1.62767	1.15637	1.40756	0.15926	0.999937	SPAG6	sperm associated antigen 6
ENSG00000077348	2073.28	-0.207242	0.112088	-1.84892	0.0644699	0.920965	EXOSC5	exosome component 5
ENSG00000077380	2263.66	-0.0294649	0.113092	-0.260539	0.794448	0.999937	DYNC1I2	dynein cytoplasmic 1 intermediate chain 2
ENSG00000077420	1200.92	0.0711446	0.118418	0.600793	0.547978	0.999937	APBB1IP	amyloid beta precursor protein binding family B member 1 interacting protein
ENSG00000077454	4549.6	-0.113628	0.125956	-0.902125	0.366991	0.999937	LRCH4	leucine rich repeats and calponin homology domain containing 4
ENSG00000077458	1340.57	-0.0179148	0.117058	-0.153042	0.878365	0.999937	FAM76B	family with sequence similarity 76 member B
ENSG00000077463	41.9153	-0.287447	0.474037	-0.60638	0.544262	0.999937	SIRT6	sirtuin 6
ENSG00000077514	1644.61	-0.0861714	0.170058	-0.506718	0.612353	0.999937	POLD3	DNA polymerase delta 3, accessory subunit
ENSG00000077549	4955.04	-0.148239	0.106483	-1.39214	0.163879	0.999937	CAPZB	capping actin protein of muscle Z-line subunit beta
ENSG00000077585	188.96	0.211219	0.286416	0.737457	0.460844	0.999937	GPR137B	G protein-coupled receptor 137B
ENSG00000077616	56.9952	0.831796	0.472088	1.76195	0.0780771	0.945455	NAALAD2	N-acetylated alpha-linked acidic dipeptidase 2
ENSG00000077684	2052.49	0.0616043	0.122324	0.503616	0.614531	0.999937	JADE1	jade family PHD finger 1
ENSG00000077713	596.268	0.0120596	0.153079	0.0787807	0.937207	0.999937	SLC25A43	solute carrier family 25 member 43
ENSG00000077721	2902.31	-0.099239	0.119801	-0.828363	0.407465	0.999937	UBE2A	ubiquitin conjugating enzyme E2 A
ENSG00000077782	345.17	-0.226189	0.210389	-1.0751	0.28233	0.999937	FGFR1	fibroblast growth factor receptor 1
ENSG00000077800	26.1084	-0.315006	0.655697	-0.480414	0.630933	0.999937	FKBP6	FKBP prolyl isomerase 6
ENSG00000077935	43.059	-0.109669	0.45885	-0.239009	0.811098	0.999937	SMC1B	structural maintenance of chromosomes 1B
ENSG00000077942	616.138	0.0100876	0.187314	0.0538541	0.957051	0.999937	FBLN1	fibulin 1
ENSG00000077943	12.839	1.58244	0.989943	1.59852	0.109928	0.974113	ITGA8	integrin subunit alpha 8
ENSG00000077984	325.926	-0.482609	0.183943	-2.6237	0.00869815	0.614729	CST7	cystatin F
ENSG00000078043	1941.48	0.114009	0.126706	0.899795	0.36823	0.999937	PIAS2	protein inhibitor of activated STAT 2
ENSG00000078053	18.5574	0.795015	0.817326	0.972702	0.330701	0.999937	AMPH	amphiphysin
ENSG00000078061	3906.56	-0.00581562	0.10067	-0.057769	0.953933	0.999937	ARAF	A-Raf proto-oncogene, serine/threonine kinase
ENSG00000078070	2386.31	0.0630504	0.122449	0.514911	0.606615	0.999937	MCCC1	methylcrotonoyl-CoA carboxylase 1
ENSG00000078081	11.02	-1.23394	0.919432	-1.34207	0.179575	0.999937	LAMP3	lysosomal associated membrane protein 3
ENSG00000078124	467.164	0.130025	0.193745	0.671115	0.502147	0.999937	ACER3	alkaline ceramidase 3
ENSG00000078140	1485.29	-0.139642	0.128987	-1.0826	0.278984	0.999937	UBE2K	ubiquitin conjugating enzyme E2 K
ENSG00000078142	1225.99	-0.0720388	0.171945	-0.418965	0.675242	0.999937	PIK3C3	phosphatidylinositol 3-kinase catalytic subunit type 3
ENSG00000078177	1455.93	0.315559	0.154097	2.04779	0.0405802	0.884081	N4BP2	NEDD4 binding protein 2
ENSG00000078237	98.3817	-0.693414	0.338463	-2.04872	0.0404899	0.883383	TIGAR	TP53 induced glycolysis regulatory phosphatase
ENSG00000078246	491.527	-0.060445	0.197186	-0.306538	0.759195	0.999937	TULP3	TUB like protein 3
ENSG00000078269	579.849	0.114102	0.165998	0.687371	0.491849	0.999937	SYNJ2	synaptojanin 2
ENSG00000078295	22.7701	0.594343	0.676923	0.878006	0.379941	0.999937	ADCY2	adenylate cyclase 2
ENSG00000078304	2208.23	-0.0356147	0.112711	-0.315984	0.752015	0.999937	PPP2R5C	protein phosphatase 2 regulatory subunit B'gamma
ENSG00000078319	522.033	-0.170797	0.163655	-1.04364	0.296654	0.999937	PMS2P1	PMS1 homolog 2, mismatch repair system component pseudogene 1
ENSG00000078369	8395.42	0.170447	0.12826	1.32892	0.183873	0.999937	GNB1	G protein subunit beta 1
ENSG00000078399	5759.67	0.00356525	0.102297	0.034852	0.972198	0.999937	HOXA9	homeobox A9
ENSG00000078403	818.032	0.106205	0.169853	0.625277	0.531789	0.999937	MLLT10	MLLT10 histone lysine methyltransferase DOT1L cofactor
ENSG00000078487	225.105	-0.205985	0.273537	-0.753043	0.451424	0.999937	ZCWPW1	zinc finger CW-type and PWWP domain containing 1
ENSG00000078589	72.8018	0.631393	0.388211	1.62642	0.103861	0.967992	P2RY10	P2Y receptor family member 10
ENSG00000078596	5850.74	0.0824292	0.112487	0.732786	0.463689	0.999937	ITM2A	integral membrane protein 2A
ENSG00000078618	5291.4	0.0410073	0.104279	0.393246	0.694137	0.999937	NRDC	nardilysin convertase
ENSG00000078668	8658.79	-0.075284	0.100597	-0.748371	0.454237	0.999937	VDAC3	voltage dependent anion channel 3
ENSG00000078674	4090.35	-0.0705399	0.114882	-0.614019	0.539203	0.999937	PCM1	pericentriolar material 1
ENSG00000078687	522.185	0.604496	0.189864	3.18384	0.00145338	0.324819	TNRC6C	trinucleotide repeat containing adaptor 6C
ENSG00000078699	1017.09	0.185215	0.124756	1.48461	0.137646	0.992016	CBFA2T2	CBFA2/RUNX1 partner transcriptional co-repressor 2
ENSG00000078747	548.481	0.249634	0.207379	1.20376	0.228683	0.999937	ITCH	itchy E3 ubiquitin protein ligase
ENSG00000078795	58.4844	-0.154657	0.411411	-0.375919	0.706977	0.999937	PKD2L2	polycystin 2 like 2, transient receptor potential cation channel
ENSG00000078804	117.281	-0.52917	0.336193	-1.57401	0.115486	0.97918	TP53INP2	tumor protein p53 inducible nuclear protein 2
ENSG00000078808	5187.86	-0.0531234	0.106347	-0.49953	0.617406	0.999937	SDF4	stromal cell derived factor 4
ENSG00000078814	81.8356	-0.0322187	0.341002	-0.0944825	0.924726	0.999937	MYH7B	myosin heavy chain 7B
ENSG00000078900	9.32653	0.179202	0.968721	0.184988	0.853238	0.999937	TP73	tumor protein p73
ENSG00000078902	2317.22	-0.0778701	0.119196	-0.653295	0.513566	0.999937	TOLLIP	toll interacting protein
ENSG00000078967	531.295	0.249479	0.167944	1.48549	0.137414	0.992016	UBE2D4	ubiquitin conjugating enzyme E2 D4 (putative)
ENSG00000079101	9.24318	1.32732	0.963296	1.3779	0.168235	0.999937	CLUL1	clusterin like 1
ENSG00000079134	2441.97	0.154648	0.129709	1.19226	0.233158	0.999937	THOC1	THO complex 1
ENSG00000079150	409.068	0.0193951	0.181498	0.106861	0.914899	0.999937	FKBP7	FKBP prolyl isomerase 7
ENSG00000079156	24.9249	1.13346	0.740424	1.53083	0.125811	0.979509	OSBPL6	oxysterol binding protein like 6
ENSG00000079215	106.634	0.72803	0.352673	2.06432	0.0389871	0.877352	SLC1A3	solute carrier family 1 member 3
ENSG00000079246	16328.4	0.122215	0.124669	0.980313	0.326932	0.999937	XRCC5	X-ray repair cross complementing 5
ENSG00000079257	575.638	-0.172096	0.166155	-1.03575	0.300318	0.999937	LXN	latexin
ENSG00000079263	11.1029	-1.28114	1.11082	-1.15333	0.248774	0.999937	SP140	SP140 nuclear body protein
ENSG00000079277	878.422	-0.0163305	0.146166	-0.111726	0.911041	0.999937	MKNK1	MAPK interacting serine/threonine kinase 1
ENSG00000079308	267.138	-0.593152	0.346628	-1.71121	0.0870429	0.957999	TNS1	tensin 1
ENSG00000079313	436.346	0.129989	0.193726	0.670995	0.502224	0.999937	REXO1	RNA exonuclease 1 homolog
ENSG00000079332	1596.91	0.161279	0.134471	1.19936	0.230387	0.999937	SAR1A	secretion associated Ras related GTPase 1A
ENSG00000079335	606.544	-0.0223624	0.147314	-0.1518	0.879344	0.999937	CDC14A	cell division cycle 14A
ENSG00000079337	508.014	0.185561	0.171278	1.08339	0.278635	0.999937	RAPGEF3	Rap guanine nucleotide exchange factor 3
ENSG00000079385	81.2911	-0.015956	0.37308	-0.0427684	0.965886	0.999937	CEACAM1	CEA cell adhesion molecule 1
ENSG00000079387	988.226	0.12505	0.135382	0.923678	0.355654	0.999937	SENP1	SUMO specific peptidase 1
ENSG00000079432	238.657	-0.0181059	0.249888	-0.072456	0.942239	0.999937	CIC	capicua transcriptional repressor
ENSG00000079435	146.502	0.421761	0.26836	1.57162	0.116038	0.97918	LIPE	lipase E, hormone sensitive type
ENSG00000079459	33591	0.0094525	0.0948594	0.0996475	0.920624	0.999937	FDFT1	farnesyl-diphosphate farnesyltransferase 1
ENSG00000079462	1856.6	-0.0875989	0.121424	-0.721429	0.470645	0.999937	PAFAH1B3	platelet activating factor acetylhydrolase 1b catalytic subunit 3
ENSG00000079482	315.205	0.259292	0.25295	1.02507	0.30533	0.999937	OPHN1	oligophrenin 1
ENSG00000079616	4954.2	-0.088515	0.130252	-0.679566	0.496779	0.999937	KIF22	kinesin family member 22
ENSG00000079691	158.393	0.316583	0.270711	1.16945	0.242223	0.999937	CARMIL1	capping protein regulator and myosin 1 linker 1
ENSG00000079739	3085.88	0.0188346	0.115842	0.162589	0.870842	0.999937	PGM1	phosphoglucomutase 1
ENSG00000079785	6813.39	0.0319937	0.108819	0.294009	0.768751	0.999937	DDX1	DEAD-box helicase 1
ENSG00000079805	4818.04	0.0406833	0.119103	0.341581	0.732667	0.999937	DNM2	dynamin 2
ENSG00000079819	871.923	-0.111873	0.158381	-0.706351	0.47997	0.999937	EPB41L2	erythrocyte membrane protein band 4.1 like 2
ENSG00000079841	13.1712	-0.350877	1.02162	-0.343451	0.73126	0.999937	RIMS1	regulating synaptic membrane exocytosis 1
ENSG00000079950	2118.74	0.11455	0.117441	0.975383	0.32937	0.999937	STX7	syntaxin 7
ENSG00000079974	1357.01	-0.0885883	0.121122	-0.731397	0.464537	0.999937	RABL2B	RAB, member of RAS oncogene family like 2B
ENSG00000079999	5416.5	0.00128627	0.101962	0.0126152	0.989935	0.999937	KEAP1	kelch like ECH associated protein 1
ENSG00000080007	44.5732	0.398001	0.477777	0.833026	0.40483	0.999937	DDX43	DEAD-box helicase 43
ENSG00000080189	2715.78	-0.102258	0.105615	-0.968212	0.332939	0.999937	SLC35C2	solute carrier family 35 member C2
ENSG00000080200	183.376	-0.0100433	0.264238	-0.0380085	0.969681	0.999937	CRYBG3	crystallin beta-gamma domain containing 3
ENSG00000080298	251.029	0.289016	0.261294	1.10609	0.268685	0.999937	RFX3	regulatory factor X3
ENSG00000080345	3931.83	0.348725	0.141212	2.46951	0.01353	0.711656	RIF1	replication timing regulatory factor 1
ENSG00000080371	1464.86	-0.153609	0.120599	-1.27372	0.202763	0.999937	RAB21	RAB21, member RAS oncogene family
ENSG00000080493	54.2248	-0.454913	0.433397	-1.04964	0.293882	0.999937	SLC4A4	solute carrier family 4 member 4
ENSG00000080503	4460.62	-0.0410143	0.103384	-0.39672	0.691574	0.999937	SMARCA2	SWI/SNF related, matrix associated, actin dependent regulator of chromatin, subfamily a, member 2
ENSG00000080546	1184.14	0.2932	0.127083	2.30715	0.0210466	0.785224	SESN1	sestrin 1
ENSG00000080572	8.5534	-0.957932	1.0241	-0.935385	0.34959	0.999937	DNAAF6	dynein axonemal assembly factor 6
ENSG00000080603	1090.77	-0.00244681	0.208188	-0.0117529	0.990623	0.999937	SRCAP	Snf2 related CREBBP activator protein
ENSG00000080608	3665.5	0.0781771	0.118374	0.660425	0.508981	0.999937	PUM3	pumilio RNA binding family member 3
ENSG00000080618	13.6123	0.399259	0.797651	0.500543	0.616692	0.999937	CPB2	carboxypeptidase B2
ENSG00000080802	1203.17	0.213816	0.119906	1.78319	0.0745551	0.936653	CNOT4	CCR4-NOT transcription complex subunit 4
ENSG00000080815	1736.1	0.229967	0.148501	1.54859	0.12148	0.97918	PSEN1	presenilin 1
ENSG00000080819	1031.9	0.0629057	0.131789	0.477322	0.633133	0.999937	CPOX	coproporphyrinogen oxidase
ENSG00000080822	2199.3	0.151215	0.136246	1.10986	0.267057	0.999937	CLDND1	claudin domain containing 1
ENSG00000080823	230.151	-0.0942131	0.258368	-0.364647	0.715375	0.999937	MOK	MOK protein kinase
ENSG00000080824	24999.5	-0.164133	0.127621	-1.2861	0.198407	0.999937	HSP90AA1	heat shock protein 90 alpha family class A member 1
ENSG00000080839	1181.94	0.0858086	0.13421	0.63936	0.522589	0.999937	RBL1	RB transcriptional corepressor like 1
ENSG00000080845	803.825	-0.0903918	0.144564	-0.625273	0.531792	0.999937	DLGAP4	DLG associated protein 4
ENSG00000080854	18.0513	0.696739	0.78402	0.888675	0.374178	0.999937	IGSF9B	immunoglobulin superfamily member 9B
ENSG00000080910	43.37	0.203741	0.473807	0.430009	0.667189	0.999937	CFHR2	complement factor H related 2
ENSG00000080947	218.102	0.212316	0.27139	0.782329	0.434021	0.999937	CROCCP3	CROCC pseudogene 3
ENSG00000080986	1100.24	-0.183969	0.191963	-0.958355	0.337884	0.999937	NDC80	NDC80 kinetochore complex component
ENSG00000081014	319.285	-0.0374397	0.201295	-0.185995	0.852449	0.999937	AP4E1	adaptor related protein complex 4 subunit epsilon 1
ENSG00000081019	1119.89	0.0484961	0.13807	0.351243	0.725406	0.999937	RSBN1	round spermatid basic protein 1
ENSG00000081026	361.57	0.41125	0.210341	1.95516	0.0505642	0.90142	MAGI3	membrane associated guanylate kinase, WW and PDZ domain containing 3
ENSG00000081041	79.0442	0.00135955	0.391781	0.00347019	0.997231	0.999937	CXCL2	C-X-C motif chemokine ligand 2
ENSG00000081059	95.435	-0.105675	0.364546	-0.28988	0.771908	0.999937	TCF7	transcription factor 7
ENSG00000081087	578.108	0.152821	0.157315	0.971433	0.331333	0.999937	OSTM1	osteoclastogenesis associated transmembrane protein 1
ENSG00000081138	16.5398	0.295945	0.753208	0.392913	0.694384	0.999937	CDH7	cadherin 7
ENSG00000081148	10.4756	0.349272	0.919463	0.379865	0.704045	0.999937	IMPG2	interphotoreceptor matrix proteoglycan 2
ENSG00000081154	7097.54	-0.0223864	0.106637	-0.209931	0.833721	0.999937	PCNP	PEST proteolytic signal containing nuclear protein
ENSG00000081177	843.294	0.300523	0.138351	2.17217	0.0298425	0.852906	EXD2	exonuclease 3'-5' domain containing 2
ENSG00000081181	576.012	-0.0109494	0.156547	-0.0699436	0.944239	0.999937	ARG2	arginase 2
ENSG00000081189	2927.76	0.0666523	0.119121	0.559537	0.575796	0.999937	MEF2C	myocyte enhancer factor 2C
ENSG00000081237	3801.45	0.292478	0.108363	2.69906	0.00695355	0.565244	PTPRC	protein tyrosine phosphatase receptor type C
ENSG00000081307	2437.86	0.0483862	0.137115	0.352889	0.724172	0.999937	UBA5	ubiquitin like modifier activating enzyme 5
ENSG00000081320	506.261	0.129548	0.173657	0.746	0.455668	0.999937	STK17B	serine/threonine kinase 17b
ENSG00000081377	340.112	-0.575214	0.215367	-2.67086	0.00756581	0.590264	CDC14B	cell division cycle 14B
ENSG00000081386	313.498	-0.151521	0.270502	-0.560147	0.575379	0.999937	ZNF510	zinc finger protein 510
ENSG00000081665	788.886	0.171882	0.153697	1.11831	0.263434	0.999937	ZNF506	zinc finger protein 506
ENSG00000081692	2463.07	-0.132076	0.123928	-1.06575	0.286538	0.999937	JMJD4	jumonji domain containing 4
ENSG00000081721	1096.17	-0.130204	0.149171	-0.872854	0.382743	0.999937	DUSP12	dual specificity phosphatase 12
ENSG00000081760	3777.78	0.041142	0.122496	0.335864	0.736973	0.999937	AACS	acetoacetyl-CoA synthetase
ENSG00000081791	1780.39	0.00874461	0.150243	0.0582032	0.953587	0.999937	DELE1	DAP3 binding cell death enhancer 1
ENSG00000081870	1055.74	-0.106173	0.148182	-0.7165	0.473682	0.999937	HSPB11	heat shock protein family B (small) member 11
ENSG00000081913	198.526	-0.348491	0.242515	-1.43699	0.150721	0.999937	PHLPP1	PH domain and leucine rich repeat protein phosphatase 1
ENSG00000081923	67.2968	-0.51512	0.375104	-1.37327	0.169667	0.999937	ATP8B1	ATPase phospholipid transporting 8B1
ENSG00000081985	2640.46	0.245119	0.125609	1.95144	0.0510051	0.90142	IL12RB2	interleukin 12 receptor subunit beta 2
ENSG00000082014	557.977	-0.185597	0.163208	-1.13718	0.255464	0.999937	SMARCD3	SWI/SNF related, matrix associated, actin dependent regulator of chromatin, subfamily d, member 3
ENSG00000082068	1447.88	-0.0594238	0.117748	-0.504669	0.613791	0.999937	WDR70	WD repeat domain 70
ENSG00000082074	577.743	0.116193	0.165137	0.703619	0.48167	0.999937	FYB1	FYN binding protein 1
ENSG00000082126	9.63861	1.06494	0.940927	1.1318	0.257719	0.999937	MPP4	membrane palmitoylated protein 4
ENSG00000082146	1610.06	0.018062	0.132182	0.136644	0.891312	0.999937	STRADB	STE20 related adaptor beta
ENSG00000082153	14271.2	0.0673365	0.129869	0.518495	0.604113	0.999937	BZW1	basic leucine zipper and W2 domains 1
ENSG00000082196	144.801	-0.172271	0.277631	-0.620506	0.534925	0.999937	C1QTNF3	C1q and TNF related 3
ENSG00000082212	3506.87	0.0228734	0.112244	0.203783	0.838523	0.999937	ME2	malic enzyme 2
ENSG00000082213	1295.33	0.231426	0.150824	1.53441	0.124929	0.97918	C5orf22	chromosome 5 open reading frame 22
ENSG00000082258	1278.37	0.268831	0.117143	2.29491	0.0217385	0.789359	CCNT2	cyclin T2
ENSG00000082269	830.621	0.0316339	0.133354	0.237218	0.812488	0.999937	FAM135A	family with sequence similarity 135 member A
ENSG00000082293	10.1902	0.086399	1.00934	0.0855995	0.931785	0.999937	COL19A1	collagen type XIX alpha 1 chain
ENSG00000082397	1526.95	-0.063652	0.138719	-0.458855	0.646338	0.999937	EPB41L3	erythrocyte membrane protein band 4.1 like 3
ENSG00000082438	339.624	-0.316421	0.228604	-1.38415	0.166313	0.999937	COBLL1	cordon-bleu WH2 repeat protein like 1
ENSG00000082458	243.681	0.754529	0.225789	3.34174	0.000832548	0.28537	DLG3	discs large MAGUK scaffold protein 3
ENSG00000082512	1706.57	0.218075	0.119882	1.81907	0.0689004	0.928175	TRAF5	TNF receptor associated factor 5
ENSG00000082515	917.279	-0.17048	0.144352	-1.181	0.237603	0.999937	MRPL22	mitochondrial ribosomal protein L22
ENSG00000082516	1456.03	0.0404328	0.124244	0.325431	0.744855	0.999937	GEMIN5	gem nuclear organelle associated protein 5
ENSG00000082641	586.269	-0.142869	0.191846	-0.744703	0.456451	0.999937	NFE2L1	nuclear factor, erythroid 2 like 1
ENSG00000082684	14.9566	-0.136736	0.858476	-0.159277	0.873451	0.999937	SEMA5B	semaphorin 5B
ENSG00000082701	966.977	-0.183541	0.134807	-1.36151	0.173352	0.999937	GSK3B	glycogen synthase kinase 3 beta
ENSG00000082781	11.243	-2.53392	1.19072	-2.12806	0.0333324	0.873187	ITGB5	integrin subunit beta 5
ENSG00000082805	1946.26	0.0651269	0.156826	0.415281	0.677936	0.999937	ERC1	ELKS/RAB6-interacting/CAST family member 1
ENSG00000082898	3499.86	-0.147573	0.10627	-1.38865	0.164938	0.999937	XPO1	exportin 1
ENSG00000082996	1950.12	0.109086	0.115928	0.940979	0.346716	0.999937	RNF13	ring finger protein 13
ENSG00000083067	27.523	0.402435	0.571653	0.703984	0.481443	0.999937	TRPM3	transient receptor potential cation channel subfamily M member 3
ENSG00000083093	791.524	0.216102	0.175876	1.22872	0.219178	0.999937	PALB2	partner and localizer of BRCA2
ENSG00000083097	253.441	0.471079	0.3166	1.48793	0.136768	0.992016	DOP1A	DOP1 leucine zipper like protein A
ENSG00000083099	2391.1	-0.00573125	0.125349	-0.0457224	0.963532	0.999937	LYRM2	LYR motif containing 2
ENSG00000083123	1476.35	-0.029847	0.127844	-0.233465	0.815401	0.999937	BCKDHB	branched chain keto acid dehydrogenase E1 subunit beta
ENSG00000083168	1267.51	0.364514	0.145262	2.50935	0.0120954	0.690984	KAT6A	lysine acetyltransferase 6A
ENSG00000083223	954.978	0.337243	0.178122	1.89333	0.0583142	0.909901	TUT7	terminal uridylyl transferase 7
ENSG00000083290	605.957	0.165229	0.199584	0.827869	0.407745	0.999937	ULK2	unc-51 like autophagy activating kinase 2
ENSG00000083312	2104.34	0.30925	0.14868	2.07997	0.0375282	0.877352	TNPO1	transportin 1
ENSG00000083444	928.615	-0.114603	0.173901	-0.65901	0.509889	0.999937	PLOD1	procollagen-lysine,2-oxoglutarate 5-dioxygenase 1
ENSG00000083454	293.218	0.0160701	0.216766	0.0741355	0.940903	0.999937	P2RX5	purinergic receptor P2X 5
ENSG00000083457	618.731	-0.0646423	0.159174	-0.40611	0.684661	0.999937	ITGAE	integrin subunit alpha E
ENSG00000083520	1847.33	0.164591	0.136186	1.20857	0.226827	0.999937	DIS3	DIS3 homolog, exosome endoribonuclease and 3'-5' exoribonuclease
ENSG00000083535	1320.46	-0.0905033	0.1837	-0.492668	0.622247	0.999937	PIBF1	progesterone immunomodulatory binding factor 1
ENSG00000083544	300.467	0.200558	0.199004	1.00781	0.313545	0.999937	TDRD3	tudor domain containing 3
ENSG00000083635	909.113	0.0509834	0.136746	0.372834	0.709272	0.999937	NUFIP1	nuclear FMR1 interacting protein 1
ENSG00000083642	2317.61	0.067949	0.110608	0.61432	0.539004	0.999937	PDS5B	PDS5 cohesin associated factor B
ENSG00000083720	1680.38	0.0511091	0.144935	0.352634	0.724363	0.999937	OXCT1	3-oxoacid CoA-transferase 1
ENSG00000083750	751.162	-0.125126	0.155906	-0.802575	0.422221	0.999937	RRAGB	Ras related GTP binding B
ENSG00000083799	1260.28	0.0130037	0.149868	0.0867679	0.930856	0.999937	CYLD	CYLD lysine 63 deubiquitinase
ENSG00000083807	420.244	-0.120188	0.169677	-0.708335	0.478737	0.999937	SLC27A5	solute carrier family 27 member 5
ENSG00000083812	1268.49	-0.231153	0.134483	-1.71883	0.085646	0.957496	ZNF324	zinc finger protein 324
ENSG00000083814	998.704	-0.0100165	0.135334	-0.0740127	0.941	0.999937	ZNF671	zinc finger protein 671
ENSG00000083817	392.116	0.216625	0.195629	1.10732	0.268153	0.999937	ZNF416	zinc finger protein 416
ENSG00000083828	589.097	0.143467	0.149938	0.95684	0.338648	0.999937	ZNF586	zinc finger protein 586
ENSG00000083838	171.819	-0.0836909	0.273312	-0.30621	0.759445	0.999937	ZNF446	zinc finger protein 446
ENSG00000083844	326.314	0.00730604	0.293143	0.0249231	0.980116	0.999937	ZNF264	zinc finger protein 264
ENSG00000083845	5003.37	-0.159628	0.128509	-1.24215	0.214182	0.999937	RPS5	ribosomal protein S5
ENSG00000083896	792.598	-0.290402	0.180458	-1.60925	0.107562	0.970874	YTHDC1	YTH domain containing 1
ENSG00000083937	1787.54	-0.104846	0.114991	-0.911775	0.361887	0.999937	CHMP2B	charged multivesicular body protein 2B
ENSG00000084070	3460.66	0.0239679	0.116799	0.205207	0.83741	0.999937	SMAP2	small ArfGAP2
ENSG00000084072	1840.05	-0.0272699	0.112235	-0.24297	0.808028	0.999937	PPIE	peptidylprolyl isomerase E
ENSG00000084073	2481.09	0.226951	0.134544	1.68681	0.0916404	0.967992	ZMPSTE24	zinc metallopeptidase STE24
ENSG00000084090	13126.5	0.0807161	0.134302	0.601004	0.547837	0.999937	STARD7	StAR related lipid transfer domain containing 7
ENSG00000084092	1020.14	0.217369	0.140218	1.55022	0.121088	0.97918	NOA1	nitric oxide associated 1
ENSG00000084093	3862.69	-0.00618444	0.117269	-0.0527374	0.957941	0.999937	REST	RE1 silencing transcription factor
ENSG00000084110	168.981	0.418402	0.311978	1.34113	0.179879	0.999937	HAL	histidine ammonia-lyase
ENSG00000084112	623.751	0.0905206	0.20298	0.445958	0.655627	0.999937	SSH1	slingshot protein phosphatase 1
ENSG00000084207	9593.35	-0.00198618	0.123921	-0.0160278	0.987212	0.999937	GSTP1	glutathione S-transferase pi 1
ENSG00000084234	4521.35	0.106475	0.116443	0.914392	0.360511	0.999937	APLP2	amyloid beta precursor like protein 2
ENSG00000084444	219.112	0.098109	0.233315	0.420501	0.67412	0.999937	FAM234B	family with sequence similarity 234 member B
ENSG00000084463	4663.15	0.0715527	0.119211	0.60022	0.548359	0.999937	WBP11	WW domain binding protein 11
ENSG00000084623	6948.56	-0.0564344	0.098363	-0.573736	0.566146	0.999937	EIF3I	eukaryotic translation initiation factor 3 subunit I
ENSG00000084628	16.8729	0.638929	0.986633	0.647585	0.517253	0.999937	NKAIN1	sodium/potassium transporting ATPase interacting 1
ENSG00000084636	17.4734	-0.00985672	0.761691	-0.0129406	0.989675	0.999937	COL16A1	collagen type XVI alpha 1 chain
ENSG00000084652	2774.44	-0.0593245	0.111084	-0.534053	0.593305	0.999937	TXLNA	taxilin alpha
ENSG00000084676	1161.63	-0.0216924	0.170435	-0.127277	0.898721	0.999937	NCOA1	nuclear receptor coactivator 1
ENSG00000084693	2016.24	-0.045243	0.133614	-0.338609	0.734904	0.999937	AGBL5	ATP/GTP binding protein like 5
ENSG00000084710	46.4885	-0.168535	0.481388	-0.350102	0.726262	0.999937	EFR3B	EFR3 homolog B
ENSG00000084731	199.513	0.200003	0.233816	0.855388	0.392337	0.999937	KIF3C	kinesin family member 3C
ENSG00000084733	7683.1	0.0620353	0.105784	0.586433	0.557585	0.999937	RAB10	RAB10, member RAS oncogene family
ENSG00000084754	8374.96	0.0885069	0.100833	0.877758	0.380075	0.999937	HADHA	hydroxyacyl-CoA dehydrogenase trifunctional multienzyme complex subunit alpha
ENSG00000084764	77.7116	0.614951	0.399603	1.5389	0.123828	0.97918	MAPRE3	microtubule associated protein RP/EB family member 3
ENSG00000084774	3291.22	-0.24386	0.124907	-1.95233	0.0508992	0.90142	CAD	carbamoyl-phosphate synthetase 2, aspartate transcarbamylase, and dihydroorotase
ENSG00000085063	2610.17	0.0202456	0.117787	0.171882	0.86353	0.999937	CD59	CD59 molecule (CD59 blood group)
ENSG00000085117	10389.8	0.076579	0.0913312	0.838475	0.401764	0.999937	CD82	CD82 molecule
ENSG00000085185	250.617	-0.166392	0.284168	-0.585541	0.558184	0.999937	BCORL1	BCL6 corepressor like 1
ENSG00000085224	5646.77	0.149669	0.0995938	1.5028	0.132891	0.986697	ATRX	ATRX chromatin remodeler
ENSG00000085231	1657.9	-0.198227	0.128222	-1.54598	0.122111	0.97918	AK6	adenylate kinase 6
ENSG00000085265	42.621	0.569136	0.498081	1.14266	0.253181	0.999937	FCN1	ficolin 1
ENSG00000085274	1179.28	0.199384	0.12366	1.61236	0.106884	0.970874	MYNN	myoneurin
ENSG00000085276	514.907	0.268603	0.164334	1.63449	0.102156	0.967992	MECOM	MDS1 and EVI1 complex locus
ENSG00000085365	1545.78	0.138235	0.121052	1.14194	0.253478	0.999937	SCAMP1	secretory carrier membrane protein 1
ENSG00000085377	1912.35	0.101852	0.132724	0.767397	0.442845	0.999937	PREP	prolyl endopeptidase
ENSG00000085382	598.63	-0.0477758	0.153299	-0.31165	0.755307	0.999937	HACE1	HECT domain and ankyrin repeat containing E3 ubiquitin protein ligase 1
ENSG00000085415	5544.92	0.0381085	0.111461	0.3419	0.732426	0.999937	SEH1L	SEH1 like nucleoporin
ENSG00000085433	526.491	0.365573	0.176951	2.06595	0.0388331	0.877352	WDR47	WD repeat domain 47
ENSG00000085449	1615.82	0.117619	0.133018	0.88423	0.376572	0.999937	WDFY1	WD repeat and FYVE domain containing 1
ENSG00000085465	41.9574	0.289858	0.531315	0.545549	0.585376	0.999937	OVGP1	oviductal glycoprotein 1
ENSG00000085491	1434.96	-0.0647863	0.137909	-0.469775	0.638516	0.999937	SLC25A24	solute carrier family 25 member 24
ENSG00000085511	964.682	-0.307673	0.151252	-2.03417	0.041934	0.892328	MAP3K4	mitogen-activated protein kinase kinase kinase 4
ENSG00000085514	49.3044	-0.589505	0.434481	-1.3568	0.174844	0.999937	PILRA	paired immunoglobin like type 2 receptor alpha
ENSG00000085552	69.9611	-0.70087	0.424358	-1.6516	0.0986157	0.967992	IGSF9	immunoglobulin superfamily member 9
ENSG00000085563	431.318	0.143547	0.193442	0.742069	0.458046	0.999937	ABCB1	ATP binding cassette subfamily B member 1
ENSG00000085644	292.693	-0.00262124	0.222575	-0.0117769	0.990604	0.999937	ZNF213	zinc finger protein 213
ENSG00000085662	6163.91	-0.10314	0.0998645	-1.0328	0.3017	0.999937	AKR1B1	aldo-keto reductase family 1 member B
ENSG00000085719	1863.66	0.129866	0.186179	0.697534	0.485469	0.999937	CPNE3	copine 3
ENSG00000085721	2037.97	0.0791799	0.147387	0.537224	0.591113	0.999937	RRN3	RRN3 homolog, RNA polymerase I transcription factor
ENSG00000085760	1289.85	-0.0111452	0.136517	-0.0816394	0.934933	0.999937	MTIF2	mitochondrial translational initiation factor 2
ENSG00000085788	2262.48	0.0672743	0.128875	0.522012	0.601662	0.999937	DDHD2	DDHD domain containing 2
ENSG00000085831	9.96315	0.976011	1.0371	0.941097	0.346655	0.999937	TTC39A	tetratricopeptide repeat domain 39A
ENSG00000085832	1967.63	0.14304	0.124599	1.14801	0.250966	0.999937	EPS15	epidermal growth factor receptor pathway substrate 15
ENSG00000085840	1000.26	-0.0567414	0.154269	-0.367808	0.713017	0.999937	ORC1	origin recognition complex subunit 1
ENSG00000085871	802.17	0.0525727	0.148531	0.35395	0.723377	0.999937	MGST2	microsomal glutathione S-transferase 2
ENSG00000085872	2402.39	-0.0179184	0.129461	-0.138408	0.889918	0.999937	CHERP	calcium homeostasis endoplasmic reticulum protein
ENSG00000085978	924.315	-0.314995	0.157199	-2.00379	0.0450922	0.897766	ATG16L1	autophagy related 16 like 1
ENSG00000085982	590.577	0.215778	0.184028	1.17253	0.240984	0.999937	USP40	ubiquitin specific peptidase 40
ENSG00000085998	2541.53	0.0778527	0.112099	0.694502	0.487368	0.999937	POMGNT1	protein O-linked mannose N-acetylglucosaminyltransferase 1 (beta 1,2-)
ENSG00000085999	1255.73	-0.0654024	0.159149	-0.41095	0.681109	0.999937	RAD54L	RAD54 like
ENSG00000086015	962.844	-0.045963	0.188059	-0.244407	0.806916	0.999937	MAST2	microtubule associated serine/threonine kinase 2
ENSG00000086061	12254.5	-0.0391901	0.109414	-0.358183	0.720206	0.999937	DNAJA1	DnaJ heat shock protein family (Hsp40) member A1
ENSG00000086062	392.002	-0.0271646	0.177439	-0.153092	0.878325	0.999937	B4GALT1	beta-1,4-galactosyltransferase 1
ENSG00000086065	1553.64	-0.0960563	0.118861	-0.808138	0.419011	0.999937	CHMP5	charged multivesicular body protein 5
ENSG00000086102	2504.66	0.150629	0.11657	1.29218	0.196296	0.999937	NFX1	nuclear transcription factor, X-box binding 1
ENSG00000086159	28.7953	0.436894	0.561142	0.77858	0.436227	0.999937	AQP6	aquaporin 6
ENSG00000086189	3195.16	-0.0330977	0.10858	-0.304824	0.7605	0.999937	DIMT1	DIMT1 rRNA methyltransferase and ribosome maturation factor
ENSG00000086200	1809.28	0.00433629	0.118994	0.0364412	0.970931	0.999937	IPO11	importin 11
ENSG00000086205	35.7122	-0.175818	0.615485	-0.285658	0.77514	0.999937	FOLH1	folate hydrolase 1
ENSG00000086232	9352.41	0.042927	0.101967	0.420988	0.673764	0.999937	EIF2AK1	eukaryotic translation initiation factor 2 alpha kinase 1
ENSG00000086288	47.4746	-0.528191	0.566542	-0.932307	0.351178	0.999937	NME8	NME/NM23 family member 8
ENSG00000086289	2772.09	0.104899	0.108014	0.971163	0.331467	0.999937	EPDR1	ependymin related 1
ENSG00000086300	2580.22	-0.0912389	0.103723	-0.87964	0.379055	0.999937	SNX10	sorting nexin 10
ENSG00000086475	3444.69	0.0445074	0.118167	0.376649	0.706434	0.999937	SEPHS1	selenophosphate synthetase 1
ENSG00000086504	2606.94	-0.142082	0.113527	-1.25153	0.210743	0.999937	MRPL28	mitochondrial ribosomal protein L28
ENSG00000086506	64.6216	-0.283155	0.416814	-0.679332	0.496927	0.999937	HBQ1	hemoglobin subunit theta 1
ENSG00000086544	468.797	-0.274335	0.182915	-1.4998	0.133667	0.986697	ITPKC	inositol-trisphosphate 3-kinase C
ENSG00000086589	2657.29	0.075912	0.116784	0.65002	0.515679	0.999937	RBM22	RNA binding motif protein 22
ENSG00000086598	14049.7	-0.0244043	0.0978198	-0.249482	0.802988	0.999937	TMED2	transmembrane p24 trafficking protein 2
ENSG00000086619	578.522	-0.0361484	0.210164	-0.172001	0.863437	0.999937	ERO1B	endoplasmic reticulum oxidoreductase 1 beta
ENSG00000086666	3011.57	0.0257003	0.111905	0.22966	0.818356	0.999937	ZFAND6	zinc finger AN1-type containing 6
ENSG00000086696	12.8037	0.767743	0.938822	0.817774	0.413486	0.999937	HSD17B2	hydroxysteroid 17-beta dehydrogenase 2
ENSG00000086712	1114.87	-0.0767545	0.151571	-0.506393	0.612581	0.999937	TXLNG	taxilin gamma
ENSG00000086730	7628.39	0.12022	0.0938083	1.28155	0.2	0.999937	LAT2	linker for activation of T cells family member 2
ENSG00000086758	1769.36	0.0539923	0.138071	0.391049	0.695761	0.999937	HUWE1	HECT, UBA and WWE domain containing E3 ubiquitin protein ligase 1
ENSG00000086827	1200.54	0.260917	0.158257	1.64869	0.0992114	0.967992	ZW10	zw10 kinetochore protein
ENSG00000086848	755.94	-0.0649551	0.151036	-0.430065	0.667149	0.999937	ALG9	ALG9 alpha-1,2-mannosyltransferase
ENSG00000087008	834.381	0.0308832	0.142108	0.217323	0.827957	0.999937	ACOX3	acyl-CoA oxidase 3, pristanoyl
ENSG00000087053	2229.36	0.156004	0.120084	1.29913	0.193901	0.999937	MTMR2	myotubularin related protein 2
ENSG00000087074	1971.37	0.0151823	0.13693	0.110876	0.911715	0.999937	PPP1R15A	protein phosphatase 1 regulatory subunit 15A
ENSG00000087076	172.501	-0.165385	0.266244	-0.621181	0.534481	0.999937	HSD17B14	hydroxysteroid 17-beta dehydrogenase 14
ENSG00000087077	2119.45	0.0710409	0.105866	0.671045	0.502192	0.999937	TRIP6	thyroid hormone receptor interactor 6
ENSG00000087085	23.1503	-0.539512	0.620981	-0.868807	0.384953	0.999937	ACHE	acetylcholinesterase (Cartwright blood group)
ENSG00000087086	72559.1	-0.227952	0.103688	-2.19844	0.027918	0.83564	FTL	ferritin light chain
ENSG00000087087	6550.01	-0.0887233	0.107725	-0.823611	0.410161	0.999937	SRRT	serrate, RNA effector molecule
ENSG00000087088	1993.27	-0.0921332	0.118837	-0.775291	0.438168	0.999937	BAX	BCL2 associated X, apoptosis regulator
ENSG00000087095	254.55	0.0747952	0.209264	0.35742	0.720777	0.999937	NLK	nemo like kinase
ENSG00000087111	2632.42	-0.0411519	0.130284	-0.315862	0.752107	0.999937	PIGS	phosphatidylinositol glycan anchor biosynthesis class S
ENSG00000087116	6.14752	1.676	1.45115	1.15495	0.248112	0.999937	ADAMTS2	ADAM metallopeptidase with thrombospondin type 1 motif 2
ENSG00000087152	436.581	-0.362845	0.214376	-1.69257	0.0905378	0.967992	ATXN7L3	ataxin 7 like 3
ENSG00000087157	1999.56	-0.0511752	0.131018	-0.390596	0.696096	0.999937	PGS1	phosphatidylglycerophosphate synthase 1
ENSG00000087191	6636.81	-0.152012	0.102798	-1.47875	0.139207	0.995415	PSMC5	proteasome 26S subunit, ATPase 5
ENSG00000087206	833.749	-0.0488401	0.161408	-0.302588	0.762204	0.999937	UIMC1	ubiquitin interaction motif containing 1
ENSG00000087245	1214.88	0.864879	0.128985	6.70526	2.01044e-11	2.06734e-07	MMP2	matrix metallopeptidase 2
ENSG00000087253	2100.82	0.222634	0.10786	2.06411	0.0390073	0.877352	LPCAT2	lysophosphatidylcholine acyltransferase 2
ENSG00000087263	3586.43	-0.0359504	0.140533	-0.255814	0.798094	0.999937	OGFOD1	2-oxoglutarate and iron dependent oxygenase domain containing 1
ENSG00000087266	1040.03	-0.0648624	0.159535	-0.406571	0.684323	0.999937	SH3BP2	SH3 domain binding protein 2
ENSG00000087269	2800.7	0.0933892	0.108825	0.858159	0.390805	0.999937	NOP14	NOP14 nucleolar protein
ENSG00000087274	3866.66	0.0290109	0.123765	0.234403	0.814672	0.999937	ADD1	adducin 1
ENSG00000087299	521.171	0.173652	0.161211	1.07717	0.281403	0.999937	L2HGDH	L-2-hydroxyglutarate dehydrogenase
ENSG00000087301	332.94	0.357393	0.224231	1.59386	0.110967	0.978202	TXNDC16	thioredoxin domain containing 16
ENSG00000087302	4054.85	-0.138562	0.109418	-1.26635	0.205389	0.999937	RTRAF	RNA transcription, translation and transport factor
ENSG00000087303	36.0274	-1.05131	0.590774	-1.77955	0.0751493	0.940198	NID2	nidogen 2
ENSG00000087338	3083.17	-0.00716763	0.128253	-0.0558865	0.955432	0.999937	GMCL1	germ cell-less 1, spermatogenesis associated
ENSG00000087365	5633.2	-0.0200269	0.126247	-0.158633	0.873958	0.999937	SF3B2	splicing factor 3b subunit 2
ENSG00000087448	1805.51	0.237477	0.116377	2.04059	0.0412917	0.887218	KLHL42	kelch like family member 42
ENSG00000087460	19403.7	-0.0882615	0.110716	-0.797186	0.425343	0.999937	GNAS	GNAS complex locus
ENSG00000087470	3554.14	0.110775	0.113012	0.980212	0.326982	0.999937	DNM1L	dynamin 1 like
ENSG00000087502	2072.49	0.139405	0.150509	0.92622	0.354332	0.999937	ERGIC2	ERGIC and golgi 2
ENSG00000087586	772.814	-0.101106	0.177328	-0.570161	0.568568	0.999937	AURKA	aurora kinase A
ENSG00000087589	66.0578	0.295611	0.404977	0.729944	0.465424	0.999937	CASS4	Cas scaffold protein family member 4
ENSG00000087842	386.551	-0.102302	0.192379	-0.531776	0.594881	0.999937	PIR	pirin
ENSG00000087884	142.205	-0.0279699	0.293288	-0.0953668	0.924023	0.999937	AAMDC	adipogenesis associated Mth938 domain containing
ENSG00000087903	578.089	0.293972	0.154129	1.90731	0.056481	0.909901	RFX2	regulatory factor X2
ENSG00000087995	794.606	0.10161	0.142759	0.711757	0.476615	0.999937	METTL2A	methyltransferase like 2A
ENSG00000088035	1025.81	0.152874	0.154207	0.991354	0.321513	0.999937	ALG6	ALG6 alpha-1,3-glucosyltransferase
ENSG00000088038	569.206	0.165836	0.189155	0.876722	0.380638	0.999937	CNOT3	CCR4-NOT transcription complex subunit 3
ENSG00000088053	24.9554	0.115482	0.600717	0.192239	0.847555	0.999937	GP6	glycoprotein VI platelet
ENSG00000088179	674.17	0.2153	0.179691	1.19817	0.23085	0.999937	PTPN4	protein tyrosine phosphatase non-receptor type 4
ENSG00000088205	3445.68	0.269978	0.157574	1.71334	0.0866501	0.957496	DDX18	DEAD-box helicase 18
ENSG00000088247	913.221	-0.184548	0.155528	-1.18659	0.235388	0.999937	KHSRP	KH-type splicing regulatory protein
ENSG00000088256	760.6	0.0263511	0.17768	0.148306	0.882101	0.999937	GNA11	G protein subunit alpha 11
ENSG00000088280	36.6897	1.02078	0.73117	1.3961	0.162685	0.999937	ASAP3	ArfGAP with SH3 domain, ankyrin repeat and PH domain 3
ENSG00000088298	1900.31	0.0850337	0.12714	0.668822	0.503609	0.999937	EDEM2	ER degradation enhancing alpha-mannosidase like protein 2
ENSG00000088305	2695.69	0.230951	0.125778	1.83618	0.0663313	0.926163	DNMT3B	DNA methyltransferase 3 beta
ENSG00000088325	2531.6	-0.0567942	0.156473	-0.362965	0.716631	0.999937	TPX2	TPX2 microtubule nucleation factor
ENSG00000088340	35.2578	0.0328812	0.509968	0.0644769	0.94859	0.999937	FER1L4	fer-1 like family member 4 (pseudogene)
ENSG00000088356	1584.73	-0.210503	0.122173	-1.72299	0.0848897	0.955986	PDRG1	p53 and DNA damage regulated 1
ENSG00000088367	18.9882	-0.348939	0.731328	-0.477131	0.633269	0.999937	EPB41L1	erythrocyte membrane protein band 4.1 like 1
ENSG00000088386	11.0672	0.0530748	0.86311	0.0614925	0.950967	0.999937	SLC15A1	solute carrier family 15 member 1
ENSG00000088387	25.7395	-0.103042	0.918736	-0.112156	0.9107	0.999937	DOCK9	dedicator of cytokinesis 9
ENSG00000088448	2253.3	0.15618	0.107933	1.447	0.147896	0.999937	ANKRD10	ankyrin repeat domain 10
ENSG00000088451	915.262	0.0465984	0.135077	0.344977	0.730112	0.999937	TGDS	TDP-glucose 4,6-dehydratase
ENSG00000088538	97.0005	-0.296605	0.324125	-0.915095	0.360142	0.999937	DOCK3	dedicator of cytokinesis 3
ENSG00000088543	271.077	0.185877	0.244585	0.759966	0.447275	0.999937	C3orf18	chromosome 3 open reading frame 18
ENSG00000088682	2051.57	0.00994689	0.120168	0.0827747	0.934031	0.999937	COQ9	coenzyme Q9
ENSG00000088727	209.534	-0.223336	0.244439	-0.91367	0.36089	0.999937	KIF9	kinesin family member 9
ENSG00000088756	23.0388	-0.523884	0.666579	-0.78593	0.431909	0.999937	ARHGAP28	Rho GTPase activating protein 28
ENSG00000088766	3229.41	-0.135804	0.124829	-1.08792	0.276629	0.999937	CRLS1	cardiolipin synthase 1
ENSG00000088808	165.763	-0.00798791	0.32781	-0.0243675	0.980559	0.999937	PPP1R13B	protein phosphatase 1 regulatory subunit 13B
ENSG00000088812	399.332	0.215817	0.184305	1.17098	0.241606	0.999937	ATRN	attractin
ENSG00000088826	1014.75	-0.0930889	0.16116	-0.577616	0.563523	0.999937	SMOX	spermine oxidase
ENSG00000088832	1249.35	-0.194405	0.12571	-1.54646	0.121993	0.97918	FKBP1A	FKBP prolyl isomerase 1A
ENSG00000088833	4084.44	-0.0505264	0.104876	-0.481773	0.629967	0.999937	NSFL1C	NSFL1 cofactor
ENSG00000088836	81.988	-0.834907	0.450289	-1.85416	0.0637167	0.918932	SLC4A11	solute carrier family 4 member 11
ENSG00000088854	290.059	0.0773588	0.212821	0.363492	0.716238	0.999937	C20orf194	chromosome 20 open reading frame 194
ENSG00000088876	527.726	0.134011	0.172842	0.775337	0.438141	0.999937	ZNF343	zinc finger protein 343
ENSG00000088881	40.4725	0.118496	0.620501	0.190968	0.84855	0.999937	EBF4	EBF family member 4
ENSG00000088882	8348.73	0.00451262	0.106679	0.0423008	0.966259	0.999937	CPXM1	carboxypeptidase X, M14 family member 1
ENSG00000088888	2554.58	0.171167	0.123903	1.38146	0.167138	0.999937	MAVS	mitochondrial antiviral signaling protein
ENSG00000088899	91.7035	0.397989	0.356614	1.11602	0.264413	0.999937	LZTS3	leucine zipper tumor suppressor family member 3
ENSG00000088930	3623.66	0.0644188	0.105206	0.612309	0.540333	0.999937	XRN2	5'-3' exoribonuclease 2
ENSG00000088970	389.501	0.18396	0.225082	0.817303	0.413756	0.999937	KIZ	kizuna centrosomal protein
ENSG00000088986	3663.3	-0.140768	0.119813	-1.17489	0.240039	0.999937	DYNLL1	dynein light chain LC8-type 1
ENSG00000088992	1431.02	-0.212172	0.150466	-1.4101	0.158511	0.999937	TESC	tescalcin
ENSG00000089006	3235.65	-0.0484322	0.0975692	-0.496389	0.61962	0.999937	SNX5	sorting nexin 5
ENSG00000089009	8431.05	-0.257078	0.111823	-2.29898	0.0215059	0.786994	RPL6	ribosomal protein L6
ENSG00000089012	9.99718	-1.27796	1.03752	-1.23174	0.218046	0.999937	SIRPG	signal regulatory protein gamma
ENSG00000089022	2115.35	0.193633	0.141525	1.36819	0.171252	0.999937	MAPKAPK5	MAPK activated protein kinase 5
ENSG00000089041	632.596	0.108133	0.194685	0.555423	0.578606	0.999937	P2RX7	purinergic receptor P2X 7
ENSG00000089048	1631.11	-0.215859	0.115946	-1.86173	0.0626415	0.915626	ESF1	ESF1 nucleolar pre-rRNA processing protein homolog
ENSG00000089050	743.201	0.267519	0.159696	1.67517	0.0939006	0.967992	RBBP9	RB binding protein 9, serine hydrolase
ENSG00000089053	14022.1	0.0481722	0.1062	0.453598	0.650118	0.999937	ANAPC5	anaphase promoting complex subunit 5
ENSG00000089057	864.607	0.262005	0.162026	1.61706	0.105866	0.969873	SLC23A2	solute carrier family 23 member 2
ENSG00000089060	1465.21	0.0161222	0.128808	0.125164	0.900393	0.999937	SLC8B1	solute carrier family 8 member B1
ENSG00000089063	7285.76	-0.0103285	0.0936765	-0.110257	0.912206	0.999937	TMEM230	transmembrane protein 230
ENSG00000089091	164.77	-0.0648369	0.250109	-0.259235	0.795454	0.999937	DZANK1	double zinc ribbon and ankyrin repeat domains 1
ENSG00000089094	978.024	-0.0160341	0.137275	-0.116803	0.907016	0.999937	KDM2B	lysine demethylase 2B
ENSG00000089123	953.844	0.133293	0.13887	0.959843	0.337134	0.999937	TASP1	taspase 1
ENSG00000089127	402.503	0.0271538	0.185149	0.146659	0.883401	0.999937	OAS1	2'-5'-oligoadenylate synthetase 1
ENSG00000089154	2521.7	0.0309639	0.16381	0.189023	0.850075	0.999937	GCN1	GCN1 activator of EIF2AK4
ENSG00000089157	32963.2	-0.253063	0.117193	-2.15937	0.0308217	0.853806	RPLP0	ribosomal protein lateral stalk subunit P0
ENSG00000089159	2313.37	-0.0318401	0.144143	-0.220893	0.825175	0.999937	PXN	paxillin
ENSG00000089163	55.4742	0.125925	0.43234	0.291264	0.770849	0.999937	SIRT4	sirtuin 4
ENSG00000089177	573.609	0.121643	0.159466	0.762818	0.445572	0.999937	KIF16B	kinesin family member 16B
ENSG00000089195	1304.02	-0.108552	0.134957	-0.80434	0.421201	0.999937	TRMT6	tRNA methyltransferase 6
ENSG00000089199	10.985	0.204424	0.955122	0.214029	0.830524	0.999937	CHGB	chromogranin B
ENSG00000089220	14558.9	-0.207774	0.0983726	-2.11211	0.0346768	0.874446	PEBP1	phosphatidylethanolamine binding protein 1
ENSG00000089234	1511.33	0.0180026	0.117739	0.152902	0.878476	0.999937	BRAP	BRCA1 associated protein
ENSG00000089248	2961.23	-0.120036	0.123514	-0.97184	0.33113	0.999937	ERP29	endoplasmic reticulum protein 29
ENSG00000089280	11191	-0.0526263	0.113106	-0.465285	0.641728	0.999937	FUS	FUS RNA binding protein
ENSG00000089289	862.319	-0.192963	0.133154	-1.44917	0.147291	0.999937	IGBP1	immunoglobulin binding protein 1
ENSG00000089327	4294.91	-0.0182796	0.111262	-0.164293	0.869501	0.999937	FXYD5	FXYD domain containing ion transport regulator 5
ENSG00000089335	1710.17	0.0356315	0.135391	0.263175	0.792416	0.999937	ZNF302	zinc finger protein 302
ENSG00000089351	1103.99	0.0790956	0.148832	0.531442	0.595112	0.999937	GRAMD1A	GRAM domain containing 1A
ENSG00000089356	11.6962	-1.23556	0.881108	-1.40228	0.160833	0.999937	FXYD3	FXYD domain containing ion transport regulator 3
ENSG00000089486	1312.3	-0.261502	0.1259	-2.07707	0.0377955	0.877352	CDIP1	cell death inducing p53 target 1
ENSG00000089505	59.4682	0.294557	0.386479	0.762156	0.445967	0.999937	CMTM1	CKLF like MARVEL transmembrane domain containing 1
ENSG00000089558	35.3632	-1.01672	0.567435	-1.79178	0.0731679	0.933027	KCNH4	potassium voltage-gated channel subfamily H member 4
ENSG00000089597	4974.1	0.220097	0.131023	1.67984	0.092989	0.967992	GANAB	glucosidase II alpha subunit
ENSG00000089639	1823.07	0.125503	0.146233	0.858239	0.390761	0.999937	GMIP	GEM interacting protein
ENSG00000089682	604.233	0.208963	0.159179	1.31276	0.189265	0.999937	RBM41	RNA binding motif protein 41
ENSG00000089685	3638.58	-0.326221	0.146987	-2.21938	0.0264607	0.823326	BIRC5	baculoviral IAP repeat containing 5
ENSG00000089692	139.404	0.0412549	0.285046	0.144731	0.884924	0.999937	LAG3	lymphocyte activating 3
ENSG00000089693	10035.9	-0.168118	0.0906258	-1.85508	0.0635848	0.918581	MLF2	myeloid leukemia factor 2
ENSG00000089723	124.031	-0.109948	0.28455	-0.386393	0.699206	0.999937	OTUB2	OTU deubiquitinase, ubiquitin aldehyde binding 2
ENSG00000089737	4973.95	0.0431076	0.113094	0.381166	0.70308	0.999937	DDX24	DEAD-box helicase 24
ENSG00000089775	483.055	-0.0535664	0.197546	-0.271159	0.786269	0.999937	ZBTB25	zinc finger and BTB domain containing 25
ENSG00000089818	1281.4	-0.145299	0.138945	-1.04573	0.295687	0.999937	NECAP1	NECAP endocytosis associated 1
ENSG00000089820	7498.72	-0.159916	0.112985	-1.41538	0.156956	0.999937	ARHGAP4	Rho GTPase activating protein 4
ENSG00000089847	9.63877	-1.76294	1.31686	-1.33875	0.180653	0.999937	ANKRD24	ankyrin repeat domain 24
ENSG00000089876	1743.19	0.0436882	0.11881	0.367715	0.713086	0.999937	DHX32	DEAH-box helicase 32 (putative)
ENSG00000089902	340.191	-0.281373	0.225544	-1.24753	0.212202	0.999937	RCOR1	REST corepressor 1
ENSG00000089916	1628.54	0.106549	0.127137	0.838064	0.401995	0.999937	GPATCH2L	G-patch domain containing 2 like
ENSG00000090006	2291.22	0.0262432	0.11799	0.222419	0.823988	0.999937	LTBP4	latent transforming growth factor beta binding protein 4
ENSG00000090013	663.892	-0.0446648	0.153258	-0.291435	0.770719	0.999937	BLVRB	biliverdin reductase B
ENSG00000090020	298.581	-0.24809	0.198992	-1.24673	0.212496	0.999937	SLC9A1	solute carrier family 9 member A1
ENSG00000090054	1840.04	0.276912	0.139667	1.98265	0.0474063	0.90142	SPTLC1	serine palmitoyltransferase long chain base subunit 1
ENSG00000090060	3145.44	-0.000250759	0.107757	-0.00232708	0.998143	0.999937	PAPOLA	poly(A) polymerase alpha
ENSG00000090061	174.397	-0.526364	0.328001	-1.60476	0.108546	0.971718	CCNK	cyclin K
ENSG00000090097	144.146	-0.336718	0.296921	-1.13403	0.256781	0.999937	PCBP4	poly(rC) binding protein 4
ENSG00000090104	54.6621	0.866435	0.451377	1.91954	0.0549164	0.908792	RGS1	regulator of G protein signaling 1
ENSG00000090238	708.397	0.136703	0.152972	0.893647	0.371511	0.999937	YPEL3	yippee like 3
ENSG00000090263	497.701	0.0137386	0.189732	0.0724108	0.942275	0.999937	MRPS33	mitochondrial ribosomal protein S33
ENSG00000090266	890.582	-0.104605	0.153888	-0.67975	0.496663	0.999937	NDUFB2	NADH:ubiquinone oxidoreductase subunit B2
ENSG00000090273	9794.64	-0.145004	0.0993689	-1.45925	0.144498	0.999937	NUDC	nuclear distribution C, dynein complex regulator
ENSG00000090316	3146.18	0.100602	0.114275	0.880348	0.378671	0.999937	MAEA	macrophage erythroblast attacher, E3 ubiquitin ligase
ENSG00000090339	90.6339	0.228214	0.403264	0.565917	0.57145	0.999937	ICAM1	intercellular adhesion molecule 1
ENSG00000090372	4300.78	0.0101929	0.12078	0.0843922	0.932745	0.999937	STRN4	striatin 4
ENSG00000090376	1218.87	0.178093	0.137806	1.29235	0.196236	0.999937	IRAK3	interleukin 1 receptor associated kinase 3
ENSG00000090382	2041.74	0.0240665	0.156981	0.153309	0.878155	0.999937	LYZ	lysozyme
ENSG00000090432	1533.74	0.0673011	0.123231	0.546139	0.584971	0.999937	MUL1	mitochondrial E3 ubiquitin protein ligase 1
ENSG00000090447	90.535	0.095747	0.39901	0.239961	0.81036	0.999937	TFAP4	transcription factor AP-4
ENSG00000090470	1808.58	-0.171736	0.120534	-1.42479	0.154217	0.999937	PDCD7	programmed cell death 7
ENSG00000090487	6505.52	-0.00234807	0.0921209	-0.025489	0.979665	0.999937	SPG21	SPG21 abhydrolase domain containing, maspardin
ENSG00000090520	2860.55	0.00520749	0.117999	0.0441316	0.964799	0.999937	DNAJB11	DnaJ heat shock protein family (Hsp40) member B11
ENSG00000090539	9.54641	-0.793102	0.981676	-0.807906	0.419144	0.999937	CHRD	chordin
ENSG00000090554	110.639	-0.0781818	0.304136	-0.257062	0.797131	0.999937	FLT3LG	fms related receptor tyrosine kinase 3 ligand
ENSG00000090565	806.159	-0.0743517	0.158793	-0.468231	0.63962	0.999937	RAB11FIP3	RAB11 family interacting protein 3
ENSG00000090581	2198.42	-0.074461	0.11577	-0.643182	0.520106	0.999937	GNPTG	N-acetylglucosamine-1-phosphate transferase subunit gamma
ENSG00000090612	1478.69	0.166899	0.134684	1.23918	0.215278	0.999937	ZNF268	zinc finger protein 268
ENSG00000090615	725.121	0.0033164	0.441927	0.0075044	0.994012	0.999937	GOLGA3	golgin A3
ENSG00000090621	1201.22	-0.317869	0.128014	-2.48308	0.0130251	0.706069	PABPC4	poly(A) binding protein cytoplasmic 4
ENSG00000090661	696.936	0.0684267	0.154994	0.441479	0.658867	0.999937	CERS4	ceramide synthase 4
ENSG00000090674	749.715	-0.0377115	0.142788	-0.264108	0.791696	0.999937	MCOLN1	mucolipin 1
ENSG00000090686	2472.3	0.050561	0.130359	0.387859	0.69812	0.999937	USP48	ubiquitin specific peptidase 48
ENSG00000090776	314.563	0.0737618	0.2245	0.328561	0.742488	0.999937	EFNB1	ephrin B1
ENSG00000090857	1074.12	-0.353805	0.132681	-2.66659	0.00766251	0.590264	PDPR	pyruvate dehydrogenase phosphatase regulatory subunit
ENSG00000090861	6676.32	0.0756003	0.126162	0.599233	0.549017	0.999937	AARS1	alanyl-tRNA synthetase 1
ENSG00000090863	1985.76	0.39121	0.122992	3.18077	0.00146884	0.324819	GLG1	golgi glycoprotein 1
ENSG00000090889	497.399	-0.0321847	0.23432	-0.137353	0.890751	0.999937	KIF4A	kinesin family member 4A
ENSG00000090905	376.94	-0.119573	0.269624	-0.443479	0.657419	0.999937	TNRC6A	trinucleotide repeat containing adaptor 6A
ENSG00000090924	290.495	0.197393	0.270841	0.728816	0.466115	0.999937	PLEKHG2	pleckstrin homology and RhoGEF domain containing G2
ENSG00000090932	17.3561	-0.0876942	0.698235	-0.125594	0.900053	0.999937	DLL3	delta like canonical Notch ligand 3
ENSG00000090971	713.857	-0.0223736	0.161276	-0.138729	0.889664	0.999937	NAT14	N-acetyltransferase 14 (putative)
ENSG00000090975	189.048	0.268808	0.258449	1.04008	0.298303	0.999937	PITPNM2	phosphatidylinositol transfer protein membrane associated 2
ENSG00000090989	1376.6	-0.00842403	0.136062	-0.061913	0.950632	0.999937	EXOC1	exocyst complex component 1
ENSG00000091009	788.75	0.298946	0.182918	1.63432	0.102192	0.967992	RBM27	RNA binding motif protein 27
ENSG00000091039	3077.48	0.157569	0.126525	1.24536	0.213001	0.999937	OSBPL8	oxysterol binding protein like 8
ENSG00000091073	782.39	-0.0879136	0.148016	-0.593946	0.552549	0.999937	DTX2	deltex E3 ubiquitin ligase 2
ENSG00000091106	21.255	-0.258752	0.661423	-0.391204	0.695646	0.999937	NLRC4	NLR family CARD domain containing 4
[truncated: 18,938 more rows]

## Sheet: (3) Results-FEVvsCC
Ensembl ID	baseMean	log2FoldChange	lfcSE	stat	pvalue	padj	Gene Symbol	Gene Name
[truncated: 20,566 more rows]

[truncated: 1 more sheets: Sheet1]
